# Supplementary material for: Gene expression changes with age in skin, adipose tissue, blood and brain
Source: Genome Biol. 2013 Jul 26;14(7):R75. doi: 10.1186/gb-2013-14-7-r75 (PMC4054017; doi:10.1186/gb-2013-14-7-r75)
Supplement: Additional file 1 — Table S1:Age for individuals with microarray expression in skin, adipose tissue, and LCLs. [file gb-2013-14-7-r75-S1.TXT]

PUBLIC_ID	CO-TWIN	ZYGOSITY	AGE
TWPID6859	TWPID6324	DZ	68.2
TWPID6324	TWPID6859	DZ	68.2
TWPID6696	TWPID6697	MZ	56.3
TWPID6697	TWPID6696	MZ	56.3
TWPID6854	TWPID6788	MZ	66.7
TWPID6788	TWPID6854	MZ	66.7
TWPID6557	TWPID6525	MZ	69.8
TWPID6525	TWPID6557	MZ	69.8
TWPID6632	TWPID6663	MZ	69.5
TWPID6663	TWPID6632	MZ	69.5
TWPID6357	NA	DZ	67.3
TWPID6365	NA	DZ	69.4
TWPID6366	TWPID6377	DZ	68.2
TWPID6377	TWPID6366	DZ	68.2
TWPID5362	TWPID6192	MZ	44.7
TWPID6192	TWPID5362	MZ	44.7
TWPID6733	TWPID6659	MZ	62.6
TWPID6659	TWPID6733	MZ	62.6
TWPID6799	TWPID6819	MZ	53.9
TWPID6819	TWPID6799	MZ	53.9
TWPID6875	TWPID5026	MZ	61.3
TWPID5026	TWPID6875	MZ	61.3
TWPID6296	TWPID6692	DZ	69.0
TWPID6692	TWPID6296	DZ	69.0
TWPID5490	TWPID5722	MZ	76.4
TWPID5722	TWPID5490	MZ	76.4
TWPID6147	NA	DZ	67.9
TWPID4224	TWPID6790	DZ	72.1
TWPID6790	TWPID4224	DZ	72.1
TWPID4667	TWPID4668	DZ	64.1
TWPID4668	TWPID4667	DZ	64.1
TWPID5364	TWPID4767	DZ	68.8
TWPID4767	TWPID5364	DZ	68.8
TWPID6498	TWPID6660	DZ	65.2
TWPID6660	TWPID6498	DZ	65.2
TWPID6309	TWPID6308	DZ	65.1
TWPID6308	TWPID6309	DZ	65.1
TWPID4670	TWPID4793	DZ	60.5
TWPID4793	TWPID4670	DZ	60.5
TWPID6744	TWPID5925	MZ	54.6
TWPID5925	TWPID6744	MZ	54.6
TWPID6824	TWPID6534	DZ	44.1
TWPID6534	TWPID6824	DZ	44.1
TWPID3440	TWPID3682	DZ	52.5
TWPID3682	TWPID3440	DZ	52.5
TWPID5927	TWPID4248	MZ	58.5
TWPID4248	TWPID5927	MZ	58.5
TWPID5209	NA	DZ	63.1
TWPID4015	TWPID4188	DZ	60.6
TWPID4188	TWPID4015	DZ	60.6
TWPID4016	TWPID4017	DZ	48.7
TWPID4017	TWPID4016	DZ	48.7
TWPID4683	TWPID4848	DZ	62.2
TWPID4848	TWPID4683	DZ	62.2
TWPID6391	TWPID5591	DZ	54.2
TWPID5591	TWPID6391	DZ	54.2
TWPID5038	TWPID6154	DZ	56.2
TWPID6154	TWPID5038	DZ	56.2
TWPID5495	TWPID3833	DZ	44.9
TWPID3833	TWPID5495	DZ	44.9
TWPID5041	NA	DZ	50.9
TWPID2067	TWPID2068	DZ	59.0
TWPID2068	TWPID2067	DZ	59.0
TWPID2878	NA	DZ	61.1
TWPID2884	TWPID3489	DZ	44.4
TWPID3489	TWPID2884	DZ	44.4
TWPID5915	TWPID3809	DZ	41.7
TWPID3809	TWPID5915	DZ	41.7
TWPID5699	TWPID5761	DZ	49.2
TWPID5761	TWPID5699	DZ	49.2
TWPID2897	TWPID2898	DZ	69.8
TWPID2898	TWPID2897	DZ	69.8
TWPID3222	TWPID1884	DZ	49.4
TWPID1884	TWPID3222	DZ	49.4
TWPID3495	TWPID2903	DZ	70.1
TWPID2903	TWPID3495	DZ	70.1
TWPID3499	TWPID3500	DZ	50.7
TWPID3500	TWPID3499	DZ	50.7
TWPID2921	TWPID3509	MZ	66.8
TWPID3509	TWPID2921	MZ	66.8
TWPID2959	TWPID2960	MZ	44.8
TWPID2960	TWPID2959	MZ	44.8
TWPID4259	TWPID3528	DZ	62.0
TWPID3528	TWPID4259	DZ	62.0
TWPID2268	TWPID2269	DZ	59.5
TWPID2269	TWPID2268	DZ	59.5
TWPID3015	TWPID3016	MZ	46.6
TWPID3016	TWPID3015	MZ	46.6
TWPID2285	TWPID3546	MZ	62.4
TWPID3546	TWPID2285	MZ	62.4
TWPID2288	TWPID2289	DZ	53.4
TWPID2289	TWPID2288	DZ	53.4
TWPID2301	TWPID2302	DZ	61.9
TWPID2302	TWPID2301	DZ	61.9
TWPID3028	TWPID2318	DZ	50.6
TWPID2318	TWPID3028	DZ	50.6
TWPID2346	NA	MZ	63.3
TWPID5179	TWPID2427	MZ	51.4
TWPID2427	TWPID5179	MZ	51.4
TWPID2433	TWPID2434	MZ	58.8
TWPID2434	TWPID2433	MZ	58.8
TWPID2439	NA	MZ	50.6
TWPID2455	TWPID3553	MZ	74.8
TWPID3553	TWPID2455	MZ	74.8
TWPID2513	TWPID2514	MZ	65.5
TWPID2514	TWPID2513	MZ	65.5
TWPID3283	TWPID2546	MZ	53.4
TWPID2546	TWPID3283	MZ	53.4
TWPID2552	TWPID4095	MZ	56.7
TWPID4095	TWPID2552	MZ	56.7
TWPID2557	TWPID3412	MZ	67.8
TWPID3412	TWPID2557	MZ	67.8
TWPID2603	TWPID3415	DZ	44.1
TWPID3415	TWPID2603	DZ	44.1
TWPID3760	NA	MZ	55.1
TWPID3775	TWPID4197	DZ	46.6
TWPID4197	TWPID3775	DZ	46.0
TWPID6004	TWPID5115	DZ	71.1
TWPID5115	TWPID6004	DZ	71.1
TWPID5111	NA	DZ	59.1
TWPID5218	NA	DZ	54.5
TWPID3169	TWPID3170	DZ	61.0
TWPID3170	TWPID3169	DZ	61.0
TWPID3777	NA	DZ	67.5
TWPID3333	TWPID3619	MZ	63.5
TWPID3619	TWPID3333	MZ	63.5
TWPID3177	TWPID4278	MZ	65.5
TWPID4278	TWPID3177	MZ	65.5
TWPID3180	NA	MZ	69.7
TWPID3827	TWPID4057	DZ	39.6
TWPID4057	TWPID3827	DZ	39.6
TWPID4198	TWPID4433	DZ	48.3
TWPID4433	TWPID4198	DZ	48.3
TWPID4846	TWPID4220	DZ	48.3
TWPID4220	TWPID4846	DZ	48.3
TWPID4413	TWPID4434	MZ	50.2
TWPID4434	TWPID4413	MZ	50.2
TWPID1541	TWPID1542	DZ	64.8
TWPID1542	TWPID1541	DZ	64.8
TWPID5350	TWPID4968	MZ	57.6
TWPID4968	TWPID5350	MZ	57.6
TWPID3368	TWPID3369	MZ	54.2
TWPID3369	TWPID3368	MZ	54.2
TWPID1591	TWPID1844	MZ	62.6
TWPID1844	TWPID1591	MZ	62.6
TWPID1645	TWPID1646	MZ	60.2
TWPID1646	TWPID1645	MZ	60.2
TWPID1671	NA	DZ	69.9
TWPID1681	TWPID1682	DZ	41.9
TWPID1682	TWPID1681	DZ	41.9
TWPID1689	TWPID1690	DZ	66.0
TWPID1690	TWPID1689	DZ	66.0
TWPID1691	TWPID1692	DZ	65.9
TWPID1692	TWPID1691	DZ	65.9
TWPID1734	TWPID5993	DZ	50.6
TWPID5993	TWPID1734	DZ	50.6
TWPID4387	TWPID1930	MZ	68.8
TWPID1930	TWPID4387	MZ	68.8
TWPID1944	TWPID1945	DZ	45.0
TWPID1945	TWPID1944	DZ	45.0
TWPID1981	TWPID5545	DZ	42.9
TWPID5545	TWPID1981	DZ	42.9
TWPID4622	TWPID4825	DZ	49.2
TWPID4825	TWPID4622	DZ	49.2
TWPID1994	TWPID1995	DZ	70.6
TWPID1995	TWPID1994	DZ	70.6
TWPID3390	TWPID3806	DZ	40.6
TWPID3806	TWPID3390	DZ	40.6
TWPID2003	TWPID2004	MZ	52.0
TWPID2004	TWPID2003	MZ	52.0
TWPID4427	TWPID4428	MZ	63.4
TWPID4428	TWPID4427	MZ	63.4
TWPID5025	TWPID5762	DZ	56.1
TWPID5762	TWPID5025	DZ	56.1
TWPID2814	TWPID4223	DZ	63.5
TWPID4223	TWPID2814	DZ	63.5
TWPID5561	TWPID5410	DZ	51.0
TWPID5410	TWPID5561	DZ	51.0
TWPID5225	TWPID2075	DZ	68.9
TWPID2075	TWPID5225	DZ	68.9
TWPID4857	TWPID5226	DZ	57.5
TWPID5226	TWPID4857	DZ	57.5
TWPID5599	NA	DZ	59.5
TWPID6123	TWPID4831	MZ	62.1
TWPID4831	TWPID6123	MZ	62.1
TWPID6664	TWPID6376	MZ	45.2
TWPID6376	TWPID6664	MZ	45.2
TWPID6175	TWPID6223	MZ	53.9
TWPID6223	TWPID6175	MZ	53.9
TWPID3347	TWPID3348	MZ	60.7
TWPID3348	TWPID3347	MZ	60.7
TWPID3349	NA	MZ	61.6
TWPID5519	TWPID3351	MZ	53.2
TWPID3351	TWPID5519	MZ	53.2
TWPID3890	TWPID6029	MZ	62.0
TWPID6029	TWPID3890	MZ	62.0
TWPID5602	TWPID3992	MZ	58.0
TWPID3992	TWPID5602	MZ	58.0
TWPID3652	TWPID3653	MZ	67.8
TWPID3653	TWPID3652	MZ	67.8
TWPID4300	TWPID4301	MZ	51.8
TWPID4301	TWPID4300	MZ	51.8
TWPID1877	TWPID1878	MZ	66.5
TWPID1878	TWPID1877	MZ	66.5
TWPID6255	NA	DZ	58.4
TWPID4393	TWPID4394	DZ	58.1
TWPID4394	TWPID4393	DZ	58.1
TWPID6014	TWPID6015	MZ	56.9
TWPID6015	TWPID6014	MZ	56.9
TWPID5766	TWPID5767	MZ	58.2
TWPID5767	TWPID5766	MZ	58.2
TWPID4924	TWPID4925	MZ	54.6
TWPID4925	TWPID4924	MZ	54.6
TWPID6066	TWPID6233	MZ	58.8
TWPID6233	TWPID6066	MZ	58.8
TWPID6340	TWPID6944	MZ	49.3
TWPID6944	TWPID6340	MZ	49.3
TWPID4932	TWPID4933	MZ	46.4
TWPID4933	TWPID4932	MZ	46.4
TWPID5243	TWPID5244	MZ	74.9
TWPID5244	TWPID5243	MZ	74.9
TWPID3667	NA	MZ	52.5
TWPID5868	TWPID5869	DZ	63.9
TWPID5869	TWPID5868	DZ	63.9
TWPID5874	TWPID5294	DZ	46.5
TWPID5294	TWPID5874	DZ	46.5
TWPID1288	NA	MZ	63.1
TWPID4477	NA	MZ	65.2
TWPID5888	TWPID5889	DZ	81.7
TWPID5889	TWPID5888	DZ	81.7
TWPID5308	TWPID5651	DZ	61.2
TWPID5651	TWPID5308	DZ	61.2
TWPID6278	TWPID6241	DZ	64.3
TWPID6241	TWPID6278	DZ	64.3
TWPID5652	TWPID5895	DZ	53.8
TWPID5895	TWPID5652	DZ	53.8
TWPID5898	TWPID5899	MZ	53.2
TWPID5899	TWPID5898	MZ	53.2
TWPID5903	NA	DZ	70.7
TWPID5967	TWPID5968	DZ	60.0
TWPID5968	TWPID5967	DZ	60.0
TWPID5973	TWPID6087	DZ	61.2
TWPID6087	TWPID5973	DZ	61.2
TWPID4750	TWPID5950	DZ	64.0
TWPID5950	TWPID4750	DZ	64.0
TWPID1126	TWPID1127	DZ	61.3
TWPID1127	TWPID1126	DZ	61.3
TWPID6264	NA	DZ	54.9
TWPID6265	TWPID5952	MZ	54.6
TWPID5952	TWPID6265	MZ	54.6
TWPID1130	TWPID1131	MZ	68.9
TWPID1131	TWPID1130	MZ	68.9
TWPID1142	NA	DZ	50.4
TWPID1144	NA	MZ	70.1
TWPID1145	TWPID6030	DZ	65.1
TWPID6030	TWPID1145	DZ	65.1
TWPID1147	TWPID1148	MZ	63.1
TWPID1148	TWPID1147	MZ	63.1
TWPID1149	TWPID1150	DZ	61.8
TWPID1150	TWPID1149	DZ	61.8
TWPID5625	TWPID6349	MZ	62.1
TWPID6349	TWPID5625	MZ	62.1
TWPID1184	TWPID1185	DZ	51.5
TWPID1185	TWPID1184	DZ	51.5
TWPID1190	TWPID1191	DZ	60.2
TWPID1191	TWPID1190	DZ	60.2
TWPID1192	TWPID1193	DZ	59.8
TWPID1193	TWPID1192	DZ	59.8
TWPID4453	TWPID4110	DZ	56.4
TWPID4110	TWPID4453	DZ	56.4
TWPID2109	TWPID2110	DZ	41.2
TWPID2110	TWPID2109	DZ	41.2
TWPID2114	TWPID1860	DZ	69.7
TWPID1860	TWPID2114	DZ	69.7
TWPID3893	TWPID3894	DZ	77.5
TWPID3894	TWPID3893	DZ	77.5
TWPID3657	TWPID3658	DZ	51.3
TWPID3658	TWPID3657	DZ	51.3
TWPID4446	NA	DZ	50.4
TWPID4751	TWPID6827	DZ	57.6
TWPID6827	TWPID4751	DZ	57.6
TWPID6598	TWPID4171	DZ	75.6
TWPID4171	TWPID6598	DZ	75.6
TWPID3957	NA	DZ	43.1
TWPID5200	TWPID5359	DZ	66.8
TWPID5359	TWPID5200	DZ	66.8
TWPID4201	TWPID5475	DZ	61.1
TWPID5475	TWPID4201	DZ	61.1
TWPID5552	TWPID5553	DZ	63.8
TWPID5553	TWPID5552	DZ	63.8
TWPID5627	NA	MZ	46.8
TWPID2115	TWPID2116	DZ	57.0
TWPID2116	TWPID2115	DZ	57.0
TWPID2117	TWPID3898	DZ	47.6
TWPID3898	TWPID2117	DZ	47.6
TWPID3912	NA	DZ	44.9
TWPID4748	TWPID5002	DZ	39.3
TWPID5002	TWPID4748	DZ	39.3
TWPID3677	NA	DZ	54.4
TWPID3951	TWPID4958	DZ	39.9
TWPID4958	TWPID3951	DZ	39.9
TWPID5142	NA	MZ	61.0
TWPID5153	TWPID5154	DZ	44.2
TWPID5154	TWPID5153	DZ	44.2
TWPID5160	NA	MZ	67.4
TWPID4936	TWPID4937	MZ	50.8
TWPID4937	TWPID4936	MZ	50.8
TWPID5379	TWPID5607	DZ	45.4
TWPID5607	TWPID5379	DZ	45.4
TWPID6137	NA	DZ	64.0
TWPID6865	TWPID4769	MZ	71.7
TWPID4769	TWPID6865	MZ	71.7
TWPID5099	TWPID5100	DZ	62.4
TWPID5100	TWPID5099	DZ	62.4
TWPID5107	NA	DZ	53.8
TWPID6720	TWPID2151	DZ	53.6
TWPID2151	TWPID6720	DZ	53.6
TWPID1324	TWPID1325	DZ	57.3
TWPID1325	TWPID1324	DZ	57.3
TWPID1334	TWPID1335	DZ	60.3
TWPID1335	TWPID1334	DZ	60.3
TWPID1365	NA	DZ	74.4
TWPID1372	TWPID1373	DZ	54.8
TWPID1373	TWPID1372	DZ	54.8
TWPID1394	TWPID1395	MZ	65.1
TWPID1395	TWPID1394	MZ	65.1
TWPID5659	TWPID6096	MZ	84.6
TWPID6096	TWPID5659	MZ	84.6
TWPID1405	TWPID1406	DZ	77.4
TWPID1406	TWPID1405	DZ	77.4
TWPID4779	NA	DZ	70.8
TWPID6901	TWPID6811	DZ	65.1
TWPID6811	TWPID6901	DZ	65.1
TWPID5738	TWPID5525	MZ	68.8
TWPID5525	TWPID5738	MZ	68.8
TWPID1518	TWPID1519	MZ	61.3
TWPID1519	TWPID1518	MZ	61.3
TWPID6551	TWPID6486	DZ	61.9
TWPID6486	TWPID6551	DZ	61.9
TWPID1436	TWPID1437	MZ	70.0
TWPID1437	TWPID1436	MZ	70.0
TWPID1438	TWPID1439	DZ	83.1
TWPID1439	TWPID1438	DZ	83.1
TWPID4497	TWPID5239	DZ	64.3
TWPID5239	TWPID4497	DZ	64.3
TWPID6009	TWPID4069	DZ	68.7
TWPID4069	TWPID6009	DZ	68.7
TWPID3920	TWPID4167	DZ	68.9
TWPID4167	TWPID3920	DZ	68.9
TWPID6566	NA	DZ	62.0
TWPID5451	TWPID5955	DZ	68.0
TWPID5955	TWPID5451	DZ	68.0
TWPID5630	TWPID3670	DZ	58.7
TWPID3670	TWPID5630	DZ	58.7
TWPID5383	TWPID5384	MZ	65.6
TWPID5384	TWPID5383	MZ	65.6
TWPID2178	TWPID4111	MZ	54.3
TWPID4111	TWPID2178	MZ	54.3
TWPID4757	TWPID2140	MZ	67.1
TWPID2140	TWPID4757	MZ	67.1
TWPID6515	TWPID6807	MZ	68.8
TWPID6807	TWPID6515	MZ	68.8
TWPID1213	TWPID1214	DZ	63.0
TWPID1214	TWPID1213	DZ	63.0
TWPID1217	TWPID1218	MZ	66.2
TWPID1218	TWPID1217	MZ	66.2
TWPID1221	TWPID1222	MZ	68.6
TWPID1222	TWPID1221	MZ	68.6
TWPID6599	TWPID1234	DZ	63.8
TWPID1234	TWPID6599	DZ	63.8
TWPID1532	TWPID1235	DZ	56.7
TWPID1235	TWPID1532	DZ	56.7
TWPID5127	TWPID6832	DZ	66.1
TWPID6832	TWPID5127	DZ	66.1
TWPID1246	TWPID6568	DZ	71.5
TWPID6568	TWPID1246	DZ	71.5
TWPID6574	TWPID6575	MZ	78.2
TWPID6575	TWPID6574	MZ	78.2
TWPID1248	TWPID1249	MZ	72.1
TWPID1249	TWPID1248	MZ	72.1
TWPID1254	TWPID1255	MZ	70.4
TWPID1255	TWPID1254	MZ	70.4
TWPID5079	NA	MZ	76.9
TWPID6142	TWPID3946	DZ	70.3
TWPID3946	TWPID6142	DZ	70.3
TWPID3947	TWPID3948	DZ	58.7
TWPID3948	TWPID3947	DZ	58.7
TWPID3950	TWPID4864	DZ	66.1
TWPID4864	TWPID3950	DZ	66.1
TWPID5254	TWPID5255	DZ	56.7
TWPID5255	TWPID5254	DZ	56.7
TWPID5457	TWPID6143	DZ	71.5
TWPID6143	TWPID5457	DZ	71.5
TWPID4865	TWPID4866	DZ	70.6
TWPID4866	TWPID4865	DZ	70.6
TWPID6758	TWPID4593	DZ	67.5
TWPID4593	TWPID6758	DZ	67.5
TWPID4876	TWPID6037	DZ	60.7
TWPID6037	TWPID4876	DZ	60.7
TWPID5257	TWPID5342	DZ	72.6
TWPID5342	TWPID5257	DZ	72.6
TWPID5259	TWPID5344	DZ	58.4
TWPID5344	TWPID5259	DZ	58.4
TWPID5995	TWPID6402	DZ	61.5
TWPID6402	TWPID5995	DZ	61.5
TWPID6417	NA	DZ	61.1
TWPID6497	TWPID6383	MZ	58.8
TWPID6383	TWPID6497	MZ	58.8
TWPID5480	TWPID5481	DZ	55.5
TWPID5481	TWPID5480	DZ	55.5
TWPID2145	TWPID1259	DZ	62.1
TWPID1259	TWPID2145	DZ	62.1
TWPID5617	TWPID5618	MZ	59.1
TWPID5618	TWPID5617	MZ	59.1
TWPID6072	TWPID6073	DZ	60.2
TWPID6073	TWPID6072	DZ	60.2
TWPID2016	TWPID2017	MZ	56.9
TWPID2017	TWPID2016	MZ	56.9
TWPID2041	TWPID2042	DZ	63.2
TWPID2042	TWPID2041	DZ	63.2
TWPID8060	TWPID8061	DZ	73.1
TWPID8061	TWPID8060	DZ	73.1
TWPID8737	TWPID8751	MZ	70.1
TWPID8751	TWPID8737	MZ	70.1
TWPID8894	TWPID9016	MZ	61.8
TWPID9016	TWPID8894	MZ	61.8
TWPID9188	TWPID9236	DZ	64.0
TWPID9236	TWPID9188	DZ	64.0
TWPID9396	TWPID9398	DZ	65.4
TWPID9398	TWPID9396	DZ	65.4
TWPID11762	TWPID11778	DZ	55.7
TWPID11778	TWPID11762	DZ	55.7
TWPID11196	TWPID11197	DZ	66.1
TWPID11197	TWPID11196	DZ	66.1
TWPID11224	TWPID11225	DZ	62.1
TWPID11225	TWPID11224	DZ	62.1
TWPID11647	TWPID11649	DZ	64.5
TWPID11649	TWPID11647	DZ	64.5
TWPID11675	TWPID11676	DZ	53.8
TWPID11676	TWPID11675	DZ	53.8
TWPID11698	TWPID11699	DZ	54.4
TWPID11699	TWPID11698	DZ	54.4
TWPID11736	TWPID11737	DZ	64.1
TWPID11737	TWPID11736	DZ	64.1
TWPID11742	TWPID11743	DZ	58.6
TWPID11743	TWPID11742	DZ	58.6
TWPID11883	TWPID11896	DZ	52.1
TWPID11896	TWPID11883	DZ	52.1
TWPID12578	TWPID12594	DZ	59.7
TWPID12594	TWPID12578	DZ	59.7
TWPID12595	TWPID12596	DZ	44.7
TWPID12596	TWPID12595	DZ	44.7
TWPID12601	TWPID12602	DZ	48.8
TWPID12602	TWPID12601	DZ	48.8
TWPID12645	NA	DZ	70.3
TWPID12681	TWPID12682	MZ	56.9
TWPID12682	TWPID12681	MZ	56.9
TWPID12684	NA	DZ	51.3
TWPID12794	TWPID12795	DZ	66.8
TWPID12795	TWPID12794	DZ	66.8
TWPID11415	TWPID11416	DZ	43.3
TWPID11416	TWPID11415	DZ	43.3
TWPID11091	TWPID11092	MZ	43.9
TWPID11092	TWPID11091	MZ	43.9
TWPID11094	NA	DZ	54.9
TWPID11095	TWPID11096	DZ	65.4
TWPID11096	TWPID11095	DZ	65.4
TWPID11117	TWPID11118	DZ	63.4
TWPID11118	TWPID11117	DZ	63.4
TWPID11123	NA	DZ	64.6
TWPID12215	TWPID12216	DZ	53.8
TWPID12216	TWPID12215	DZ	53.8
TWPID12217	NA	DZ	64.3
TWPID12245	TWPID12246	DZ	41.5
TWPID12246	TWPID12245	DZ	41.5
TWPID12336	TWPID12337	DZ	50.6
TWPID12337	TWPID12336	DZ	50.6
TWPID12340	TWPID12341	DZ	53.9
TWPID12341	TWPID12340	DZ	53.9
TWPID12432	TWPID12433	DZ	81.6
TWPID12433	TWPID12432	DZ	81.6
TWPID11953	TWPID11954	DZ	62.9
TWPID11954	TWPID11953	DZ	62.9
TWPID10849	TWPID10850	DZ	56.1
TWPID10850	TWPID10849	DZ	56.1
TWPID10857	TWPID10859	DZ	66.6
TWPID10859	TWPID10857	DZ	66.6
TWPID10860	TWPID10861	DZ	71.5
TWPID10861	TWPID10860	DZ	71.5
TWPID10872	TWPID10873	DZ	59.5
TWPID12847	TWPID12848	DZ	61.7
TWPID12848	TWPID12847	DZ	61.7
TWPID9747	TWPID9748	DZ	53.7
TWPID9748	TWPID9747	DZ	53.7
TWPID9749	TWPID9750	DZ	60.7
TWPID9750	TWPID9749	DZ	60.7
TWPID9755	TWPID9759	DZ	66.6
TWPID9759	TWPID9755	DZ	66.6
TWPID9775	NA	DZ	51.0
TWPID9822	TWPID9825	MZ	78.2
TWPID9825	TWPID9822	MZ	78.2
TWPID9830	TWPID9834	DZ	72.4
TWPID9834	TWPID9830	DZ	72.4
TWPID9838	TWPID9848	DZ	55.7
TWPID9848	TWPID9838	DZ	55.7
TWPID9943	TWPID9944	DZ	64.5
TWPID9944	TWPID9943	DZ	64.5
TWPID10000	TWPID10001	DZ	53.5
TWPID10001	TWPID10000	DZ	53.5
TWPID10016	TWPID10017	DZ	53.1
TWPID10017	TWPID10016	DZ	53.1
TWPID10024	TWPID10027	DZ	69.8
TWPID10027	TWPID10024	DZ	69.8
TWPID10048	TWPID10049	DZ	61.7
TWPID10049	TWPID10048	DZ	61.7
TWPID10085	TWPID10086	DZ	62.5
TWPID10086	TWPID10085	DZ	62.5
TWPID10103	NA	DZ	56.7
TWPID10134	NA	MZ	64.8
TWPID10152	TWPID10153	DZ	58.6
TWPID10153	TWPID10152	DZ	58.6
TWPID9760	TWPID9761	DZ	39.4
TWPID9761	TWPID9760	DZ	39.4
TWPID7209	TWPID7223	DZ	63.7
TWPID7223	TWPID7209	DZ	63.7
TWPID11781	TWPID11792	DZ	62.9
TWPID11792	TWPID11781	DZ	62.9
TWPID7500	TWPID10703	DZ	59.8
TWPID10703	TWPID7500	DZ	59.8
TWPID10254	TWPID10262	DZ	50.7
TWPID10262	TWPID10254	DZ	50.7
TWPID10287	NA	DZ	67.9
TWPID10291	NA	MZ	66.3
TWPID11678	TWPID11679	MZ	69.7
TWPID11679	TWPID11678	MZ	69.7
TWPID10344	TWPID10357	MZ	66.1
TWPID10357	TWPID10344	MZ	66.1
TWPID10368	TWPID10369	DZ	55.5
TWPID10369	TWPID10368	DZ	55.5
TWPID10370	TWPID10377	DZ	61.4
TWPID10377	TWPID10370	DZ	61.4
TWPID10420	NA	DZ	48.4
TWPID12861	TWPID12862	DZ	45.5
TWPID12862	TWPID12861	DZ	45.5
TWPID12863	TWPID12864	DZ	53.4
TWPID12864	TWPID12863	DZ	53.4
TWPID12874	NA	DZ	61.3
TWPID12875	TWPID12876	DZ	54.8
TWPID12876	TWPID12875	DZ	54.8
TWPID12887	TWPID12888	DZ	60.5
TWPID12888	TWPID12887	DZ	60.5
TWPID12889	TWPID12890	DZ	65.1
TWPID12890	TWPID12889	DZ	65.1
TWPID12893	TWPID12894	DZ	56.7
TWPID12894	TWPID12893	DZ	56.7
TWPID10909	TWPID6970	DZ	63.8
TWPID6970	TWPID10909	DZ	63.8
TWPID7799	TWPID7800	DZ	41.6
TWPID7800	TWPID7799	DZ	41.6
TWPID7801	TWPID7802	DZ	46.9
TWPID7802	TWPID7801	DZ	46.9
TWPID10914	TWPID10916	MZ	71.8
TWPID10916	TWPID10914	MZ	71.8
TWPID10928	TWPID10929	MZ	61.0
TWPID10929	TWPID10928	MZ	61.0
TWPID10934	TWPID10935	DZ	47.6
TWPID10935	TWPID10934	DZ	47.6
TWPID11765	TWPID11773	DZ	45.0
TWPID11773	TWPID11765	DZ	45.0
TWPID11775	TWPID11785	DZ	50.2
TWPID11785	TWPID11775	DZ	50.2
TWPID11786	TWPID11787	MZ	64.5
TWPID11787	TWPID11786	MZ	64.5
TWPID12017	TWPID12016	DZ	65.8
TWPID11937	TWPID11938	DZ	41.5
TWPID11938	TWPID11937	DZ	41.5
TWPID11962	TWPID7519	MZ	50.9
TWPID7519	TWPID11962	MZ	50.9
TWPID12070	TWPID10282	DZ	63.1
TWPID10282	TWPID12070	DZ	63.1
TWPID8118	TWPID8119	MZ	63.4
TWPID8119	TWPID8118	MZ	63.4
TWPID8122	TWPID8123	DZ	57.8
TWPID8123	TWPID8122	DZ	57.8
TWPID8274	TWPID8280	MZ	66.8
TWPID8280	TWPID8274	MZ	66.8
TWPID8289	NA	MZ	71.8
TWPID8315	TWPID8318	MZ	68.1
TWPID8318	TWPID8315	MZ	68.1
TWPID8353	NA	MZ	69.8
TWPID8368	TWPID8371	MZ	68.3
TWPID8371	TWPID8368	MZ	68.3
TWPID8403	TWPID8404	MZ	74.5
TWPID8404	TWPID8403	MZ	74.5
TWPID8405	TWPID8406	MZ	69.5
TWPID8406	TWPID8405	MZ	69.5
TWPID8414	TWPID8415	MZ	66.0
TWPID8415	TWPID8414	MZ	66.0
TWPID8430	TWPID8432	MZ	66.2
TWPID8432	TWPID8430	MZ	66.2
TWPID8436	TWPID8437	MZ	61.4
TWPID8437	TWPID8436	MZ	61.4
TWPID8445	TWPID8446	MZ	69.8
TWPID8446	TWPID8445	MZ	69.8
TWPID8454	TWPID8455	MZ	61.2
TWPID8455	TWPID8454	MZ	61.2
TWPID8456	TWPID8457	MZ	68.2
TWPID8457	TWPID8456	MZ	68.2
TWPID8467	TWPID8471	MZ	75.0
TWPID8471	TWPID8467	MZ	75.0
TWPID8559	TWPID8560	MZ	68.5
TWPID8560	TWPID8559	MZ	68.5
TWPID8599	TWPID8600	MZ	72.9
TWPID8600	TWPID8599	MZ	72.9
TWPID8654	NA	DZ	43.4
TWPID8779	TWPID8781	DZ	53.2
TWPID8781	TWPID8779	DZ	53.2
TWPID8848	TWPID8849	DZ	40.3
TWPID8849	TWPID8848	DZ	40.3
TWPID8888	NA	DZ	53.7
TWPID8897	TWPID8899	DZ	55.4
TWPID8899	TWPID8897	DZ	55.4
TWPID8933	TWPID8935	MZ	65.9
TWPID8935	TWPID8933	MZ	65.9
TWPID8938	TWPID8939	DZ	53.4
TWPID8939	TWPID8938	DZ	53.4
TWPID9248	TWPID9263	DZ	46.9
TWPID9263	TWPID9248	DZ	46.9
TWPID9348	TWPID9350	DZ	52.2
TWPID9350	TWPID9348	DZ	52.2
TWPID10235	TWPID10236	DZ	38.7
TWPID10236	TWPID10235	DZ	38.7
TWPID7809	NA	DZ	52.6
TWPID7811	TWPID7812	MZ	60.3
TWPID7812	TWPID7811	MZ	60.3
TWPID7823	TWPID7832	DZ	62.0
TWPID7832	TWPID7823	DZ	62.0
TWPID8317	NA	DZ	65.2
TWPID8325	TWPID8326	DZ	59.4
TWPID8326	TWPID8325	DZ	59.4
TWPID8499	TWPID8505	MZ	55.6
TWPID8505	TWPID8499	MZ	55.6
TWPID8628	TWPID8632	MZ	54.7
TWPID8632	TWPID8628	MZ	54.7
TWPID9276	TWPID9287	MZ	58.3
TWPID9287	TWPID9276	MZ	58.3
TWPID10479	TWPID10480	DZ	45.8
TWPID10480	TWPID10479	DZ	45.8
TWPID8383	TWPID8386	MZ	46.5
TWPID8386	TWPID8383	MZ	46.5
TWPID8719	NA	DZ	60.4
TWPID9000	TWPID9013	MZ	61.5
TWPID9013	TWPID9000	MZ	61.5
TWPID9206	TWPID9207	MZ	62.2
TWPID9207	TWPID9206	MZ	62.2
TWPID9286	TWPID9300	MZ	61.0
TWPID9300	TWPID9286	MZ	61.0
TWPID10205	NA	MZ	65.6
TWPID8062	NA	DZ	39.7
TWPID8652	TWPID8684	DZ	59.8
TWPID8684	TWPID8652	DZ	59.8
TWPID8152	TWPID8232	MZ	61.3
TWPID8232	TWPID8152	MZ	61.3
TWPID8477	TWPID8496	MZ	62.5
TWPID8496	TWPID8477	MZ	62.5
TWPID11203	TWPID11205	DZ	39.3
TWPID11205	TWPID11203	DZ	39.3
TWPID9692	TWPID9693	MZ	52.0
TWPID9693	TWPID9692	MZ	52.0
TWPID10260	TWPID10826	MZ	59.3
TWPID10826	TWPID10260	MZ	59.3
TWPID9370	TWPID9349	DZ	62.6
TWPID9349	TWPID9370	DZ	62.6
TWPID7285	TWPID7306	MZ	46.1
TWPID7306	TWPID7285	MZ	46.1
TWPID10714	TWPID10717	DZ	39.1
TWPID10717	TWPID10714	DZ	39.1
TWPID10190	TWPID10207	DZ	47.2
TWPID10207	TWPID10190	DZ	47.2
TWPID9499	TWPID11010	MZ	54.5
TWPID11010	TWPID9499	MZ	54.5
TWPID10384	TWPID10402	MZ	46.5
TWPID10402	TWPID10384	MZ	46.5
TWPID11550	NA	DZ	49.6
TWPID10766	NA	DZ	66.3
TWPID11003	TWPID11004	DZ	68.3
TWPID11004	TWPID11003	DZ	68.3
TWPID12370	NA	MZ	56.3
TWPID10631	TWPID10943	MZ	54.2
TWPID10943	TWPID10631	MZ	54.2
TWPID7719	TWPID7747	MZ	44.1
TWPID7747	TWPID7719	MZ	44.1
TWPID12374	TWPID12063	DZ	48.6
TWPID12063	TWPID12374	DZ	48.6
TWPID9606	TWPID9607	DZ	65.2
TWPID9607	TWPID9606	DZ	65.2
TWPID9642	NA	MZ	55.7
TWPID12830	NA	MZ	68.0
TWPID11489	NA	MZ	57.2
TWPID11401	TWPID11402	DZ	55.4
TWPID11402	TWPID11401	DZ	55.4
TWPID11425	TWPID11426	MZ	58.9
TWPID11426	TWPID11425	MZ	58.9
TWPID11427	NA	MZ	59.8
TWPID11453	TWPID11454	MZ	58.6
TWPID11454	TWPID11453	MZ	58.6
TWPID11480	NA	MZ	62.0
TWPID10577	TWPID10593	MZ	62.7
TWPID10593	TWPID10577	MZ	62.7
TWPID11030	TWPID11825	MZ	54.6
TWPID11825	TWPID11030	MZ	54.6
TWPID11605	TWPID11606	MZ	68.6
TWPID11606	TWPID11605	MZ	68.6
TWPID7765	TWPID7821	MZ	74.5
TWPID7821	TWPID7765	MZ	74.5
TWPID10459	TWPID10488	MZ	58.8
TWPID10488	TWPID10459	MZ	58.8
TWPID11048	TWPID11051	MZ	57.6
TWPID11051	TWPID11048	MZ	57.6
TWPID7909	TWPID7910	MZ	57.3
TWPID7910	TWPID7909	MZ	57.3
TWPID11986	TWPID12014	DZ	60.6
TWPID12014	TWPID11986	DZ	60.6
TWPID9306	TWPID9307	MZ	58.7
TWPID9307	TWPID9306	MZ	58.7
TWPID12499	TWPID12514	MZ	55.7
TWPID12514	TWPID12499	MZ	55.7
TWPID10882	NA	MZ	58.2
TWPID10695	TWPID6952	DZ	54.8
TWPID6952	TWPID10695	DZ	54.8
TWPID7499	TWPID7761	MZ	53.0
TWPID7761	TWPID7499	MZ	53.0
TWPID12092	TWPID7046	DZ	61.7
TWPID7046	TWPID12092	DZ	61.7
TWPID7895	TWPID10691	MZ	80.9
TWPID10691	TWPID7895	MZ	80.9
TWPID7110	TWPID7111	MZ	59.0
TWPID7111	TWPID7110	MZ	59.0
TWPID7453	TWPID7553	MZ	60.1
TWPID7553	TWPID7453	MZ	60.1
TWPID7153	TWPID7149	MZ	58.3
TWPID7149	TWPID7153	MZ	58.3
TWPID10576	TWPID10697	MZ	56.4
TWPID10697	TWPID10576	MZ	56.4
TWPID7711	TWPID7712	MZ	67.3
TWPID7712	TWPID7711	MZ	67.3
TWPID7441	TWPID7305	DZ	61.4
TWPID7305	TWPID7441	DZ	61.4
TWPID7786	TWPID6994	MZ	55.3
TWPID6994	TWPID7786	MZ	55.3
TWPID7997	NA	DZ	53.7
TWPID7189	TWPID7009	DZ	58.9
TWPID7009	TWPID7189	DZ	58.9
TWPID7094	NA	DZ	42.8
TWPID10965	TWPID10966	DZ	64.2
TWPID10966	TWPID10965	DZ	64.2
TWPID10969	NA	DZ	58.9
TWPID12792	NA	DZ	45.7
TWPID11980	TWPID7020	DZ	63.5
TWPID7020	TWPID11980	DZ	63.5
TWPID10673	TWPID10679	DZ	56.4
TWPID10679	TWPID10673	DZ	56.4
TWPID12523	TWPID12590	MZ	52.3
TWPID12590	TWPID12523	MZ	52.3
TWPID7042	TWPID7478	DZ	72.9
TWPID7478	TWPID7042	DZ	72.9
TWPID7011	TWPID7508	DZ	70.7
TWPID7508	TWPID7011	DZ	70.7
TWPID6997	TWPID7088	DZ	49.9
TWPID7088	TWPID6997	DZ	49.9
TWPID11102	TWPID11103	MZ	53.5
TWPID11103	TWPID11102	MZ	53.5
TWPID6980	TWPID6979	DZ	50.4
TWPID6979	TWPID6980	DZ	50.4
TWPID7115	NA	DZ	57.5
TWPID10725	NA	DZ	68.6
TWPID7491	TWPID7580	DZ	60.0
TWPID7580	TWPID7491	DZ	60.0
TWPID7246	TWPID7442	DZ	61.0
TWPID7442	TWPID7246	DZ	61.0
TWPID7504	NA	DZ	53.2
TWPID7192	TWPID7681	MZ	64.3
TWPID7681	TWPID7192	MZ	64.3
TWPID10533	TWPID11165	DZ	63.3
TWPID11165	TWPID10533	DZ	63.3
TWPID12408	TWPID6989	MZ	61.8
TWPID6989	TWPID12408	MZ	61.8
TWPID6993	TWPID12147	MZ	51.4
TWPID12147	TWPID6993	MZ	51.4
TWPID12387	NA	DZ	53.6
TWPID11835	TWPID12204	MZ	57.1
TWPID12204	TWPID11835	MZ	57.1
TWPID14202	TWPID14283	DZ	55.9
TWPID14283	TWPID14202	DZ	55.9
TWPID14423	TWPID14442	MZ	48.6
TWPID14442	TWPID14423	MZ	48.6
TWPID14842	TWPID14964	DZ	45.8
TWPID14964	TWPID14842	DZ	45.8
TWPID14988	TWPID15008	MZ	50.9
TWPID15008	TWPID14988	MZ	50.9
TWPID15259	TWPID15327	DZ	60.6
TWPID15327	TWPID15259	DZ	60.6
TWPID15329	TWPID15344	DZ	57.3
TWPID15344	TWPID15329	DZ	57.3
TWPID17178	TWPID17593	DZ	59.0
TWPID17593	TWPID17178	DZ	59.0
TWPID17595	TWPID17597	DZ	42.7
TWPID17597	TWPID17595	DZ	42.7
TWPID17625	TWPID17629	MZ	54.9
TWPID17629	TWPID17625	MZ	54.9
TWPID17652	TWPID17653	MZ	51.0
TWPID17653	TWPID17652	MZ	51.0
TWPID17664	TWPID17665	MZ	53.5
TWPID17665	TWPID17664	MZ	53.5
TWPID17674	NA	MZ	39.1
TWPID17676	NA	MZ	72.1
TWPID17684	TWPID17685	DZ	71.6
TWPID17685	TWPID17684	DZ	71.6
TWPID18628	TWPID18629	DZ	69.2
TWPID18629	TWPID18628	DZ	69.2
TWPID18199	TWPID18200	DZ	72.2
TWPID18200	TWPID18199	DZ	72.2
TWPID18212	TWPID18213	MZ	62.7
TWPID18213	TWPID18212	MZ	62.7
TWPID18224	TWPID18225	DZ	74.4
TWPID18225	TWPID18224	DZ	74.4
TWPID18227	NA	MZ	52.4
TWPID18280	NA	DZ	62.2
TWPID14007	TWPID13671	MZ	54.2
TWPID13671	TWPID14007	MZ	54.2
TWPID16808	TWPID16809	MZ	45.8
TWPID16809	TWPID16808	MZ	45.8
TWPID16820	TWPID16821	MZ	58.4
TWPID16821	TWPID16820	MZ	58.4
TWPID15670	TWPID15671	DZ	71.0
TWPID15671	TWPID15670	DZ	71.0
TWPID15689	TWPID15690	DZ	69.5
TWPID15690	TWPID15689	DZ	69.5
TWPID15767	NA	DZ	40.3
TWPID15890	TWPID15891	MZ	47.3
TWPID15891	TWPID15890	MZ	47.3
TWPID15980	TWPID15981	MZ	72.1
TWPID15981	TWPID15980	MZ	72.1
TWPID15993	TWPID15994	DZ	59.8
TWPID15994	TWPID15993	DZ	59.8
TWPID16002	TWPID16003	DZ	75.0
TWPID16003	TWPID16002	DZ	75.0
TWPID16004	TWPID16005	MZ	65.5
TWPID16005	TWPID16004	MZ	65.5
TWPID16030	TWPID16031	DZ	41.0
TWPID16031	TWPID16030	DZ	41.0
TWPID16048	NA	DZ	62.4
TWPID16099	TWPID16100	DZ	60.3
TWPID16100	TWPID16099	DZ	60.3
TWPID16101	TWPID16102	DZ	59.2
TWPID16102	TWPID16101	DZ	59.2
