# Supplementary material for: Gene expression changes with age in skin, adipose tissue, blood and brain
Source: Genome Biol. 2013 Jul 26;14(7):R75. doi: 10.1186/gb-2013-14-7-r75 (PMC4054017; doi:10.1186/gb-2013-14-7-r75)
Supplement: Additional file 2 — Table S2: Pvalues for ageeffect in skin tissue. [file gb-2013-14-7-r75-S2.TXT]

Probe	Symbol	HGNC_symbol	Chis	Pr	Beta	Bonferroni corrected	BH corrected
ILMN_1692123	ELOVL3	ELOVL3	98.98409362	2.55E-23	-0.052283415	5.90E-19	5.90E-19
ILMN_1670134	FADS1	FADS1	95.49353849	1.48E-22	-0.04776441	3.44E-18	1.12E-18
ILMN_1692163	NSDHL	NSDHL	94.97063625	1.93E-22	-0.01546171	4.48E-18	1.12E-18
ILMN_1786273	C1orf122	C1orf122	95.08060157	1.83E-22	-0.015639572	4.24E-18	1.12E-18
ILMN_1719661	SEPX1	SEPX1	92.39771472	7.09E-22	-0.01942446	1.64E-17	2.74E-18
ILMN_1737992	CRAT	CRAT	92.66611975	6.19E-22	-0.034399489	1.43E-17	2.74E-18
ILMN_1750800	ACO1	ACO1	90.86171085	1.54E-21	-0.020468082	3.57E-17	5.10E-18
ILMN_1691572	TST	TST	90.41426558	1.93E-21	-0.017583419	4.48E-17	5.60E-18
ILMN_1651872	UBIAD1	UBIAD1	89.19385348	3.58E-21	-0.01984179	8.29E-17	9.22E-18
ILMN_1751897	FLJ32569	PM20D1	88.2027697	5.91E-21	-0.045206169	1.37E-16	1.24E-17
ILMN_2204940	KRT79	KRT79	88.22780017	5.83E-21	-0.046174483	1.35E-16	1.24E-17
ILMN_1703832	AWAT2	DGAT2L4	88.00783636	6.52E-21	-0.04137117	1.51E-16	1.26E-17
ILMN_2293067	PM20D1	PM20D1	87.84809372	7.07E-21	-0.057275473	1.64E-16	1.26E-17
ILMN_1722609	FLJ32569	PM20D1	85.14920466	2.77E-20	-0.010483503	6.41E-16	4.58E-17
ILMN_1695110	BCAT2	BCAT2	84.3365366	4.17E-20	-0.017209511	9.67E-16	6.45E-17
ILMN_1806754	GLDC	GLDC	83.45312087	6.52E-20	-0.037637187	1.51E-15	9.45E-17
ILMN_1784655	TLCD1	TLCD1	82.88272165	8.71E-20	-0.019443427	2.02E-15	1.19E-16
ILMN_1701195	PLA2G7	PLA2G7	81.2748001	1.96E-19	-0.016026481	4.55E-15	2.53E-16
ILMN_1728799	FBP1	FBP1	81.06450872	2.18E-19	-0.024408755	5.06E-15	2.66E-16
ILMN_1788184	CIDEA	CIDEA	80.44883907	2.98E-19	-0.052775492	6.91E-15	3.46E-16
ILMN_1761010	PCCB	PCCB	80.08468485	3.59E-19	-0.013454399	8.31E-15	3.96E-16
ILMN_1747442	P4HA1	P4HA1	79.56035279	4.68E-19	-0.011206499	1.08E-14	4.93E-16
ILMN_2390318	CIDEA	CIDEA	79.24811467	5.48E-19	-0.025454273	1.27E-14	5.52E-16
ILMN_1733998	DHRS9	DHRS9	78.54804114	7.81E-19	-0.020720587	1.81E-14	6.96E-16
ILMN_1815626	DHCR7	DHCR7	78.6035848	7.59E-19	-0.023188308	1.76E-14	6.96E-16
ILMN_2407346	LDHD	LDHD	78.66366869	7.36E-19	-0.019601155	1.71E-14	6.96E-16
ILMN_2371379	ACLY	ACLY	77.45953859	1.35E-18	-0.011826334	3.14E-14	1.16E-15
ILMN_1752965	GREM1	GREM1	77.22191957	1.53E-18	-0.011909209	3.54E-14	1.26E-15
ILMN_1733831	PGBD5	PGBD5	76.16739349	2.61E-18	-0.005635594	6.04E-14	2.08E-15
ILMN_1794844	THRSP	THRSP	76.04559316	2.77E-18	-0.055708386	6.42E-14	2.14E-15
ILMN_1793474	INSIG1	INSIG1	75.94369801	2.92E-18	-0.023668349	6.76E-14	2.18E-15
ILMN_2202915	FAR2	FAR2	75.6817658	3.33E-18	-0.02667263	7.72E-14	2.41E-15
ILMN_1710962	TMEM97	TMEM97	74.93763498	4.86E-18	-0.024444414	1.13E-13	3.41E-15
ILMN_1751975	ALOX15B	ALOX15B	74.42295228	6.31E-18	-0.022269238	1.46E-13	4.30E-15
ILMN_1778755	TRIL		73.9607412	7.97E-18	-0.01103975	1.85E-13	5.28E-15
ILMN_1797728	HMGCS1	HMGCS1	72.4879571	1.68E-17	-0.025079327	3.89E-13	1.08E-14
ILMN_1814120	PECR	PECR	72.36326343	1.79E-17	-0.0240773	4.15E-13	1.12E-14
ILMN_2376953	KCNK2	KCNK2	72.25504909	1.89E-17	-0.010623264	4.38E-13	1.15E-14
ILMN_1671337	SLC2A5	SLC2A5	71.52761632	2.73E-17	0.010419223	6.34E-13	1.61E-14
ILMN_1686989	INSIG1	INSIG1	71.49244588	2.78E-17	-0.012114307	6.45E-13	1.61E-14
ILMN_2165867	DHCR7	DHCR7	70.8704941	3.81E-17	-0.021321889	8.84E-13	2.16E-14
ILMN_2347622	TRIM55	TRIM55	70.26013572	5.20E-17	-0.010657841	1.20E-12	2.87E-14
ILMN_2355168	MGST1	MGST1	69.45041607	7.84E-17	-0.035908618	1.82E-12	4.22E-14
ILMN_1708672	ACAT2	ACAT2	68.89823789	1.04E-16	-0.023808704	2.40E-12	5.46E-14
ILMN_1668162	DGAT2L3	DGAT2L3	67.67189253	1.93E-16	-0.015454335	4.47E-12	9.94E-14
ILMN_2227011	ACSBG1	ACSBG1	66.95002809	2.78E-16	-0.038211553	6.45E-12	1.37E-13
ILMN_2276904	ALOX15B	ALOX15B	66.97607325	2.75E-16	-0.015406469	6.37E-12	1.37E-13
ILMN_1674394	C20orf3	C20orf3	66.23491004	4.00E-16	-0.019362531	9.27E-12	1.93E-13
ILMN_1657550	MVD	MVD	66.11771912	4.25E-16	-0.020011849	9.84E-12	2.01E-13
ILMN_1678655	PNLIPRP3	PNLIPRP3	65.96113653	4.60E-16	-0.019762194	1.07E-11	2.13E-13
ILMN_1693410	BRI3BP	BRI3BP	65.5436638	5.68E-16	-0.017792919	1.32E-11	2.54E-13
ILMN_1803686	ADA	ADA	65.54194551	5.69E-16	-0.009818745	1.32E-11	2.54E-13
ILMN_1662880	FIS		64.78011262	8.37E-16	-0.016810604	1.94E-11	3.66E-13
ILMN_1790807	XPC	XPC	64.50689209	9.62E-16	0.010289654	2.23E-11	4.13E-13
ILMN_1765971	MOGAT1	MOGAT1	63.4273966	1.66E-15	-0.018104763	3.86E-11	7.01E-13
ILMN_1808713	HSD17B2	HSD17B2	62.59738784	2.54E-15	-0.008783779	5.88E-11	1.05E-12
ILMN_1807529	PADI4	PADI4	61.41323575	4.63E-15	-0.00852603	1.07E-10	1.87E-12
ILMN_2371911	MUC1	MUC1	61.39537292	4.67E-15	-0.020946633	1.08E-10	1.87E-12
ILMN_1781952	MGST1	MGST1	60.81246951	6.28E-15	-0.028485668	1.45E-10	2.47E-12
ILMN_1718603	CYP4F8	CYP4F8	60.25417927	8.34E-15	-0.015110113	1.93E-10	3.22E-12
ILMN_1733333	CALML3	CALML3	59.74336424	1.08E-14	-0.027243757	2.50E-10	4.11E-12
ILMN_1756992	MUC1	MUC1	59.56662212	1.18E-14	-0.025655417	2.74E-10	4.42E-12
ILMN_1697559	G6PD	G6PD	59.13123293	1.47E-14	-0.010389364	3.42E-10	5.43E-12
ILMN_1726769	CNDP2	CNDP2	58.1904064	2.38E-14	-0.008460468	5.51E-10	8.61E-12
ILMN_1669046	FOXQ1	FOXQ1	57.89814026	2.76E-14	0.013905591	6.40E-10	9.84E-12
ILMN_1697460	REEP6	REEP6	57.69086146	3.07E-14	-0.014143297	7.11E-10	1.08E-11
ILMN_1791531	FA2H	FA2H	57.57917317	3.25E-14	-0.017097449	7.52E-10	1.12E-11
ILMN_1679520	AGPAT1		57.52476036	3.34E-14	-0.011529585	7.73E-10	1.14E-11
ILMN_1787919	PARVB	PARVB	57.46001627	3.45E-14	-0.011279148	7.99E-10	1.16E-11
ILMN_1714167	CYB5A	CYB5A	57.3514484	3.64E-14	-0.021049597	8.45E-10	1.21E-11
ILMN_1690040	TM7SF2	TM7SF2	56.7463645	4.96E-14	-0.020204919	1.15E-09	1.62E-11
ILMN_1678690	UPB1	UPB1	56.69287034	5.09E-14	-0.02000362	1.18E-09	1.64E-11
ILMN_1715896	PMVK	PMVK	56.36019205	6.03E-14	-0.013297473	1.40E-09	1.92E-11
ILMN_1771084	ACSM3	ACSM3	56.26520076	6.33E-14	-0.01402834	1.47E-09	1.98E-11
ILMN_2118663	ERV3		56.06296766	7.02E-14	-0.019962961	1.63E-09	2.17E-11
ILMN_1675172	RGS9BP	RGS9BP	55.82139958	7.94E-14	-0.004445253	1.84E-09	2.42E-11
ILMN_1721391	ATP6V0B	ATP6V0B	55.29968683	1.03E-13	-0.010046303	2.40E-09	3.11E-11
ILMN_1754864	SLC25A18	SLC25A18	55.24804999	1.06E-13	-0.012522007	2.46E-09	3.16E-11
ILMN_1800091	RARRES1	RARRES1	55.07142711	1.16E-13	-0.016160471	2.69E-09	3.41E-11
ILMN_2389501	HSD11B1	HSD11B1	54.97765247	1.22E-13	-0.023376724	2.82E-09	3.53E-11
ILMN_2064725	METTL7B	METTL7B	54.73638009	1.38E-13	-0.008576477	3.19E-09	3.94E-11
ILMN_1799105	COL17A1	COL17A1	54.5775856	1.49E-13	0.014416273	3.46E-09	4.22E-11
ILMN_1760087	SLC26A3	SLC26A3	54.34885526	1.68E-13	-0.007218706	3.89E-09	4.69E-11
ILMN_1700831	SLC27A2	SLC27A2	53.9254515	2.08E-13	-0.007989116	4.83E-09	5.74E-11
ILMN_1720889	SC4MOL	SC4MOL	53.71310512	2.32E-13	-0.025653021	5.38E-09	6.30E-11
ILMN_1737580	PPPDE2	FAM152B	53.69928204	2.34E-13	-0.011168261	5.41E-09	6.30E-11
ILMN_1763666	ALDH3B2	ALDH3B2	53.59086764	2.47E-13	-0.015493187	5.72E-09	6.58E-11
ILMN_1671489	PC	PC	53.10786596	3.16E-13	-0.011561985	7.32E-09	8.31E-11
ILMN_1750563	CERCAM	CERCAM	52.66222812	3.96E-13	-0.013030083	9.18E-09	1.03E-10
ILMN_1687857	ST6GALNAC4	ST6GALNAC4	51.73605946	6.35E-13	-0.00744982	1.47E-08	1.63E-10
ILMN_2363880	ALDH3B2	ALDH3B2	51.61275429	6.76E-13	-0.015496469	1.57E-08	1.72E-10
ILMN_2054121	C6orf126	C6orf126	51.32541786	7.83E-13	-0.007684067	1.81E-08	1.97E-10
ILMN_1812062	SGPP2	SGPP2	51.25508366	8.11E-13	-0.006396915	1.88E-08	2.02E-10
ILMN_1796179	HIST1H2BK	HIST1H2BK	51.0579173	8.97E-13	-0.009470744	2.08E-08	2.21E-10
ILMN_1801366	DNASE1L2	DNASE1L2	50.90284026	9.71E-13	-0.019411784	2.25E-08	2.37E-10
ILMN_1692731	TTYH3	TTYH3	50.69882478	1.08E-12	-0.007896043	2.50E-08	2.60E-10
ILMN_1677108	CAPN13	CAPN13	50.60773247	1.13E-12	-0.006862953	2.61E-08	2.69E-10
ILMN_1699728	BTD	BTD	50.20175968	1.39E-12	-0.007349542	3.21E-08	3.28E-10
ILMN_1664025	PXMP4	PXMP4	50.17538004	1.41E-12	-0.010093144	3.26E-08	3.29E-10
ILMN_2073604	EBP	EBP	49.93217451	1.59E-12	-0.011960052	3.69E-08	3.69E-10
ILMN_1684755	KAZALD1	KAZALD1	49.77657919	1.72E-12	-0.010979012	3.99E-08	3.95E-10
ILMN_1677505	CCL21	CCL21	49.60954092	1.88E-12	-0.022013582	4.35E-08	4.26E-10
ILMN_1780693	HSD3B1	HSD3B1	49.43146651	2.05E-12	-0.018623528	4.76E-08	4.62E-10
ILMN_1733298	C1orf158	C1orf158	49.26689944	2.23E-12	-0.006608251	5.18E-08	4.98E-10
ILMN_1677607	SC5DL	SC5DL	49.24411007	2.26E-12	-0.015212102	5.24E-08	4.99E-10
ILMN_2336595	ACSS2	ACSS2	48.70490161	2.98E-12	-0.013554801	6.89E-08	6.50E-10
ILMN_2347949	G6PD	G6PD	48.63257273	3.09E-12	-0.011750328	7.15E-08	6.69E-10
ILMN_1786310	MVK	MVK	48.41770083	3.44E-12	-0.00958393	7.98E-08	7.39E-10
ILMN_1776522	RAG1AP1	RAG1AP1	48.29648652	3.66E-12	-0.010121906	8.49E-08	7.79E-10
ILMN_1656248	ASAM		48.21814388	3.81E-12	-0.010264331	8.84E-08	8.03E-10
ILMN_1742947	SEC14L4	SEC14L4	48.13568886	3.98E-12	-0.007544405	9.22E-08	8.30E-10
ILMN_1758705	IRX6	IRX6	47.947733	4.38E-12	-0.013142548	1.01E-07	9.06E-10
ILMN_1782429	TMEM56	TMEM56	47.78116616	4.77E-12	-0.005873713	1.10E-07	9.77E-10
ILMN_2072603	MRPL14	MRPL14	47.22134412	6.34E-12	-0.00970611	1.47E-07	1.29E-09
ILMN_1681520	DGAT2	DGAT2	46.94265059	7.31E-12	-0.013842508	1.69E-07	1.47E-09
ILMN_1765198	HEATR4	HEATR4	46.82189196	7.77E-12	-0.005410514	1.80E-07	1.55E-09
ILMN_2138765	PLIN2	ADFP	46.75665807	8.04E-12	-0.017029236	1.86E-07	1.59E-09
ILMN_1771364	PNPLA5	PNPLA5	46.65343419	8.47E-12	-0.005524124	1.96E-07	1.66E-09
ILMN_1731353	CHPF	CHPF	46.2850864	1.02E-11	-0.008071302	2.37E-07	1.99E-09
ILMN_1811370	HSD11B1	HSD11B1	45.95959151	1.21E-11	-0.013262376	2.80E-07	2.33E-09
ILMN_1714197	ACSS2	ACSS2	45.76778895	1.33E-11	-0.013053519	3.09E-07	2.54E-09
ILMN_1777031	PKLR	PKLR	45.75981739	1.34E-11	-0.008337914	3.10E-07	2.54E-09
ILMN_1792681	CCDC86	CCDC86	45.53921991	1.50E-11	-0.007687823	3.47E-07	2.82E-09
ILMN_2389506	HSD11B1	HSD11B1	45.52314152	1.51E-11	-0.014498145	3.50E-07	2.82E-09
ILMN_1651282	COL17A1	COL17A1	45.35486065	1.64E-11	0.012139773	3.81E-07	3.05E-09
ILMN_1671791	PCK2	PCK2	45.22069912	1.76E-11	-0.008542753	4.08E-07	3.24E-09
ILMN_1765990	KCNK2	KCNK2	45.09343437	1.88E-11	-0.006794084	4.35E-07	3.43E-09
ILMN_1745021	SLC30A1	SLC30A1	44.99704682	1.97E-11	-0.005346583	4.57E-07	3.57E-09
ILMN_2314417	HYAL1	HYAL1	44.77080279	2.22E-11	0.007797846	5.13E-07	3.98E-09
ILMN_1749081	AUTS2	AUTS2	44.74858219	2.24E-11	0.010379431	5.19E-07	3.99E-09
ILMN_1659027	SLC2A1	SLC2A1	44.10874103	3.11E-11	0.011527663	7.20E-07	5.49E-09
ILMN_1674696	OLAH	OLAH	43.04962394	5.34E-11	-0.005214123	1.24E-06	9.37E-09
ILMN_1757406	HIST1H1C	HIST1H1C	42.43644534	7.30E-11	-0.008840016	1.69E-06	1.27E-08
ILMN_1745655	PEX16	PEX16	42.15355228	8.44E-11	-0.009893601	1.96E-06	1.45E-08
ILMN_1761912	MGAT1	MGAT1	42.14960513	8.46E-11	-0.007817949	1.96E-06	1.45E-08
ILMN_1675857	COL4A6	COL4A6	42.09180771	8.71E-11	0.00892817	2.02E-06	1.48E-08
ILMN_2211728	GUCA1B	GUCA1B	41.62225348	1.11E-10	0.009142895	2.57E-06	1.87E-08
ILMN_2277676	ERCC1	ERCC1	41.57917654	1.13E-10	-0.006989433	2.62E-06	1.90E-08
ILMN_1668345	OAF	OAF	41.53258206	1.16E-10	-0.012763073	2.69E-06	1.92E-08
ILMN_1733066	BEAN		41.54415665	1.15E-10	-0.004004041	2.67E-06	1.92E-08
ILMN_1813374	C19orf28	C19orf28	41.2048971	1.37E-10	-0.010650549	3.18E-06	2.25E-08
ILMN_1702712	TRIM55	TRIM55	41.06697165	1.47E-10	-0.004280547	3.41E-06	2.40E-08
ILMN_1679279	SYPL2	SYPL2	40.78583671	1.70E-10	-0.003668567	3.94E-06	2.74E-08
ILMN_1800619	BRI3BP	BRI3BP	40.77974469	1.70E-10	-0.005961817	3.95E-06	2.74E-08
ILMN_2059797	NOL3	NOL3	40.68367976	1.79E-10	0.007715918	4.15E-06	2.86E-08
ILMN_1791508	MMP28	MMP28	40.55455857	1.91E-10	0.008305142	4.43E-06	3.03E-08
ILMN_1773567	LAMA5	LAMA5	40.52760651	1.94E-10	0.012251809	4.49E-06	3.04E-08
ILMN_1802167	ALDH1L1	ALDH1L1	40.52338813	1.94E-10	-0.013312478	4.50E-06	3.04E-08
ILMN_2384181	DHRS9	DHRS9	40.41911218	2.05E-10	-0.004013699	4.75E-06	3.19E-08
ILMN_1655595	SERPINE2	SERPINE2	40.39089189	2.08E-10	-0.010173562	4.82E-06	3.21E-08
ILMN_1705247	ACSL5	ACSL5	40.34161621	2.13E-10	-0.007956654	4.94E-06	3.27E-08
ILMN_1802458	AGTRAP	AGTRAP	40.29914359	2.18E-10	-0.005896968	5.05E-06	3.32E-08
ILMN_1654010	AGPAT3	AGPAT3	40.26539976	2.22E-10	-0.005986572	5.14E-06	3.36E-08
ILMN_2211065	TMEM91	TMEM91	40.00257133	2.54E-10	-0.018787356	5.88E-06	3.82E-08
ILMN_1772123	ACACA	ACACA	39.91723319	2.65E-10	-0.005995966	6.14E-06	3.96E-08
ILMN_1753830	ETV4	ETV4	39.76676491	2.86E-10	-0.007086636	6.63E-06	4.25E-08
ILMN_1716591	SPRR1A	SPRR1A	39.74358068	2.90E-10	-0.027697157	6.71E-06	4.27E-08
ILMN_1728742	C5orf4	C5orf4	39.71165252	2.94E-10	-0.008146831	6.82E-06	4.32E-08
ILMN_1704985	CYP27A1	CYP27A1	39.55109631	3.20E-10	-0.008856671	7.41E-06	4.66E-08
ILMN_1797693	BRI3BP	BRI3BP	39.46158012	3.35E-10	-0.012106533	7.75E-06	4.85E-08
ILMN_1691790	DACT2	DACT2	39.32865224	3.58E-10	0.008285534	8.30E-06	5.15E-08
ILMN_2399016	MMP28	MMP28	39.27627057	3.68E-10	0.010997435	8.52E-06	5.26E-08
ILMN_1676728	DLK2	DLK2	39.24804554	3.73E-10	0.011412862	8.65E-06	5.31E-08
ILMN_1761797	CSTB	CSTB	39.23540929	3.76E-10	-0.013933799	8.70E-06	5.31E-08
ILMN_1744765	KRT4	KRT4	39.14688989	3.93E-10	-0.005960299	9.11E-06	5.52E-08
ILMN_1671932	SAMM50	SAMM50	39.05760246	4.11E-10	-0.007745395	9.53E-06	5.74E-08
ILMN_1807894	SLC7A8	SLC7A8	38.88092754	4.50E-10	-0.006920936	1.04E-05	6.25E-08
ILMN_1784602	CDKN1A	CDKN1A	38.7970667	4.70E-10	-0.009915803	1.09E-05	6.49E-08
ILMN_1661443	GRAMD2	GRAMD2	38.74279969	4.83E-10	0.006774216	1.12E-05	6.63E-08
ILMN_2312194	CYB5A	CYB5A	38.61603128	5.16E-10	-0.019225828	1.20E-05	7.03E-08
ILMN_1726549	GDPD2	GDPD2	38.54207285	5.36E-10	0.008722472	1.24E-05	7.26E-08
ILMN_1695404	LY6E	LY6E	38.20823261	6.36E-10	-0.010815259	1.47E-05	8.57E-08
ILMN_1725510	DHCR24	DHCR24	38.14663835	6.56E-10	-0.011753426	1.52E-05	8.79E-08
ILMN_1662738	ACSM3	ACSM3	38.10577005	6.70E-10	-0.004176114	1.55E-05	8.92E-08
ILMN_1720083	EHD4	EHD4	38.06527356	6.84E-10	-0.006445069	1.59E-05	9.06E-08
ILMN_1767474	HAO2	HAO2	38.03900627	6.93E-10	-0.004866131	1.61E-05	9.13E-08
ILMN_1679195	C20orf24	C20orf24	37.97195668	7.18E-10	-0.008565009	1.66E-05	9.34E-08
ILMN_1767111	ANO10	ANO10	37.98080566	7.14E-10	-0.006868035	1.66E-05	9.34E-08
ILMN_1701308	COL1A1	COL1A1	37.56797313	8.83E-10	-0.022495363	2.05E-05	1.14E-07
ILMN_1748983	RTN4	RTN4	37.52250256	9.04E-10	-0.006053016	2.09E-05	1.16E-07
ILMN_1792301	LAMB4	LAMB4	37.3421311	9.91E-10	0.013132457	2.30E-05	1.26E-07
ILMN_1796165	GLRX5	GLRX5	37.34663734	9.89E-10	-0.00661142	2.29E-05	1.26E-07
ILMN_1688154	MST1R	MST1R	37.18671564	1.07E-09	0.011675941	2.49E-05	1.36E-07
ILMN_2326273	CHI3L2	CHI3L2	36.98688443	1.19E-09	-0.011248268	2.76E-05	1.50E-07
ILMN_1720373	SLC7A5	SLC7A5	36.92292681	1.23E-09	-0.013437434	2.85E-05	1.54E-07
ILMN_1801443	TSKU	TSKU	36.8263091	1.29E-09	-0.0074084	2.99E-05	1.61E-07
ILMN_2174369	ELOVL5	ELOVL5	36.70892984	1.37E-09	-0.011237619	3.18E-05	1.70E-07
ILMN_1721247	KRT75	KRT75	36.47884214	1.54E-09	-0.014971954	3.58E-05	1.90E-07
ILMN_1812461	WISP2	WISP2	36.3988856	1.61E-09	-0.021830786	3.73E-05	1.97E-07
ILMN_2340347	PC	PC	36.38175231	1.62E-09	-0.007149729	3.76E-05	1.98E-07
ILMN_1654473	ZP1	ZP1	36.34978858	1.65E-09	-0.004223077	3.82E-05	2.00E-07
ILMN_1685952	ACSM3	ACSM3	36.3386752	1.66E-09	-0.004402295	3.84E-05	2.00E-07
ILMN_2219002	KRT6A	KRT6A	36.22810344	1.76E-09	-0.019131943	4.07E-05	2.11E-07
ILMN_1699562	EFCAB1	EFCAB1	36.13494527	1.84E-09	0.009205193	4.27E-05	2.20E-07
ILMN_2415179	CLSTN1	CLSTN1	36.05647099	1.92E-09	0.007346377	4.44E-05	2.28E-07
ILMN_2399523	JAG2	JAG2	35.98634003	1.99E-09	0.011080848	4.60E-05	2.35E-07
ILMN_2079655	KLRB1	KLRB1	35.944869	2.03E-09	-0.00655741	4.70E-05	2.39E-07
ILMN_1658639	SLC46A3	SLC46A3	35.8092156	2.18E-09	-0.00807664	5.04E-05	2.55E-07
ILMN_1731064	CABC1	CABC1	35.76960121	2.22E-09	0.006750309	5.15E-05	2.59E-07
ILMN_1700419	HSPC171	TMEM208	35.73423359	2.26E-09	-0.004336179	5.24E-05	2.62E-07
ILMN_1764361	DUSP16	DUSP16	35.6024222	2.42E-09	-0.004349325	5.61E-05	2.79E-07
ILMN_1699100	SOAT1	SOAT1	35.3859212	2.70E-09	-0.005110522	6.27E-05	3.10E-07
ILMN_1756701	DHRS11	DHRS11	35.34712962	2.76E-09	-0.007343079	6.39E-05	3.15E-07
ILMN_1805177	KIAA1772	KIAA1772	35.27871864	2.86E-09	-0.00684245	6.62E-05	3.25E-07
ILMN_1764729	JAG2	JAG2	35.19164479	2.99E-09	0.012443546	6.92E-05	3.38E-07
ILMN_1723412	ASCL2	ASCL2	35.1209576	3.10E-09	0.01017549	7.18E-05	3.48E-07
ILMN_1727813	BRP44	BRP44	35.11387907	3.11E-09	-0.008865533	7.21E-05	3.48E-07
ILMN_1803570	BRI3BP	BRI3BP	35.09324092	3.14E-09	-0.003228782	7.28E-05	3.50E-07
ILMN_1729234	TPP1	TPP1	34.89926021	3.47E-09	-0.006548562	8.05E-05	3.85E-07
ILMN_1792669	HLCS	HLCS	34.79372674	3.67E-09	-0.006678936	8.49E-05	4.04E-07
ILMN_1751161	COL7A1	COL7A1	34.74193008	3.76E-09	0.015285224	8.72E-05	4.13E-07
ILMN_2331636	ACACA	ACACA	34.59915764	4.05E-09	-0.005982669	9.39E-05	4.43E-07
ILMN_1794213	ABHD14A	ABHD14A	34.46789818	4.33E-09	-0.0074119	0.000100413	4.71E-07
ILMN_1709717	LRRC15	LRRC15	34.44455921	4.39E-09	-0.008539276	0.000101625	4.75E-07
ILMN_1723123	FGFR3	FGFR3	34.32231358	4.67E-09	0.012044437	0.000108212	5.03E-07
ILMN_1659990	C7orf68		34.02422085	5.44E-09	-0.007450548	0.000126126	5.84E-07
ILMN_1773849	ATP6V0C	ATP6V0C	33.97529609	5.58E-09	-0.009361635	0.000129337	5.95E-07
ILMN_2387599	C20orf24	C20orf24	33.96957688	5.60E-09	-0.007824882	0.000129718	5.95E-07
ILMN_1663080	LFNG	LFNG	33.77243332	6.20E-09	0.011043758	0.000143552	6.55E-07
ILMN_1657495	MLEC	MLEC	33.75866002	6.24E-09	-0.006004246	0.000144572	6.57E-07
ILMN_1775111	SND1	SND1	33.65252031	6.59E-09	-0.007932558	0.000152679	6.91E-07
ILMN_1721354	KRT6B	KRT6B	33.55198384	6.94E-09	-0.017627636	0.000160778	7.24E-07
ILMN_1780334	KCNJ2	KCNJ2	33.42135417	7.42E-09	0.007690677	0.000171947	7.71E-07
ILMN_1801118	C16orf33	SNRNP25	33.28402605	7.96E-09	-0.006631284	0.000184528	8.24E-07
ILMN_1694890	UCHL5IP		33.1586149	8.49E-09	0.011011553	0.000196821	8.75E-07
ILMN_1784238	SEC22B		33.1096288	8.71E-09	-0.004629437	0.000201843	8.93E-07
ILMN_1805228	LRG1	LRG1	32.88639783	9.77E-09	-0.008282552	0.000226401	9.97E-07
ILMN_2341661	ETV4	ETV4	32.83953008	1.00E-08	-0.005415971	0.000231926	1.02E-06
ILMN_1802780	M160	CD163L1	32.77966908	1.03E-08	-0.006765617	0.000239179	1.04E-06
ILMN_1672717	C10orf57		32.71598385	1.07E-08	-0.01030986	0.000247145	1.07E-06
ILMN_1726666	GPX3		32.68327567	1.08E-08	-0.014928079	0.000251339	1.09E-06
ILMN_1704576	TP53AIP1		32.66867059	1.09E-08	0.005501156	0.000253234	1.09E-06
ILMN_1795428	WDR59	WDR59	32.52114069	1.18E-08	0.007096057	0.000273205	1.17E-06
ILMN_1701347	CCL28	CCL28	32.50690309	1.19E-08	0.007175372	0.000275214	1.18E-06
ILMN_1657451	SRPK2	SRPK2	32.45406679	1.22E-08	0.007156252	0.000282799	1.20E-06
ILMN_1788874	SERPINA3	SERPINA3	32.41551865	1.24E-08	-0.019879084	0.000288464	1.22E-06
ILMN_1797735	C1orf21	C1orf21	32.42292682	1.24E-08	0.006758282	0.000287367	1.22E-06
ILMN_1800354	CST3	CST3	32.3943184	1.26E-08	-0.010139968	0.000291629	1.23E-06
ILMN_1737208	NTF5	NTF4	32.36524624	1.28E-08	0.005405101	0.000296024	1.24E-06
ILMN_1737631	PAQR6	PAQR6	32.29420463	1.33E-08	0.009200748	0.000307047	1.28E-06
ILMN_1712046	CPXM1	CPXM1	32.2734402	1.34E-08	-0.010574822	0.000310346	1.29E-06
ILMN_2211922	PPP4R1L	PPP4R1L	32.04932543	1.50E-08	-0.003047492	0.000348292	1.44E-06
ILMN_1764228	DAB2	DAB2	32.00589924	1.54E-08	-0.010308151	0.000356165	1.47E-06
ILMN_1698179	TAGLN3	TAGLN3	31.92026409	1.61E-08	-0.003039806	0.000372218	1.52E-06
ILMN_1737162	LGI3	LGI3	31.91923866	1.61E-08	-0.008384493	0.000372414	1.52E-06
ILMN_1712475	HS3ST2	HS3ST2	31.76788736	1.74E-08	-0.005272573	0.000402594	1.64E-06
ILMN_1699496	PHF21A	PHF21A	31.67609977	1.82E-08	0.005918542	0.000422078	1.71E-06
ILMN_1713162	GSTM2	GSTM2	31.66976919	1.83E-08	0.009689915	0.000423456	1.71E-06
ILMN_1813671	SLC25A1	SLC25A1	31.61161404	1.88E-08	-0.010301739	0.000436329	1.75E-06
ILMN_1679666	SCGB3A1	SCGB3A1	31.59543284	1.90E-08	0.01755283	0.00043998	1.76E-06
ILMN_1749014	ACLY	ACLY	31.59131285	1.90E-08	-0.011352552	0.000440914	1.76E-06
ILMN_1750674	SDSL	SDSL	31.45623337	2.04E-08	-0.006039856	0.000472678	1.88E-06
ILMN_1765993	DMBX1	DMBX1	31.44212157	2.05E-08	-0.002697704	0.000476126	1.88E-06
ILMN_1760412	SHISA2	SHISA2	31.28148437	2.23E-08	-0.007894616	0.000517195	2.04E-06
ILMN_1803593	WNT3	WNT3	31.13263707	2.41E-08	0.012922217	0.000558411	2.19E-06
ILMN_1810214	JUND		31.11016068	2.44E-08	-0.007742629	0.000564915	2.21E-06
ILMN_1654210	CD1C	CD1C	31.05074583	2.51E-08	-0.0092143	0.000582474	2.27E-06
ILMN_1716136	KRT71	KRT71	30.87142508	2.76E-08	-0.025189283	0.000638855	2.48E-06
ILMN_1677043	AKR7A2	AKR7A2	30.8391059	2.80E-08	-0.006512322	0.000649584	2.51E-06
ILMN_1682818	TTLL3	ARPC4	30.82802068	2.82E-08	0.010030709	0.000653305	2.51E-06
ILMN_1660462	MCOLN2	MCOLN2	30.7436405	2.94E-08	0.008939944	0.00068234	2.60E-06
ILMN_2366212	CD79B	CD79B	30.74978391	2.94E-08	-0.007853819	0.000680183	2.60E-06
ILMN_1736256	CALR	CALR	30.71745154	2.98E-08	-0.006249879	0.000691611	2.63E-06
ILMN_1748323	CXCL14	CXCL14	30.61772069	3.14E-08	0.010246178	0.000728089	2.76E-06
ILMN_1806349	SLC6A8	SLC6A8	30.60391882	3.16E-08	0.008560555	0.000733287	2.77E-06
ILMN_1785731	MAPK8IP2	MAPK8IP2	30.57433415	3.21E-08	-0.003985335	0.000744554	2.80E-06
ILMN_1779501	MC5R	MC5R	30.54379311	3.26E-08	-0.003022533	0.000756368	2.83E-06
ILMN_1682717	IER3		30.4296971	3.46E-08	-0.008785528	0.000802186	2.99E-06
ILMN_1683607	CYP1A2	CYP1A2	30.41504707	3.49E-08	-0.008013419	0.000808267	3.00E-06
ILMN_1698777	ADCK1	ADCK1	30.3851819	3.54E-08	-0.006117268	0.000820807	3.04E-06
ILMN_1799280	BDH1	BDH1	30.36023939	3.59E-08	-0.005509908	0.00083143	3.07E-06
ILMN_1753665	PRR4	PRR4	30.34506558	3.62E-08	0.030024379	0.000837959	3.08E-06
ILMN_1707901	DHRS7B	DHRS7B	30.25759498	3.78E-08	-0.004886221	0.000876613	3.21E-06
ILMN_2189406	C15orf38		30.15330658	3.99E-08	-0.006323051	0.00092504	3.38E-06
ILMN_1727840	SLC35B1	SLC35B1	30.08193067	4.14E-08	-0.004956634	0.00095972	3.49E-06
ILMN_1795266	EMILIN3	EMILIN3	30.03872403	4.24E-08	-0.005226708	0.000981343	3.56E-06
ILMN_1778104	ACADM	ACADM	30.01007326	4.30E-08	-0.012807805	0.00099595	3.60E-06
ILMN_1772876	ZNF395	ZNF395	29.96514305	4.40E-08	0.007238477	0.001019297	3.67E-06
ILMN_1754279	FBXW7	FBXW7	29.95373522	4.42E-08	0.014364703	0.001025312	3.67E-06
ILMN_1780255	KLK6	KLK6	29.89908964	4.55E-08	-0.013636554	0.001054619	3.77E-06
ILMN_1798123	ELOVL1	ELOVL1	29.88540964	4.58E-08	-0.009656279	0.001062086	3.78E-06
ILMN_2129505	CYBASC3	CYBASC3	29.80494575	4.78E-08	-0.009210256	0.001107092	3.93E-06
ILMN_1815479	NOP10	NOP10	29.76104718	4.89E-08	-0.007133578	0.001132447	4.00E-06
ILMN_1729868	SPRYD4	SPRYD4	29.74612024	4.92E-08	-0.004102916	0.0011412	4.02E-06
ILMN_1785926	ZNF621	ZNF621	29.64034557	5.20E-08	0.007832946	0.0012052	4.23E-06
ILMN_1751904	EDNRB	EDNRB	29.62654616	5.24E-08	-0.006407848	0.00121381	4.24E-06
ILMN_1749709	NDUFB11	NDUFB11	29.54037236	5.48E-08	-0.005375537	0.001268992	4.42E-06
ILMN_1742731	SLC35A2	SLC35A2	29.50947125	5.56E-08	-0.005355028	0.001289386	4.48E-06
ILMN_1666976	PLD3	PLD3	29.43444769	5.78E-08	-0.006563601	0.001340276	4.61E-06
ILMN_1684802	TAF5	TAF5	29.44481823	5.75E-08	0.004415667	0.001333124	4.61E-06
ILMN_1733248	NRBP2	NRBP2	29.43519876	5.78E-08	0.01207053	0.001339757	4.61E-06
ILMN_1664001	ARSF	ARSF	29.41257247	5.85E-08	-0.005491622	0.00135549	4.63E-06
ILMN_1811364	SGPP2	SGPP2	29.41804592	5.83E-08	-0.013133074	0.001351668	4.63E-06
ILMN_1738725	LIF	LIF	29.29821964	6.21E-08	0.004787613	0.001437885	4.89E-06
ILMN_1684771	PGRMC1	PGRMC1	29.21652101	6.47E-08	-0.012393313	0.001499807	5.07E-06
ILMN_2126038	STMN2	STMN2	29.21665572	6.47E-08	-0.008637558	0.001499703	5.07E-06
ILMN_1724612	SLC25A35	SLC25A35	29.20048504	6.53E-08	-0.005087622	0.001512271	5.09E-06
ILMN_1652413	UCN2	UCN2	29.17047001	6.63E-08	0.012920549	0.001535881	5.13E-06
ILMN_1658373	PAN2	PAN2	29.16868481	6.63E-08	0.007237812	0.001537296	5.13E-06
ILMN_1701007	PON3	PON3	29.16538372	6.65E-08	-0.00952416	0.001539918	5.13E-06
ILMN_1797530	CHCHD5	CHCHD5	29.15113581	6.69E-08	-0.006252236	0.001551284	5.15E-06
ILMN_1682812	C21orf33	C21orf33	29.03320058	7.11E-08	-0.007408272	0.001648651	5.46E-06
ILMN_1751120	HIST1H4H	HIST1H4H	28.92387902	7.53E-08	-0.003127697	0.001744368	5.76E-06
ILMN_1794370	SEMA5B	SEMA5B	28.91248228	7.57E-08	-0.004223169	0.001754662	5.77E-06
ILMN_1763000	ADAP2	ADAP2	28.90441031	7.60E-08	-0.008360674	0.001761989	5.77E-06
ILMN_2061452	ORC2L	ORC2L	28.89879908	7.63E-08	0.007102845	0.001767101	5.77E-06
ILMN_1715647	VANGL2	VANGL2	28.82404961	7.93E-08	0.007677415	0.001836631	5.98E-06
ILMN_1742534	COL4A5	COL4A5	28.77137152	8.14E-08	0.011961158	0.001887271	6.13E-06
ILMN_2399392	SIL1	SIL1	28.74453651	8.26E-08	-0.007852093	0.001913603	6.19E-06
ILMN_2330382	PAQR6	PAQR6	28.71421094	8.39E-08	0.007387033	0.001943804	6.27E-06
ILMN_1721093	TAF10	TAF10	28.69598425	8.47E-08	-0.004994735	0.001962185	6.31E-06
ILMN_1706779	LIG1	LIG1	28.64591058	8.69E-08	0.005632448	0.002013584	6.45E-06
ILMN_1666594	IRF8	IRF8	28.63878578	8.72E-08	-0.009946873	0.002021007	6.46E-06
ILMN_2347193	GSDMB	GSDMB	28.57382861	9.02E-08	0.007211167	0.002089953	6.66E-06
ILMN_2176251	C20orf72	C20orf72	28.51696805	9.29E-08	0.007548866	0.002152237	6.83E-06
ILMN_1765668	IL20RB	IL20RB	28.45627098	9.58E-08	0.008836729	0.002220778	7.03E-06
ILMN_1660890	ACADL	ACADL	28.41853532	9.77E-08	0.00411176	0.002264488	7.14E-06
ILMN_1737163	SH3BGRL3	SH3BGRL3	28.3759674	9.99E-08	-0.009440838	0.002314831	7.28E-06
ILMN_1660533	RPN1	RPN1	28.34930932	1.01E-07	-0.00533313	0.002346928	7.36E-06
ILMN_1655702	ABHD5	ABHD5	28.33020014	1.02E-07	-0.009767881	0.00237021	7.41E-06
ILMN_1713058	PSTPIP2	PSTPIP2	28.2601355	1.06E-07	0.005659624	0.002457572	7.66E-06
ILMN_1800975	PSME3	PSME3	28.22382492	1.08E-07	-0.005094438	0.002504109	7.78E-06
ILMN_1671839	TAF1C	TAF1C	28.20512172	1.09E-07	0.009972266	0.002528423	7.83E-06
ILMN_1789243	VPS33B	VPS33B	28.17106991	1.11E-07	0.003808523	0.0025733	7.94E-06
ILMN_1794965	ABCA4	ABCA4	28.06392513	1.17E-07	-0.006833004	0.002719779	8.37E-06
ILMN_2179083	LOXL4	LOXL4	28.04294044	1.19E-07	-0.009746391	0.002749431	8.43E-06
ILMN_1701558	MAP1A	MAP1A	27.99655499	1.22E-07	-0.009210785	0.002816131	8.61E-06
ILMN_2298818	RPS29		27.9670576	1.23E-07	-0.006141599	0.002859387	8.72E-06
ILMN_1712352	DOCK3	DOCK3	27.95496559	1.24E-07	0.003434335	0.002877311	8.75E-06
ILMN_1684246	C1orf125	C1orf125	27.91506145	1.27E-07	-0.004288266	0.002937265	8.90E-06
ILMN_1750664	PPT2		27.90733761	1.27E-07	-0.004927657	0.002949013	8.91E-06
ILMN_1670158	FAM83A	FAM83A	27.84052048	1.32E-07	-0.006187202	0.003052632	9.19E-06
ILMN_1748844	CNKSR3	MAGI1	27.74651458	1.38E-07	-0.004501435	0.003204621	9.62E-06
ILMN_1690945	CPZ	CPZ	27.71672186	1.40E-07	-0.008412461	0.003254356	9.74E-06
ILMN_1675268	LRP4	LRP4	27.69234217	1.42E-07	0.010014665	0.003295629	9.84E-06
ILMN_1749213	SDF2L1	SDF2L1	27.65907908	1.45E-07	-0.007176028	0.003352788	9.98E-06
ILMN_1808114	LYVE1	LYVE1	27.63115039	1.47E-07	-0.011441304	0.003401548	1.01E-05
ILMN_1661888	MEF2A	MEF2A	27.60327319	1.49E-07	0.008027434	0.003450926	1.02E-05
ILMN_1665792	ITGA2	ITGA2	27.56889752	1.52E-07	0.008010498	0.003512805	1.04E-05
ILMN_1711566	TIMP1	TIMP1	27.54351836	1.54E-07	-0.00909401	0.003559202	1.05E-05
ILMN_1673649	HYOU1	HYOU1	27.51103239	1.56E-07	-0.003698345	0.003619488	1.06E-05
ILMN_1736760	KRT16	KRT16	27.4460801	1.62E-07	-0.013428945	0.003743111	1.09E-05
ILMN_2041577	GPR172A	GPR172A	27.41824098	1.64E-07	-0.005429921	0.003797384	1.11E-05
ILMN_1774229	SLC7A4	SLC7A4	27.34509087	1.70E-07	-0.005064257	0.003943781	1.15E-05
ILMN_1708223	PAK6	PAK6	27.24987225	1.79E-07	0.006606648	0.004142851	1.20E-05
ILMN_2347298	TSPYL2	TSPYL2	27.24566924	1.79E-07	0.005507865	0.004151867	1.20E-05
ILMN_2061565	PLCH2	PLCH2	27.12528661	1.91E-07	0.011542739	0.004418606	1.27E-05
ILMN_1693009	FGL2	FGL2	27.09674507	1.94E-07	-0.013706655	0.004484327	1.29E-05
ILMN_1791890	SPON1	SPON1	27.01974132	2.01E-07	-0.009179085	0.004666566	1.34E-05
ILMN_1680072	ZNF32	ZNF32	27.01379943	2.02E-07	0.006789253	0.004680933	1.34E-05
ILMN_1721170	GREB1		27.00166678	2.03E-07	-0.003214919	0.004710406	1.34E-05
ILMN_1734542	OVGP1	OVGP1	26.97890202	2.06E-07	0.009364754	0.004766211	1.35E-05
ILMN_1690464	TMEM20	TMEM20	26.95730528	2.08E-07	-0.003769885	0.004819765	1.37E-05
ILMN_1713715	KRTAP17-1	KRTAP17-1	26.92958062	2.11E-07	-0.021575113	0.004889399	1.38E-05
ILMN_1660063	POLE4	POLE4	26.89355568	2.15E-07	-0.00482639	0.004981389	1.40E-05
ILMN_1755051	EFHC1	EFHC1	26.86396951	2.18E-07	0.006367766	0.005058233	1.42E-05
ILMN_1786908	KRTAP26-1	KRTAP26-1	26.8000819	2.26E-07	-0.010912292	0.005228247	1.46E-05
ILMN_1688892	LAMA3	LAMA3	26.76338538	2.30E-07	0.006673184	0.005328479	1.49E-05
ILMN_2127477	G6PC3	G6PC3	26.70474418	2.37E-07	-0.005989341	0.005492663	1.53E-05
ILMN_1731206	NKD2	NKD2	26.6100273	2.49E-07	0.009505435	0.005768631	1.60E-05
ILMN_2230035	BBS2	BBS2	26.60729285	2.49E-07	0.007105747	0.005776801	1.60E-05
ILMN_1797367	TSC1	TSC1	26.5205363	2.61E-07	0.00688391	0.006042131	1.67E-05
ILMN_2234970	SLC39A3	SLC39A3	26.51263423	2.62E-07	-0.005933051	0.006066897	1.67E-05
ILMN_1789005	ATP6V0C	ATP6V0C	26.48527738	2.66E-07	-0.006374458	0.006153424	1.69E-05
ILMN_1751851	CECR1	CECR1	26.40474669	2.77E-07	-0.010217958	0.006415383	1.76E-05
ILMN_1697189	PNCK	PNCK	26.32946834	2.88E-07	0.012737901	0.006670357	1.82E-05
ILMN_1742224	SLTM	SLTM	26.30616095	2.91E-07	0.008315439	0.006751342	1.83E-05
ILMN_2382942	CA12	CA12	26.30685717	2.91E-07	0.009326924	0.006748909	1.83E-05
ILMN_1700268	QPRT	QPRT	26.28816339	2.94E-07	-0.006624233	0.006814551	1.85E-05
ILMN_2363165	TACC2	TACC2	26.26610158	2.97E-07	0.008715151	0.006892843	1.86E-05
ILMN_1672589	SEMA4B	SEMA4B	26.24709986	3.00E-07	0.009100898	0.006960999	1.88E-05
ILMN_1778374	BSG	BSG	26.17807583	3.11E-07	-0.010726698	0.007214308	1.93E-05
ILMN_2319326	ADARB1	ADARB1	26.17917641	3.11E-07	0.005248979	0.007210198	1.93E-05
ILMN_2396444	CD14	CD14	26.17733302	3.11E-07	-0.012392839	0.007217084	1.93E-05
ILMN_1756352	MAPBPIP	ROBLD3	26.1301988	3.19E-07	-0.005355178	0.007395418	1.97E-05
ILMN_1702696	AFAR3	AKR7L	26.11856964	3.21E-07	0.004519804	0.007440093	1.98E-05
ILMN_1714515	MRPS12	MRPS12	26.07788925	3.28E-07	-0.006835265	0.007598511	2.02E-05
ILMN_1779875	THY1	THY1	25.99885358	3.42E-07	-0.012861217	0.007916022	2.09E-05
ILMN_1803956	BOC	BOC	25.98957717	3.43E-07	0.005098986	0.00795415	2.10E-05
ILMN_2208413	ARHGAP15	ARHGAP15	25.98492072	3.44E-07	-0.006032537	0.007973359	2.10E-05
ILMN_1703279	CXorf57	CXorf57	25.91801137	3.56E-07	0.00662967	0.008254556	2.17E-05
ILMN_1727194	CALU	CALU	25.88796323	3.62E-07	-0.00624643	0.008384053	2.19E-05
ILMN_1714433	MARCKSL1	MARCKSL1	25.88094273	3.63E-07	-0.00760667	0.008414601	2.20E-05
ILMN_2104295	TMEM178	TMEM178	25.82149005	3.74E-07	0.005024375	0.008677811	2.26E-05
ILMN_2281502	DHRS9	DHRS9	25.82048117	3.75E-07	-0.002989809	0.008682348	2.26E-05
ILMN_1693338	CYP1B1	CYP1B1	25.78428414	3.82E-07	-0.009247007	0.008846712	2.29E-05
ILMN_2345142	SULF2	SULF2	25.7838311	3.82E-07	-0.004735555	0.008848789	2.29E-05
ILMN_1802894	VKORC1L1	VKORC1L1	25.7253432	3.94E-07	-0.006293839	0.009121053	2.35E-05
ILMN_1737588	C21orf33	C21orf33	25.71732411	3.95E-07	-0.00584702	0.009159032	2.35E-05
ILMN_1757388	OCEL1	OCEL1	25.70109614	3.99E-07	-0.005528957	0.009236373	2.37E-05
ILMN_1776724	LYPD6	LYPD6	25.62086128	4.16E-07	-0.002692432	0.009628495	2.46E-05
ILMN_1739813	HYAL1	HYAL1	25.54494301	4.32E-07	0.010253474	0.010014876	2.55E-05
ILMN_1696512	AHSP	ERAF	25.53503078	4.34E-07	-0.006143436	0.010066458	2.56E-05
ILMN_1721035	MS4A6A	MS4A6A	25.52776358	4.36E-07	-0.012152315	0.010104445	2.56E-05
ILMN_1736042	ME1	ME1	25.51687546	4.39E-07	-0.005720324	0.010161628	2.57E-05
ILMN_1740402	HAO2	HAO2	25.4999907	4.42E-07	-0.005397413	0.010250946	2.59E-05
ILMN_1678292	PEX16	PEX16	25.48841761	4.45E-07	-0.004296342	0.010312621	2.60E-05
ILMN_1774087	CCL28	CCL28	25.39950064	4.66E-07	0.007254715	0.01079905	2.71E-05
ILMN_1764166	BCKDHB	BCKDHB	25.39430787	4.67E-07	-0.006712312	0.010828158	2.71E-05
ILMN_1680339	PDGFRL	PDGFRL	25.35656815	4.77E-07	-0.016557216	0.011042085	2.76E-05
ILMN_1673962	NUP205	NUP205	25.34369958	4.80E-07	0.004974017	0.011115995	2.77E-05
ILMN_2371700	UCHL5IP		25.31296678	4.87E-07	0.011957632	0.01129452	2.81E-05
ILMN_1761058	ACAD11	NPHP3	25.28329939	4.95E-07	0.010257067	0.011469583	2.85E-05
ILMN_1771051	RPL29	RPL29	25.25376103	5.03E-07	-0.006709126	0.011646586	2.88E-05
ILMN_1800225	PPARG	PPARG	25.2142754	5.13E-07	-0.011146632	0.011887483	2.93E-05
ILMN_1810875	SYNGR1	SYNGR1	25.21562581	5.13E-07	-0.005454836	0.011879162	2.93E-05
ILMN_2189027	LIPG	LIPG	25.19347372	5.19E-07	-0.003986374	0.012016393	2.95E-05
ILMN_2087656	SLCO2B1	SLCO2B1	25.13720536	5.34E-07	-0.007124204	0.012372162	3.03E-05
ILMN_2124361	LEAP2	LEAP2	25.12495869	5.37E-07	0.0037041	0.012450983	3.04E-05
ILMN_1795679	STMN2	STMN2	25.1038998	5.43E-07	-0.008792639	0.012587699	3.07E-05
ILMN_1736956	GREB1		24.9540197	5.87E-07	-0.002139969	0.013605205	3.31E-05
ILMN_1782618	C9orf16	C9orf16	24.94756147	5.89E-07	-0.006801206	0.013650856	3.31E-05
ILMN_1719975	HOXC4	HOXC4	24.90690182	6.02E-07	0.006769529	0.013941813	3.38E-05
ILMN_1672350	JAM2	JAM2	24.89774338	6.05E-07	-0.006145865	0.014008203	3.38E-05
ILMN_1708204	COPG	COPG	24.75388461	6.51E-07	-0.003876893	0.015093636	3.64E-05
ILMN_2159172	FABP9	FABP9	24.70393506	6.68E-07	-0.018407265	0.015489914	3.71E-05
ILMN_2208373	TMEM164	TMEM164	24.70474423	6.68E-07	-0.002799051	0.015483412	3.71E-05
ILMN_1664071	TNNT2	TNNT2	24.64397491	6.90E-07	0.006989665	0.015979415	3.82E-05
ILMN_1705442	CMTM3	CMTM3	24.55095413	7.24E-07	-0.007124776	0.016769692	4.00E-05
ILMN_2339796	CDC16	CDC16	24.54199869	7.27E-07	0.008821469	0.016847813	4.01E-05
ILMN_2121408	HBEGF	HBEGF	24.5141967	7.38E-07	-0.005945444	0.01709267	4.06E-05
ILMN_1668063	FCN1	FCN1	24.4063961	7.80E-07	-0.008640319	0.018076307	4.24E-05
ILMN_1669635	NUP85	NUP85	24.41766954	7.76E-07	0.004454467	0.017970839	4.24E-05
ILMN_1708143	FAM127A	FAM127A	24.4107126	7.78E-07	-0.005104432	0.018035851	4.24E-05
ILMN_1778734	MTMR10	MTMR15	24.42249969	7.74E-07	0.008665422	0.017925839	4.24E-05
ILMN_1797005	PGLS	PGLS	24.40832422	7.79E-07	-0.006231443	0.018058225	4.24E-05
ILMN_1657554	TSPYL2	TSPYL2	24.38711024	7.88E-07	0.007872366	0.018258177	4.28E-05
ILMN_1670490	PDPN	PDPN	24.37554554	7.93E-07	-0.007416727	0.018368114	4.29E-05
ILMN_1755234	SSH3	SSH3	24.3390514	8.08E-07	0.005575143	0.018719406	4.36E-05
ILMN_2349600	BRD8	BRD8	24.30900356	8.21E-07	0.006509959	0.019013698	4.42E-05
ILMN_1729288	C1QTNF6	C1QTNF6	24.28064245	8.33E-07	-0.006253012	0.019295724	4.48E-05
ILMN_1773780	FAM173A	FAM173A	24.27141846	8.37E-07	-0.005137634	0.01938835	4.49E-05
ILMN_1713266	FAM46C	FAM46C	24.22758282	8.56E-07	-0.007073346	0.01983467	4.58E-05
ILMN_1691606	LYG2	LYG2	24.18367225	8.76E-07	-0.008016842	0.020292084	4.68E-05
ILMN_1732053	SNRNP70	SNRNP70	24.17583844	8.79E-07	0.00963033	0.020374793	4.68E-05
ILMN_2408796	C19orf28	C19orf28	24.15181451	8.90E-07	-0.004489686	0.020630551	4.73E-05
ILMN_1656186	SLC41A1	SLC41A1	24.11459004	9.08E-07	-0.004937847	0.021033215	4.81E-05
ILMN_1655611	TSHZ2	TSHZ2	24.10883721	9.10E-07	-0.009464997	0.021096144	4.82E-05
ILMN_1789507	COL11A1	COL11A1	24.07455557	9.27E-07	-0.006661118	0.021475076	4.89E-05
ILMN_1769091	PRCP	PRCP	24.0454433	9.41E-07	-0.005043368	0.021802224	4.96E-05
ILMN_1673409	MGC16121		24.00292026	9.62E-07	-0.003698484	0.022289077	5.05E-05
ILMN_1705258	CPZ	CPZ	23.97292173	9.77E-07	-0.010642681	0.022639079	5.12E-05
ILMN_1703284	SPIRE2	SPIRE2	23.91411047	1.01E-06	-0.007071226	0.023341324	5.27E-05
ILMN_1790472	SLC25A28	SLC25A28	23.8287701	1.05E-06	0.00642157	0.024399377	5.48E-05
ILMN_2159859	LYSMD4	LYSMD4	23.82894705	1.05E-06	0.00726103	0.024397134	5.48E-05
ILMN_2113470	GSTA1	GSTA1	23.81084966	1.06E-06	0.004771321	0.024627594	5.52E-05
ILMN_2144088	FDFT1	FDFT1	23.79547357	1.07E-06	-0.006789022	0.024825115	5.55E-05
ILMN_1727689	TNFAIP2	TNFAIP2	23.77839086	1.08E-06	0.006779483	0.025046422	5.59E-05
ILMN_1698419	NCOR2	NCOR2	23.75227533	1.10E-06	0.007696829	0.025388581	5.65E-05
ILMN_1782070	NPL	NPL	23.7389512	1.10E-06	-0.005288119	0.025564952	5.68E-05
ILMN_1739582	HOXA9	HOXA9	23.73175819	1.11E-06	0.006861731	0.025660675	5.69E-05
ILMN_1758315	SLC9A9	SLC9A9	23.71807278	1.12E-06	-0.006089678	0.025843793	5.71E-05
ILMN_2212763	ICAM3	ICAM3	23.71803777	1.12E-06	-0.006111429	0.025844263	5.71E-05
ILMN_1680996	ALOX5	ALOX5	23.71021837	1.12E-06	0.006726072	0.02594948	5.72E-05
ILMN_1712887	SLC10A3	SLC10A3	23.67957014	1.14E-06	-0.004970877	0.026366038	5.79E-05
ILMN_1732154	BCAN	BCAN	23.5797776	1.20E-06	-0.009514012	0.027769412	6.09E-05
ILMN_1740407	CHSY3		23.576678	1.20E-06	-0.003663212	0.027814181	6.09E-05
ILMN_1711189	EXOSC10	EXOSC10	23.51663272	1.24E-06	0.006399209	0.028695868	6.27E-05
ILMN_1669394	EI24	EI24	23.45604155	1.28E-06	-0.005947289	0.029613989	6.44E-05
ILMN_1695246	KLHDC8B	KLHDC8B	23.4550642	1.28E-06	-0.006653371	0.029629038	6.44E-05
ILMN_1785284	ALDH6A1	ALDH6A1	23.4136135	1.31E-06	-0.006015592	0.030274373	6.57E-05
ILMN_1809957	AP2S1	AP2S1	23.37383872	1.33E-06	-0.00588613	0.030906867	6.69E-05
ILMN_1765072	KRT85	KRT85	23.34138355	1.36E-06	-0.028841124	0.031432772	6.77E-05
ILMN_2206949	SFTPC	SFTPC	23.34417615	1.35E-06	-0.003227098	0.03138717	6.77E-05
ILMN_1683844	HSD17B13	HSD17B13	23.324163	1.37E-06	0.005684046	0.03171545	6.82E-05
ILMN_1785902	C1QC	C1QC	23.27325182	1.41E-06	-0.013607359	0.032566164	6.94E-05
ILMN_1792473	AIF1		23.27692729	1.40E-06	-0.009231044	0.032503989	6.94E-05
ILMN_2142353	GRTP1	GRTP1	23.27418868	1.40E-06	0.00556036	0.032550305	6.94E-05
ILMN_2207363	RABAC1	RABAC1	23.27399471	1.40E-06	-0.007106139	0.032553588	6.94E-05
ILMN_1797310	ATP6V1D	ATP6V1D	23.23942173	1.43E-06	-0.006159911	0.033144077	7.05E-05
ILMN_1702322	ALS2CL	ALS2CL	23.14737396	1.50E-06	0.010052169	0.034769118	7.37E-05
ILMN_1799815	XYLT2	XYLT2	23.14883478	1.50E-06	0.006684383	0.034742714	7.37E-05
ILMN_1707475	UBE2E2	UBE2E2	23.12829168	1.52E-06	-0.005739438	0.035115877	7.42E-05
ILMN_1686109	CCL23	CCL23	23.0925289	1.54E-06	-0.009188318	0.03577512	7.55E-05
ILMN_1787539	ZNF177	ZNF177	23.0408251	1.59E-06	0.005378815	0.036750225	7.74E-05
ILMN_1681437	DCXR	DCXR	22.98130902	1.64E-06	-0.008190415	0.037905718	7.94E-05
ILMN_1713272	KRT74	KRT74	22.98191212	1.64E-06	-0.01949892	0.037893828	7.94E-05
ILMN_2235137	FANCD2	FANCD2	22.97989425	1.64E-06	0.005616318	0.037933624	7.94E-05
ILMN_1724194	NPEPL1	NPEPL1	22.97509766	1.64E-06	0.007234864	0.038028391	7.94E-05
ILMN_1741976	SMARCAD1	SMARCAD1	22.95475554	1.66E-06	0.007355353	0.038432938	7.99E-05
ILMN_1754179	AP1G2	AP1G2	22.9555658	1.66E-06	0.00646482	0.038416742	7.99E-05
ILMN_1651987	C6orf129	C6orf129	22.9281634	1.68E-06	-0.006271598	0.038968297	8.05E-05
ILMN_1677314	MUC1	MUC1	22.92600066	1.68E-06	-0.002401461	0.039012165	8.05E-05
ILMN_1788108	TXNDC5	TXNDC5	22.93480078	1.68E-06	-0.006326617	0.038833975	8.05E-05
ILMN_2354515	NDUFAF3	C3orf60	22.92383018	1.69E-06	-0.005751332	0.03905624	8.05E-05
ILMN_1803033	MGST1	MGST1	22.88413165	1.72E-06	-0.004559455	0.039871252	8.20E-05
ILMN_1815700	WNT3A	WNT3A	22.86374928	1.74E-06	0.006084571	0.040296309	8.27E-05
ILMN_1727220	CRNN	CRNN	22.84571396	1.76E-06	-0.007241129	0.040676209	8.34E-05
ILMN_2342084	BCAP29	BCAP29	22.82305237	1.78E-06	-0.006139191	0.041158654	8.42E-05
ILMN_2355971	HSD17B10	HSD17B10	22.75924305	1.84E-06	-0.006958174	0.042548159	8.68E-05
ILMN_1654385	ASB13	ASB13	22.75431131	1.84E-06	-0.004481584	0.042657491	8.69E-05
ILMN_1740015	CD14	CD14	22.71595616	1.88E-06	-0.010618207	0.043517463	8.85E-05
ILMN_1734021	CLSTN3	CLSTN3	22.66825809	1.93E-06	-0.004894998	0.044611217	9.05E-05
ILMN_1756683	LRRC18	LRRC18	22.63225677	1.96E-06	0.002373965	0.045454981	9.20E-05
ILMN_1714592	CDA	CDA	22.62214662	1.97E-06	-0.007128407	0.045694799	9.23E-05
ILMN_1699585	BHLHE22	BHLHE22	22.60315368	1.99E-06	-0.005184444	0.046148759	9.25E-05
ILMN_1704497	KRT25	KRT25	22.59942978	2.00E-06	-0.024359548	0.046238294	9.25E-05
ILMN_1722329	CASQ2	CASQ2	22.60533174	1.99E-06	0.0099481	0.046096471	9.25E-05
ILMN_1751086	ATL3	ATL3	22.60270631	1.99E-06	-0.005039621	0.046159506	9.25E-05
ILMN_2169261	TNNI2	TNNI2	22.5995575	2.00E-06	0.016656422	0.046235221	9.25E-05
ILMN_1680828	KRT27	KRT27	22.58930558	2.01E-06	-0.037192274	0.046482598	9.28E-05
ILMN_2173797	KRTAP12-1	KRTAP12-1	22.57386433	2.02E-06	-0.015842104	0.046857702	9.33E-05
ILMN_2203463	SPATS2	SPATS2	22.57084083	2.03E-06	0.005944905	0.046931504	9.33E-05
ILMN_1744725	BTBD6	BTBD6	22.5307754	2.07E-06	0.004541532	0.047920568	9.49E-05
ILMN_1793290	WDR60	WDR60	22.53438041	2.06E-06	0.006073616	0.047830725	9.49E-05
ILMN_1777397	MSX1	MSX1	22.5081696	2.09E-06	-0.00935778	0.04848782	9.58E-05
ILMN_1751028	SERPINH1	SERPINH1	22.49820212	2.10E-06	-0.010027875	0.048740071	9.61E-05
ILMN_1675612	BLCAP	BLCAP	22.45935134	2.15E-06	0.005260772	0.049735912	9.77E-05
ILMN_1783497	PANK1	PANK1	22.46103318	2.14E-06	-0.005689503	0.049692383	9.77E-05
ILMN_1663716	PCDH21	PCDH21	22.42492842	2.19E-06	0.01301781	0.050635298	9.93E-05
ILMN_1762466	BBS4	BBS4	22.41961204	2.19E-06	0.005538249	0.05077565	9.94E-05
ILMN_1785439	CD79B	CD79B	22.39905713	2.21E-06	-0.004300425	0.051321975	0.000100238
ILMN_1670609	ATOX1	ATOX1	22.31088153	2.32E-06	-0.007458095	0.053733288	0.000104643
ILMN_1722820	KDELR3	KDELR3	22.3089785	2.32E-06	-0.006047883	0.053786564	0.000104643
ILMN_1665865	IGFBP4	IGFBP4	22.30114452	2.33E-06	-0.010643004	0.054006437	0.000104867
ILMN_1679797	ADARB1	ADARB1	22.2875906	2.35E-06	0.006332253	0.054388981	0.000105405
ILMN_1803945	HCP5	HCP5	22.2782683	2.36E-06	0.006657343	0.054653669	0.000105713
ILMN_1755638	TAF7L	TAF7L	22.26809444	2.37E-06	0.00305168	0.05494401	0.00010607
ILMN_2178226	KRT86	KRT86	22.25734276	2.38E-06	-0.02520415	0.055252523	0.00010646
ILMN_2117330	NDUFB2	NDUFB2	22.24242803	2.40E-06	-0.005791373	0.055683372	0.000107083
ILMN_1770612	KRT15	KRT15	22.20689161	2.45E-06	0.013828198	0.056723562	0.000108874
ILMN_1721732	GSDMC	GSDMC	22.16514137	2.50E-06	0.009913555	0.05797057	0.000111055
ILMN_1727532	OLFML3	OLFML3	22.13819577	2.54E-06	-0.009899864	0.058789955	0.000112409
ILMN_2411781	RYR1	RYR1	22.11479103	2.57E-06	0.005788495	0.05951109	0.000113571
ILMN_1693976	KRTAP9-3	KRTAP9-3	22.10818013	2.58E-06	-0.018110134	0.059716385	0.000113745
ILMN_1658579	CDK5RAP3		22.09051463	2.60E-06	0.007070286	0.060268461	0.000114579
ILMN_1760649	PCK2	PCK2	22.07372389	2.62E-06	-0.003742947	0.060797945	0.000115366
ILMN_1696738	KRTAP9-4	KRTAP9-4	22.06047424	2.64E-06	-0.010565666	0.061219056	0.000115945
ILMN_2215211	ZNF514	ZNF514	22.05395348	2.65E-06	0.007375626	0.061427378	0.00011612
ILMN_1801632	KRT5	KRT5	22.04455042	2.66E-06	0.008526074	0.061729034	0.00011647
ILMN_1669377	AP4B1	AP4B1	22.01777848	2.70E-06	0.006573529	0.062596059	0.000117004
ILMN_1691926	HADH2	HSD17B10	22.01775223	2.70E-06	-0.006381407	0.062596915	0.000117004
ILMN_1693552	CD300A	CD300A	22.02347894	2.69E-06	0.003719877	0.062410428	0.000117004
ILMN_2115434	RAB32	RAB32	22.03115328	2.68E-06	-0.006605251	0.062161392	0.000117004
ILMN_2183510	ARMET	ARMET	22.02309462	2.69E-06	-0.005173727	0.062422926	0.000117004
ILMN_1661337	SRM	SRM	22.01145726	2.71E-06	-0.005593894	0.062802552	0.000117121
ILMN_1673282	LAMP2	LAMP2	22.00561017	2.72E-06	-0.009404729	0.062994165	0.000117121
ILMN_1771622	DRD1IP	CALY	22.00509755	2.72E-06	0.0019427	0.063010992	0.000117121
ILMN_1799198	OTUB2	OTUB2	21.98178517	2.75E-06	-0.007020867	0.063781011	0.000118332
ILMN_1746031	RIMS4	RIMS4	21.97124516	2.77E-06	-0.002385271	0.064132244	0.00011857
ILMN_1800659	PGM1	PGM1	21.97082975	2.77E-06	-0.006490029	0.064146127	0.00011857
ILMN_1670801	MTR	MTR	21.9660653	2.78E-06	0.006940886	0.064305568	0.000118645
ILMN_1764794	PSMB2	PSMB2	21.95772326	2.79E-06	-0.005300406	0.064585689	0.000118942
ILMN_1769290	TTC39B	TTC39B	21.92452712	2.84E-06	-0.006418502	0.065712582	0.000120795
ILMN_1712998	CORIN	CORIN	21.85642914	2.94E-06	-0.009799818	0.068086393	0.000124929
ILMN_1758938	SLC31A2	SLC31A2	21.84397247	2.96E-06	-0.008120551	0.068529836	0.000125513
ILMN_1673023	EP400	EP400	21.83271633	2.97E-06	0.005104283	0.068933034	0.00012602
ILMN_2399827	HSF4	HSF4	21.82708158	2.98E-06	0.005524706	0.069135765	0.00012616
ILMN_1755649	SLC16A5	SLC16A5	21.81233025	3.01E-06	0.005127141	0.069669336	0.000126902
ILMN_2048793	CIAO1	CIAO1	21.80491184	3.02E-06	0.006570965	0.069939227	0.000127162
ILMN_1671600	EPS8L1	EPS8L1	21.76222198	3.09E-06	0.007149981	0.071512853	0.000129552
ILMN_1805225	LPCAT3	LPCAT3	21.76552777	3.08E-06	-0.005926138	0.071389736	0.000129552
ILMN_1792135	SLC35A2	SLC35A2	21.75409166	3.10E-06	-0.003680745	0.071816554	0.000129867
ILMN_1705685	MEIS1	MEIS1	21.74960685	3.11E-06	0.004664605	0.071984634	0.000129936
ILMN_2179717	C9orf61	C9orf61	21.73106832	3.14E-06	0.008180575	0.072683611	0.000130961
ILMN_1810334	COMMD7	COMMD7	21.72356219	3.15E-06	-0.005429445	0.072968556	0.000131003
ILMN_2354237	PARP2	PARP2	21.72521602	3.15E-06	0.004436671	0.072905678	0.000131003
ILMN_1677487	ANKZF1	ANKZF1	21.67061337	3.24E-06	0.008445476	0.075010672	0.000134428
ILMN_1765557	OLFML2B	OLFML2B	21.66578285	3.25E-06	-0.009369172	0.075199805	0.000134526
ILMN_1802553	MRPS24	MRPS24	21.63575097	3.30E-06	-0.005270405	0.076386446	0.000136404
ILMN_1719316	TMED3	TMED3	21.63164612	3.30E-06	-0.005228978	0.076550093	0.000136453
ILMN_1758629	DONSON	DONSON	21.61922446	3.33E-06	0.005454008	0.07704745	0.000136852
ILMN_1795183	RNASE1	RNASE1	21.62147617	3.32E-06	-0.008754793	0.076957052	0.000136852
ILMN_1703471	ATF6	ATF6	21.61505322	3.33E-06	-0.005605188	0.07721519	0.000136906
ILMN_1809613	NGEF	NGEF	21.59482837	3.37E-06	0.006240564	0.078033713	0.000138113
ILMN_1732089	MRI1		21.56144052	3.43E-06	0.008465234	0.079404053	0.000140051
ILMN_2110252	NPM3	NPM3	21.56132267	3.43E-06	-0.005794577	0.079408933	0.000140051
ILMN_1697642	BCAP29	BCAP29	21.55760889	3.43E-06	-0.006620636	0.079562852	0.000140075
ILMN_1715508	NNMT	NNMT	21.54085619	3.46E-06	-0.006142499	0.080260903	0.000141056
ILMN_1748894	GTPBP3	GTPBP3	21.52966224	3.48E-06	0.005688978	0.080730755	0.000141633
ILMN_1745217	FLJ10081	KIAA1310	21.48113108	3.57E-06	0.006552999	0.082799917	0.000145009
ILMN_1787680	SELS		21.46623761	3.60E-06	-0.005053888	0.083445521	0.000145884
ILMN_2128931	FAT2	FAT2	21.44986597	3.63E-06	0.006967728	0.08416103	0.000146878
ILMN_1698311	ABHD12B	ABHD12B	21.39923609	3.73E-06	-0.00353869	0.086412962	0.000150545
ILMN_1778144	FLJ20489	SLC48A1	21.39167239	3.74E-06	-0.005252242	0.086754535	0.000150877
ILMN_1670325	SLC47A1	SLC47A1	21.30835098	3.91E-06	0.007780448	0.090608161	0.000157306
ILMN_1656057	PLAU	PLAU	21.2924653	3.94E-06	0.006962767	0.091362145	0.00015834
ILMN_1751444	NCAPG	NCAPG	21.27574597	3.98E-06	0.004704472	0.092162497	0.000159451
ILMN_1782257	METT11D1	METT11D1	21.26464825	4.00E-06	0.006827585	0.092697625	0.0001601
ILMN_2380839	SNRNP70	SNRNP70	21.22576209	4.08E-06	0.00905957	0.094597426	0.000163099
ILMN_1679134	NSMCE4A	NSMCE4A	21.15713492	4.23E-06	0.007884116	0.098046068	0.000168754
ILMN_2141118	C15orf59	C15orf59	21.14346147	4.26E-06	0.008431522	0.098748114	0.00016967
ILMN_1747716	ALDOB	ALDOB	21.06519988	4.44E-06	0.006402642	0.102864536	0.000176138
ILMN_1791728	SLC25A25	SLC25A25	21.06752531	4.43E-06	-0.004714225	0.102739774	0.000176138
ILMN_2414826	VPS13A	VPS13A	21.04416801	4.49E-06	0.005797173	0.103999841	0.000177778
ILMN_1704154	TNFRSF19	TNFRSF19	21.01629636	4.55E-06	0.009693032	0.105523758	0.000180075
ILMN_1681118	CAPRIN2	CAPRIN2	21.00805787	4.57E-06	0.006713761	0.105978484	0.000180236
ILMN_1693233	KIAA0513	KIAA0513	21.01044282	4.57E-06	-0.006083547	0.105846644	0.000180236
ILMN_1719695	NFKBIZ	NFKBIZ	21.00112884	4.59E-06	0.010090052	0.106362456	0.000180581
ILMN_1697054	LRRN4CL	LRRN4CL	20.98796208	4.62E-06	-0.005646904	0.107095943	0.000181519
ILMN_1797828	DDRGK1	DDRGK1	20.97736878	4.65E-06	-0.004758467	0.107689753	0.000182216
ILMN_1780533	RNASE6	RNASE6	20.92821152	4.77E-06	-0.005715817	0.11048881	0.000186637
ILMN_1675808	TCHHL1	TCHHL1	20.90221466	4.83E-06	-0.003971186	0.111998493	0.000188621
ILMN_1798006	ANKRD35	ANKRD35	20.90149064	4.84E-06	0.00882089	0.112040834	0.000188621
ILMN_1743373	DLL1	DLL1	20.88051395	4.89E-06	0.011892096	0.113274534	0.000190377
ILMN_1728180	CROP		20.86266388	4.93E-06	0.009317201	0.114335079	0.000191709
ILMN_1761490	ZNF75D	ZNF75D	20.86073741	4.94E-06	0.005468388	0.114450133	0.000191709
ILMN_2368718	CENPM	CENPM	20.85540991	4.95E-06	-0.004299334	0.11476891	0.000191921
ILMN_1761903	KCNS1	KCNS1	20.83747233	5.00E-06	0.007834116	0.115848791	0.000193404
ILMN_2358652	NXF1	NXF1	20.80230632	5.09E-06	0.006329853	0.117995544	0.000196659
ILMN_1790317	RAB26	RAB26	20.78720836	5.13E-06	0.007282714	0.118929426	0.000197886
ILMN_1798206	KRTAP11-1	KRTAP11-1	20.76853673	5.18E-06	-0.020742593	0.120094623	0.000199493
ILMN_1774596	BSCL2	BSCL2	20.74671318	5.24E-06	-0.005709332	0.121471045	0.000201445
ILMN_1710495	PAPLN	PAPLN	20.72251003	5.31E-06	0.007367621	0.123016074	0.000203669
ILMN_1708728	H2AFJ	H2AFJ	20.66070507	5.48E-06	-0.00739893	0.127051537	0.000210003
ILMN_1698463	ILF3	ILF3	20.63622694	5.55E-06	0.007637773	0.128686295	0.000212004
ILMN_1723837	SLC6A17	SLC6A17	20.63742588	5.55E-06	-0.006210729	0.128605735	0.000212004
ILMN_1653434	DMD	DMD	20.62657269	5.58E-06	0.0024152	0.129336839	0.000212376
ILMN_1662192	ZNF248	ZNF248	20.62704598	5.58E-06	0.005982457	0.12930487	0.000212376
ILMN_1678579	CPT2	CPT2	20.62139673	5.60E-06	-0.00435171	0.129686976	0.000212602
ILMN_1732612	SHB	SHB	20.60112473	5.66E-06	-0.004780696	0.131067492	0.000214163
ILMN_1759670	AMACR	AMACR	20.60353516	5.65E-06	-0.002971033	0.130902573	0.000214163
ILMN_2131336	TMEM194	TMEM194A	20.582584	5.71E-06	0.005685005	0.13234302	0.000215894
ILMN_1680010	KIAA0753	KIAA0753	20.57330096	5.74E-06	0.003758932	0.132986329	0.000216238
ILMN_2343563	ANAPC11	ANAPC11	20.5745222	5.74E-06	-0.004441161	0.132901519	0.000216238
ILMN_1729117	COL5A2	COL5A2	20.56536496	5.76E-06	-0.009862401	0.133538777	0.000216784
ILMN_1694466	ZBED1	ZBED1	20.54237635	5.83E-06	-0.003864557	0.135152117	0.000219047
ILMN_1709674	GFPT2	GFPT2	20.49207775	5.99E-06	-0.006032249	0.138750634	0.000224516
ILMN_2069446	SAFB2	SAFB2	20.46018159	6.09E-06	0.00487713	0.141082255	0.00022792
ILMN_1739274	PDHB	PDHB	20.43974992	6.15E-06	-0.005394683	0.142596443	0.000229994
ILMN_1722102	ANAPC11	ANAPC11	20.40760882	6.26E-06	-0.005464406	0.145011497	0.000233513
ILMN_2306189	MAGED1	MAGED1	20.38708856	6.33E-06	-0.004679536	0.146574802	0.000235651
ILMN_1657361	CBX7	CBX7	20.37542474	6.36E-06	0.004383152	0.147470922	0.000236711
ILMN_1697704	KRTAP12-2	KRTAP12-2	20.36091818	6.41E-06	-0.010210898	0.148593123	0.000237369
ILMN_1752952	MMP28	MMP28	20.3631087	6.41E-06	0.005775891	0.14842312	0.000237369
ILMN_2353642	ATP6V0B	ATP6V0B	20.36254328	6.41E-06	-0.004307681	0.148466983	0.000237369
ILMN_1710312	TMEM31	TMEM31	20.34434534	6.47E-06	0.003177963	0.149885663	0.000239052
ILMN_1745573	TTC13	TTC13	20.32021361	6.55E-06	0.006353971	0.151787939	0.000241701
ILMN_1781145	GPRC5D	GPRC5D	20.30455914	6.60E-06	-0.007184728	0.153034903	0.000243299
ILMN_1772612	ANGPTL2	ANGPTL2	20.24436565	6.82E-06	-0.007958075	0.157926188	0.000250676
ILMN_2333670	RNASE1	RNASE1	20.16952494	7.09E-06	-0.01100719	0.164227149	0.000260265
ILMN_1758626	IDS	IDS	20.16442782	7.11E-06	0.006145846	0.164665351	0.000260546
ILMN_1728698	GDE1	GDE1	20.12523919	7.25E-06	-0.004747752	0.168073861	0.00026552
ILMN_1803676	ENOSF1	ENOSF1	20.11384428	7.30E-06	0.008531791	0.169078183	0.000266685
ILMN_1701466	PEX16	PEX16	20.10966188	7.31E-06	-0.00664009	0.16944832	0.000266848
ILMN_1786893	RBM5	RBM5	20.09431018	7.37E-06	0.008449412	0.170813912	0.000268154
ILMN_2368834	MYH11	MYH11	20.09637005	7.36E-06	0.009163516	0.170630039	0.000268154
ILMN_1678729	SIL1	SIL1	20.0856612	7.40E-06	-0.006501312	0.171588131	0.000268947
ILMN_1669362	IGFBP6	IGFBP6	20.07855858	7.43E-06	-0.013752975	0.172226561	0.000269525
ILMN_1731233	GZMH	GZMH	20.06060354	7.50E-06	0.00538801	0.173851131	0.000271642
ILMN_1720344	NIPA2	NIPA2	20.04784144	7.55E-06	-0.004289374	0.175015188	0.000273035
ILMN_1759729	NDUFA8	NDUFA8	20.04252668	7.57E-06	-0.00466557	0.175502263	0.000273368
ILMN_1743763	TJAP1		20.03636474	7.60E-06	0.006779359	0.176068683	0.000273824
ILMN_1658261	MAPKBP1		20.0148651	7.68E-06	0.007165236	0.178059389	0.000276061
ILMN_1815878	C11orf59	C11orf59	20.01650531	7.68E-06	-0.005782981	0.177906724	0.000276061
ILMN_1768425	TF	TF	19.99196202	7.78E-06	-0.016389221	0.180204905	0.000278955
ILMN_1745963	FOLR2	FOLR2	19.96742872	7.88E-06	-0.009694439	0.182531938	0.00028212
ILMN_1717636	RGMA	RGMA	19.95625091	7.92E-06	-0.006474543	0.183602156	0.000283337
ILMN_1689389	SF3B5	SF3B5	19.93789616	8.00E-06	-0.005939157	0.185373212	0.000285178
ILMN_1718303	PVRL2	PVRL2	19.9350325	8.01E-06	-0.005849232	0.18565107	0.000285178
ILMN_1801516	GPC1	GPC1	19.94068822	7.99E-06	0.007897468	0.185102703	0.000285178
ILMN_1669409	VSIG4	VSIG4	19.90221829	8.15E-06	-0.005544204	0.188865002	0.00028967
ILMN_1707503	C1orf144	C1orf144	19.88177498	8.24E-06	-0.004967152	0.190895467	0.000292336
ILMN_1809384	CYP4F12	CYP4F12	19.87759195	8.26E-06	0.010385143	0.191313626	0.000292528
ILMN_1736888	SAR1B	SAR1B	19.86172988	8.33E-06	-0.006182056	0.192907659	0.000294516
ILMN_1698666	CST6	CST6	19.85540611	8.35E-06	-0.029971288	0.193546868	0.000294687
ILMN_2401987	DLEC1	DLEC1	19.85478635	8.36E-06	0.002475306	0.193609627	0.000294687
ILMN_1738718	CYB561D2	CYB561D2	19.84671501	8.39E-06	-0.004128751	0.194428838	0.000295485
ILMN_1715392	PRPF3	PRPF3	19.83534075	8.44E-06	0.006074157	0.195589192	0.000296347
ILMN_1722491	APRT	APRT	19.8382164	8.43E-06	-0.008342309	0.195295176	0.000296347
ILMN_1682034	HEY2	HEY2	19.81774793	8.52E-06	-0.004197739	0.197397648	0.000298635
ILMN_2370882	ACSL5	ACSL5	19.80520154	8.57E-06	-0.002302861	0.198697601	0.000300147
ILMN_1813682	MRPL53	MRPL53	19.79503586	8.62E-06	-0.005212653	0.199757185	0.000301293
ILMN_1660086	MYH11	MYH11	19.78835447	8.65E-06	0.014808617	0.200456684	0.000301893
ILMN_1712786	AHCYL2	AHCYL2	19.78103261	8.68E-06	0.005686403	0.201226061	0.000302493
ILMN_2196550	C13orf18		19.77881147	8.69E-06	-0.002756211	0.201460042	0.000302493
ILMN_1659230	KRTHA5	KRT35	19.7436023	8.86E-06	-0.009792032	0.205205779	0.000307655
ILMN_2119486	DMTF1	DMTF1	19.717958	8.98E-06	0.00884976	0.207977894	0.000311344
ILMN_1802973	ANAPC4	ANAPC4	19.71164363	9.01E-06	0.007645768	0.208666218	0.000311908
ILMN_1744649	PSMB5	PSMB5	19.70656336	9.03E-06	-0.006724073	0.209221674	0.000312271
ILMN_1758055	YIF1B	YIF1B	19.67469937	9.18E-06	-0.005376874	0.212739568	0.000317049
ILMN_1663866	TGFBI	TGFBI	19.66659196	9.22E-06	0.006994732	0.213644093	0.000317923
ILMN_2401057	CANX	CANX	19.65809522	9.26E-06	-0.004694491	0.214596197	0.000318865
ILMN_2405305	ARNTL	ARNTL	19.65227413	9.29E-06	0.008352618	0.21525094	0.000319363
ILMN_2386205	C21orf33	C21orf33	19.64770567	9.31E-06	-0.005431137	0.215766194	0.000319654
ILMN_1764573	XIST		19.6435138	9.33E-06	0.010623848	0.216240064	0.000319882
ILMN_1754130	TRIM52	TRIM52	19.64057359	9.35E-06	0.005611418	0.216573063	0.000319901
ILMN_1691747	KHDRBS3	KHDRBS3	19.62376381	9.43E-06	-0.00535787	0.218486797	0.000322252
ILMN_2104356	COL1A2	COL1A2	19.61327213	9.48E-06	-0.018979898	0.219689833	0.000323549
ILMN_1777949	SPRR4	SPRR4	19.57139299	9.69E-06	-0.010304171	0.224558569	0.000330233
ILMN_1770938	PAK7	PAK7	19.56485703	9.72E-06	0.003600704	0.225328131	0.000330878
ILMN_1665331	AMT	AMT	19.52101458	9.95E-06	0.008769373	0.230559178	0.000338063
ILMN_1666392	WNT4	WNT4	19.51597531	9.98E-06	0.007761766	0.231168197	0.00033846
ILMN_1760849	NETO2	NETO2	19.50998452	1.00E-05	-0.00279816	0.231894314	0.000339027
ILMN_2313079	NLRP1	NLRP1	19.5058052	1.00E-05	0.004307232	0.232402225	0.000339273
ILMN_1749009	REXO2	REXO2	19.49965653	1.01E-05	-0.005980724	0.233151504	0.000339871
ILMN_2363621	RBBP8	RBBP8	19.49007393	1.01E-05	0.007367045	0.23432408	0.000341083
ILMN_1698406	ORMDL1	ORMDL1	19.47426043	1.02E-05	0.007793988	0.236272064	0.000343419
ILMN_1766045	SH3GLB1	SH3GLB1	19.46481903	1.02E-05	-0.006048886	0.237442845	0.00034462
ILMN_1804652	PLEKHH3	PLEKHH3	19.45360451	1.03E-05	0.006640686	0.238841073	0.000346146
ILMN_1742541	ZNF518A	ZNF518A	19.44245918	1.04E-05	0.004887209	0.240238866	0.000347668
ILMN_1759495	XPO5	XPO5	19.43116935	1.04E-05	0.003957479	0.241663157	0.000349224
ILMN_1749372	GGT5	GGT5	19.4247071	1.05E-05	-0.003893903	0.242482226	0.000349902
ILMN_1732071	HIST2H2BE	HIST2H2BE	19.41568313	1.05E-05	-0.0063633	0.243630653	0.000350157
ILMN_1788942	GGT6	GGT6	19.41939931	1.05E-05	-0.009757093	0.243157057	0.000350157
ILMN_1811234	ROS1	ROS1	19.41506506	1.05E-05	-0.001847677	0.24370951	0.000350157
ILMN_1768772	DEGS2	DEGS2	19.37726086	1.07E-05	-0.009047831	0.248581873	0.000356645
ILMN_1715401	MT1G	MT1G	19.36873732	1.08E-05	0.009748901	0.249693867	0.00035677
ILMN_1770610	MERTK	MERTK	19.36839128	1.08E-05	-0.003302081	0.249739117	0.00035677
ILMN_1795495	ERCC5	ERCC5	19.3707923	1.08E-05	0.007989341	0.249425316	0.00035677
ILMN_1744487	C1QTNF5	C1QTNF5	19.34935432	1.09E-05	-0.007154493	0.252241231	0.000359831
ILMN_1729453	TSPAN9	TSPAN9	19.34248728	1.09E-05	0.004842276	0.253149963	0.000360612
ILMN_1695797	NCOA6	NCOA6	19.31421758	1.11E-05	0.004612228	0.256925711	0.000364951
ILMN_2047112	RP11-529I10.4		19.31516968	1.11E-05	-0.004325323	0.256797631	0.000364951
ILMN_1727142	IKBKB	IKBKB	19.29813716	1.12E-05	0.00620136	0.259098616	0.000367516
ILMN_1741684	SMPD1	SMPD1	19.28258573	1.13E-05	-0.003052238	0.261217593	0.000369997
ILMN_2122420	HMGCL	HMGCL	19.2776463	1.13E-05	-0.003455483	0.261894255	0.00037043
ILMN_1683065	C2orf64	C2orf64	19.27236051	1.13E-05	0.006048987	0.262620316	0.000370933
ILMN_1763390	ISL1	ISL1	19.25305468	1.14E-05	0.006784133	0.265289394	0.000374174
ILMN_1680703	MRPS15	MRPS15	19.24525119	1.15E-05	-0.004140185	0.266375962	0.000375177
ILMN_2289924	TRAK1	TRAK1	19.24226779	1.15E-05	0.008003988	0.266792553	0.000375236
ILMN_1661293	ZNF224	ZNF224	19.22857098	1.16E-05	0.004080494	0.268713543	0.000377407
ILMN_1773080	OAZ1	OAZ1	19.22456122	1.16E-05	-0.004577082	0.269278538	0.00037767
ILMN_1765109	TNFRSF25	TNFRSF25	19.20504879	1.17E-05	0.010032009	0.272045014	0.000380483
ILMN_1813295	LMO3	LMO3	19.2073353	1.17E-05	0.006098825	0.271719363	0.000380483
ILMN_1676899	YEATS2	YEATS2	19.19032099	1.18E-05	0.004333501	0.274152011	0.00038236
ILMN_1723021	ICMT	ICMT	19.19043737	1.18E-05	-0.005506204	0.274135297	0.00038236
ILMN_1653292	PFKFB4	PFKFB4	19.14155496	1.21E-05	-0.007757662	0.281246275	0.000391708
ILMN_1729533	APOA1BP	APOA1BP	19.10090128	1.24E-05	-0.004768045	0.287301106	0.000399584
ILMN_1695271	RPP25	RPP25	19.09757978	1.24E-05	-0.003395818	0.287801546	0.000399602
ILMN_2336609	SYTL2	SYTL2	19.09551663	1.24E-05	0.007228364	0.288112835	0.000399602
ILMN_1798061	ZFYVE26	ZFYVE26	19.08626711	1.25E-05	0.00450559	0.28951257	0.000400987
ILMN_1669703	TNK2	TNK2	19.0711559	1.26E-05	0.008562902	0.291814065	0.000402959
ILMN_1711227	GMDS	GMDS	19.07182179	1.26E-05	-0.007195779	0.291712261	0.000402959
ILMN_2256765	CDC16	CDC16	19.06899304	1.26E-05	0.007238812	0.292144975	0.000402959
ILMN_1685625	UCP2	UCP2	19.06184933	1.27E-05	-0.00799401	0.293240622	0.000403425
ILMN_1797425	DDX55	DDX55	19.06153006	1.27E-05	0.006793087	0.293289686	0.000403425
ILMN_1723177	ANAPC5	ANAPC5	19.0404765	1.28E-05	0.005137995	0.296543328	0.00040734
ILMN_2340052	NCOR2	NCOR2	19.03549197	1.28E-05	0.004758846	0.297318934	0.000407845
ILMN_1687626	ZDHHC24	ZDHHC24	19.01919156	1.29E-05	-0.005014798	0.299869577	0.00041078
ILMN_1667592	PARVB	PARVB	19.00886772	1.30E-05	-0.00571541	0.301496377	0.000412444
ILMN_1683160	MECR	MECR	18.99900834	1.31E-05	-0.004221542	0.303058263	0.000413704
ILMN_2108735	EEF1A2	EEF1A2	18.99783226	1.31E-05	-0.0089086	0.303245115	0.000413704
ILMN_2328972	DNMT3B	DNMT3B	18.95079258	1.34E-05	0.003022429	0.310814253	0.000423453
ILMN_2283388	C20orf24	C20orf24	18.94803901	1.34E-05	-0.007161802	0.311263162	0.000423487
ILMN_1739283	UPF2	UPF2	18.92306521	1.36E-05	0.010930367	0.315364444	0.000427903
ILMN_1791777	KRTAP5-7	KRTAP5-7	18.92307297	1.36E-05	-0.00400268	0.31536316	0.000427903
ILMN_1786396	ZZEF1	ZZEF1	18.91579666	1.37E-05	0.00418583	0.316568273	0.000428954
ILMN_1803036	TARBP1	TARBP1	18.90714281	1.37E-05	0.006224594	0.318007559	0.000430321
ILMN_1746012	MBD6	MBD6	18.89176609	1.38E-05	0.00661511	0.32058121	0.000433218
ILMN_1724489	RFC4	RFC4	18.88312158	1.39E-05	0.00529376	0.322037243	0.000434598
ILMN_2332250	ACOT7	ACOT7	18.85460643	1.41E-05	-0.006535569	0.326887433	0.000440549
ILMN_1769671	RYK	RYK	18.84762336	1.42E-05	0.007456026	0.328086336	0.00044157
ILMN_1674380	TRPC1	TRPC1	18.83279766	1.43E-05	0.005302867	0.33064638	0.000444417
ILMN_1727041	EWSR1	EWSR1	18.80973835	1.44E-05	0.004742124	0.334668099	0.000448676
ILMN_1766054	ABCA1	ABCA1	18.80948504	1.44E-05	0.007723761	0.334712549	0.000448676
ILMN_2225595	ACAD8	ACAD8	18.80475608	1.45E-05	-0.006758756	0.335543479	0.000449188
ILMN_1735495	TBC1D8	TBC1D8	18.78038223	1.47E-05	0.006433486	0.339859196	0.000454357
ILMN_1694840	MATN2	MATN2	18.77334168	1.47E-05	0.008491295	0.341116168	0.000455429
ILMN_1746148	LRRC33	LRRC33	18.76671813	1.48E-05	-0.005049521	0.342302952	0.000456404
ILMN_1809850	RCN3	RCN3	18.76231443	1.48E-05	-0.006342364	0.343094286	0.00045685
ILMN_1788468	ARGLU1	ARGLU1	18.75261391	1.49E-05	0.012130154	0.344843932	0.000458569
ILMN_1716678	NPC2	NPC2	18.74838606	1.49E-05	-0.005166613	0.345609295	0.000458976
ILMN_2141790	HYOU1	HYOU1	18.74431399	1.49E-05	-0.004429468	0.346348071	0.000459348
ILMN_1789596	ETV6	ETV6	18.7403771	1.50E-05	0.006118065	0.347063829	0.000459687
ILMN_1751596	HIVEP3	HIVEP3	18.72696938	1.51E-05	0.003687653	0.349512624	0.000462318
ILMN_1797875	ALOX5AP	ALOX5AP	18.71785806	1.52E-05	-0.010213499	0.351186618	0.000463919
ILMN_1758888	PADI3	PADI3	18.70951388	1.52E-05	-0.006678586	0.352726732	0.000465339
ILMN_1778977	TYROBP	TYROBP	18.67757305	1.55E-05	-0.010369678	0.358685105	0.000472576
ILMN_1698554	AACS	AACS	18.6717202	1.55E-05	-0.006050534	0.359787829	0.000473271
ILMN_1788457	ABCC4	ABCC4	18.66975241	1.55E-05	-0.005333294	0.360159342	0.000473271
ILMN_2376289	DBNL	DBNL	18.66623008	1.56E-05	-0.004287505	0.360825308	0.000473524
ILMN_1802109	KBTBD9		18.65907465	1.56E-05	0.005082395	0.362181995	0.00047406
ILMN_2413323	GRP	GRP	18.66031018	1.56E-05	-0.006607127	0.361947369	0.00047406
ILMN_2119692	CSAD	CSAD	18.65376313	1.57E-05	0.011453321	0.363192383	0.000474761
ILMN_1795257	GPT	GPT	18.64141408	1.58E-05	-0.00873621	0.36555245	0.000477223
ILMN_1670638	PITPNC1	PITPNC1	18.60362958	1.61E-05	-0.00378782	0.372869667	0.00048614
ILMN_1659475	KRTAP4-5	KRTAP4-5	18.57655868	1.63E-05	-0.010875157	0.378202421	0.000491945
ILMN_1726230	CD1B	CD1B	18.57603936	1.63E-05	-0.008070874	0.378305469	0.000491945
ILMN_1663032	FNDC4	FNDC4	18.56823005	1.64E-05	-0.002988958	0.379858454	0.000493323
ILMN_1660629	NBEAL2		18.56545375	1.64E-05	0.007487852	0.380412103	0.000493401
ILMN_1660193	ZNF529	ZNF529	18.54221767	1.66E-05	0.00616764	0.385077709	0.000498805
ILMN_1745991	GNRH1	GNRH1	18.52976233	1.67E-05	0.006833225	0.387602253	0.000501426
ILMN_1653599	ATP5D	ATP5D	18.52313268	1.68E-05	-0.006591017	0.388952774	0.000501875
ILMN_1779515	CSAD	CSAD	18.52360896	1.68E-05	0.00594595	0.388855593	0.000501875
ILMN_1717294	PTPN3	PTPN3	18.49428545	1.70E-05	0.005549045	0.394884467	0.000508388
ILMN_1758457	TBC1D16	TBC1D16	18.49364237	1.70E-05	-0.006399985	0.395017731	0.000508388
ILMN_1750144	C3orf19	C3orf19	18.48695773	1.71E-05	0.004244868	0.396405642	0.000509519
ILMN_1768743	FIP1L1	FIP1L1	18.47128587	1.72E-05	0.005136012	0.399678782	0.000513066
ILMN_1783276	NEXN	NEXN	18.46328201	1.73E-05	0.00399188	0.401360883	0.000514565
ILMN_1664175	VAMP4	VAMP4	18.43829887	1.75E-05	0.004995576	0.40665725	0.000520022
ILMN_1679178	ATP5D	ATP5D	18.4406256	1.75E-05	-0.007054791	0.406161037	0.000520022
ILMN_1651684	KIAA0586	KIAA0586	18.4009626	1.79E-05	0.003230996	0.414703604	0.000529634
ILMN_1693090	CROT	CROT	18.37595505	1.81E-05	0.004931219	0.420182234	0.000535947
ILMN_1741942	STX16	STX16	18.34165259	1.85E-05	0.007714518	0.427815654	0.000544988
ILMN_1811574	MAPK8IP3	MAPK8IP3	18.33434148	1.85E-05	0.006623312	0.429460539	0.000546387
ILMN_1656977	HIBCH	HIBCH	18.28435674	1.90E-05	-0.007279156	0.440877816	0.000560201
ILMN_1687223	ZNF514	ZNF514	18.28135622	1.91E-05	0.00395035	0.441572802	0.000560372
ILMN_2395204	SLTM	SLTM	18.27807776	1.91E-05	0.00858955	0.442333424	0.000560625
ILMN_2329114	COLQ	COLQ	18.27445243	1.91E-05	0.003400328	0.443176055	0.000560982
ILMN_1693394	BCKDK	BCKDK	18.23759179	1.95E-05	-0.004610021	0.451835606	0.000571221
ILMN_1746029	SPATS2	SPATS2	18.2338886	1.95E-05	0.003902485	0.452714927	0.00057161
ILMN_1675982	GGA3	GGA3	18.22883661	1.96E-05	0.003591681	0.453917294	0.000572405
ILMN_1730084	COMT	COMT	18.21454776	1.97E-05	-0.006364804	0.457335412	0.000575324
ILMN_2159203	KRTAP5-5	KRTAP5-5	18.21435243	1.97E-05	-0.006491118	0.457382318	0.000575324
ILMN_2048982	ZBTB25	ZBTB25	18.19962467	1.99E-05	0.003850634	0.460932862	0.000579061
ILMN_2282641	TBXAS1	TBXAS1	18.18927875	2.00E-05	-0.004248286	0.463443585	0.000581485
ILMN_1764030	CCL23	CCL23	18.17242928	2.02E-05	-0.005361208	0.467562017	0.000585917
ILMN_2134765	C6orf26		18.16848893	2.02E-05	0.006567748	0.46853043	0.000586396
ILMN_1908490	KRTAP24-1	KRTAP24-1	18.16203426	2.03E-05	-0.002408573	0.470121139	0.000587651
ILMN_1798690	ADAMTSL3	ADAMTSL3	18.13757487	2.06E-05	0.002934334	0.476198377	0.000593928
ILMN_1808677	UGT2B17	UGT2B17	18.13704624	2.06E-05	-0.002660345	0.476330587	0.000593928
ILMN_2095273	KIAA1407	KIAA1407	18.11777917	2.08E-05	0.005346156	0.481174606	0.000599221
ILMN_1809101	STEAP2	STEAP2	18.10474049	2.09E-05	0.004505814	0.484480762	0.000602588
ILMN_1703538	AIF1		18.09489432	2.10E-05	-0.007274448	0.486992527	0.000604209
ILMN_1798975	EGFR	EGFR	18.09500424	2.10E-05	0.005161887	0.486964413	0.000604209
ILMN_1802611	SPEN	SPEN	18.07926831	2.12E-05	0.003992431	0.491005617	0.000608433
ILMN_1796409	C1QB	C1QB	18.0752279	2.12E-05	-0.01225946	0.492048676	0.000608971
ILMN_2378952	GPX4	GPX4	18.07025589	2.13E-05	-0.006209098	0.493335287	0.000609809
ILMN_1659854	PRPF40A	PRPF40A	18.05437178	2.15E-05	0.005789602	0.497468325	0.000613401
ILMN_2078697	ALPK1	ALPK1	18.05552268	2.15E-05	0.004399201	0.497167696	0.000613401
ILMN_1745271	EXOSC4	EXOSC4	18.0495104	2.15E-05	-0.003698266	0.498740193	0.000614212
ILMN_1746465	FJX1		18.03588083	2.17E-05	0.005562911	0.502323504	0.000617105
ILMN_1747968	RBM33	RBM33	18.03679261	2.17E-05	0.006961822	0.502082985	0.000617105
ILMN_1682326	PCP4	PCP4	18.0295696	2.18E-05	0.015937684	0.503991522	0.000618395
ILMN_2246188	SLC45A2	SLC45A2	17.98741069	2.22E-05	-0.004982368	0.515277502	0.000631468
ILMN_1667707	SPCS3		17.94403075	2.27E-05	-0.002060714	0.527155496	0.000644444
ILMN_1789944	PGAM5	PGAM5	17.94406244	2.27E-05	-0.003836382	0.527146719	0.000644444
ILMN_1753472	SUMF1	SUMF1	17.93865673	2.28E-05	-0.004976994	0.528645997	0.000645477
ILMN_1804415	SMAGP		17.91817611	2.31E-05	-0.004221527	0.534365281	0.000651665
ILMN_1765558	NPAS2	NPAS2	17.90625534	2.32E-05	0.004046224	0.53772278	0.000654164
ILMN_1802360	KRTAP5-2		17.9077655	2.32E-05	-0.00697019	0.537296272	0.000654164
ILMN_1787844	C19orf10	C19orf10	17.86507899	2.37E-05	-0.006141741	0.54948405	0.00066766
ILMN_1691334	TXNDC3	TXNDC3	17.85316965	2.39E-05	0.001956867	0.552933676	0.000670223
ILMN_1781986	UCRC		17.85370468	2.39E-05	-0.004595968	0.552778235	0.000670223
ILMN_1709795	RAC2	RAC2	17.84018835	2.40E-05	-0.007702749	0.556718598	0.000673993
ILMN_1655572	C6orf59		17.78262475	2.48E-05	-0.004135116	0.573818415	0.000693855
ILMN_1789364	ZNF789	ZNF789	17.7779723	2.48E-05	0.006430668	0.575223308	0.000694714
ILMN_1676625	SS18L1	SS18L1	17.77529743	2.49E-05	0.006431252	0.576032597	0.000694852
ILMN_1717674	PEPD	PEPD	17.75854899	2.51E-05	-0.00708429	0.581125965	0.000700152
ILMN_1806010	CUL9	CUL9	17.71765166	2.56E-05	0.005840759	0.593754235	0.000714506
ILMN_1722834	RGS12	RGS12	17.67076463	2.63E-05	0.00656116	0.608571685	0.000731456
ILMN_2383693	UPF2	UPF2	17.64643535	2.66E-05	0.00618274	0.616406188	0.000739983
ILMN_1675992	DST	DST	17.63899878	2.67E-05	0.005370894	0.618821073	0.000741103
ILMN_1682449	ZNF518B	ZNF518B	17.64072481	2.67E-05	-0.004642091	0.618259732	0.000741103
ILMN_1657373	LEPREL1	LEPREL1	17.63529573	2.68E-05	0.007984622	0.62002711	0.000741659
ILMN_2403237	CHN2	CHN2	17.63282097	2.68E-05	-0.003547941	0.620834428	0.000741738
ILMN_1675038	PRMT2	PRMT2	17.59510291	2.73E-05	0.003443859	0.633270362	0.000755693
ILMN_1759743	SLC38A10	SLC38A10	17.57202798	2.77E-05	-0.002858617	0.641001448	0.000764006
ILMN_1743357	XPNPEP2	XPNPEP2	17.563717	2.78E-05	-0.005075462	0.643809153	0.000766439
ILMN_1814122	MDC1		17.55578281	2.79E-05	0.004921437	0.646501096	0.000768729
ILMN_1801138	KRTAP19-1	KRTAP19-1	17.54111047	2.81E-05	-0.005878861	0.651509024	0.000773764
ILMN_1775522	MAGED1	MAGED1	17.53090611	2.83E-05	-0.004320157	0.655014918	0.000777005
ILMN_1758128	CYGB	CYGB	17.52668059	2.83E-05	-0.00685404	0.656472216	0.000777811
ILMN_1660114	MMRN1	MMRN1	17.52286855	2.84E-05	-0.009415845	0.657789708	0.000778239
ILMN_1692754	TMEM49	TMEM49	17.51888801	2.84E-05	-0.003897834	0.659168274	0.000778239
ILMN_1711270	SFRS14	SFRS14	17.52094897	2.84E-05	0.005783725	0.658454148	0.000778239
ILMN_1741054	SLC5A6	SLC5A6	17.51481106	2.85E-05	-0.005118462	0.660583237	0.00077899
ILMN_1676372	CD209	CD209	17.47309179	2.91E-05	-0.007961883	0.675239117	0.000795335
ILMN_1770015	KRT33B	KRT33B	17.46500541	2.93E-05	-0.008860463	0.67811743	0.000797785
ILMN_1738326	EIF4E2	EIF4E2	17.42836791	2.98E-05	-0.005140154	0.69131366	0.000809912
ILMN_1773119	CCNF	CCNF	17.427211	2.99E-05	-0.007421293	0.691734537	0.000809912
ILMN_1800796	RPL37	RPL37	17.42524479	2.99E-05	0.003902328	0.692450425	0.000809912
ILMN_2169025	JOSD2	JOSD2	17.42517682	2.99E-05	-0.005339832	0.692475185	0.000809912
ILMN_2410826	OAS1	OAS1	17.42793906	2.98E-05	-0.004463812	0.691469642	0.000809912
ILMN_1732371	SLC26A10	SLC26A10	17.41723403	3.00E-05	0.002801294	0.695374807	0.000812354
ILMN_1672080	NR2F6	NR2F6	17.41163198	3.01E-05	-0.004583561	0.697427242	0.000813801
ILMN_1670878	YTHDC1	YTHDC1	17.39966454	3.03E-05	0.003269791	0.701832203	0.000817986
ILMN_1786326	KCTD15	KCTD15	17.38387196	3.05E-05	0.00492158	0.707687939	0.000823851
ILMN_1656145	GOT1	GOT1	17.36725051	3.08E-05	-0.005307591	0.713904061	0.000829304
ILMN_1682738	SMAD3	SMAD3	17.36691341	3.08E-05	0.004790882	0.714030695	0.000829304
ILMN_1714010	KRTAP4-4	KRTAP4-4	17.35479565	3.10E-05	-0.008073773	0.718597888	0.00083364
ILMN_1685631	KIAA0892	KIAA0892	17.35106289	3.11E-05	0.005240078	0.720010674	0.000834311
ILMN_2313821	AIFM1	AIFM1	17.34323147	3.12E-05	-0.004210873	0.722983814	0.000836787
ILMN_1746434	KRTAP4-3	KRTAP4-3	17.33686743	3.13E-05	-0.009609854	0.725408959	0.000838623
ILMN_1773395	RDH5	RDH5	17.33408892	3.14E-05	0.008016634	0.72647033	0.00083888
ILMN_2413517	TRIM39		17.32702368	3.15E-05	0.002510283	0.72917623	0.000841034
ILMN_1796417	ASNS	ASNS	17.30158094	3.19E-05	0.005873068	0.739004687	0.000851388
ILMN_1792568	KRT9	KRT9	17.28721179	3.21E-05	-0.006116905	0.744614164	0.000856863
ILMN_1727073	MEA1	MEA1	17.2822693	3.22E-05	-0.003322675	0.746553505	0.000858107
ILMN_1666269	CTSZ	CTSZ	17.26913941	3.24E-05	-0.004519873	0.751730125	0.000862076
ILMN_1740572	TCN2	TCN2	17.26914456	3.24E-05	-0.005296601	0.751728086	0.000862076
ILMN_1802157	THOC1	THOC1	17.26603141	3.25E-05	0.008081128	0.752960761	0.000862498
ILMN_2397627	UPF3B	UPF3B	17.2629569	3.25E-05	0.005240903	0.754180133	0.000862906
ILMN_1689378	CCRN4L	CCRN4L	17.25619096	3.27E-05	-0.003698869	0.756870538	0.000864995
ILMN_1652175	KRTAP9-8	KRTAP9-8	17.24270699	3.29E-05	-0.005805223	0.762261108	0.000870161
ILMN_1670383	PCDH7	PCDH7	17.23222624	3.31E-05	0.004617798	0.766477697	0.000872981
ILMN_1676563	HTRA1	HTRA1	17.23363179	3.31E-05	-0.006502699	0.765910862	0.000872981
ILMN_1669433	KIAA0913	KIAA0913	17.2048841	3.36E-05	0.004482837	0.777588611	0.000883046
ILMN_1671742	UPF3A	UPF3A	17.20652339	3.35E-05	0.008321304	0.776917922	0.000883046
ILMN_1694810	PANX2	PANX2	17.20396754	3.36E-05	0.00268863	0.777963862	0.000883046
ILMN_1666076	ARHGEF4	ARHGEF4	17.19770978	3.37E-05	0.009664404	0.780530729	0.000884955
ILMN_1655654	MPDU1	MPDU1	17.18045527	3.40E-05	-0.005019064	0.787652526	0.000890837
ILMN_1781060	SYN2	SYN2	17.17999111	3.40E-05	-0.005935541	0.787845008	0.000890837
ILMN_2347748	FLJ12949		17.17867504	3.40E-05	0.005579419	0.78839102	0.000890837
ILMN_1804248	FDPS	FDPS	17.1566602	3.44E-05	-0.006901791	0.797581205	0.000900205
ILMN_1691418	CDRT4	CDRT4	17.14159044	3.47E-05	0.006428975	0.803934149	0.000906352
ILMN_1797731	MS4A6A	MS4A6A	17.13237579	3.49E-05	-0.009119832	0.807843789	0.000909734
ILMN_1815500	ITPR3	ITPR3	17.11772964	3.51E-05	0.005914388	0.814097307	0.000915745
ILMN_1836744	PGP	PGP	17.09839667	3.55E-05	-0.003107354	0.822426539	0.000924075
ILMN_2209088	KRTAP9-4	KRTAP9-4	17.09137795	3.56E-05	-0.013555771	0.825471562	0.000926455
ILMN_1800031	C19orf15	C19orf15	17.08687366	3.57E-05	0.002867856	0.827431688	0.000927614
ILMN_2162989	TMEM189	TMEM189	17.06748924	3.61E-05	-0.004994268	0.835920704	0.000936081
ILMN_2240866	MASP1	MASP1	17.054481	3.63E-05	-0.001865833	0.841666433	0.000941461
ILMN_2335704	NCF4	NCF4	17.04489036	3.65E-05	-0.004135376	0.845928018	0.000945171
ILMN_1697268	EMILIN2	EMILIN2	17.03326841	3.67E-05	-0.005868924	0.851121292	0.000949912
ILMN_1763129	DCTPP1	DCTPP1	17.01739558	3.70E-05	-0.004118632	0.858265887	0.000956818
ILMN_1730032	BOK	BOK	17.00056465	3.74E-05	-0.004525555	0.865907604	0.00096321
ILMN_1768812	FXYD6	FXYD6	17.00052459	3.74E-05	-0.005221535	0.865925873	0.00096321
ILMN_1785272	COL1A2	COL1A2	16.99213147	3.75E-05	-0.014815404	0.869762184	0.000965722
ILMN_2071937	ATP6V0E1	ATP6V0E1	16.99135956	3.76E-05	-0.002649571	0.870115864	0.000965722
ILMN_1675936	HIGD1B	HIGD1B	16.96776036	3.80E-05	-0.003776472	0.880998798	0.000975782
ILMN_2364852	BTN2A1	BTN2A1	16.96747445	3.80E-05	0.006713386	0.88113148	0.000975782
ILMN_1687315	RXRA	RXRA	16.96174477	3.81E-05	0.005401969	0.883794747	0.000977649
ILMN_1678546	PEX11B	PEX11B	16.93162222	3.88E-05	0.003186661	0.897929945	0.000992188
ILMN_2107991	HABP4	HABP4	16.90537148	3.93E-05	0.00450362	0.910433485	0.001004893
ILMN_1727402	HCLS1	HCLS1	16.86926574	4.00E-05	-0.006632856	0.927917512	0.001023062
ILMN_1759910	SERPINA5	SERPINA5	16.85104486	4.04E-05	-0.008819815	0.936868639	0.001031794
ILMN_2380850	SDCCAG3	SDCCAG3	16.84500041	4.06E-05	0.003629467	0.939857145	0.001033946
ILMN_1741475	C7orf47	C7orf47	16.83552584	4.08E-05	0.003546303	0.944560874	0.001037979
ILMN_1783500	HOXD12	HOXD12	16.82506768	4.10E-05	-0.004961228	0.949780403	0.001042508
ILMN_1785535	TTLL3	TTLL3	16.82309746	4.10E-05	0.004078384	0.950766954	0.001042508
ILMN_1786759	C11orf10	C11orf10	16.80520604	4.14E-05	-0.004150402	0.959773034	0.00105123
ILMN_2347592	NMB	NMB	16.79524158	4.16E-05	-0.004103865	0.964826021	0.001055608
ILMN_1790315	C7orf63	C7orf63	16.76847923	4.22E-05	0.005714853	0.978530003	0.001067914
ILMN_1799725	DOCK2	DOCK2	16.77042047	4.22E-05	-0.005461244	0.977529417	0.001067914
ILMN_2351466	NTM		16.76703136	4.23E-05	0.004443014	0.979276956	0.001067914
ILMN_1656501	DUSP5	DUSP5	16.7572502	4.25E-05	-0.006076862	0.984338081	0.001072264
ILMN_2207419	DDX26B	DDX26B	16.75461323	4.25E-05	0.002694214	0.985707038	0.001072587
ILMN_1687275	JUB	JUB	16.74405859	4.28E-05	0.00447356	0.991205573	0.001077397
ILMN_1780326	KRTAP4-1	KRTAP4-1	16.73809188	4.29E-05	-0.005652084	0.994327614	0.001079617
ILMN_1685009	ITGAM	ITGAM	16.72193862	4.33E-05	-0.004516051	1	0.001087667
ILMN_1667356	CCDC128	KLRAQ1	16.71257441	4.35E-05	0.004430482	1	0.001090683
ILMN_1809027	ATP5SL	ATP5SL	16.71322172	4.35E-05	-0.003906736	1	0.001090683
ILMN_1801442	KRT81	KRT81	16.70336632	4.37E-05	-0.012869485	1	0.001094805
ILMN_2174711	C21orf129		16.68545731	4.41E-05	0.005404891	1	0.001103996
ILMN_1670718	C18orf51	C18orf51	16.6789614	4.43E-05	-0.005207329	1	0.001106588
ILMN_1748738	SLC22A17	SLC22A17	16.67547098	4.44E-05	0.001757164	1	0.001107431
ILMN_1729123	PPP2R4	PPP2R4	16.67235694	4.44E-05	-0.004704546	1	0.001108056
ILMN_1807825	LY86	LY86	16.64955834	4.50E-05	-0.005017008	1	0.001120248
ILMN_1784766	MCM3AP	MCM3AP	16.64315973	4.51E-05	0.004690599	1	0.001122827
ILMN_1815184	ASPM	ASPM	16.64045749	4.52E-05	0.00532968	1	0.001123221
ILMN_1804005	FBP2	FBP2	16.63772337	4.52E-05	-0.002168106	1	0.001123635
ILMN_1732717	FAM71E1	FAM71E1	16.63352231	4.53E-05	-0.003468791	1	0.001124921
ILMN_2132809	ARHGEF10	ARHGEF10	16.63117894	4.54E-05	0.006082657	1	0.001125107
ILMN_1760718	ZMIZ2	ZMIZ2	16.61000868	4.59E-05	0.007125704	1	0.00113652
ILMN_1695107	IL20RA	IL20RA	16.59564731	4.63E-05	0.006132321	1	0.001143937
ILMN_2176502	UNC5B	UNC5B	16.58880653	4.64E-05	-0.00381366	1	0.001146846
ILMN_2371964	MRPS12	MRPS12	16.58642817	4.65E-05	-0.003716367	1	0.001147063
ILMN_1723277	MFAP3L	MFAP3L	16.55274492	4.73E-05	-0.002433661	1	0.001166376
ILMN_1768719	RDH11	RDH11	16.53238969	4.78E-05	-0.008832061	1	0.001177711
ILMN_1798346	KIAA1468	KIAA1468	16.52030405	4.81E-05	0.006840808	1	0.001183983
ILMN_1666206	GSDMB	GSDMB	16.49482613	4.88E-05	0.007947046	1	0.001198727
ILMN_2354285	GNRH2	GNRH2	16.48223954	4.91E-05	-0.002644585	1	0.001205433
ILMN_1718633	LRP5L	LRP5L	16.47553826	4.93E-05	0.005751725	1	0.001208422
ILMN_1737517	RPL29	RPL29	16.44893771	5.00E-05	-0.005614884	1	0.001224201
ILMN_1722905	MRPS11	MRPS11	16.43742235	5.03E-05	-0.003966906	1	0.00123036
ILMN_1763207	BATF3	BATF3	16.42517312	5.06E-05	-0.003497378	1	0.001237029
ILMN_2097421	MRPL51	MRPL51	16.41517912	5.09E-05	-0.004014295	1	0.001242258
ILMN_1772359	LAPTM5	LAPTM5	16.40775756	5.11E-05	-0.006741844	1	0.001245119
ILMN_1798602	PCF11	PCF11	16.40682882	5.11E-05	0.004725915	1	0.001245119
ILMN_2288070	FTO	FTO	16.37847641	5.19E-05	-0.004176123	1	0.001262556
ILMN_1693635	TSPYL2	TSPYL2	16.37396453	5.20E-05	0.004644296	1	0.001264237
ILMN_1667295	VASN	VASN	16.36346089	5.23E-05	-0.009068795	1	0.00126993
ILMN_1791656	C10orf137	C10orf137	16.36031546	5.24E-05	0.005125382	1	0.001270707
ILMN_1719906	HADH	HADH	16.30331963	5.40E-05	-0.005496275	1	0.001308135
ILMN_1682799	STAMBPL1	STAMBPL1	16.27617142	5.47E-05	0.005267298	1	0.001325625
ILMN_1757631	DBNDD1	DBNDD1	16.26225594	5.52E-05	-0.00451613	1	0.001334003
ILMN_2245305	ABHD12	ABHD12	16.24828195	5.56E-05	-0.004203076	1	0.001342477
ILMN_1696295	LY6G6D	LY6G6F	16.23337239	5.60E-05	-0.010394375	1	0.001351674
ILMN_1715753	KRTAP9-5		16.21791855	5.65E-05	-0.003716429	1	0.001361327
ILMN_1707506	YTHDC1	YTHDC1	16.19385969	5.72E-05	0.005953925	1	0.001375862
ILMN_2046003	ZDHHC6	ZDHHC6	16.19478202	5.72E-05	0.006668026	1	0.001375862
ILMN_1677532	TARDBP	TARDBP	16.18818986	5.74E-05	0.004762207	1	0.001378555
ILMN_1657497	KIAA0319	KIAA0319	16.17679456	5.77E-05	0.003089074	1	0.001385436
ILMN_1757099	C10orf81	C10orf81	16.17075935	5.79E-05	0.003030403	1	0.001388418
ILMN_1813386	CORO6	CORO6	16.16090323	5.82E-05	0.005398016	1	0.001394218
ILMN_1666471	UQCRQ	UQCRQ	16.15796396	5.83E-05	-0.00571913	1	0.001394941
ILMN_1775501	IL1B	IL1B	16.14759079	5.86E-05	-0.00251397	1	0.001401154
ILMN_1735552	KIF1B	KIF1B	16.13767392	5.89E-05	0.005966222	1	0.001407057
ILMN_1662686	USPL1	USPL1	16.12653486	5.92E-05	0.004339953	1	0.001413899
ILMN_1730986	MALT1	MALT1	16.10646628	5.99E-05	0.006029281	1	0.001427491
ILMN_1758173	TMEM99	TMEM99	16.09845275	6.01E-05	-0.010321878	1	0.001431
ILMN_1770228	KRT34	KRT34	16.09792508	6.01E-05	-0.011974527	1	0.001431
ILMN_1692575	SFRS8	SFRS8	16.09130401	6.04E-05	0.004077746	1	0.001434539
ILMN_2320513	APBB3	APBB3	16.08653352	6.05E-05	0.006076656	1	0.001436683
ILMN_1807249	KRT32	KRT32	16.07352317	6.09E-05	-0.002756187	1	0.001443705
ILMN_2285112	FBXO11	FBXO11	16.07342415	6.09E-05	0.007083333	1	0.001443705
ILMN_1737918	C1QA	C1QA	16.06335218	6.13E-05	-0.005385287	1	0.001446772
ILMN_1787808	CEP63	CEP63	16.06732433	6.11E-05	0.00629181	1	0.001446772
ILMN_2068435	ZNF700	ZNF700	16.06167699	6.13E-05	0.007188717	1	0.001446772
ILMN_2112829	ANKAR	ANKAR	16.06309948	6.13E-05	0.002775361	1	0.001446772
ILMN_1674650	C9orf95	C9orf95	16.04047221	6.20E-05	0.006239502	1	0.001450049
ILMN_1677261	LZTS1	LZTS1	16.04266046	6.19E-05	-0.004779425	1	0.001450049
ILMN_1712291	MICALL2	MICALL2	16.04011758	6.20E-05	0.003360695	1	0.001450049
ILMN_1756784	FREQ	FREQ	16.04882661	6.17E-05	0.005356234	1	0.001450049
ILMN_1810176	MAP3K7	MAP3K7	16.0470537	6.18E-05	0.004162486	1	0.001450049
ILMN_1856861		INO80D	16.04079375	6.20E-05	0.004278482	1	0.001450049
ILMN_2073184	S1PR5	S1PR5	16.04993801	6.17E-05	0.006342546	1	0.001450049
ILMN_2318685	ABHD12	ABHD12	16.05021975	6.17E-05	-0.00491231	1	0.001450049
ILMN_2395156	PRELP	PRELP	16.04481912	6.19E-05	-0.004146422	1	0.001450049
ILMN_1652223	WDR91	WDR91	16.03045671	6.23E-05	0.004115152	1	0.001455998
ILMN_1783120	SLMAP	SLMAP	16.02672351	6.25E-05	0.006166631	1	0.001457402
ILMN_1700047	ALAS1	ALAS1	16.01160996	6.30E-05	-0.001862103	1	0.001467337
ILMN_1701637	SULT4A1	SULT4A1	16.00691266	6.31E-05	-0.002299884	1	0.001467337
ILMN_1768117	RBM25	RBM25	16.00624914	6.31E-05	0.010419986	1	0.001467337
ILMN_2325112	C22orf40	C22orf40	16.00980833	6.30E-05	0.002812602	1	0.001467337
ILMN_1761540	SEMA3F	SEMA3F	16.00386123	6.32E-05	0.00744748	1	0.001467717
ILMN_1706734	ZNF451	ZNF451	15.9845649	6.39E-05	0.005159523	1	0.001479788
ILMN_1787109	CLK2	CLK2	15.98626038	6.38E-05	0.004804663	1	0.001479788
ILMN_1741253	UBR5	UBR5	15.97416506	6.42E-05	0.003308276	1	0.001486453
ILMN_1781623	TEX264	TEX264	15.97223233	6.43E-05	-0.005013508	1	0.001486486
ILMN_1683492	GPR172B	GPR172B	15.96606406	6.45E-05	0.007801619	1	0.001489851
ILMN_1681248	TCHH	TCHH	15.93005301	6.57E-05	-0.019093507	1	0.001515443
ILMN_1727589	SULT2B1	SULT2B1	15.93149489	6.57E-05	-0.01601772	1	0.001515443
ILMN_2049727	C20orf111	C20orf111	15.92646481	6.59E-05	0.00318334	1	0.00151681
ILMN_2192620	DCAF15		15.92443763	6.59E-05	0.002637959	1	0.001516927
ILMN_1658709	LAMB1	LAMB1	15.91818074	6.61E-05	0.006534731	1	0.00152044
ILMN_1784176	ABCA5	ABCA5	15.91600768	6.62E-05	0.003407589	1	0.001520678
ILMN_1664644	ATG16L2	ATG16L2	15.90362029	6.67E-05	0.008343579	1	0.001529148
ILMN_2285802	SEC14L1	SEC14L1	15.89966108	6.68E-05	-0.002916261	1	0.001530834
ILMN_2264625	NIPBL	NIPBL	15.88948554	6.72E-05	0.004390393	1	0.001537566
ILMN_1710217	MLANA	MLANA	15.88201905	6.74E-05	-0.009481389	1	0.0015406
ILMN_1741392	SLC25A20	SLC25A20	15.88353452	6.74E-05	-0.004214608	1	0.0015406
ILMN_1729217	FAM131A	FAM131A	15.86192273	6.81E-05	0.004092176	1	0.001555512
ILMN_1697412	RHBG	RHBG	15.85407494	6.84E-05	0.00349812	1	0.001559598
ILMN_1727558	MRPL27	MRPL27	15.85323361	6.84E-05	0.003137868	1	0.001559598
ILMN_1721741	ATPBD1B		15.84716938	6.87E-05	0.00627278	1	0.001563067
ILMN_2356654	LGALS8	LGALS8	15.82405613	6.95E-05	0.006306108	1	0.001580724
ILMN_1798826	MRPS25	MRPS25	15.81932643	6.97E-05	0.007574116	1	0.001583126
ILMN_1715113	HARS2		15.80910052	7.01E-05	0.004258464	1	0.001590146
ILMN_1702065	MFSD5	MFSD5	15.80381829	7.03E-05	-0.007068683	1	0.001593031
ILMN_1748077	DDX59	DDX59	15.77505546	7.13E-05	0.00615106	1	0.001615853
ILMN_1683023	PDGFC	PDGFC	15.7711546	7.15E-05	0.005656984	1	0.001617607
ILMN_1659463	APAF1	APAF1	15.76405684	7.18E-05	0.006345602	1	0.001622103
ILMN_2168449	DHX15	DHX15	15.74267674	7.26E-05	0.008663507	1	0.001638941
ILMN_1660282	POPDC2	POPDC2	15.73299079	7.29E-05	0.003455463	1	0.001642324
ILMN_1719286	CTSA	CTSA	15.73238506	7.30E-05	-0.004718228	1	0.001642324
ILMN_1762711	KRTAP10-4	KRTAP10-4	15.7315008	7.30E-05	-0.003520128	1	0.001642324
ILMN_1776151	OLFML1	OLFML1	15.73141544	7.30E-05	-0.007239003	1	0.001642324
ILMN_1754529	SPG7	SPG7	15.72789304	7.31E-05	0.008680333	1	0.001643789
ILMN_1670145	DFNA5	DFNA5	15.71918412	7.35E-05	-0.005064221	1	0.001649774
ILMN_1734602	SRRM2	SRRM2	15.71065334	7.38E-05	0.0062973	1	0.001655627
ILMN_1692261	EPHB1	EPHB1	15.679965	7.50E-05	0.005269944	1	0.001681081
ILMN_1675055	C1orf166	MUL1	15.67794588	7.51E-05	-0.00338774	1	0.001681251
ILMN_1773079	COL3A1	COL3A1	15.66007316	7.58E-05	-0.017287874	1	0.001695576
ILMN_2060770	RAI1	RAI1	15.65499483	7.60E-05	0.005176345	1	0.001698496
ILMN_1914857	DFNB59	DFNB59	15.64472626	7.64E-05	0.002484235	1	0.001706098
ILMN_1790537	C16orf75	C16orf75	15.63715569	7.67E-05	-0.003916119	1	0.001711293
ILMN_1703913	DST	DST	15.63377614	7.69E-05	0.007787701	1	0.001712705
ILMN_1777233	E2F2	E2F2	15.61133979	7.78E-05	0.006301387	1	0.001731483
ILMN_1653042	HSD3B7	HSD3B7	15.60569977	7.80E-05	-0.006602645	1	0.001734658
ILMN_1809695	CAMK2G	CAMK2G	15.60424589	7.81E-05	0.004745057	1	0.001734658
ILMN_1691736	ST6GALNAC6	ST6GALNAC6	15.5965316	7.84E-05	-0.004160397	1	0.001740081
ILMN_1807611	PPIG	PPIG	15.5776881	7.92E-05	0.009425405	1	0.001755828
ILMN_1671557	PHLDA2	PHLDA2	15.57396208	7.93E-05	-0.004158907	1	0.001757609
ILMN_1797482	GCDH	GCDH	15.56840577	7.96E-05	-0.003083909	1	0.001759418
ILMN_1802257	PCTP	PCTP	15.56963389	7.95E-05	-0.002042214	1	0.001759418
ILMN_1735155	GLB1	GLB1	15.56521188	7.97E-05	-0.00364048	1	0.001760713
ILMN_1698019	LGMN	LGMN	15.56019991	7.99E-05	-0.007293906	1	0.001763705
ILMN_1765061	OXER1	OXER1	15.55119556	8.03E-05	0.002611058	1	0.001770439
ILMN_1777066	NIF3L1	NIF3L1	15.54292571	8.07E-05	0.003440117	1	0.00177651
ILMN_1804955	CTSF	CTSF	15.52070242	8.16E-05	-0.004829345	1	0.00179581
ILMN_1810225	KIAA1530	KIAA1530	15.51773198	8.17E-05	0.0060498	1	0.001796928
ILMN_2149494	NPL	NPL	15.50299086	8.24E-05	-0.004281325	1	0.001809279
ILMN_1738239	RBM6	RBM6	15.50079822	8.25E-05	0.007374732	1	0.001809663
ILMN_1747251	LTB4R	LTB4R	15.49376331	8.28E-05	0.009722841	1	0.001814693
ILMN_1662426	AP2S1	AP2S1	15.48121196	8.33E-05	-0.006658034	1	0.001825056
ILMN_1715024	LSS	LSS	15.47671638	8.35E-05	0.004559479	1	0.001827675
ILMN_1661636	ZMYM2	ZMYM2	15.47199079	8.37E-05	0.005652755	1	0.001830521
ILMN_1693941	IGSF9	IGSF9	15.45464826	8.45E-05	0.006871445	1	0.001845654
ILMN_1660544	ARRDC4	ARRDC4	15.44849661	8.48E-05	0.004664887	1	0.001849928
ILMN_1663577	S100PBP	S100PBP	15.42914191	8.57E-05	0.003365229	1	0.001862515
ILMN_1723978	LGALS1	LGALS1	15.43341839	8.55E-05	-0.007553659	1	0.001862515
ILMN_1795762	PLEK	PLEK	15.42857601	8.57E-05	-0.004767251	1	0.001862515
ILMN_2209299	ZNF333	ZNF333	15.43120351	8.56E-05	0.004060525	1	0.001862515
ILMN_1808769	C1orf97	C1orf97	15.42407285	8.59E-05	-0.005095834	1	0.001865209
ILMN_1740772	APBB3	APBB3	15.41908288	8.61E-05	0.006600374	1	0.001868389
ILMN_1730940	KLHDC3	KLHDC3	15.40948746	8.66E-05	-0.00357572	1	0.001876144
ILMN_1667510	C12orf65	C12orf65	15.4071754	8.67E-05	0.003226368	1	0.001876685
ILMN_2352303	RASSF2	RASSF2	15.37933087	8.79E-05	-0.005466419	1	0.001902766
ILMN_1735827	NISCH	NISCH	15.37751485	8.80E-05	0.006751685	1	0.001902819
ILMN_1658426	WNT10A	WNT10A	15.35983113	8.89E-05	0.004846855	1	0.001918921
ILMN_1789171	EEF2K	EEF2K	15.35674189	8.90E-05	0.005985842	1	0.001920272
ILMN_1727692	TRIT1	TRIT1	15.34745579	8.94E-05	0.007591992	1	0.001927938
ILMN_1677785	ZNF559	ZNF559	15.34378193	8.96E-05	0.005105913	1	0.001928951
ILMN_2299661	TNFRSF25	TNFRSF25	15.34295181	8.97E-05	0.003608992	1	0.001928951
ILMN_1780153	QTRT1	QTRT1	15.3189796	9.08E-05	0.005689656	1	0.001951771
ILMN_1652722	C14orf2	C14orf2	15.30454098	9.15E-05	-0.00344935	1	0.001964923
ILMN_1670503	SMYD2		15.30258773	9.16E-05	0.002731192	1	0.001965135
ILMN_1711818	PIWIL2	PIWIL2	15.29469947	9.20E-05	0.001844148	1	0.001971533
ILMN_1742935	ZNF33B	ZNF33B	15.28085298	9.27E-05	0.00714812	1	0.001984202
ILMN_1676759	DDX27	DDX27	15.27665352	9.29E-05	0.004944822	1	0.001986782
ILMN_1761242	COMMD1	COMMD1	15.26365152	9.35E-05	-0.003105538	1	0.00199866
ILMN_1765446	EMP3	EMP3	15.25177259	9.41E-05	-0.006961213	1	0.002009416
ILMN_1732831	CHST7	CHST7	15.24037478	9.47E-05	-0.004571629	1	0.002018967
ILMN_1741572	AKAP8	AKAP8	15.23933902	9.47E-05	0.004203925	1	0.002018967
ILMN_1782069	TRAK1	TRAK1	15.2301023	9.52E-05	0.005648366	1	0.002027
ILMN_1683859	SLC7A1	SLC7A1	15.22807503	9.53E-05	0.005392819	1	0.002027314
ILMN_2402341	MAPK3	MAPK3	15.20714623	9.63E-05	-0.003909469	1	0.002048026
ILMN_1697916	GYLTL1B	GYLTL1B	15.20452817	9.65E-05	0.00417354	1	0.002048987
ILMN_1709269	CDH12	CDH12	15.19198598	9.71E-05	-0.002243836	1	0.002060752
ILMN_1688753	PTDSS1	PTDSS1	15.18586912	9.74E-05	-0.004283701	1	0.002065547
ILMN_1784217	SOX15	SOX15	15.17305231	9.81E-05	0.005802392	1	0.002077714
ILMN_1721621	NKTR	NKTR	15.16987397	9.83E-05	0.00982194	1	0.002079314
ILMN_1653166	CLEC10A	CLEC10A	15.16143802	9.87E-05	-0.00385381	1	0.002086719
ILMN_2067852	SLC30A1	SLC30A1	15.15752214	9.89E-05	-0.002259363	1	0.002089145
ILMN_1659953	Sep-03	Sep-03	15.13549978	0.000100064	-0.002056506	1	0.00211049
ILMN_1706764	GOLPH3L	GOLPH3L	15.13476501	0.000100103	0.004133924	1	0.00211049
ILMN_2228180	MSRA	MSRA	15.13317289	0.000100187	-0.003633317	1	0.00211049
ILMN_1713744	C14orf132		15.12075174	0.000100849	-0.006066951	1	0.002122492
ILMN_1707925	ABHD12B	ABHD12B	15.10869556	0.000101495	-0.010007769	1	0.002134152
ILMN_1689908	ANKRD13A	ANKRD13A	15.09816548	0.000102062	0.005192129	1	0.002144144
ILMN_1746929	DNAH17	DNAH17	15.08185429	0.000102948	-0.005458999	1	0.002160792
ILMN_1772487	SFRS14	SFRS14	15.07958499	0.000103072	0.004504886	1	0.002161434
ILMN_2391976	SLC45A4	SLC45A4	15.06377549	0.000103939	-0.003803499	1	0.002177642
ILMN_2175075	SFRS4	SFRS4	15.04741878	0.000104844	0.004305044	1	0.002194611
ILMN_1680313	STX4	STX4	15.04146693	0.000105175	0.003455278	1	0.002197572
ILMN_1785644	C20orf29	C20orf29	15.04226694	0.00010513	-0.00334466	1	0.002197572
ILMN_1662232	DCTN2	DCTN2	15.02575484	0.000106054	-0.003458516	1	0.002213947
ILMN_1795918	CENTG3	AGAP3	15.02305296	0.000106206	0.003380016	1	0.002215124
ILMN_1670752	KIAA0907	KIAA0907	14.99882172	0.000107578	0.008302155	1	0.002241731
ILMN_1660732	PPP2R2B	PPP2R2B	14.99478713	0.000107809	0.005535925	1	0.002242496
ILMN_2367258	SMOX	SMOX	14.99535264	0.000107776	-0.005452264	1	0.002242496
ILMN_2255133	BCL11A	BCL11A	14.9912144	0.000108013	0.008554366	1	0.00224473
ILMN_1779558	GAS6	GAS6	14.97934443	0.000108694	0.004532228	1	0.002255298
ILMN_2138589	MERTK	MERTK	14.97896962	0.000108716	-0.005007087	1	0.002255298
ILMN_2093500	ZBED5		14.96764703	0.00010937	0.007830496	1	0.002266843
ILMN_1653708	CORO1B	CORO1B	14.9584771	0.000109903	-0.004702272	1	0.00227585
ILMN_1720024	IL11RA	IL11RA	14.93338454	0.000111375	0.00479756	1	0.00230426
ILMN_1786823	ICAM2	ICAM2	14.92646385	0.000111784	-0.00547591	1	0.002310665
ILMN_1808657	FMO3	FMO3	14.92283312	0.000111999	0.003417976	1	0.002313053
ILMN_1718285	HOXC8	HOXC8	14.91875564	0.000112242	0.004836162	1	0.002313933
ILMN_1725079	TSPAN31	TSPAN31	14.91936214	0.000112205	-0.004186033	1	0.002313933
ILMN_2083588	TTC32	TTC32	14.89595939	0.000113606	0.005484855	1	0.002339982
ILMN_1709247	PPP2R1B	PPP2R1B	14.89077507	0.000113919	-0.001877557	1	0.002344338
ILMN_1809537	MASP1	MASP1	14.8870715	0.000114143	-0.004021788	1	0.002346861
ILMN_1672908	TWIST1	TWIST1	14.88489568	0.000114274	-0.005928756	1	0.002347486
ILMN_1671898	LMX1A	LMX1A	14.84712505	0.000116586	-0.002102491	1	0.002392845
ILMN_1798624	MOCS1	MOCS1	14.84246286	0.000116874	-0.002698168	1	0.002396645
ILMN_1758418	TNFSF13B	TNFSF13B	14.82512505	0.000117954	-0.004119661	1	0.002413959
ILMN_2183409	SCARB1	SCARB1	14.82388588	0.000118031	-0.00482388	1	0.002413959
ILMN_2243308	ACVR1B	ACVR1B	14.82583915	0.000117909	0.005039024	1	0.002413959
ILMN_2140799	FAM24B	FAM24B	14.80945663	0.000118938	0.004152175	1	0.002429179
ILMN_2356574	GTF3C2	GTF3C2	14.80870682	0.000118985	0.003374429	1	0.002429179
ILMN_1667306	RANBP10	RANBP10	14.78821475	0.000120285	0.003339054	1	0.002453558
ILMN_1719627	SLC27A3	SLC27A3	14.76408186	0.000121834	0.004378049	1	0.002482975
ILMN_1779685	ACCN1	ACCN1	14.75801775	0.000122227	-0.002823869	1	0.002488784
ILMN_1656837	RBP1	RBP1	14.75411915	0.00012248	-0.006266708	1	0.00248956
ILMN_1766411	AP1S2	AP1S2	14.75449169	0.000122455	-0.005306713	1	0.00248956
ILMN_1672536	FBLN1	FBLN1	14.74616821	0.000122997	-0.008123768	1	0.00249789
ILMN_1808568	PYCR2	PYCR2	14.74024789	0.000123384	0.003722324	1	0.002503551
ILMN_2075189	SLC35F2	SLC35F2	14.73237081	0.000123901	0.005757407	1	0.002511833
ILMN_1746116	OCA2	OCA2	14.73029021	0.000124037	-0.004969589	1	0.002512409
ILMN_1710979	ANKRD39	ANKRD39	14.71763184	0.000124873	-0.00332494	1	0.002527125
ILMN_1694233	ACYP1	ACYP1	14.69563165	0.000126339	0.006383567	1	0.002552752
ILMN_1788099	LSM4	LSM4	14.69532147	0.00012636	-0.004092938	1	0.002552752
ILMN_1774800	KTELC1	KTELC1	14.69203478	0.00012658	0.005080572	1	0.002554979
ILMN_1689445	POLR2H	POLR2H	14.68171339	0.000127275	0.004560257	1	0.002566771
ILMN_1657796	STMN1	STMN1	14.67840547	0.000127499	-0.003346088	1	0.002568612
ILMN_1715715	CEBPA	CEBPA	14.67708349	0.000127588	-0.009406236	1	0.002568612
ILMN_1681994	NPR2	NPR2	14.6680708	0.0001282	0.003243028	1	0.002575882
ILMN_1739496	PRRX1	PRRX1	14.66961484	0.000128095	-0.00779333	1	0.002575882
ILMN_2378868	SFRS5	SFRS5	14.66684919	0.000128283	0.008633431	1	0.002575882
ILMN_1737965	ELOVL4	ELOVL4	14.65071186	0.000129386	-0.010970902	1	0.002595781
ILMN_1784706	GABRE	GABRE	14.64483609	0.00012979	0.006948377	1	0.002601633
ILMN_1745964	IRAK2	IRAK2	14.63261652	0.000130634	0.003548109	1	0.002616293
ILMN_1682147	HOOK2	HOOK2	14.61831717	0.000131629	0.006144723	1	0.002633942
ILMN_1718207	SETDB1	SETDB1	14.59962633	0.000132941	0.003908137	1	0.002655609
ILMN_1764850	HPCAL1	HPCAL1	14.60042303	0.000132885	-0.005075177	1	0.002655609
ILMN_1811470	PLEK2	PLEK2	14.57573085	0.000134637	0.005076068	1	0.002687182
ILMN_1753627	DOLK	DOLK	14.56580116	0.000135349	-0.003735186	1	0.002699056
ILMN_1815102	LCAT	LCAT	14.52698576	0.000138166	0.005282433	1	0.002752868
ILMN_1739792	RHOG	RHOG	14.52411974	0.000138376	-0.00652435	1	0.002753348
ILMN_1741404	MSC	MSC	14.52342044	0.000138428	-0.003161661	1	0.002753348
ILMN_1740170	CHCHD10	CHCHD10	14.50844913	0.000139532	-0.008031186	1	0.002770559
ILMN_1779648	HIST3H2A	HIST3H2A	14.50927251	0.000139471	-0.004499219	1	0.002770559
ILMN_2150851	SERPINB2	SERPINB2	14.50158886	0.000140041	0.009044751	1	0.002778287
ILMN_1673639	ABI3BP	ABI3BP	14.48439018	0.000141326	-0.007169738	1	0.00280137
ILMN_1718297	EML4	EML4	14.47970023	0.000141678	0.00565641	1	0.002805954
ILMN_1737644	TMEM219	TMEM219	14.47743265	0.000141849	-0.004226386	1	0.002806934
ILMN_1791912	SIDT2	SIDT2	14.46214677	0.000143005	-0.003712759	1	0.002827392
ILMN_1794492	HOXC6	HOXC6	14.4487824	0.000144023	0.004800228	1	0.002845098
ILMN_1715496	HTR2A	HTR2A	14.43860224	0.000144804	0.005998137	1	0.002858081
ILMN_1720048	CCL2	CCL2	14.43273848	0.000145255	0.008965142	1	0.002864553
ILMN_1666409	PSMB6	PSMB6	14.4288494	0.000145555	-0.005073356	1	0.002865597
ILMN_1775380	SMOX	SMOX	14.42962574	0.000145495	-0.004993454	1	0.002865597
ILMN_2370208	CMTM3	CMTM3	14.42462243	0.000145882	-0.00418808	1	0.002869598
ILMN_1799487	N4BP2L1	N4BP2L1	14.41230187	0.00014684	0.00507798	1	0.002885984
ILMN_1715684	LAMB3	LAMB3	14.41031023	0.000146995	0.004540685	1	0.002886589
ILMN_1771174	KRTAP10-1	KRTAP10-1	14.40485287	0.000147422	-0.001959586	1	0.002892515
ILMN_2268068	MAPKAP1	MAPKAP1	14.39937064	0.000147852	-0.002517956	1	0.002898494
ILMN_1738369	TUFM	TUFM	14.39381159	0.000148289	-0.003654333	1	0.002904606
ILMN_1795325	ACTG2	ACTG2	14.37604292	0.000149695	0.014395843	1	0.002929668
ILMN_1763605	DIDO1	DIDO1	14.36525457	0.000150555	0.004439165	1	0.002944016
ILMN_1800898	ARG2	ARG2	14.36022618	0.000150958	-0.001855772	1	0.002946915
ILMN_2233454	SPTLC3	SPTLC3	14.36162488	0.000150845	-0.004790871	1	0.002946915
ILMN_1656822	DNM2	DNM2	14.34366012	0.000152292	0.004741612	1	0.002970456
ILMN_1774066	TMEM141	KIAA1984	14.32635926	0.000153698	-0.00445197	1	0.002995358
ILMN_1685483	FETUB	FETUB	14.32323127	0.000153953	-0.00233369	1	0.002995469
ILMN_2199389	VIPR1	VIPR1	14.32312553	0.000153962	0.007529311	1	0.002995469
ILMN_1679495	ULK3	ULK3	14.31955927	0.000154254	0.004540441	1	0.002998632
ILMN_1801383	SMG1	SMG1	14.31215811	0.000154861	0.009216944	1	0.003007921
ILMN_1679185	LEF1	LEF1	14.29782361	0.000156045	-0.004018388	1	0.003028375
ILMN_1790555	CCDC146	CCDC146	14.28718741	0.000156929	0.006002145	1	0.003042986
ILMN_1719641	SMOC2	SMOC2	14.27663792	0.000157811	0.005900652	1	0.00305753
ILMN_2391231	SORD	SORD	14.271845	0.000158214	-0.001956354	1	0.003062765
ILMN_2151368	NOL12	NOL12	14.26845498	0.000158499	0.005388626	1	0.003065725
ILMN_2168520	C11orf70	C11orf70	14.2642583	0.000158853	0.002952155	1	0.003070006
ILMN_2358733	TAZ	TAZ	14.25151504	0.000159932	0.004083284	1	0.003088287
ILMN_1797201	KRTAP10-2	KRTAP10-2	14.24902056	0.000160144	-0.002729134	1	0.003089808
ILMN_2323048	ERP29	ERP29	14.23399233	0.000161428	-0.0039517	1	0.003111989
ILMN_1669070	MIPEP	MIPEP	14.22036941	0.000162601	0.006479033	1	0.003131993
ILMN_2127605	LRP3	LRP3	14.21274783	0.000163261	-0.005815349	1	0.003142091
ILMN_1763775	DNAH8	DNAH8	14.2058051	0.000163864	-0.001697958	1	0.003151088
ILMN_2073289	MTSS1	MTSS1	14.19700071	0.000164633	0.005385155	1	0.003163242
ILMN_1740265	ACOT7	ACOT7	14.18996854	0.000165249	-0.005318526	1	0.003172455
ILMN_2336781	SOD2	SOD2	14.18722747	0.00016549	-0.006000904	1	0.00317445
ILMN_2223380	PPWD1	PPWD1	14.18539222	0.000165652	0.00538742	1	0.003174919
ILMN_1780598	PIAS1	PIAS1	14.18155248	0.00016599	0.004332459	1	0.003178776
ILMN_2174394	MMS19L	MMS19	14.17845441	0.000166263	0.004310914	1	0.003181385
ILMN_1656934	REPS2	REPS2	14.17588103	0.000166491	-0.00280526	1	0.003183111
ILMN_1678493	CHN1	CHN1	14.16960541	0.000167047	-0.004061195	1	0.003191112
ILMN_2389794	STK31	STK31	14.15954776	0.000167943	0.001894586	1	0.003205574
ILMN_1731619	DAD1	DAD1	14.14602048	0.000169155	-0.005477546	1	0.003226048
ILMN_1682937	RSPO1	RSPO1	14.13838524	0.000169842	0.005067572	1	0.003236504
ILMN_1658728	ZBTB25	ZBTB25	14.13057266	0.000170549	0.002726175	1	0.003244637
ILMN_1693766	CEP135	CEP135	14.13167947	0.000170449	0.004901105	1	0.003244637
ILMN_1708303	CYP4F22	CYP4F22	14.11722908	0.000171763	-0.016327363	1	0.003262725
ILMN_1777565	TAP2	TAP2	14.11702829	0.000171782	0.005282273	1	0.003262725
ILMN_1781560	ST3GAL6	ST3GAL6	14.10807567	0.000172601	0.005472889	1	0.003275605
ILMN_2083066	IGLL3	IGLL3	14.10330827	0.000173039	0.002699897	1	0.003281231
ILMN_2345739	CAPRIN2	CAPRIN2	14.09315518	0.000173976	0.005861633	1	0.003296292
ILMN_2128668	FOXJ3	FOXJ3	14.07797702	0.000175385	0.004437605	1	0.003320285
ILMN_1713901	KDELR3	KDELR3	14.0744967	0.00017571	-0.005578782	1	0.00332372
ILMN_2376204	LTB		14.06835897	0.000176285	-0.003754189	1	0.003331864
ILMN_1778010	IL32	IL32	14.06609789	0.000176497	-0.003835542	1	0.003333153
ILMN_1695717	RBM41	RBM41	14.06313695	0.000176775	0.002300678	1	0.003335687
ILMN_1686135	CCDC45	CCDC45	14.04707129	0.000178291	0.007094865	1	0.003361567
ILMN_1689774	MRFAP1L1	MRFAP1L1	14.02970338	0.000179946	0.003253365	1	0.003389998
ILMN_1666208	C14orf106	C14orf106	14.01883194	0.000180989	0.005385335	1	0.003398601
ILMN_1697200	MON2	MON2	14.01926636	0.000180947	0.006356944	1	0.003398601
ILMN_2109416	NAPSB	NAPSB	14.02249829	0.000180636	-0.006809134	1	0.003398601
ILMN_2246510	TSC1	TSC1	14.02138014	0.000180744	0.008263161	1	0.003398601
ILMN_1810420	DYSF	DYSF	14.01604978	0.000181257	-0.004611617	1	0.003400878
ILMN_2135798	NR2C2AP	NR2C2AP	14.01083942	0.00018176	0.003226152	1	0.003407555
ILMN_2350183	ST5	ST5	14.0091103	0.000181927	0.004370972	1	0.003407933
ILMN_1797164	MYH15	MYH15	13.99674467	0.000183127	0.002877356	1	0.003427648
ILMN_1698307	DBNL	DBNL	13.98956534	0.000183828	-0.004709062	1	0.003432444
ILMN_1792885	CTSC	CTSC	13.99098893	0.000183689	-0.004339278	1	0.003432444
ILMN_1804327	NAP1L4	NAP1L4	13.99001147	0.000183784	0.003727064	1	0.003432444
ILMN_1697639	OGT	OGT	13.94977386	0.00018776	0.010619632	1	0.003503044
ILMN_1669982	CCDC85A	CCDC85A	13.93697741	0.000189043	0.003914543	1	0.003524134
ILMN_1810289	FER1L3	MYOF	13.90163366	0.000192631	0.007056641	1	0.003588139
ILMN_1767816	APH1B	APH1B	13.89975882	0.000192823	-0.003679844	1	0.003588835
ILMN_1701827	CADM3	CADM3	13.89413497	0.000193401	-0.005991745	1	0.003596701
ILMN_1676749	C3orf15	C3orf15	13.88515208	0.000194328	0.003674758	1	0.003611034
ILMN_2173500	C18orf51	C18orf51	13.8822763	0.000194625	-0.003833876	1	0.003613666
ILMN_2111918	C14orf135	C14orf135	13.87609675	0.000195266	0.006495281	1	0.003622665
ILMN_1724207	IVD	IVD	13.86312614	0.000196619	-0.003785854	1	0.003644836
ILMN_1736481	SECISBP2	SECISBP2	13.85842379	0.000197111	0.00532713	1	0.003651047
ILMN_1652594	ACTR5	ACTR5	13.84745208	0.000198265	0.00346396	1	0.003668983
ILMN_1761996	SFRS5	SFRS5	13.8462129	0.000198396	0.007506482	1	0.003668983
ILMN_1704195	FUK	FUK	13.84380354	0.000198651	0.005056683	1	0.003670113
ILMN_1774491	DCST1	DCST1	13.84263761	0.000198774	0.001762511	1	0.003670113
ILMN_1699859	GNPAT	GNPAT	13.83462386	0.000199624	-0.005019271	1	0.003682864
ILMN_1705464	MRPL41	MRPL41	13.82036578	0.000201144	-0.004438736	1	0.003707964
ILMN_2216157	GNA12	GNA12	13.80734507	0.000202543	-0.003081713	1	0.003728833
ILMN_2316104	IQCB1	IQCB1	13.80683346	0.000202598	0.00384408	1	0.003728833
ILMN_1801605	BIRC6	BIRC6	13.8029627	0.000203016	0.0041013	1	0.003733558
ILMN_2330861	SMC4	SMC4	13.80066327	0.000203264	0.005801552	1	0.003735166
ILMN_1745329	PRR14	PRR14	13.79696353	0.000203665	0.004510438	1	0.003739563
ILMN_1695880	LOX	LOX	13.78959368	0.000204466	-0.005898031	1	0.003751289
ILMN_2052331	MYOC	MYOC	13.78081483	0.000205423	0.002225407	1	0.003765877
ILMN_1808919	HPS4	HPS4	13.77656385	0.000205889	0.004927407	1	0.003771425
ILMN_2134974	RAB38	RAB38	13.77256837	0.000206327	-0.007224625	1	0.003776469
ILMN_1670841	CPNE1	RBM12	13.76241164	0.000207446	0.00445124	1	0.003793946
ILMN_1661197	CLCF1	CLCF1	13.74577861	0.000209291	-0.002812559	1	0.003821657
ILMN_1788149	NEK11	NEK11	13.74695319	0.00020916	0.002776623	1	0.003821657
ILMN_1786598	COL14A1	COL14A1	13.73664895	0.00021031	-0.003634972	1	0.003835888
ILMN_1815012	EXOC7	EXOC7	13.73583922	0.000210401	0.003278755	1	0.003835888
ILMN_1708983	CASC1	CASC1	13.72024693	0.000212155	0.003693031	1	0.003859367
ILMN_1775073	ZNF273	ZNF273	13.71994951	0.000212189	0.003728264	1	0.003859367
ILMN_2064898	CCDC56	CCDC56	13.72259095	0.00021189	-0.003163138	1	0.003859367
ILMN_1685709	TMEM125	TMEM125	13.69957778	0.000214503	-0.005080296	1	0.003898397
ILMN_1680624	CREG1	CREG1	13.69035827	0.000215558	-0.009217944	1	0.003914512
ILMN_1736340	ANGEL2	ANGEL2	13.676973	0.0002171	0.004710879	1	0.003939426
ILMN_1757391	TMEM50B		13.67454324	0.000217381	0.00668129	1	0.003941441
ILMN_1707084	UBE2D4	UBE2D4	13.66803264	0.000218136	-0.003105532	1	0.003952037
ILMN_1750324	IGFBP5	IGFBP5	13.63760962	0.0002217	-0.007555096	1	0.004013454
ILMN_2201596	CYTL1	CYTL1	13.6348599	0.000222024	-0.003765868	1	0.004016198
ILMN_1660691	RAB31	RAB31	13.63317472	0.000222224	-0.00515154	1	0.004016634
ILMN_2345837	CLTA	CLTA	13.63172699	0.000222395	-0.002668164	1	0.004016634
ILMN_1694539	MAP3K6	MAP3K6	13.62847939	0.00022278	0.007633385	1	0.004017326
ILMN_1815115	CYC1	CYC1	13.62871126	0.000222753	-0.0040464	1	0.004017326
ILMN_1742069	ZSWIM5	ZSWIM5	13.62149945	0.00022361	0.003060599	1	0.004029154
ILMN_1799589	NOXA1	NOXA1	13.61046822	0.000224928	0.005037226	1	0.004049749
ILMN_1656395	MYOT	MYOT	13.59613108	0.000226652	0.003888753	1	0.004077627
ILMN_1732688	DUT	DUT	13.592146	0.000227134	0.003979287	1	0.004078366
ILMN_1801869	WDR75	WDR75	13.59226989	0.000227119	0.007155628	1	0.004078366
ILMN_2077952	GALNTL1	GALNTL1	13.59142388	0.000227221	-0.007025901	1	0.004078366
ILMN_1668928	MLKL	MLKL	13.58364039	0.000228165	0.001556125	1	0.004092141
ILMN_1856533	CDKL2	CDKL2	13.57384331	0.000229359	-0.001841863	1	0.004110374
ILMN_1779171	SGSM2	SGSM2	13.5679726	0.000230078	0.00726405	1	0.004120063
ILMN_2409318	RCCD1	RCCD1	13.56281018	0.000230711	0.003504758	1	0.00412822
ILMN_1795300	FLJ41603		13.55972083	0.000231091	0.004954911	1	0.00413183
ILMN_2396786	ZNF266	ZNF266	13.5511525	0.000232149	0.004508471	1	0.004147535
ILMN_1802355	RBM18	RBM18	13.54534224	0.000232869	-0.002448119	1	0.004157189
ILMN_1652065	KCNMB1	KCNMB1	13.54379466	0.000233061	0.007710376	1	0.004157415
ILMN_1712545	S100A3	S100A3	13.53267869	0.000234445	-0.012755132	1	0.004178895
ILMN_1697629	PLA2G4B	PLA2G4B	13.52773317	0.000235064	0.007471999	1	0.004186701
ILMN_1814856	C9orf7	C9orf7	13.5257478	0.000235313	-0.00342118	1	0.004187914
ILMN_1797332	NARS2	NARS2	13.51213643	0.000237026	0.003368669	1	0.004215162
ILMN_1751079	TAP1		13.49602097	0.00023907	0.005261102	1	0.004248257
ILMN_2081087	HSPA12A	HSPA12A	13.4846067	0.000240529	0.006225213	1	0.004270902
ILMN_2043306	EPB41L5	EPB41L5	13.47934348	0.000241204	0.002818559	1	0.00427962
ILMN_1678781	SNX26	SNX26	13.47453409	0.000241823	0.006251473	1	0.004287321
ILMN_1782247	KAT2A	KAT2A	13.4679724	0.00024267	0.008643753	1	0.004299051
ILMN_1780315	PUSL1	PUSL1	13.46014739	0.000243685	-0.004696375	1	0.00431372
ILMN_1745820	RASSF6	RASSF6	13.45228478	0.000244708	0.002265245	1	0.004328529
ILMN_1720484	CRTAP	CRTAP	13.43773983	0.000246613	0.003312523	1	0.004358891
ILMN_1717029	FLJ33590		13.4318015	0.000247394	0.00176253	1	0.004369378
ILMN_2344650	N4BP2L1	N4BP2L1	13.41786278	0.00024924	0.004191938	1	0.004398612
ILMN_2054510	BCAS3	BCAS3	13.41372332	0.00024979	-0.002245126	1	0.004404974
ILMN_1664424	ZBED5		13.40875668	0.000250452	0.006115154	1	0.004413294
ILMN_1660412	MGC27345		13.40616792	0.000250798	0.003512297	1	0.004414455
ILMN_1759154	PABPN1	PABPN1	13.40541293	0.000250899	0.004611763	1	0.004414455
ILMN_1711199	ZNF331	ZNF331	13.40005985	0.000251616	0.003354531	1	0.004423712
ILMN_1738116	TMEM119	TMEM119	13.37389748	0.000255151	-0.006130079	1	0.004482448
ILMN_1735156	SLC4A11	SLC4A11	13.36460461	0.000256418	0.008900337	1	0.004501301
ILMN_1699695	TNFRSF21	TNFRSF21	13.36245264	0.000256712	-0.006048118	1	0.004503057
ILMN_1701621	SCO2	SCO2	13.348856	0.00025858	-0.005724241	1	0.004531999
ILMN_1724040	ANKRD57	ANKRD57	13.34760092	0.000258753	0.004718806	1	0.004531999
ILMN_2121816	GPR137B	GPR137B	13.32000895	0.000262589	-0.003974516	1	0.004595703
ILMN_1678842	THBS2	THBS2	13.31827742	0.000262832	0.007421254	1	0.004596477
ILMN_1779071	FEZ1	FEZ1	13.30538627	0.000264645	-0.005441039	1	0.004624697
ILMN_1663035	SREBF1	SREBF1	13.28216377	0.000267943	-0.004952949	1	0.004672811
ILMN_1669905	DCP2	DCP2	13.28174447	0.000268003	0.004559923	1	0.004672811
ILMN_1748352	CTSL2	CTSL2	13.2832617	0.000267786	-0.01104291	1	0.004672811
ILMN_1759232	IRS1	IRS1	13.27973178	0.000268291	-0.003807599	1	0.004674313
ILMN_1722186	C2orf56	C2orf56	13.26259976	0.000270754	0.003243471	1	0.004713681
ILMN_2334210	ITGB4	ITGB4	13.25207932	0.000272278	0.005750399	1	0.00473665
ILMN_1769092	FAM176B	FAM176B	13.24907206	0.000272715	-0.004398083	1	0.004740696
ILMN_1766803	TUBGCP6	TUBGCP6	13.23772923	0.00027437	0.004961719	1	0.004765895
ILMN_1682095	RCOR3	RCOR3	13.23505021	0.000274763	0.006298901	1	0.004769136
ILMN_1698404	ERN1		13.21868649	0.000277172	-0.003316419	1	0.004807354
ILMN_2148497	C20orf107	C20orf107	13.20880934	0.000278636	0.002574999	1	0.004829141
ILMN_1745852	WDR33	WDR33	13.20283973	0.000279525	0.006105545	1	0.004840926
ILMN_1653342	DUS1L	DUS1L	13.16479448	0.000285258	0.004624722	1	0.00493652
ILMN_1680424	CTSG	CTSG	13.1507933	0.000287398	-0.012623146	1	0.004969833
ILMN_2174127	DCBLD2	DCBLD2	13.14450986	0.000288363	0.005154361	1	0.004979095
ILMN_2380237	C1QTNF1	C1QTNF1	13.14472962	0.000288329	-0.006667891	1	0.004979095
ILMN_2316540	MRPL11	MRPL11	13.13644701	0.000289607	-0.003646396	1	0.004996845
ILMN_1672264	FAM55B		13.1293717	0.000290702	-0.001673323	1	0.005012018
ILMN_1659017	C11orf74	C11orf74	13.12296233	0.000291698	-0.004086016	1	0.00501427
ILMN_1686626	BAT1		13.12427761	0.000291494	0.006958019	1	0.00501427
ILMN_1704398	FZD9	FZD9	13.12325642	0.000291653	-0.002935766	1	0.00501427
ILMN_2137464	DVL3	DVL3	13.12686633	0.000291091	0.005052772	1	0.00501427
ILMN_2410038	FAM111A	FAM111A	13.11876589	0.000292353	0.006012756	1	0.005021789
ILMN_2047206	TMX3	TXNDC10	13.11096391	0.000293573	0.001884259	1	0.005039011
ILMN_1767414	CDK3	CDK3	13.10447442	0.000294591	0.003088111	1	0.005052753
ILMN_1731644	SETDB2	SETDB2	13.10068589	0.000295188	0.005027036	1	0.005059237
ILMN_1664912	IL11RA	IL11RA	13.09705449	0.00029576	0.006387409	1	0.005065308
ILMN_1760556	C1orf63	C1orf63	13.08426808	0.000297786	0.008309897	1	0.005096234
ILMN_1667830	ANKRD13D		13.08006835	0.000298455	0.002065998	1	0.005103903
ILMN_1738207	CISH	CISH	13.07815915	0.000298759	-0.002494129	1	0.00510534
ILMN_1728496	SYT9	SYT9	13.07655081	0.000299016	0.001705905	1	0.00510596
ILMN_2190414	ZNF83	ZNF83	13.05904978	0.000301823	0.006455367	1	0.005150097
ILMN_1733991	UBL7	UBL7	13.05518189	0.000302446	-0.004747171	1	0.005153154
ILMN_1784785	COPS7B	COPS7B	13.0559171	0.000302328	0.003780088	1	0.005153154
ILMN_2175317	CYP4X1	CYP4X1	13.05359947	0.000302702	0.005893063	1	0.00515372
ILMN_1713978	SDF2	SDF2	13.04570131	0.000303981	-0.003096508	1	0.005167905
ILMN_2358202	ARS2		13.04611942	0.000303913	0.00565395	1	0.005167905
ILMN_2375360	COL4A5	COL4A5	13.03134297	0.000306321	0.005882501	1	0.00520386
ILMN_1710697	BUD31	BUD31	13.02501656	0.000307357	-0.00366679	1	0.005217645
ILMN_2075757	LRIG3	LRIG3	13.02199837	0.000307853	0.003198764	1	0.005222235
ILMN_1707077	SORT1	SORT1	13.0145514	0.00030908	-0.004431795	1	0.005238366
ILMN_1810147	ZNF524	ZNF524	13.01348294	0.000309256	-0.005375944	1	0.005238366
ILMN_1765796	ENO2	ENO2	13.00689212	0.000310347	0.005505135	1	0.005252996
ILMN_1659138	CACNA1F	CACNA1F	12.98025465	0.000314793	0.001391097	1	0.005320486
ILMN_1810628	KIAA0367	KIAA0367	12.98077238	0.000314706	0.006166038	1	0.005320486
ILMN_1687303	ACAD10	ACAD10	12.97600077	0.000315509	0.004360712	1	0.005328702
ILMN_1658660	ACTC1	ACTC1	12.97327878	0.000315968	0.012174604	1	0.005332567
ILMN_1692340	ZNF662	ZNF662	12.96879089	0.000316726	0.003744455	1	0.005341475
ILMN_2215545	C3orf26	C3orf26	12.96687546	0.000317051	0.004199061	1	0.005343054
ILMN_1660718	GABBR2	GABBR2	12.95981118	0.000318249	0.004195972	1	0.005357974
ILMN_1792972	ZNF439	ZNF439	12.95893356	0.000318398	0.004889266	1	0.005357974
ILMN_1710622	DUOXA1	DUOXA1	12.94915072	0.000320067	0.006688099	1	0.005382137
ILMN_1709399	SLC25A34	SLC25A34	12.93584476	0.00032235	-0.005595356	1	0.005408753
ILMN_1743241	ARL4A	ARL4A	12.93638685	0.000322256	0.007576258	1	0.005408753
ILMN_2041327	MRPL37	MRPL37	12.93604132	0.000322316	-0.004626392	1	0.005408753
ILMN_1715698	MGC71993	RNASEK	12.91316105	0.00032628	-0.003801078	1	0.005467985
ILMN_1768754	PILRB	PILRB	12.91274822	0.000326352	0.008447686	1	0.005467985
ILMN_1717393	PTCHD1	PTCHD1	12.90933973	0.000326947	0.002585183	1	0.005473493
ILMN_1754476	TRIM15		12.90815885	0.000327153	0.001855958	1	0.005473493
ILMN_1682332	GYPC	GYPC	12.901713	0.000328282	-0.005936002	1	0.005484456
ILMN_1794552	GAP43	GAP43	12.90179464	0.000328267	-0.001744922	1	0.005484456
ILMN_2362232	ZNF331	ZNF331	12.88860848	0.000330588	0.00316708	1	0.005519012
ILMN_1721703	PNN	PNN	12.88111541	0.000331914	0.010342346	1	0.005533886
ILMN_2386179	ZMYND8	ZMYND8	12.88087642	0.000331957	0.003689187	1	0.005533886
ILMN_1760332	PIGL	PIGL	12.87830147	0.000332414	0.003208885	1	0.005537522
ILMN_1654890	LENG8	LENG8	12.86866989	0.000334129	0.004622976	1	0.005562096
ILMN_2216637	STK32B	STK32B	12.86052612	0.000335586	-0.00483227	1	0.005582343
ILMN_2251978	C21orf66	C21orf66	12.85799232	0.000336041	0.0075462	1	0.005585897
ILMN_1753789	TNN	TNN	12.85561221	0.000336469	-0.001926477	1	0.005588997
ILMN_1745513	MCAT	MCAT	12.8533203	0.000336881	-0.003201813	1	0.005591838
ILMN_1745034	SLC11A2	SLC11A2	12.84816699	0.00033781	-0.00446257	1	0.005603245
ILMN_2376408	DPM3	DPM3	12.83626935	0.000339965	-0.003931908	1	0.005634952
ILMN_1741632	RAB3IL1	RAB3IL1	12.81834044	0.000343238	-0.005744648	1	0.005685141
ILMN_1757210	CALML4	CALML4	12.81418252	0.000344002	0.003819237	1	0.005693719
ILMN_1655167	ZNF502	ZNF502	12.81130376	0.000344531	0.002970295	1	0.005698417
ILMN_1678052	C19orf24		12.80531989	0.000345635	-0.00467072	1	0.005704456
ILMN_1724941	CDCP1	CDCP1	12.80598016	0.000345513	0.00490967	1	0.005704456
ILMN_1864900	MIAT		12.80640938	0.000345434	0.002152863	1	0.005704456
ILMN_1668619	KIAA1467	KIAA1467	12.80053796	0.00034652	-0.005750744	1	0.005714985
ILMN_1748432	ZNF525	ZNF808	12.7954241	0.000347468	0.003761046	1	0.005726553
ILMN_1651496	HIST1H2BD	HIST1H2BD	12.78880076	0.000348701	-0.007063013	1	0.005742779
ILMN_1778845	FAM111A	FAM111A	12.78399639	0.000349597	0.00426047	1	0.005753457
ILMN_1735877	EFEMP1	EFEMP1	12.77417599	0.000351437	0.007308662	1	0.005771444
ILMN_1751425	ERMP1	ERMP1	12.77485721	0.000351309	-0.003747123	1	0.005771444
ILMN_1757237	DDEF2	ASAP2	12.77511654	0.000351261	0.004751241	1	0.005771444
ILMN_1720998	CA12	CA12	12.76962234	0.000352294	0.006917961	1	0.005773236
ILMN_1730999	TPR	TPR	12.77185293	0.000351874	0.005381465	1	0.005773236
ILMN_1793934	PISD	PISD	12.76962643	0.000352293	0.003491107	1	0.005773236
ILMN_1717262	PROCR	PROCR	12.75045751	0.000355922	-0.003467508	1	0.00582857
ILMN_2246131	BCAN	BCAN	12.74721957	0.000356539	-0.00268038	1	0.005834546
ILMN_1797031	HSPBAP1	HSPBAP1	12.72916361	0.000359998	0.005342784	1	0.005886988
ILMN_1755721	FAM63A	ANXA9	12.72649074	0.000360512	-0.006760832	1	0.00589125
ILMN_1712075	SYNM	SYNM	12.71281313	0.000363159	0.009604084	1	0.005930095
ILMN_1718023	APEH	APEH	12.71156439	0.000363401	-0.003595522	1	0.005930095
ILMN_1735124	OXT	OXT	12.70638272	0.00036441	-0.001858911	1	0.005942365
ILMN_1806951	CSTF3	CSTF3	12.70386013	0.000364902	0.00484423	1	0.005946202
ILMN_1700690	VAT1	VAT1	12.69196593	0.00036723	-0.006936574	1	0.005979939
ILMN_1685978	ATPIF1	ATPIF1	12.68552953	0.000368496	0.004375527	1	0.005996344
ILMN_1691188	UIMC1	UIMC1	12.68254612	0.000369085	0.004373828	1	0.006001705
ILMN_1713124	AKR1C3	AKR1C3	12.65143357	0.000375278	-0.006488721	1	0.006089592
ILMN_1737847	RMND5B	RMND5B	12.65189381	0.000375185	-0.003639931	1	0.006089592
ILMN_1793476	PRKCDBP	PRKCDBP	12.6529331	0.000374977	-0.005224588	1	0.006089592
ILMN_1688515	ZNF195	ZNF195	12.64820202	0.000375927	0.004001195	1	0.006095858
ILMN_1792489	ARPC2	ARPC2	12.64637481	0.000376295	0.004292333	1	0.006097552
ILMN_1691276	CXXC1	CXXC1	12.64210209	0.000377156	0.00651741	1	0.006102968
ILMN_1746686	POLR1C	POLR1C	12.64249825	0.000377076	0.003060502	1	0.006102968
ILMN_1656066	TNPO2	TNPO2	12.63621263	0.000378346	0.00510114	1	0.006111901
ILMN_1703305	TWF2	TWF2	12.63545545	0.000378499	-0.003581149	1	0.006111901
ILMN_2173451	GPI	GPI	12.63647185	0.000378293	-0.004352517	1	0.006111901
ILMN_1763688	C17orf49	C17orf49	12.63057603	0.000379488	-0.004890321	1	0.006115165
ILMN_1864166		HIVEP3	12.63055357	0.000379493	0.005953629	1	0.006115165
ILMN_2096405	WDR37	WDR37	12.63146924	0.000379307	0.004373927	1	0.006115165
ILMN_2346573	PSME3	PSME3	12.621877	0.000381258	-0.003683638	1	0.006139345
ILMN_1772713	BMS1	BMS1	12.59695176	0.000386376	0.0038778	1	0.00621744
ILMN_1674402	TMEM71	TMEM71	12.59233799	0.000387331	-0.00396357	1	0.006224162
ILMN_1742358	CA14	CA14	12.59252639	0.000387292	-0.002215924	1	0.006224162
ILMN_1754839	DHX15	DHX15	12.58820435	0.000388189	0.007199935	1	0.00623362
ILMN_2393994	CSPP1	CSPP1	12.58494703	0.000388866	0.004382767	1	0.006240169
ILMN_1803744	SELS		12.58304293	0.000389262	-0.005985376	1	0.006242207
ILMN_1664294	LEPRE1	LEPRE1	12.5812722	0.000389631	-0.003670478	1	0.006243803
ILMN_1730799	PHF12	PHF12	12.57931896	0.000390039	0.003158004	1	0.006246012
ILMN_2321451	HNRNPD	HNRNPD	12.57410316	0.000391129	0.00838057	1	0.006259143
ILMN_2337880	NRG2	NRG2	12.57217216	0.000391533	0.002554294	1	0.006261289
ILMN_1724422	SELL	SELL	12.5560239	0.000394931	-0.001781748	1	0.006311272
ILMN_2397571	PIGC	PIGC	12.5509255	0.00039601	-0.003936529	1	0.006324153
ILMN_2411745	EML1	EML1	12.53955027	0.000398428	-0.004222252	1	0.006358387
ILMN_1682919	PAFAH2	PAFAH2	12.53339045	0.000399744	-0.003611844	1	0.006374992
ILMN_2183728	INTU	INTU	12.5289732	0.00040069	0.003165584	1	0.006385686
ILMN_1728957	ANKRD5	ANKRD5	12.52481161	0.000401583	-0.001350523	1	0.006391133
ILMN_2196337	C12orf11	C12orf11	12.525939	0.000401341	0.005219071	1	0.006391133
ILMN_2094875	ABCB1	ABCB1	12.52231797	0.00040212	0.003199393	1	0.006395276
ILMN_1697510	ACSS2	ACSS2	12.49678861	0.000407652	-0.002280808	1	0.006478817
ILMN_1655418	CAPNS1	CAPNS1	12.48856244	0.000409451	-0.005098797	1	0.006502949
ILMN_1684306	S100A4	S100A4	12.4872003	0.00040975	-0.006379129	1	0.006503235
ILMN_1742230	BAZ1A	BAZ1A	12.48518866	0.000410191	0.006173899	1	0.006505785
ILMN_1761531	SGPL1	SGPL1	12.4836348	0.000410533	-0.003476695	1	0.006506745
ILMN_1810942	CYP3A5	CYP3A5	12.47750548	0.000411882	0.009979551	1	0.006523668
ILMN_1763386	BID	BID	12.47341255	0.000412785	-0.002204522	1	0.006533512
ILMN_1813456	PCBD1	PCBD1	12.46937405	0.000413679	-0.003659699	1	0.006543183
ILMN_2089329	SPRY2	SPRY2	12.46792727	0.000413999	0.005446915	1	0.006543786
ILMN_1794490	FLJ10781	PNMAL1	12.46619284	0.000414384	-0.003165488	1	0.0065454
ILMN_2216838	DKFZP586I1420	PSMC5	12.46019428	0.000415717	0.004073379	1	0.006561981
ILMN_1659801	ATP6V1C1	ATP6V1C1	12.45861479	0.000416068	0.004699249	1	0.006563061
ILMN_1699852	CES8		12.44975743	0.000418046	0.006909373	1	0.006589772
ILMN_2317543	ITGB4	ITGB4	12.44454737	0.000419214	0.005636532	1	0.006603687
ILMN_1759326	P2RX7	P2RX7	12.44315655	0.000419526	0.004984088	1	0.006604117
ILMN_1657864	TMUB2	TMUB2	12.42409981	0.000423829	0.002688734	1	0.006666402
ILMN_1754921	FAM43B	FAM43B	12.42254585	0.000424182	-0.003308097	1	0.006666402
ILMN_2234697	BEX1	BEX1	12.4207991	0.000424579	0.002625152	1	0.006666402
ILMN_2269564	ARID4B	ARID4B	12.42055683	0.000424634	0.008533194	1	0.006666402
ILMN_2276811	METT11D1	METT11D1	12.41919905	0.000424942	0.004491924	1	0.006666734
ILMN_1722127	RAD54B	RAD54B	12.41063411	0.000426896	0.002247105	1	0.006692849
ILMN_1651364	PCBD2		12.40682508	0.000427768	0.002815001	1	0.006701981
ILMN_2387865	KCNIP4	KCNIP4	12.3985165	0.000429675	0.001345134	1	0.006727318
ILMN_2049536	TRPV2	TRPV2	12.38093337	0.00043374	-0.004457136	1	0.006786381
ILMN_1701869	FBXO22	FBXO22	12.35626076	0.00043951	0.003100199	1	0.006872016
ILMN_1691731	PARP14	PARP14	12.35028446	0.000440919	0.004200318	1	0.006889401
ILMN_1682929	SYTL2	SYTL2	12.33873656	0.000443655	0.00333742	1	0.006927478
ILMN_1808956	C15orf27	C15orf27	12.33552386	0.000444419	0.002321278	1	0.006934738
ILMN_2224833	ADIPOR2	ADIPOR2	12.32961851	0.000445828	-0.003590874	1	0.006952029
ILMN_1773337	DKK1	DKK1	12.32409001	0.00044715	-0.002601676	1	0.00696796
ILMN_1725260	CDC25C	CDC25C	12.3143016	0.000449501	0.001585042	1	0.006999888
ILMN_1713846	PPM1H	PPM1H	12.30979549	0.000450587	-0.002411277	1	0.007007389
ILMN_1814787	ICA1	ICA1	12.31042735	0.000450435	0.006072823	1	0.007007389
ILMN_1776088	NAT9	NAT9	12.30540813	0.000451648	0.003651415	1	0.007019169
ILMN_1778684	BRE	BRE	12.29692638	0.000453705	-0.002544195	1	0.007032273
ILMN_1789492	ZDHHC8	ZDHHC8	12.29738138	0.000453594	0.00469087	1	0.007032273
ILMN_1797594	NFAT5	NFAT5	12.29714869	0.000453651	0.006173617	1	0.007032273
ILMN_2383611	PTPRE	PTPRE	12.30065527	0.000452799	-0.005003673	1	0.007032273
ILMN_2214910	EPHB4	EPHB4	12.28525839	0.00045655	0.003930841	1	0.007070278
ILMN_2358069	MAD1L1	MAD1L1	12.2843722	0.000456767	-0.00445034	1	0.007070278
ILMN_1677239	CCDC14	CCDC14	12.2812227	0.000457539	0.007617889	1	0.00707277
ILMN_1717990	CALD1	CALD1	12.28156621	0.000457454	0.006566515	1	0.00707277
ILMN_1814966	PIAS3	PIAS3	12.27918602	0.000458038	0.003176871	1	0.007075773
ILMN_2144162	FLJ25006		12.27396572	0.000459321	0.002975488	1	0.007090866
ILMN_2205882	NSUN7	NSUN7	12.26938343	0.00046045	0.003344085	1	0.007103566
ILMN_1717046	MOBKL2B		12.26664524	0.000461126	0.004958033	1	0.007109264
ILMN_1690610	RALY	RALY	12.25863491	0.00046311	-0.003270744	1	0.007135099
ILMN_1699071	C21orf7	C21orf7	12.256	0.000463765	0.003784296	1	0.007135692
ILMN_1760414	AADAC	AADAC	12.256513	0.000463637	-0.006396858	1	0.007135692
ILMN_2371055	EFNA1	EFNA1	12.24807161	0.000465739	0.006197976	1	0.00716132
ILMN_1688877	DIRAS3	DIRAS3	12.24534185	0.000466421	-0.002013866	1	0.007167049
ILMN_1654268	HMGB2	HMGB2	12.24202735	0.00046725	0.004065837	1	0.007171476
ILMN_1695853	CLK4	CLK4	12.24171655	0.000467328	0.00512202	1	0.007171476
ILMN_1867664	SPTLC3	SPTLC3	12.2394642	0.000467893	-0.00512558	1	0.007175386
ILMN_1699636	ACIN1	ACIN1	12.23816534	0.000468218	0.003631391	1	0.007175634
ILMN_1719224	C17orf45	C17orf45	12.22562805	0.000471375	-0.00396604	1	0.007219238
ILMN_1758633	CCDC130	CCDC130	12.22189786	0.000472319	0.005572731	1	0.007228908
ILMN_1716733	MYOM2	MYOM2	12.21871196	0.000473126	0.007510354	1	0.007233809
ILMN_2372639	TRAPPC5	TRAPPC5	12.2181704	0.000473263	-0.005303212	1	0.007233809
ILMN_1670912	ACVR2A	ACVR2A	12.21338637	0.000474478	0.002939432	1	0.007247602
ILMN_1696375	TTC31	TTC31	12.2073606	0.000476013	0.00312499	1	0.007266259
ILMN_2375557	SCMH1	SCMH1	12.20112731	0.000477606	0.00263266	1	0.007285778
ILMN_1701025	EPHX1	EPHX1	12.1977927	0.000478461	-0.005405955	1	0.007294011
ILMN_1678235	KIAA1267	KIAA1267	12.18691505	0.000481259	0.003631518	1	0.007331844
ILMN_1673744	ZNF81	ZNF81	12.18308152	0.000482249	0.001709248	1	0.007337279
ILMN_2050255	UCKL1	UCKL1	12.18321465	0.000482215	0.004695922	1	0.007337279
ILMN_1804117	FAM89B	FAM89B	12.18015319	0.000483007	-0.003773905	1	0.007343985
ILMN_1682577	FAM69A		12.17790888	0.000483588	-0.00216045	1	0.007347349
ILMN_1749848	SLC35F1	SLC35F1	12.17685269	0.000483862	0.0030424	1	0.007347349
ILMN_1684554	COL16A1	COL16A1	12.16899963	0.000485904	0.005574216	1	0.007363871
ILMN_1720850	BAZ2B	BAZ2B	12.17134455	0.000485293	0.004950225	1	0.007363871
ILMN_2222880	SLC25A42	SLC25A42	12.16960645	0.000485746	0.003882781	1	0.007363871
ILMN_1749846	OMD	OMD	12.16582556	0.000486731	-0.006070153	1	0.007366776
ILMN_2143261	CXorf40B	CXorf40A	12.16611576	0.000486655	0.004439987	1	0.007366776
ILMN_1661776	CENPJ	CENPJ	12.14604875	0.00049192	0.002650012	1	0.007440446
ILMN_2315780	TACC2	TACC2	12.13753489	0.000494171	0.004569609	1	0.007469615
ILMN_1697448	TXNIP	TXNIP	12.13372513	0.000495181	0.007255091	1	0.00748001
ILMN_1760667	POLR3GL	POLR3GL	12.12431503	0.000497686	0.002759609	1	0.00751193
ILMN_1767960	NSUN7	NSUN7	12.1227448	0.000498105	0.002977759	1	0.00751193
ILMN_2059165	KRTAP4-2	KRTAP4-2	12.12214073	0.000498267	-0.003749763	1	0.00751193
ILMN_2175712	NDUFA11	NDUFA11	12.11618565	0.00049986	-0.005013637	1	0.007531058
ILMN_1769876	TBC1D2	TBC1D2	12.11095875	0.000501264	0.003206226	1	0.00754729
ILMN_1705682	LEPREL2	LEPREL2	12.10792426	0.00050208	-0.004557436	1	0.007554673
ILMN_1687351	ANKRA2	ANKRA2	12.10624799	0.000502532	0.006075385	1	0.007556561
ILMN_1699856	RALGDS	RALGDS	12.09877197	0.00050455	0.005853426	1	0.007581999
ILMN_1765493	SHKBP1	SHKBP1	12.09332346	0.000506027	-0.003538473	1	0.007599259
ILMN_1721901	CTNNAL1	CTNNAL1	12.09151645	0.000506518	0.005882014	1	0.007601701
ILMN_2085862	SLC15A3	SLC15A3	12.08739468	0.000507639	-0.005216283	1	0.007612091
ILMN_2107184	SNRK	SNRK	12.08655612	0.000507867	0.005648965	1	0.007612091
ILMN_1781374	TUFT1	TUFT1	12.07055337	0.000512245	0.007083078	1	0.007672747
ILMN_1769412	RAPGEF1	RAPGEF1	12.06310867	0.000514295	0.004247366	1	0.007698472
ILMN_1665049	SPG11	SPG11	12.05798223	0.000515711	0.005136625	1	0.007714688
ILMN_1776216	MMGT1	MMGT1	12.05337868	0.000516986	-0.003252964	1	0.007728773
ILMN_1795826	ATP6V0D1	ATP6V0D1	12.04981571	0.000517975	-0.006204395	1	0.007738567
ILMN_2402674	DPM3	DPM3	12.04743671	0.000518636	-0.003446728	1	0.007743456
ILMN_1763520	SULT2B1	SULT2B1	12.02936669	0.000523689	-0.00502444	1	0.007813853
ILMN_1659913	ISG20	ISG20	12.02766332	0.000524167	-0.003793659	1	0.007815964
ILMN_1769926	DBN1	DBN1	12.02196109	0.000525774	-0.006622999	1	0.007829836
ILMN_1772218	HLA-DPA1		12.02220773	0.000525704	-0.008531944	1	0.007829836
ILMN_2357577	PRKAA1	PRKAA1	12.01674456	0.000527247	0.006390433	1	0.007846738
ILMN_1794879	KRTAP10-9	KRTAP10-9	12.00773705	0.000529801	-0.003809775	1	0.007879692
ILMN_1746457	GTF3C2	GTF3C2	12.00589301	0.000530326	0.003995405	1	0.007882433
ILMN_1789196	TPM2	TPM2	11.99118704	0.000534527	0.01082798	1	0.007939786
ILMN_1813568	TRPV1	TRPV1	11.98791663	0.000535466	0.004291205	1	0.007947182
ILMN_2165354	DCLK1	DCLK1	11.98706439	0.000535711	-0.005464501	1	0.007947182
ILMN_2117613	PDE4C	PDE4C	11.98462502	0.000536413	0.001420387	1	0.007952501
ILMN_2153837	SCNN1G	SCNN1G	11.98223524	0.000537101	0.003462856	1	0.007957614
ILMN_1658351	FIS1	FIS1	11.97784622	0.000538368	-0.00468691	1	0.007970826
ILMN_1811387	TFF3	TFF3	11.97676265	0.000538681	-0.008595914	1	0.007970826
ILMN_1727526	KIAA1407	KIAA1407	11.96841371	0.0005411	0.003322061	1	0.007996407
ILMN_1779517	RASEF	RASEF	11.96922862	0.000540863	-0.004042967	1	0.007996407
ILMN_1807031	C14orf28	C14orf28	11.95645924	0.000544583	0.00325105	1	0.008042746
ILMN_1651642	GPC2	GPC2	11.94555343	0.00054778	0.003962151	1	0.008084808
ILMN_1796244	CD2BP2	CD2BP2	11.94405308	0.000548221	-0.003514518	1	0.008086171
ILMN_1757872	DKFZp761P0423		11.92296248	0.000554462	-0.003623024	1	0.008173029
ILMN_1793371	KIAA0430	KIAA0430	11.91904711	0.000555629	0.004158444	1	0.008179818
ILMN_1842582			11.92020797	0.000555283	0.004042683	1	0.008179818
ILMN_1663132	ADCK2	ADCK2	11.91427502	0.000557054	-0.004310221	1	0.008195593
ILMN_1660817	DDB2	DDB2	11.91180786	0.000557792	0.002515066	1	0.008201247
ILMN_1764096	CCBL1	CCBL1	11.90295775	0.000560449	0.003757847	1	0.008235079
ILMN_1759863	RTDR1	RTDR1	11.9004704	0.000561198	0.001839093	1	0.008240857
ILMN_1728626	WDR5	WDR5	11.89898585	0.000561645	0.003069688	1	0.008242205
ILMN_1753002	RAB2B	RAB2B	11.8972649	0.000562164	0.004063003	1	0.008244602
ILMN_1676616	PTPRZ1	PTPRZ1	11.89430113	0.00056306	0.00526164	1	0.008252508
ILMN_1696407	SFRS2	SFRS2	11.88916542	0.000564614	0.006169719	1	0.008270063
ILMN_1777745	FAM133B		11.88648528	0.000565427	0.004017026	1	0.00827674
ILMN_1810054	CNN1	CNN1	11.88474293	0.000565956	0.010400724	1	0.008279256
ILMN_1680102	C11orf45	C11orf45	11.86682372	0.000571428	0.003874276	1	0.008354023
ILMN_2262901	RUFY3	RUFY3	11.84959673	0.000576738	0.004820537	1	0.008426344
ILMN_1764082	MBOAT1	MBOAT1	11.83242546	0.000582081	0.003760246	1	0.008499046
ILMN_1774828	VEZT	VEZT	11.82765915	0.000583573	0.006037221	1	0.008510272
ILMN_1798931	MUC7	MUC7	11.82762247	0.000583585	-0.003484558	1	0.008510272
ILMN_1784320	ELMO1	ELMO1	11.8249746	0.000584415	-0.00351801	1	0.008517023
ILMN_2066088	C1orf64	C1orf64	11.82196114	0.000585362	0.002190769	1	0.008520102
ILMN_2406439	SPTBN4	SPTBN4	11.82227186	0.000585264	0.003136751	1	0.008520102
ILMN_1748476	NOP58		11.81911028	0.000586259	0.006578144	1	0.0085278
ILMN_1779182	TMEM98	TMEM98	11.81577876	0.000587309	-0.004896119	1	0.008537714
ILMN_1727862	HPS4	HPS4	11.81234664	0.000588392	0.003511186	1	0.008546409
ILMN_2352724	PIGN	PIGN	11.81154888	0.000588644	-0.003605602	1	0.008546409
ILMN_1678678	SLC37A4	SLC37A4	11.8028123	0.000591413	0.003421319	1	0.008581231
ILMN_1693311	TMBIM6		11.79670448	0.000593357	-0.003551127	1	0.008599955
ILMN_1771728	PXMP4	PXMP4	11.79642443	0.000593446	-0.007092265	1	0.008599955
ILMN_1687827	ZNF311		11.79130351	0.000595081	0.002357422	1	0.008618254
ILMN_1696021	KPNA6	KPNA6	11.78919192	0.000595756	-0.004259878	1	0.008622646
ILMN_1756826	MORN2	MORN2	11.78737904	0.000596336	-0.002768624	1	0.008625659
ILMN_2205032	MAGEE1	MAGEE1	11.76691194	0.000602929	0.003322553	1	0.00871558
ILMN_1669456	NME3	NME3	11.76403821	0.000603861	0.004645288	1	0.008718018
ILMN_1695020	NEK3	NEK3	11.76291111	0.000604227	0.004227675	1	0.008718018
ILMN_2331087	MS4A7	MS4A7	11.76319576	0.000604134	-0.004059789	1	0.008718018
ILMN_1706186	C12orf53	C12orf53	11.76006069	0.000605153	-0.001419367	1	0.008725945
ILMN_1690487	PCM1	PCM1	11.75240953	0.000607645	0.005605083	1	0.00875644
ILMN_2408576	FAM129B	FAM129B	11.75116009	0.000608053	-0.003547219	1	0.008756874
ILMN_1697118	ARMC6	ARMC6	11.74399636	0.000610398	-0.002404143	1	0.008785184
ILMN_1725312	RASA1	RASA1	11.7394598	0.000611888	0.004998922	1	0.008801157
ILMN_1799150	PPM1J	PPM1J	11.73412775	0.000613643	0.002964736	1	0.008820933
ILMN_1704253	C6orf106	C6orf106	11.72772745	0.000615757	-0.004350569	1	0.008845834
ILMN_2223903	PPIC	PPIC	11.72549954	0.000616495	-0.007110968	1	0.008850943
ILMN_2381697	P4HA2	P4HA2	11.71783244	0.00061904	-0.004254088	1	0.008881981
ILMN_1658327	BAZ1A	BAZ1A	11.71491308	0.000620012	0.004035095	1	0.008890421
ILMN_2139761	LIMCH1	LIMCH1	11.69927593	0.000625244	0.005162519	1	0.008959901
ILMN_1740604	RAB11FIP5	RAB11FIP5	11.69455633	0.000626832	-0.002980681	1	0.008977104
ILMN_1675788	ZNF175	ZNF175	11.68917527	0.000628648	0.003122656	1	0.008997543
ILMN_2093427	SHF	SHF	11.68597669	0.000629729	-0.002325362	1	0.00900746
ILMN_1800721	VPS13A	VPS13A	11.67268592	0.000634244	0.002981844	1	0.009066439
ILMN_1798957	C12orf47		11.66955416	0.000635312	0.005003207	1	0.009076114
ILMN_1753064	TTC13	TTC13	11.66490598	0.000636902	0.004273973	1	0.009093213
ILMN_1752927	KIAA1600	FAM160B1	11.65049662	0.000641854	0.005347982	1	0.009158276
ILMN_2112493	DAP	DAP	11.6421003	0.000644758	-0.003684024	1	0.009194045
ILMN_1733562	TFB1M	TFB1M	11.6368321	0.000646586	0.004041291	1	0.009214451
ILMN_2299450	P2RX2	P2RX2	11.63489144	0.000647261	0.002817769	1	0.009215444
ILMN_2370573	XAF1	XAF1	11.6343451	0.000647451	0.00462098	1	0.009215444
ILMN_1697872	C21orf121		11.6323105	0.00064816	-0.002298885	1	0.009219866
ILMN_1725090	CTHRC1	CTHRC1	11.62466893	0.000650828	-0.009676283	1	0.009252142
ILMN_1746378	GHDC	GHDC	11.61806396	0.000653144	-0.003505796	1	0.009273678
ILMN_2224031	CETN3	CETN3	11.61896325	0.000652828	0.005668971	1	0.009273678
ILMN_1792242	C8orf44	C8orf44	11.61146997	0.000655463	0.003333655	1	0.009300915
ILMN_1705849	SPR	SPR	11.60583797	0.000657451	-0.003507388	1	0.009309048
ILMN_1777487	ZNF839	ZNF839	11.6060625	0.000657372	0.003021704	1	0.009309048
ILMN_2136446	CTNNAL1	CTNNAL1	11.6062043	0.000657322	0.005446044	1	0.009309048
ILMN_2361920	SGK2	SGK2	11.6052945	0.000657643	-0.001221509	1	0.009309048
ILMN_1747935	GOLGB1	GOLGB1	11.59547456	0.000661125	0.005570257	1	0.009352285
ILMN_1799890	ZFYVE20	ZFYVE20	11.59440585	0.000661505	0.002885682	1	0.009352285
ILMN_2334350	BTBD3	BTBD3	11.5929485	0.000662024	0.003980976	1	0.00935391
ILMN_1737314	BCL6	BCL6	11.58051822	0.000666464	0.004535229	1	0.009410906
ILMN_2404154	SERPINA1	SERPINA1	11.57131777	0.000669769	-0.002406796	1	0.009451824
ILMN_1681846	ZNF540	ZNF540	11.55160503	0.000676908	0.004880178	1	0.009546751
ILMN_1690695	PEX11A	PEX11A	11.54755572	0.000678384	-0.002712359	1	0.009550128
ILMN_1747598	PPP1R11		11.54869086	0.00067797	-0.002710629	1	0.009550128
ILMN_2375156	PHF7	PHF7	11.54816772	0.000678161	0.003026035	1	0.009550128
ILMN_1786843	KCTD13	KCTD13	11.54192147	0.000680443	0.003246388	1	0.00956759
ILMN_1793543	C1orf51	C1orf51	11.54190156	0.00068045	-0.006705989	1	0.00956759
ILMN_1814173	SMARCA4	SMARCA4	11.52555651	0.000686459	0.004065407	1	0.009646227
ILMN_1653432	HNRPDL	HNRPDL	11.52272968	0.000687504	0.007348146	1	0.009655051
ILMN_1679401	TRPM4	TRPM4	11.51737616	0.000689486	0.005753345	1	0.009671174
ILMN_1684402	STXBP5	STXBP5	11.51838206	0.000689113	0.004144663	1	0.009671174
ILMN_1741544	KRT38	KRT38	11.51401988	0.000690732	-0.003201324	1	0.00968279
ILMN_1665058	TCHP	TCHP	11.51015003	0.000692172	0.004091375	1	0.009697102
ILMN_2401822	FTSJ1	FTSJ1	11.50136524	0.000695451	0.00452536	1	0.009737153
ILMN_1679093	ZNF581	ZNF581	11.49790466	0.000696747	-0.003788156	1	0.009747457
ILMN_1725139	CA9	CA9	11.49715459	0.000697028	0.004527888	1	0.009747457
ILMN_1666819	PHLDB1	PHLDB1	11.49060547	0.000699488	0.006723532	1	0.009771939
ILMN_1719581	MYOM3	MYOM3	11.49024996	0.000699622	0.003325899	1	0.009771939
ILMN_1739810	RAI1	RAI1	11.48864098	0.000700228	0.004174342	1	0.009774511
ILMN_1784292	ANKMY2	ANKMY2	11.48636966	0.000701084	0.004258669	1	0.009774686
ILMN_2399310	MLLT10	MLLT10	11.48663118	0.000700986	0.005551887	1	0.009774686
ILMN_1676283	RIMBP2	RIMBP2	11.48420961	0.0007019	0.001769844	1	0.009780168
ILMN_1678403	TMEM178	TMEM178	11.47832824	0.000704124	0.002731244	1	0.009805271
ILMN_1695991	COLQ	COLQ	11.47532767	0.000705262	0.003370098	1	0.009815216
ILMN_1767343	NTN5	NTN5	11.4738921	0.000705807	0.003328925	1	0.009816904
ILMN_1657679	VAV3	VAV3	11.45357678	0.000713565	0.00497398	1	0.009918856
ILMN_1745116	ABHD12	ABHD12	11.45038143	0.000714793	-0.005250896	1	0.009928432
ILMN_1758895	CTSK	CTSK	11.44844244	0.00071554	-0.009498751	1	0.009928432
ILMN_1802457	MAX	MAX	11.44946475	0.000715146	-0.002769497	1	0.009928432
ILMN_1725912	KLK12	KLK12	11.44281006	0.000717712	-0.001651063	1	0.009952612
ILMN_1659753	LAMP2	LAMP2	11.42964085	0.000722817	-0.006406281	1	0.01001142
ILMN_1681643	PCP4L1	PCP4L1	11.43055111	0.000722463	-0.001776593	1	0.01001142
ILMN_1718972	MFSD3	MFSD3	11.42785047	0.000723513	-0.005144544	1	0.010015085
ILMN_1748625	TCEAL4	TCEAL4	11.42652785	0.000724029	0.005794639	1	0.010016234
ILMN_1695687	SALL4	SALL4	11.42075774	0.000726281	0.001348052	1	0.010041394
ILMN_1679483	INTS10	INTS10	11.41637944	0.000727994	0.004636859	1	0.010059083
ILMN_1668593	HPX	HPX	11.41163785	0.000729855	0.002716128	1	0.010073593
ILMN_1760335	ADPRHL1	ADPRHL1	11.41148722	0.000729914	-0.003661473	1	0.010073593
ILMN_1754579	SYNE2	SYNE2	11.40846013	0.000731104	0.004577125	1	0.010084014
ILMN_1674036	BIRC7	BIRC7	11.39256692	0.000737386	-0.002806859	1	0.010164605
ILMN_1669117	PARP8	PARP8	11.38364643	0.000740935	-0.001493478	1	0.010201397
ILMN_1751886	REC8	REC8	11.38442929	0.000740623	0.005349095	1	0.010201397
ILMN_1814859	DDX47	DDX47	11.38252599	0.000741382	0.004998141	1	0.010201491
ILMN_1673586	SLC6A6	SLC6A6	11.3754683	0.000744205	0.001836742	1	0.010228179
ILMN_1791006	AHI1	AHI1	11.37557783	0.000744161	0.00621256	1	0.010228179
ILMN_1726589	CD248		11.37112175	0.000745948	-0.008593655	1	0.010246064
ILMN_1674160	BIN1	BIN1	11.36395351	0.000748833	-0.005115882	1	0.01027959
ILMN_1673478	C5orf5	FAM13B1	11.36101415	0.000750019	0.004723286	1	0.010289776
ILMN_2328986	SREBF1	SREBF1	11.35826455	0.00075113	-0.004435704	1	0.010298923
ILMN_1784216	KRTAP19-6	KRTAP19-6	11.35530037	0.00075233	-0.004971804	1	0.010309273
ILMN_1688580	CAMP	CAMP	11.35278828	0.000753348	-0.001824505	1	0.010317125
ILMN_1783676	CCDC15	CCDC15	11.35102339	0.000754064	0.004751027	1	0.010320834
ILMN_1740938	APOE	APOE	11.34601018	0.000756102	-0.005807554	1	0.010342623
ILMN_1726199	ZNF594	ZNF594	11.34413171	0.000756867	0.003020631	1	0.010346981
ILMN_1763887	SFI1	SFI1	11.34095466	0.000758163	0.002476559	1	0.010355839
ILMN_1791302	EFHC2	EFHC2	11.34035257	0.000758409	0.003539237	1	0.010355839
ILMN_1743847	ACAP3	ACAP3	11.33315222	0.000761356	0.003924549	1	0.010389947
ILMN_1676042	ALOX15	ALOX15	11.32354182	0.000765306	-0.002986427	1	0.010437711
ILMN_2376667	POFUT2	POFUT2	11.32155559	0.000766125	0.004081978	1	0.010442735
ILMN_1768127	EBNA1BP2	EBNA1BP2	11.31853871	0.000767371	0.003191698	1	0.010451229
ILMN_1848552		NFIB	11.31786258	0.00076765	0.006246973	1	0.010451229
ILMN_2393544	PRMT2	PRMT2	11.31319664	0.000769582	0.003315613	1	0.010471372
ILMN_1721712	SYNGR1	SYNGR1	11.31092751	0.000770523	-0.003840324	1	0.010478024
ILMN_1676265	LEPR	LEPR	11.30886196	0.00077138	-0.001512909	1	0.010483534
ILMN_1702541	CCDC55	CCDC55	11.29614504	0.000776682	0.003299131	1	0.010549397
ILMN_1710863	GATAD1	GATAD1	11.29444894	0.000777392	0.003294965	1	0.010552853
ILMN_1750181	TESC	TESC	11.2840307	0.000781766	-0.006527286	1	0.010606025
ILMN_1696187	PYGL	PYGL	11.27678876	0.000784822	0.004919728	1	0.010641249
ILMN_2224657	KLRG2	KLRG2	11.27325125	0.000786319	-0.002388996	1	0.010655311
ILMN_1749915	C1orf63	C1orf63	11.27015435	0.000787632	0.004243138	1	0.010666864
ILMN_1790562	EYA3	EYA3	11.26872225	0.00078824	-0.003694935	1	0.010668861
ILMN_2363489	BRE	BRE	11.26476468	0.000789922	-0.003672768	1	0.010685389
ILMN_1652753	PAAF1	PAAF1	11.26290288	0.000790715	0.00273654	1	0.010689871
ILMN_1773742	DNAJB9	DNAJB9	11.25846871	0.000792606	-0.003422371	1	0.010709189
ILMN_1710906	RNF145	RNF145	11.25430364	0.000794386	0.004816867	1	0.010726991
ILMN_2407811	NEURL4		11.23383238	0.000803196	0.004337887	1	0.01083964
ILMN_1709334	TM9SF1	TM9SF1	11.22969133	0.00080499	-0.003888331	1	0.010855177
ILMN_1715789	DOCK1	DOCK1	11.22807247	0.000805693	0.006391825	1	0.010855177
ILMN_1729237	CYB5R1	CYB5R1	11.22793422	0.000805753	0.005599808	1	0.010855177
ILMN_1777660	RNF144	RNF144A	11.22685166	0.000806223	-0.00384094	1	0.010855199
ILMN_1697160	TTC7A	TTC7A	11.22526447	0.000806913	-0.002561714	1	0.010858178
ILMN_1693862	MGC70857	C8orf82	11.21364532	0.000811981	-0.003495962	1	0.010920032
ILMN_1656904	SLC1A4	SLC1A4	11.21134952	0.000812986	-0.004214999	1	0.010927208
ILMN_2415748	WSB1	WSB1	11.20963849	0.000813736	0.007706037	1	0.010930947
ILMN_1654552	MRPS31	MRPS31	11.18276153	0.000825608	0.004026895	1	0.011077453
ILMN_1655915	MMP11	MMP11	11.18207752	0.000825912	-0.005069006	1	0.011077453
ILMN_1788547	GCLM	GCLM	11.18170961	0.000826076	-0.003461604	1	0.011077453
ILMN_1711092	KCNB1	KCNB1	11.17693409	0.000828205	0.002661548	1	0.011099578
ILMN_1729801	S100A8	S100A8	11.17244184	0.000830213	-0.015973575	1	0.011120054
ILMN_1684585	ACSL1	ACSL1	11.16110753	0.0008353	-0.00759415	1	0.011175278
ILMN_1696749	LMNA	LMNA	11.16165163	0.000835055	-0.005175437	1	0.011175278
ILMN_1654773	CASK	CASK	11.14980456	0.000840405	-0.003700775	1	0.011237086
ILMN_1753586	CDH22	CDH22	11.14335533	0.000843332	0.001907647	1	0.011263223
ILMN_2375160	PHF7	PHF7	11.14414932	0.000842971	0.002224792	1	0.011263223
ILMN_2384122	GPR56	GPR56	11.14145311	0.000844197	-0.003459514	1	0.011268284
ILMN_1671568	ECHDC2	ECHDC2	11.14025242	0.000844744	0.00608454	1	0.011269089
ILMN_1815885	ZFP112	ZFP112	11.13830027	0.000845633	0.002712686	1	0.011274464
ILMN_1730539	NPHP3	ACAD11	11.13597351	0.000846695	0.007297471	1	0.011282123
ILMN_2180352	DIP2B	DIP2B	11.12902013	0.000849875	0.006033763	1	0.011317987
ILMN_1773125	ENTPD1	ENTPD1	11.12271988	0.000852766	-0.003133269	1	0.011349973
ILMN_2082314	TOM1	TOM1	11.12001085	0.000854013	-0.004335229	1	0.011360038
ILMN_1737398	PTPLAD1	PTPLAD1	11.11787668	0.000854996	0.00517564	1	0.011366592
ILMN_2318733	BNIP1	BNIP1	11.10374294	0.000861537	-0.003251391	1	0.011446977
ILMN_1661309	XKR4	XKR4	11.10189972	0.000862393	0.003587273	1	0.011451793
ILMN_1743499	POLDIP2	POLDIP2	11.09984479	0.000863349	-0.003169306	1	0.011457923
ILMN_1739683	LRRC6	LRRC6	11.09424341	0.000865961	0.001717961	1	0.011486004
ILMN_2149766	APPBP2	APPBP2	11.0839501	0.000870781	0.003401906	1	0.011543112
ILMN_2406084	ITGA11	ITGA11	11.08292453	0.000871263	-0.003306766	1	0.011543112
ILMN_1753782	ZNF266	ZNF266	11.08100759	0.000872164	0.007720428	1	0.011548448
ILMN_1747593	ISLR	ISLR	11.07206367	0.000876381	-0.007325171	1	0.011591038
ILMN_2337263	PKIB	PKIB	11.07236039	0.000876241	-0.0046837	1	0.011591038
ILMN_2410540	CASP2	CASP2	11.07038264	0.000877176	0.003883635	1	0.011594933
ILMN_2185665	PGAP1	PGAP1	11.06762058	0.000878483	0.004119509	1	0.011605597
ILMN_1804789	KIAA1967	KIAA1967	11.06283815	0.000880752	0.0033672	1	0.01162894
ILMN_1734559	SORD	SORD	11.05877506	0.000882684	-0.001968919	1	0.011647815
ILMN_2400935	TAGLN	TAGLN	11.05706399	0.000883499	0.009212706	1	0.011651934
ILMN_1744968	KCNAB1	KCNAB1	11.05397904	0.000884971	0.003761269	1	0.011664698
ILMN_1693014	CEBPB	CEBPB	11.05165163	0.000886082	-0.005997358	1	0.011666776
ILMN_1709538	RTEL1	RTEL1	11.05154081	0.000886135	0.001282425	1	0.011666776
ILMN_1815924	NUP107	NUP107	11.03359171	0.000894756	0.00479592	1	0.01177359
ILMN_1671326	EIF2C1	EIF2C1	11.03229149	0.000895384	0.001988655	1	0.011775163
ILMN_1695745	DISP1	DISP1	11.02878315	0.00089708	0.003567921	1	0.011784094
ILMN_2089167	RHOD	RHOD	11.0297007	0.000896636	-0.006935682	1	0.011784094
ILMN_1697628	ADARB1	ADARB1	11.02405503	0.000899371	0.00189388	1	0.011807495
ILMN_1669550	MAD2L2	MAD2L2	11.02181993	0.000900456	-0.003844793	1	0.011815046
ILMN_1763447	PLXNB2	PLXNB2	11.01315423	0.000904676	0.003487475	1	0.011856982
ILMN_1814230	MTCP1		11.01338517	0.000904563	0.004100387	1	0.011856982
ILMN_2309180	SMARCD3	SMARCD3	11.00220271	0.000910037	0.004770206	1	0.011920504
ILMN_2249920	FYN	FYN	10.99775028	0.000912225	-0.004039796	1	0.011942423
ILMN_1686152	GGA2	GGA2	10.9949372	0.000913611	0.004608477	1	0.011953809
ILMN_1726547	MAP3K5	MAP3K5	10.98117847	0.000920419	0.002724311	1	0.012031056
ILMN_1767662	LASS6	LASS6	10.98090755	0.000920553	0.004277959	1	0.012031056
ILMN_1800573	RPS21	RPS21	10.97721095	0.000922391	-0.00451382	1	0.012041495
ILMN_1809566	ZSCAN16	ZSCAN16	10.9780923	0.000921953	0.00353191	1	0.012041495
ILMN_1740197	ZNF234	ZNF234	10.97381628	0.000924083	0.002763271	1	0.012056781
ILMN_1652407	ZMYND8	ZMYND8	10.96324204	0.000929371	0.003887393	1	0.012118952
ILMN_1792597	CRYGS	CRYGS	10.96154872	0.00093022	0.003971049	1	0.01212321
ILMN_1794612	UBA7	UBA7	10.95910665	0.000931447	0.005477705	1	0.012132374
ILMN_1682428	C1orf59	C1orf59	10.95630956	0.000932854	-0.003080059	1	0.012137057
ILMN_1729455	EML1	EML1	10.95654039	0.000932738	-0.004565006	1	0.012137057
ILMN_1696048	C13orf33	C13orf33	10.95458106	0.000933725	-0.004789729	1	0.012141566
ILMN_1701455	FBXO6	FBXO6	10.94472778	0.000938703	-0.003021713	1	0.012199459
ILMN_1787511	THUMPD2	THUMPD2	10.93046472	0.000945958	0.003684939	1	0.012286844
ILMN_1691071	FCRLA	FCRLA	10.92594398	0.000948269	-0.004120654	1	0.012309962
ILMN_1701877	AXL	AXL	10.92447886	0.000949019	-0.005268725	1	0.012312804
ILMN_1762106	MMP2	MMP2	10.90116942	0.000961036	-0.004402515	1	0.012461734
ILMN_1696127	KIAA0240	KIAA0240	10.89961322	0.000961843	0.004080086	1	0.012464623
ILMN_2339835	PTGS1	PTGS1	10.89866806	0.000962334	0.009292508	1	0.012464623
ILMN_1661833	ANKRD12	ANKRD12	10.8931709	0.000965195	0.004848654	1	0.012487797
ILMN_1707062	REV1	REV1	10.89315791	0.000965201	0.004450892	1	0.012487797
ILMN_1683178	JAK2	JAK2	10.8893719	0.000967176	0.00326588	1	0.012506366
ILMN_1729161	NOTCH1	NOTCH1	10.88462828	0.000969656	0.006108701	1	0.012531443
ILMN_1704286	FXYD5	FXYD5	10.87603461	0.000974166	-0.004666772	1	0.012582705
ILMN_1764619	FLJ45244		10.87100975	0.000976813	0.003900807	1	0.012609861
ILMN_1714622	TNRC6A	TNRC6A	10.8698724	0.000977413	0.003879995	1	0.012610582
ILMN_1739659	ZDHHC6	ZDHHC6	10.86731528	0.000978763	0.005100451	1	0.012620979
ILMN_1673798	PPOX	PPOX	10.86059786	0.00098232	0.004743645	1	0.012638708
ILMN_1684497	C10orf33	C10orf33	10.86359883	0.000980729	0.005181023	1	0.012638708
ILMN_1778595	SLN	SLN	10.86220136	0.00098147	0.005479073	1	0.012638708
ILMN_1791097	RSBN1	RSBN1	10.86109369	0.000982057	0.004038734	1	0.012638708
ILMN_1766195	ZNF558	ZNF558	10.85636139	0.00098457	0.003669259	1	0.012648849
ILMN_1768391	ARL4C	ARL4C	10.8559373	0.000984795	0.001873112	1	0.012648849
ILMN_2296843	GCDH	GCDH	10.85500414	0.000985291	-0.00299643	1	0.012648849
ILMN_2376205	LTB		10.85746513	0.000983983	-0.005587134	1	0.012648849
ILMN_1745887	FBXO21	FBXO21	10.85292556	0.000986398	0.003124783	1	0.012656043
ILMN_1773868	U2AF1L2	ZRSR2	10.84816257	0.000988938	0.006255832	1	0.012681616
ILMN_1678961	FRMD4A	FRMD4A	10.84419917	0.000991057	0.005045134	1	0.012701759
ILMN_1652085	MPHOSPH10	MPHOSPH10	10.83677006	0.000995042	0.006783567	1	0.012745772
ILMN_2059689	TMEM54	TMEM54	10.83572125	0.000995605	-0.006083665	1	0.012745948
ILMN_1787648	GPR125	GPR125	10.8332893	0.000996914	-0.004802677	1	0.012755653
ILMN_1785179	UBE2G2	UBE2G2	10.81413598	0.00100728	0.004375621	1	0.01288118
ILMN_1685112	TACO1	CCDC44	10.80729357	0.00101101	-0.002876656	1	0.012921744
ILMN_1815148	MAN2A2	MAN2A2	10.79662707	0.001016852	0.003790497	1	0.012989247
ILMN_1744709	DLG5	DLG5	10.78466649	0.001023443	0.002485194	1	0.013066243
ILMN_1709750	SUSD1	SUSD1	10.77586438	0.001028322	-0.002583496	1	0.013121296
ILMN_1792551	C1orf175	C1orf175	10.773162	0.001029824	0.003443809	1	0.013133235
ILMN_1747800	LCNL1		10.76902813	0.001032127	0.002652793	1	0.01315536
ILMN_1795158	FGR	FGR	10.76396618	0.001034954	-0.002772315	1	0.013184137
ILMN_1688160	WDR27	WDR27	10.76090125	0.001036669	0.004254742	1	0.013198732
ILMN_2411190	SMC2	SMC2	10.7581798	0.001038194	0.004345977	1	0.013210895
ILMN_1660306	ITGA8	ITGA8	10.75444237	0.001040293	0.004128544	1	0.013223078
ILMN_1809467	VAMP5	VAMP5	10.75537014	0.001039772	-0.004332383	1	0.013223078
ILMN_1790202	C1orf35	C1orf35	10.75203765	0.001041646	0.003101453	1	0.013231646
ILMN_2121389	ACOT1	ACOT1	10.75121437	0.001042109	-0.001612031	1	0.013231646
ILMN_1812403	BCAP31	BCAP31	10.74926425	0.001043208	-0.002920729	1	0.013238342
ILMN_2370976	FER1L3	MYOF	10.74386614	0.001046255	0.005877594	1	0.013269746
ILMN_1773855	CPT1C	CPT1C	10.74036057	0.001048239	-0.00319146	1	0.013287635
ILMN_2314140	PAX6	PAX6	10.73823703	0.001049443	0.002392104	1	0.013295618
ILMN_1680091	POP7	POP7	10.73616684	0.001050617	-0.003570873	1	0.013303227
ILMN_2341793	CCT7	CCT7	10.73401583	0.001051839	-0.00347002	1	0.013311426
ILMN_1721713	EXOSC9	EXOSC9	10.72606301	0.00105637	0.003504319	1	0.013361461
ILMN_1667857	C12orf52	C12orf52	10.72286639	0.001058196	-0.003250235	1	0.013377262
ILMN_1658899	DNCL2A		10.71807923	0.001060937	-0.001535038	1	0.013404604
ILMN_1695978	LINGO2	LINGO2	10.71231874	0.001064246	0.002264182	1	0.013439074
ILMN_1757995	PARP2	PARP2	10.70682462	0.001067411	0.005320691	1	0.013471699
ILMN_1750790	GSTM5	GSTM5	10.70238953	0.001069973	-0.005267459	1	0.013496013
ILMN_2126423	ZNF480	ZNF480	10.70147419	0.001070502	0.00377725	1	0.013496013
ILMN_2190084	VAMP8	VAMP8	10.69154334	0.001076264	-0.004413427	1	0.013561275
ILMN_1758039	KRTAP13-2	KRTAP13-2	10.68309958	0.001081187	-0.003291453	1	0.013615911
ILMN_1772522	ZFP161	ZFP161	10.68020706	0.001082879	0.002748585	1	0.013629811
ILMN_2101278	RGS18	RGS18	10.67883915	0.00108368	-0.002345883	1	0.013632488
ILMN_1693604	GRM2	GRM2	10.67052349	0.001088563	0.004118755	1	0.013671644
ILMN_1703015	ZRANB2	ZRANB2	10.67162155	0.001087917	0.009143211	1	0.013671644
ILMN_1711023	CDK5RAP1	CDK5RAP1	10.67060131	0.001088517	0.003482416	1	0.013671644
ILMN_1772527	C12orf44	C12orf44	10.66792054	0.001090096	-0.00402581	1	0.01368348
ILMN_1712975	YIF1A	YIF1A	10.66669701	0.001090817	-0.003721771	1	0.013685121
ILMN_1671295	CCDC3	CCDC3	10.65741891	0.001096303	0.004962541	1	0.013746109
ILMN_1789627	Sep-05	GP1BB	10.65647059	0.001096865	0.006879164	1	0.013746109
ILMN_1663002	STOML2	STOML2	10.63922669	0.00110714	-0.002482376	1	0.013852397
ILMN_1785336	PMM2	PMM2	10.63925792	0.001107121	-0.003097848	1	0.013852397
ILMN_2161357	C6orf111	SFRS18	10.64079506	0.001106201	0.008026978	1	0.013852397
ILMN_1795341	SFRS1	SFRS1	10.63624554	0.001108926	0.007049933	1	0.013867257
ILMN_2387505	AP1B1	AP1B1	10.63308983	0.00111082	-0.003275152	1	0.013883448
ILMN_1803005	MMACHC	MMACHC	10.6230697	0.001116855	-0.002915965	1	0.013951354
ILMN_2061185	SH2B1	SH2B1	10.62172596	0.001117667	0.003023047	1	0.013953974
ILMN_1768505	IL13RA1	IL13RA1	10.61666382	0.001120731	-0.003412349	1	0.013984691
ILMN_1689353	APLN	APLN	10.61245321	0.001123286	0.001852312	1	0.014009028
ILMN_1658173	ZNF418	ZNF418	10.60501125	0.001127816	0.003369677	1	0.014053645
ILMN_1703142	Mar-02	Mar-02	10.60458437	0.001128076	-0.003642292	1	0.014053645
ILMN_1690761	SURF4	SURF4	10.59611996	0.001133252	-0.004225847	1	0.014104312
ILMN_1735679	DHX38	DHX38	10.59594351	0.00113336	0.003005772	1	0.014104312
ILMN_1704557	RPS6KB1	RPS6KB1	10.59460928	0.001134179	0.005211432	1	0.014106918
ILMN_1681324	MRPL49	MRPL49	10.59098354	0.001136405	-0.002721093	1	0.014119452
ILMN_1744923	WFDC5	WFDC5	10.59171154	0.001135958	0.006867994	1	0.014119452
ILMN_1653429	SLC35A3	SLC35A3	10.589307	0.001137436	0.003647958	1	0.014124688
ILMN_1732516	KNTC1	KNTC1	10.58558779	0.001139727	0.005082928	1	0.014145551
ILMN_1690682	B3GALT4		10.58379236	0.001140834	-0.004138408	1	0.014151715
ILMN_2079786	NUAK1	NUAK1	10.57997518	0.001143192	0.006431961	1	0.014173378
ILMN_1809931	NDRG1	NDRG1	10.57761812	0.00114465	0.004942057	1	0.014183872
ILMN_1653861	SCMH1	SCMH1	10.57221284	0.001148002	0.003710412	1	0.014210207
ILMN_1725718	ZSCAN4	ZSCAN4	10.57226431	0.00114797	0.002599949	1	0.014210207
ILMN_1759157	C10orf51		10.53896441	0.001168839	0.002045309	1	0.014460404
ILMN_1734543	PTPRE	PTPRE	10.53257996	0.001172884	-0.004452925	1	0.0145027
ILMN_1743345	ARMCX4	ARMCX4	10.52587823	0.001177145	0.003654981	1	0.014547624
ILMN_1785285	ABHD13	ABHD13	10.52451128	0.001178016	-0.0013372	1	0.014550628
ILMN_1703946	ADORA2B	ADORA2B	10.51918005	0.001181419	0.004813364	1	0.014579592
ILMN_1815519	EPN2	EPN2	10.51886721	0.001181619	0.003415281	1	0.014579592
ILMN_1758613	RAPGEFL1	RAPGEFL1	10.50947643	0.001187639	0.005549741	1	0.014639125
ILMN_1770245	EPB41L5	EPB41L5	10.50937006	0.001187707	0.003964238	1	0.014639125
ILMN_1668283	HYAL2	HYAL2	10.50730034	0.001189038	-0.004799939	1	0.01464774
ILMN_1728199	POLE	POLE	10.49028132	0.001200041	0.003782431	1	0.014775425
ILMN_1813400	CBR4	CBR4	10.48850178	0.001201197	0.004701902	1	0.014781808
ILMN_1723632	PIGC	PIGC	10.48450935	0.001203796	-0.003914905	1	0.014805922
ILMN_1658425	DAG1	DAG1	10.47975362	0.001206899	-0.004115457	1	0.014836208
ILMN_1753112	CD5	CD5	10.47711151	0.001208626	-0.001977618	1	0.014849563
ILMN_2175465	RSL24D1	C15orf15	10.47192504	0.001212024	0.005862483	1	0.014883418
ILMN_1673363	CD97	CD97	10.470665	0.001212851	-0.005243003	1	0.014885192
ILMN_1740161	ANKRD26	ANKRD26	10.46797666	0.001214617	0.00250034	1	0.014885192
ILMN_1776412	KRTAP10-11	KRTAP10-11	10.46681629	0.00121538	-0.001796007	1	0.014885192
ILMN_1796855	TIAL1	TIAL1	10.46736651	0.001215018	0.003946899	1	0.014885192
ILMN_2415303	CLEC10A	CLEC10A	10.46917188	0.001213831	-0.003391467	1	0.014885192
ILMN_1675640	OAS1	OAS1	10.46386771	0.001217321	-0.003538168	1	0.014893463
ILMN_1766363	FLT3	FLT3	10.46383841	0.001217341	-0.001748096	1	0.014893463
ILMN_2206722	FER1L4		10.46185668	0.001218647	-0.003855408	1	0.014901581
ILMN_1665871	ANGEL1	ANGEL1	10.45761072	0.001221452	-0.002832843	1	0.014912264
ILMN_1671911	MTA1	MTA1	10.45793335	0.001221238	0.003561778	1	0.014912264
ILMN_1781906	RBM17	RBM17	10.45879195	0.001220671	0.004322818	1	0.014912264
ILMN_2098743	THEM2	THEM2	10.45298587	0.001224514	-0.004928955	1	0.014941774
ILMN_1660341	LRPAP1	LRPAP1	10.44935697	0.001226922	-0.002911082	1	0.014963277
ILMN_2151817	PFN1	PFN1	10.44677687	0.001228637	-0.003474887	1	0.014976311
ILMN_1723684	DARC	DARC	10.44326988	0.001230972	-0.005936319	1	0.014996884
ILMN_1693490	SEC11A	SEC11A	10.43380102	0.001237298	-0.003700858	1	0.015066043
ILMN_1811555	C9orf119	C9orf119	10.43188668	0.001238582	-0.00334166	1	0.015073745
ILMN_2368318	FGR	FGR	10.43011878	0.001239768	-0.004461457	1	0.015080261
ILMN_1699644	Mar-03	Mar-03	10.42344679	0.001244255	-0.005772119	1	0.015118965
ILMN_2366330	FERMT3	FERMT3	10.42374582	0.001244053	-0.003504462	1	0.015118965
ILMN_2412927	GMPPB	GMPPB	10.42030381	0.001246374	-0.003699322	1	0.01513678
ILMN_1781691	TRAK2	TRAK2	10.41518595	0.001249833	-0.003527062	1	0.015162892
ILMN_2082130	C1orf123	C1orf123	10.4158916	0.001249355	-0.003926551	1	0.015162892
ILMN_1728083	EIF4EBP2	EIF4EBP2	10.41412092	0.001250554	-0.003778851	1	0.0151637
ILMN_1803745	SUOX	SUOX	10.41299317	0.001251318	-0.004720212	1	0.015165027
ILMN_2343264	PRDM16	PRDM16	10.40287031	0.001258196	0.00203227	1	0.015240415
ILMN_1730639	SLC22A15	SLC22A15	10.40119341	0.001259339	0.003594647	1	0.015246292
ILMN_1689318	NUAK1	NUAK1	10.39870648	0.001261036	0.005485377	1	0.015258867
ILMN_2240003	ABL2	ABL2	10.39049786	0.001266655	-0.002084204	1	0.015310862
ILMN_2390472	TTC14	TTC14	10.39088886	0.001266386	0.005361051	1	0.015310862
ILMN_2232177	ACTN1	ACTN1	10.3831575	0.0012717	-0.006080025	1	0.015363837
ILMN_1720926	PSMD5	PSMD5	10.37806195	0.001275215	-0.002843498	1	0.015398269
ILMN_2156267	EIF2AK1	EIF2AK1	10.37491971	0.001277387	0.002385513	1	0.015416465
ILMN_1680860	LEMD2	LEMD2	10.37285468	0.001278817	0.002877556	1	0.015425683
ILMN_1775542	FAIM3	FAIM3	10.3610189	0.001287041	-0.002460813	1	0.015516819
ILMN_2368068	TCF20	TCF20	10.35694575	0.001289884	0.003177595	1	0.015543006
ILMN_1736562	TRIM39		10.3545421	0.001291565	0.00286167	1	0.015555168
ILMN_1679640	FXR1	FXR1	10.35297802	0.00129266	0.003464856	1	0.015559808
ILMN_1812877	ZNF688	ZNF688	10.35207361	0.001293293	0.001405947	1	0.015559808
ILMN_1728535	COPZ1	COPZ1	10.3435313	0.001299292	-0.003038574	1	0.015623869
ILMN_1791949	PGBD1	PGBD1	10.31804812	0.001317355	0.002607822	1	0.015824655
ILMN_2366177	IFT122	IFT122	10.31876214	0.001316846	0.00349427	1	0.015824655
ILMN_1801633	C20orf52	ROMO1	10.31558339	0.001319116	-0.003049403	1	0.015837593
ILMN_1770388	VPS39	VPS39	10.31249413	0.001321326	0.003495064	1	0.01585591
ILMN_1769299	MTMR11	MTMR11	10.30801665	0.001324536	0.003544388	1	0.015877982
ILMN_2079042	WFDC5	WFDC5	10.30840083	0.00132426	0.006251595	1	0.015877982
ILMN_1671353	IL12A	IL12A	10.30596092	0.001326012	0.001316604	1	0.01588746
ILMN_1660858	RIN1	RIN1	10.30458938	0.001326998	0.005430552	1	0.015891055
ILMN_1763011	C7orf10	C7orf10	10.30258445	0.00132844	-0.001964576	1	0.015900113
ILMN_1725387	TMEM200A	TMEM200A	10.29702077	0.001332452	-0.002406623	1	0.015935305
ILMN_2365484	SNX1	SNX1	10.29659931	0.001332756	0.004188564	1	0.015935305
ILMN_1705676	MRAP	MRAP	10.29277446	0.001335521	-0.006364887	1	0.015951907
ILMN_2359601	CAMK2G	CAMK2G	10.29280295	0.001335501	0.00348575	1	0.015951907
ILMN_2215025	HORMAD1	HORMAD1	10.28811554	0.001338898	-0.0011577	1	0.015983995
ILMN_1735658	RTTN	RTTN	10.28283387	0.001342736	0.003242555	1	0.01602156
ILMN_2392546	PAICS	PAICS	10.2678097	0.001353714	0.00480473	1	0.016144244
ILMN_1722953	USP47	USP47	10.25446896	0.001363539	0.003921761	1	0.01623352
ILMN_1772278	TANC1	TANC1	10.2561081	0.001362328	0.006169938	1	0.01623352
ILMN_2357730	CCRK	CCRK	10.2557041	0.001362626	0.003204694	1	0.01623352
ILMN_2362982	ARID4B	ARID4B	10.25384183	0.001364002	0.006101907	1	0.01623352
ILMN_1723522	APOLD1	APOLD1	10.24919498	0.001367443	-0.003535198	1	0.016261114
ILMN_1742330	PLXNB1	PLXNB1	10.24881482	0.001367724	0.006267684	1	0.016261114
ILMN_1770030	C7orf43	C7orf43	10.24696147	0.001369099	0.003602493	1	0.016269112
ILMN_1690703	C21orf34		10.24425341	0.001371111	0.004120317	1	0.01628003
ILMN_1781983	AP1B1	AP1B1	10.24383294	0.001371423	-0.003871754	1	0.01628003
ILMN_1678705	FLJ35220		10.24099816	0.001373532	0.003572266	1	0.01629672
ILMN_1750075	DMTF1	DMTF1	10.23971131	0.001374491	0.006021543	1	0.016299747
ILMN_1677586	KRT83	KRT83	10.2297796	0.001381912	-0.003901906	1	0.016379365
ILMN_1678087	MAP3K4	MAP3K4	10.21991916	0.001389319	0.003880692	1	0.016441935
ILMN_1715662	CCDC80	CCDC80	10.22092305	0.001388563	-0.004132227	1	0.016441935
ILMN_1781536	FAH	FAH	10.22005037	0.001389221	-0.003472101	1	0.016441935
ILMN_1720984	SPINK7	SPINK7	10.21463433	0.001393306	-0.004948911	1	0.016472291
ILMN_1759030	MAP4K5	MAP4K5	10.21477138	0.001393203	0.007428328	1	0.016472291
ILMN_2152581	STK38	STK38	10.20977967	0.001396979	0.003752695	1	0.016507286
ILMN_1772790	C1orf161	C1orf161	10.19711997	0.001406602	0.002477161	1	0.016612524
ILMN_1791447	CXCL12	CXCL12	10.19538365	0.001407927	-0.010096595	1	0.016619703
ILMN_1804490	PRKRIP1		10.19311982	0.001409656	0.004823972	1	0.016631646
ILMN_1779616	SUCLG1	SUCLG1	10.18633972	0.001414849	-0.002644414	1	0.016684416
ILMN_1793123	DCST2	DCST2	10.18297191	0.001417435	0.002408333	1	0.016702054
ILMN_2234710	C12orf60	C12orf60	10.18251567	0.001417786	0.001422995	1	0.016702054
ILMN_1736539	ALDH1L2		10.17392433	0.001424408	-0.001331986	1	0.016771533
ILMN_1670926	CHST15		10.17154231	0.001426249	0.004003088	1	0.016784686
ILMN_1654072	CX3CL1	CX3CL1	10.1511567	0.001442107	0.005867575	1	0.016962695
ILMN_1725705	CLPP	CLPP	10.14830913	0.001444337	-0.003455232	1	0.016980298
ILMN_1667791	PPFIA4	PPFIA4	10.14390106	0.001447794	0.003015492	1	0.017012319
ILMN_1670064	C1orf210	C1orf210	10.1389595	0.001451681	-0.001802678	1	0.017043667
ILMN_1882590		NACC2	10.13863887	0.001451933	0.002549057	1	0.017043667
ILMN_1772289	CHI3L1		10.13077645	0.00145814	-0.001636791	1	0.017107855
ILMN_1681310	MFSD7	MFSD7	10.12485724	0.00146283	-0.003133368	1	0.017154197
ILMN_1653612	KCTD9	KCTD9	10.12105149	0.001465853	0.003708882	1	0.017172274
ILMN_2343278	PPAP2A	PPAP2A	10.12150633	0.001465492	-0.006037333	1	0.017172274
ILMN_2108938	FNBP4	FNBP4	10.11965649	0.001466963	0.007480854	1	0.017176592
ILMN_2053415	LDLR	LDLR	10.11839143	0.001467971	-0.005690409	1	0.017179705
ILMN_1671092	SOX17	SOX17	10.11198867	0.001473079	-0.002465097	1	0.017222095
ILMN_1781225	FLJ35801		10.11201324	0.00147306	0.002167528	1	0.017222095
ILMN_1728230	ZNF30	ZNF30	10.11100197	0.001473868	0.002767706	1	0.017222628
ILMN_1727200	SLCO4A1	SLCO4A1	10.10509989	0.001478596	-0.003543001	1	0.017269164
ILMN_1690653	CDK2AP2	CDK2AP2	10.10284764	0.001480404	-0.002978052	1	0.017281572
ILMN_1755383	LRRC1	LRRC1	10.09866129	0.001483771	0.004383539	1	0.017312153
ILMN_1787885	NUDT18	NUDT18	10.09677502	0.00148529	-0.004524725	1	0.01732116
ILMN_1770963	NAALADL1	NAALADL1	10.09462422	0.001487025	-0.002503603	1	0.017332665
ILMN_1753439	RPTN	RPTN	10.09223212	0.001488956	0.007517497	1	0.017334356
ILMN_1777199	GRP	GRP	10.09166575	0.001489414	-0.0018922	1	0.017334356
ILMN_2078466	DZIP1L	DZIP1L	10.09290863	0.00148841	0.003205164	1	0.017334356
ILMN_1669516	ZNF193	ZNF193	10.08786038	0.001492493	0.002516264	1	0.01736147
ILMN_1762883	ECE2	ECE2	10.08483712	0.001494944	-0.002816944	1	0.017372536
ILMN_1772132	ATP5B	ATP5B	10.0854512	0.001494446	-0.003196169	1	0.017372536
ILMN_2320250	NOL6	NOL6	10.08224457	0.001497049	0.003948004	1	0.017388276
ILMN_2347424	MBOAT2	MBOAT2	10.07936002	0.001499394	-0.004918686	1	0.017406793
ILMN_1732182	FBXO44	FBXO44	10.0753619	0.001502651	0.004116701	1	0.017435869
ILMN_1801119	BCL2	BCL2	10.06841097	0.001508331	0.003671746	1	0.017493012
ILMN_1789001	SLC35B2	SLC35B2	10.06693643	0.001509538	-0.003325649	1	0.017498259
[truncated: 21,173 more rows]
