# Supplementary material for: Gene expression changes with age in skin, adipose tissue, blood and brain
Source: Genome Biol. 2013 Jul 26;14(7):R75. doi: 10.1186/gb-2013-14-7-r75 (PMC4054017; doi:10.1186/gb-2013-14-7-r75)
Supplement: Additional file 3 — Table S3: Pvalues for ageeffect in adipose tissue. [file gb-2013-14-7-r75-S3.TXT]

Probe	Symbol	HGNC_symbol	Chis	Pr	Beta	Bonferroni	BH
ILMN_1750018	SEL1L2	SEL1L2	204.0616647	2.71E-46	-0.050266677	6.30E-42	6.30E-42
ILMN_1735124	OXT	OXT	97.84459846	4.53E-23	-0.015796936	1.05E-18	5.26E-19
ILMN_1814397	EPB42	EPB42	70.94712086	3.67E-17	0.01417999	8.52E-13	2.84E-13
ILMN_1732410	SLC16A9	SLC16A9	68.81958575	1.08E-16	-0.005995708	2.51E-12	6.27E-13
ILMN_1708107	DPT	DPT	68.01449247	1.62E-16	0.022523507	3.77E-12	7.54E-13
ILMN_2112638	SVEP1	SVEP1	61.58337686	4.24E-15	0.013734351	9.86E-11	1.64E-11
ILMN_1805177	KIAA1772	KIAA1772	49.6601727	1.83E-12	-0.009260941	4.25E-08	6.07E-09
ILMN_1706505	COL5A1	COL5A1	46.5264422	9.04E-12	-0.01079766	2.10E-07	2.62E-08
ILMN_1803686	ADA	ADA	44.63404319	2.38E-11	-0.006833005	5.52E-07	5.52E-08
ILMN_1691007	PNPLA3	PNPLA3	44.69456264	2.30E-11	-0.005187079	5.35E-07	5.52E-08
ILMN_2104295	TMEM178	TMEM178	43.80281429	3.63E-11	0.009132259	8.44E-07	7.67E-08
ILMN_2350607	C20orf7	C20orf7	43.60721163	4.01E-11	-0.010720771	9.32E-07	7.77E-08
ILMN_1684391	PLOD1	PLOD1	42.29519011	7.85E-11	-0.007998664	1.82E-06	1.40E-07
ILMN_1749540	RBM20	RBM20	41.55095232	1.15E-10	0.009591541	2.67E-06	1.91E-07
ILMN_1727833	KIF19		40.93248401	1.58E-10	-0.00329164	3.66E-06	2.44E-07
ILMN_1734929	BBOX1	BBOX1	39.95639093	2.60E-10	-0.005143136	6.03E-06	3.77E-07
ILMN_1769556	C5orf23	C5orf23	37.92551441	7.35E-10	0.015092	1.71E-05	1.00E-06
ILMN_1738207	CISH	CISH	37.33995283	9.92E-10	-0.010647456	2.30E-05	1.28E-06
ILMN_2362457	ZDHHC16	ZDHHC16	37.18829172	1.07E-09	-0.004580346	2.49E-05	1.31E-06
ILMN_1727309	FAM82A2	FAM82A2	35.40292459	2.68E-09	-0.006980536	6.23E-05	3.11E-06
ILMN_1694780	GCHFR	GCHFR	35.28303942	2.85E-09	-0.011360958	6.62E-05	3.15E-06
ILMN_1671295	CCDC3	CCDC3	34.82247252	3.61E-09	0.016466952	8.39E-05	3.81E-06
ILMN_1708934	ADM	ADM	34.25666828	4.83E-09	0.011763543	0.00011219	4.88E-06
ILMN_1737314	BCL6	BCL6	32.94972428	9.46E-09	-0.008736368	0.000219665	9.15E-06
ILMN_1689431	APCDD1L	APCDD1L	32.34503032	1.29E-08	-0.006223983	0.00029983	1.20E-05
ILMN_1718520	C10orf59	C10orf59	32.00030543	1.54E-08	-0.006148594	0.00035804	1.38E-05
ILMN_1747650	BMP6	BMP6	31.66394968	1.83E-08	0.006446628	0.000425735	1.58E-05
ILMN_1657087	ZNF533	ZNF385B	31.45456543	2.04E-08	0.006033577	0.000474207	1.69E-05
ILMN_1790350	TPRG1	TPRG1	29.44095247	5.76E-08	-0.00516626	0.001338956	4.62E-05
ILMN_1793543	C1orf51	C1orf51	29.31515809	6.15E-08	-0.006160945	0.001428754	4.76E-05
ILMN_1678403	TMEM178	TMEM178	28.67604193	8.56E-08	0.006510093	0.001987202	6.41E-05
ILMN_1740759	MAMDC4	MAMDC4	28.23187471	1.08E-07	-0.005187801	0.002499636	7.81E-05
ILMN_1672834	SSH2	SSH2	28.10650904	1.15E-07	0.00555478	0.002666902	8.08E-05
ILMN_2344283	FMO3	FMO3	27.60821186	1.49E-07	0.011822295	0.003450296	0.000101479
ILMN_1750563	CERCAM	CERCAM	27.08285919	1.95E-07	-0.007598536	0.004527375	0.000129354
ILMN_2223941	FBLN5	FBLN5	27.00695813	2.03E-07	0.005508253	0.004708679	0.000130797
ILMN_1837429		NTRK3	26.8956507	2.15E-07	0.009519552	0.004987803	0.000134805
ILMN_1748538	ALDH1A2	ALDH1A2	26.69980169	2.38E-07	0.009185085	0.005519801	0.000145258
ILMN_1803855	FAIM2	FAIM2	26.53434199	2.59E-07	-0.003707503	0.006013345	0.000154188
ILMN_1701308	COL1A1	COL1A1	26.40919761	2.76E-07	-0.016766846	0.006415809	0.000160395
ILMN_1765232	C10orf59	C10orf59	26.23775112	3.02E-07	-0.006235054	0.007011381	0.000163715
ILMN_1794552	GAP43	GAP43	26.1873168	3.10E-07	-0.002335524	0.007196908	0.000163715
ILMN_1669362	IGFBP6	IGFBP6	26.24393781	3.01E-07	-0.010631045	0.006988955	0.000163715
ILMN_1658926	NOTCH3	NOTCH3	26.1855551	3.10E-07	0.01051306	0.007203477	0.000163715
ILMN_1761084	FNDC5	FNDC5	25.00966053	5.70E-07	-0.006205979	0.01324956	0.000294435
ILMN_1771385	GBP4	GBP4	24.30452754	8.22E-07	0.008603669	0.019103167	0.000415286
ILMN_1759232	IRS1	IRS1	24.23486969	8.53E-07	-0.008859416	0.019806671	0.000421419
ILMN_2062620	NMT2	NMT2	23.92185107	1.00E-06	0.007389224	0.023302842	0.000485476
ILMN_1720998	CA12	CA12	23.84084568	1.05E-06	-0.009189047	0.024304342	0.000496007
ILMN_1782069	TRAK1	TRAK1	23.76863751	1.09E-06	0.005943788	0.025233414	0.000504668
ILMN_1802653	EBI3	EBI3	23.4785779	1.26E-06	0.003764971	0.029338582	0.000575266
ILMN_1664679	CADM2	CADM2	23.04832136	1.58E-06	0.004292064	0.036694103	0.000705656
ILMN_2065690	GRAMD3	GRAMD3	22.79125021	1.81E-06	0.003439965	0.041944713	0.000757329
ILMN_2297864	MTMR14	MTMR14	22.7921802	1.80E-06	-0.003196808	0.04192442	0.000757329
ILMN_1660986	PER3	PER3	22.77002914	1.83E-06	-0.006967698	0.042410445	0.000757329
ILMN_1719972	PLXNA3	PLXNA3	22.86894581	1.73E-06	-0.005820391	0.040282897	0.000757329
ILMN_2199768	SLITRK4	SLITRK4	22.7290084	1.87E-06	-0.005767754	0.043325472	0.000760096
ILMN_1749962	NCAM2	NCAM2	22.51899717	2.08E-06	-0.002194	0.048329728	0.000833271
ILMN_1722156	RWDD2A	RWDD2A	22.25218366	2.39E-06	-0.006593962	0.055532675	0.000941232
ILMN_2094061	IMPA2	IMPA2	22.10184653	2.59E-06	0.006385712	0.060055943	0.000984524
ILMN_1684594	USP24	USP24	22.11080276	2.57E-06	0.005508501	0.059776403	0.000984524
ILMN_2077952	GALNTL1	GALNTL1	21.81788888	3.00E-06	-0.008054544	0.069632677	0.001123108
ILMN_1797744	TPPP3	TPPP3	21.6180057	3.33E-06	-0.006613033	0.077279415	0.001226657
ILMN_2175317	CYP4X1	CYP4X1	21.40796543	3.71E-06	0.006445459	0.086224601	0.001347259
ILMN_1700546	ELOVL6	ELOVL6	21.32589819	3.87E-06	-0.011983067	0.089995676	0.001384549
ILMN_1658333	ECM1	ECM1	21.17409666	4.19E-06	-0.00640724	0.097412813	0.001475952
ILMN_1808657	FMO3	FMO3	21.10299279	4.35E-06	0.010900886	0.101095013	0.001508881
ILMN_1667018	ACE2	ACE2	21.03401368	4.51E-06	0.004035958	0.104800628	0.001541186
ILMN_2203891	SMAD7	SMAD7	20.97117514	4.66E-06	-0.00903825	0.108294903	0.001569491
ILMN_1756701	DHRS11	DHRS11	20.66796632	5.46E-06	-0.009075722	0.126871041	0.001812443
ILMN_1698668	NR1D2	NR1D2	20.55098063	5.81E-06	-0.006367854	0.134865343	0.00187313
ILMN_1683243	VPS45	VPS45	20.57758219	5.73E-06	-0.003268884	0.133004198	0.00187313
ILMN_1783120	SLMAP	SLMAP	20.47671392	6.04E-06	0.003755908	0.140200854	0.001910098
ILMN_2207170	WWC2	WWC2	20.46112786	6.09E-06	0.002466841	0.141347221	0.001910098
ILMN_1791190	MUSK	MUSK	20.38085525	6.35E-06	-0.003160721	0.147402057	0.001939501
ILMN_1779875	THY1	THY1	20.39616732	6.30E-06	-0.010492273	0.146227331	0.001939501
ILMN_2383707	ALDH1A2	ALDH1A2	20.35532417	6.43E-06	0.003902844	0.149381878	0.001940024
ILMN_1781013	CPN2	CPN2	20.25625739	6.77E-06	0.004198242	0.157320113	0.002016925
ILMN_1792415	C3orf39	C3orf39	20.14423908	7.18E-06	-0.002863459	0.166807541	0.002063429
ILMN_2410938	SMOC1	SMOC1	20.18295472	7.04E-06	0.004431871	0.163465254	0.002063429
ILMN_1657760	SYT17	SYT7	20.14045676	7.20E-06	-0.006810261	0.167137721	0.002063429
ILMN_1665686	FAM38B	FAM38B	20.01019009	7.70E-06	-0.00295693	0.17891891	0.002181938
ILMN_2104356	COL1A2	COL1A2	19.95357664	7.93E-06	-0.012383425	0.184295536	0.002193994
ILMN_1677962	GPHN	GPHN	19.96306401	7.90E-06	-0.006078428	0.183383329	0.002193994
ILMN_1691884	STC2	STC2	19.85547834	8.35E-06	0.007917318	0.193998932	0.00228234
ILMN_1701204	VEGFC	VEGFC	19.62580472	9.42E-06	0.006127019	0.21877158	0.002543856
ILMN_2381064	TPD52	TPD52	19.5723008	9.69E-06	0.004011848	0.224984638	0.00258603
ILMN_1728742	C5orf4	C5orf4	19.47933848	1.02E-05	0.004638465	0.236204074	0.002684137
ILMN_1752526	RNF144B	RNF144B	19.42828565	1.04E-05	0.00525223	0.24260278	0.002725874
ILMN_1749878	FAM124B	FAM124B	19.33236282	1.10E-05	0.00608173	0.255099815	0.002834442
ILMN_1704797	CLEC10A	CLEC10A	19.27577056	1.13E-05	-0.001805701	0.262773908	0.002887625
ILMN_1679725	PCYOX1	PCYOX1	19.21700981	1.17E-05	-0.008443566	0.270987492	0.002945516
ILMN_1775677	TYSND1	TYSND1	19.16296598	1.20E-05	-0.00725705	0.278769179	0.002997518
ILMN_1703471	ATF6	ATF6	19.1369802	1.22E-05	-0.003010708	0.282590332	0.00300628
ILMN_1758623	HIST1H2BD	HIST1H2BD	19.05436081	1.27E-05	-0.002842418	0.295092344	0.003106235
ILMN_1693620	PGM3	PGM3	19.01933176	1.29E-05	-0.006441975	0.30055925	0.003113201
ILMN_1702501	RPS6KA2	RPS6KA2	19.01032984	1.30E-05	0.004932342	0.301980513	0.003113201
ILMN_1651496	HIST1H2BD	HIST1H2BD	18.94176936	1.35E-05	-0.004324616	0.313028955	0.003138094
ILMN_1784630	KBTBD11	KBTBD11	18.941904	1.35E-05	0.006644281	0.313006863	0.003138094
ILMN_2234956	LEPR	LEPR	18.9223996	1.36E-05	0.00920685	0.316223288	0.003138094
ILMN_1713496	ST3GAL5	ST3GAL5	18.91803537	1.36E-05	0.004616753	0.316947514	0.003138094
ILMN_1746013	SPOCK1	SPOCK1	18.87918413	1.39E-05	0.006448592	0.323468597	0.003171261
ILMN_1711910	DKFZp781N1041		18.82862669	1.43E-05	0.001793956	0.332156741	0.003224823
ILMN_1770629	SLC17A7	SLC17A7	18.70855023	1.52E-05	-0.002932471	0.353742671	0.003401372
ILMN_1752932	MPZL2	MPZL2	18.66910008	1.55E-05	0.007121377	0.361137734	0.003439407
ILMN_1724994	COL4A2	COL4A2	18.60823655	1.61E-05	-0.004503991	0.372852571	0.003517477
ILMN_1742224	SLTM	SLTM	18.56755143	1.64E-05	0.004903894	0.380895646	0.003559772
ILMN_1664922	FLNB	FLNB	18.48784663	1.71E-05	0.005458439	0.397161252	0.003677419
ILMN_1722491	APRT	APRT	18.32134644	1.87E-05	-0.00428363	0.433426243	0.003976388
ILMN_1706301	RET	RET	18.23908341	1.95E-05	-0.002479327	0.452553523	0.004114123
ILMN_2263466	ACADVL	ACADVL	18.10028036	2.10E-05	-0.005857842	0.486769567	0.004363501
ILMN_1743241	ARL4A	ARL4A	18.07655222	2.12E-05	0.004739889	0.49287364	0.004363501
ILMN_2171295	PFTK1	PFTK1	18.05899731	2.14E-05	-0.004551552	0.497439089	0.004363501
ILMN_2307903	VCAM1	VCAM1	18.0674826	2.13E-05	0.00746528	0.495227067	0.004363501
ILMN_1792506	PLA1A	PLA1A	17.90462897	2.32E-05	0.003744273	0.539459894	0.004690956
ILMN_1718071	AGTPBP1	AGTPBP1	17.72191631	2.56E-05	0.00304417	0.593830775	0.005072586
ILMN_1796138	BMX	BMX	17.67668972	2.62E-05	0.002143395	0.608118876	0.005072586
ILMN_1671149	MEG3		17.67484068	2.62E-05	-0.006705028	0.608710323	0.005072586
ILMN_1805098	PDE1B	PDE1B	17.72613993	2.55E-05	-0.005655899	0.592513782	0.005072586
ILMN_1746704	TRIM8	TRIM8	17.68592731	2.61E-05	0.004679892	0.605172705	0.005072586
ILMN_1670325	SLC47A1	SLC47A1	17.6251463	2.69E-05	-0.008123297	0.624824322	0.005163837
ILMN_1722945	C6orf52	C6orf52	17.55268834	2.79E-05	0.004246411	0.649091068	0.005277163
ILMN_1809477	CARHSP1	CARHSP1	17.55481905	2.79E-05	-0.005891993	0.648364137	0.005277163
ILMN_1764596	MPST	MPST	17.5081861	2.86E-05	-0.006004399	0.664462443	0.005358568
ILMN_1805216	GPC6	GPC6	17.45737559	2.94E-05	-0.004085049	0.682460556	0.005416354
ILMN_2340259	PDE4B	PDE4B	17.46457821	2.93E-05	0.005643631	0.679879741	0.005416354
ILMN_1670807	FAM84B	FAM84B	17.43769606	2.97E-05	0.005445113	0.689562358	0.005429625
ILMN_1655610	RET	RET	17.4189938	3.00E-05	-0.002794164	0.696380311	0.005440471
ILMN_1682332	GYPC	GYPC	17.38464774	3.05E-05	-0.005693671	0.709078194	0.005476306
ILMN_1803945	HCP5	HCP5	17.37441897	3.07E-05	0.005449111	0.712904597	0.005476306
ILMN_1685540	SHRM	SHROOM3	17.36248227	3.09E-05	0.002590502	0.717396147	0.005476306
ILMN_1751228	C20orf46	C20orf46	17.31187123	3.17E-05	-0.004712931	0.736758236	0.005477294
ILMN_2111187	ELOVL6	ELOVL6	17.32721495	3.15E-05	-0.019099323	0.73083341	0.005477294
ILMN_2110271	OLFM2	OLFM2	17.24949894	3.28E-05	-0.006244608	0.761343856	0.005477294
ILMN_2318811	RANBP3	RANBP3	17.24984476	3.28E-05	-0.002721993	0.761205293	0.005477294
ILMN_1720771	STX11	STX11	17.27320701	3.24E-05	0.006912573	0.751903034	0.005477294
ILMN_1814917	TLE2	TLE2	17.26293158	3.25E-05	0.007578658	0.755980294	0.005477294
ILMN_1730998	TSPAN6	TSPAN6	17.31842421	3.16E-05	0.004312667	0.734221985	0.005477294
ILMN_2408968	UEVLD	UEVLD	17.25485397	3.27E-05	0.001627115	0.759201057	0.005477294
ILMN_1735788	TRIOBP	TRIOBP	17.2271193	3.32E-05	-0.004534497	0.770364972	0.005502607
ILMN_1791890	SPON1	SPON1	17.07798074	3.59E-05	0.008282044	0.833288525	0.005909848
ILMN_1807177	KIAA1797	KIAA1797	16.90459288	3.93E-05	-0.002791971	0.912968852	0.006429358
ILMN_1812552	PHCA	ACER3	16.85950211	4.03E-05	-0.005790709	0.934917036	0.006499679
ILMN_1753241	SNTA1	SNTA1	16.85739872	4.03E-05	0.004362404	0.935953724	0.006499679
ILMN_1794599	SNRPD3	SNRPD3	16.8361018	4.08E-05	-0.003653953	0.946515548	0.006527693
ILMN_1803213	MXRA5	MXRA5	16.81672168	4.12E-05	-0.014087036	0.956230865	0.006549526
ILMN_1728197	CLDN5	CLDN5	16.72082225	4.33E-05	0.008492023	1	0.006842186
ILMN_1801443	TSKU	TSKU	16.70239056	4.37E-05	-0.009557527	1	0.006862302
ILMN_1795463	MORC4	MORC4	16.66313285	4.46E-05	0.001592387	1	0.006958774
ILMN_1768534	BHLHB2	BHLHE40	16.58149814	4.66E-05	-0.009017074	1	0.00721639
ILMN_1779800	MARK1	MARK1	16.52349092	4.81E-05	0.003388642	1	0.007391271
ILMN_1721788	ATP6V0A4	ATP6V0A4	16.39840353	5.13E-05	0.001527612	1	0.007707596
ILMN_2387090	CGGBP1	CGGBP1	16.3966454	5.14E-05	-0.003442383	1	0.007707596
ILMN_1813295	LMO3	LMO3	16.38228873	5.18E-05	0.008731649	1	0.007707596
ILMN_2363668	YIF1B	YIF1B	16.42045328	5.07E-05	-0.005203776	1	0.007707596
ILMN_1750496	ZBTB16	ZBTB16	16.38329827	5.17E-05	-0.005352648	1	0.007707596
ILMN_2331636	ACACA	ACACA	16.34271264	5.29E-05	-0.009653621	1	0.007820106
ILMN_1666222	PHACTR3	PHACTR3	16.31898455	5.35E-05	0.014128273	1	0.007868517
ILMN_1675848	MYL12A		16.26691838	5.50E-05	0.005156704	1	0.007888023
ILMN_1776094	PPCS	PPCS	16.27576	5.48E-05	0.00331271	1	0.007888023
ILMN_2322498	RORA	RORA	16.30145688	5.40E-05	-0.00403224	1	0.007888023
ILMN_1736911	TMOD1	TMOD1	16.28498464	5.45E-05	0.005269252	1	0.007888023
ILMN_2098643	FADS3	FADS3	16.2430291	5.57E-05	0.00296898	1	0.007890694
ILMN_2082865	PLLP	PLLP	16.2515228	5.55E-05	0.003729283	1	0.007890694
ILMN_2313782	ATG4A	ATG4A	16.15893601	5.82E-05	0.002478811	1	0.008150242
ILMN_1657039	FILIP1	FILIP1	16.1587585	5.82E-05	0.002507828	1	0.008150242
ILMN_1697510	ACSS2	ACSS2	16.10008781	6.01E-05	-0.004392522	1	0.008253432
ILMN_1671478	CKB	CKB	16.07968504	6.07E-05	-0.00936231	1	0.008253432
ILMN_1785272	COL1A2	COL1A2	16.09515632	6.02E-05	-0.009524748	1	0.008253432
ILMN_1731233	GZMH	GZMH	16.09637484	6.02E-05	0.0061542	1	0.008253432
ILMN_1739943	SBNO1	SBNO1	16.07872747	6.08E-05	0.001464555	1	0.008253432
ILMN_1723522	APOLD1	APOLD1	16.04291462	6.19E-05	0.007918938	1	0.008265996
ILMN_2329735	ECM1	ECM1	16.06290232	6.13E-05	-0.004814188	1	0.008265996
ILMN_1788098	LHCGR	LHCGR	16.0472655	6.18E-05	0.008379557	1	0.008265996
ILMN_2225608	FAM135A	FAM135A	16.02961815	6.24E-05	0.002082404	1	0.008268276
ILMN_1808147	ZGPAT	ZGPAT	16.02075342	6.27E-05	0.001613113	1	0.008268276
ILMN_1759743	SLC38A10	SLC38A10	15.99637162	6.35E-05	-0.003071089	1	0.008328126
ILMN_1803772	POLD4	POLD4	15.94852922	6.51E-05	-0.003346135	1	0.008493296
ILMN_2120575	HTATSF1	HTATSF1	15.91319214	6.63E-05	0.001416164	1	0.008509921
ILMN_2229032	NME6	NME6	15.91519621	6.62E-05	-0.003623142	1	0.008509921
ILMN_1781791	PRRG1	PRRG1	15.92882362	6.58E-05	0.004256856	1	0.008509921
ILMN_1738401	FOXC1	FOXC1	15.89808809	6.68E-05	0.008060062	1	0.008530972
ILMN_1792825	ARIH2	ARIH2	15.84150474	6.89E-05	0.003460766	1	0.008647355
ILMN_1693009	FGL2	FGL2	15.85132257	6.85E-05	-0.006354538	1	0.008647355
ILMN_2381697	P4HA2	P4HA2	15.84434425	6.88E-05	-0.004069754	1	0.008647355
ILMN_1772123	ACACA	ACACA	15.81835381	6.97E-05	-0.009119396	1	0.00870674
ILMN_1691861	FASTK	FASTK	15.8080662	7.01E-05	-0.003864712	1	0.008707394
ILMN_2394264	UBTF	UBTF	15.79389476	7.06E-05	0.001912693	1	0.008726192
ILMN_2359456	ERGIC3	ERGIC3	15.75899742	7.19E-05	-0.003160993	1	0.008795081
ILMN_1659688	LGALS3BP	LGALS3BP	15.76354782	7.18E-05	-0.00544641	1	0.008795081
ILMN_2218450	LSM1	LSM1	15.71862863	7.35E-05	0.003068041	1	0.008927979
ILMN_1678781	SNX26	SNX26	15.7108189	7.38E-05	-0.003403942	1	0.008927979
ILMN_1813669	ANKS1A	ANKS1A	15.67924636	7.50E-05	0.004062604	1	0.009031222
ILMN_1653163	ZSCAN2	ZSCAN2	15.64104887	7.66E-05	-0.002446734	1	0.00916798
ILMN_1739103	MPZL1	MPZL1	15.59850847	7.83E-05	-0.002690144	1	0.00932848
ILMN_1705066	BTBD11	BTBD11	15.52659254	8.14E-05	-0.005065482	1	0.009640713
ILMN_1718023	APEH	APEH	15.49089035	8.29E-05	-0.003461958	1	0.009774657
ILMN_1775919	C6orf79		15.46810473	8.39E-05	0.001479116	1	0.009843238
ILMN_1652826	LRRC17	LRRC17	15.4556106	8.45E-05	-0.006526988	1	0.009858732
ILMN_1671844	EYA4	EYA4	15.40601116	8.67E-05	0.002093614	1	0.010020199
ILMN_1721842	RYBP	RYBP	15.40789893	8.66E-05	-0.008059906	1	0.010020199
ILMN_1731275	DPEP3	DPEP3	15.3765727	8.81E-05	0.001971213	1	0.010127146
ILMN_1684755	KAZALD1	KAZALD1	15.3237118	9.06E-05	-0.003335378	1	0.010363188
ILMN_2142185	CLEC14A	CLEC14A	15.29647122	9.19E-05	0.004982976	1	0.010411562
ILMN_1673820	HLTF	HLTF	15.29639377	9.19E-05	0.004926361	1	0.010411562
ILMN_1681081	AGPAT2	AGPAT2	15.27144297	9.31E-05	-0.009090089	1	0.010448069
ILMN_1773119	CCNF	CCNF	15.27290511	9.30E-05	-0.004815899	1	0.010448069
ILMN_1719641	SMOC2	SMOC2	15.20766503	9.63E-05	0.00614346	1	0.010754961
ILMN_1807525	CNTD2	CNTD2	15.13626839	0.000100023	-0.00314775	1	0.010772291
ILMN_1726169	EDF1	EDF1	15.16492037	9.85E-05	-0.003826552	1	0.010772291
ILMN_1727532	OLFML3	OLFML3	15.13336341	0.000100177	-0.00536534	1	0.010772291
ILMN_2196097	PPP2CA	PPP2CA	15.1557335	9.90E-05	0.003303117	1	0.010772291
ILMN_2120210	RCAN2	RCAN2	15.13637705	0.000100017	0.008219761	1	0.010772291
ILMN_1740917	SCNN1B	SCNN1B	15.18570757	9.74E-05	0.005232521	1	0.010772291
ILMN_1783563	TBX19	TBX19	15.13997274	9.98E-05	0.001876915	1	0.010772291
ILMN_1752755	VWF	VWF	15.13759595	1.00E-04	0.005485934	1	0.010772291
ILMN_1762003	SEC62	SEC62	15.11495589	0.000101159	0.003850393	1	0.010827709
ILMN_1786197	NR2F1	NR2F1	15.07223996	0.000103474	-0.004852182	1	0.011024711
ILMN_1716357	CAPN3	CAPN3	15.03356948	0.000105616	0.001476638	1	0.011050161
ILMN_2406656	GATA3	GATA3	15.04280757	0.0001051	0.002846211	1	0.011050161
ILMN_1666594	IRF8	IRF8	15.04951942	0.000104727	0.011292663	1	0.011050161
ILMN_1801105	PRKCD	PRKCD	15.03619115	0.000105469	0.006959726	1	0.011050161
ILMN_1771233	CHMP4B	CHMP4B	15.01768538	0.000106508	0.002765801	1	0.011053814
ILMN_1672660	MBP	MBP	15.01601951	0.000106602	0.006228214	1	0.011053814
ILMN_1738326	EIF4E2	EIF4E2	15.0035294	0.00010731	-0.003097137	1	0.011077761
ILMN_1749210	BUD13	BUD13	14.97215125	0.00010911	-0.002544595	1	0.011213666
ILMN_1707734	NNAT	NNAT	14.93200721	0.000111456	-0.009308965	1	0.011404345
ILMN_1680967	CIP29		14.90861491	0.000112846	-0.002229656	1	0.011495988
ILMN_1791728	SLC25A25	SLC25A25	14.85204925	0.000116282	-0.006117514	1	0.01179421
ILMN_1810797	WASF3	WASF3	14.84009587	0.000117021	0.006604758	1	0.011817589
ILMN_2311989	CUTA	CUTA	14.80819189	0.000119017	-0.002661768	1	0.011920633
ILMN_1724221	DNAJB5	DNAJB5	14.80739378	0.000119068	-0.001340107	1	0.011920633
ILMN_2294751	ASCC3	ASCC3	14.77903661	0.000120872	-0.001473829	1	0.012049307
ILMN_1718766	MT1F	MT1F	14.77005203	0.000121449	0.005595022	1	0.012055118
ILMN_1731948	PCK1	PCK1	14.76007454	0.000122093	0.011310277	1	0.012067506
ILMN_1709613	IGF1	IGF1	14.73034464	0.000124034	-0.007520649	1	0.012072376
ILMN_1741727	QPCT	QPCT	14.72749141	0.000124222	-0.004832223	1	0.012072376
ILMN_1814799	S100A13	S100A13	14.73054886	0.00012402	-0.004246042	1	0.012072376
ILMN_1671048	ZNF644	ZNF644	14.74864402	0.000122836	-0.001944845	1	0.012072376
ILMN_1727633	PVRL3	PVRL3	14.71838801	0.000124823	-0.004205068	1	0.012080265
ILMN_1656910	TRIM6	TRIM6	14.66810927	0.000128197	0.008090447	1	0.012355321
ILMN_1679797	ADARB1	ADARB1	14.65683065	0.000128966	0.003981561	1	0.012368262
ILMN_1785095	ATP6V0E2		14.64281813	0.000129929	0.005149749	1	0.012368262
ILMN_2405009	NBL1	NBL1	14.64710307	0.000129634	-0.005679931	1	0.012368262
ILMN_1799744	GALC	GALC	14.62234784	0.000131348	0.003496649	1	0.012452297
ILMN_2161848	GPR81		14.58805635	0.00013376	-0.002150852	1	0.01257828
ILMN_2061435	MEG3		14.59393326	0.000133343	-0.007691746	1	0.01257828
ILMN_2403664	POMC	POMC	14.57560674	0.000134646	-0.003093714	1	0.012610603
ILMN_1765310	TCEAL2	TCEAL2	14.56303391	0.000135548	0.003178599	1	0.012644046
ILMN_1778203	CLN5	CLN5	14.53867688	0.000137311	0.003206078	1	0.012706502
ILMN_1701455	FBXO6	FBXO6	14.5410193	0.000137141	0.003290058	1	0.012706502
ILMN_1733305	EIF2A	EIF2A	14.49238632	0.000140727	-0.004486847	1	0.012961338
ILMN_1809817	FLJ23834		14.48306251	0.000141425	-0.0033287	1	0.012961338
ILMN_2367191	PSMF1	PSMF1	14.47888653	0.000141739	0.002621342	1	0.012961338
ILMN_1770338	TM4SF1	TM4SF1	14.46700008	0.000142637	0.004758445	1	0.012992238
ILMN_1779324	GZMA	GZMA	14.45354446	0.000143659	0.005018355	1	0.013034271
ILMN_1797342	FNBP1	FNBP1	14.41965693	0.000146268	0.003540065	1	0.013219284
ILMN_2225537	PTGR1	PTGR1	14.39290156	0.000148361	-0.006304584	1	0.013356472
ILMN_1763638	BCAR3	BCAR3	14.34861898	0.000151891	0.004600475	1	0.013554831
ILMN_2113490	NTN4	NTN4	14.3433767	0.000152315	0.004089157	1	0.013554831
ILMN_1795383	RPUSD3	RPUSD3	14.34600531	0.000152102	-0.003240449	1	0.013554831
ILMN_1798659	CCDC28A	CCDC28A	14.32998807	0.000153402	-0.002889054	1	0.013599465
ILMN_1696391	LEPR	LEPR	14.30440087	0.000155501	0.002431619	1	0.01371494
ILMN_1657145	MEOX1	MEOX1	14.29975525	0.000155885	0.005350455	1	0.01371494
ILMN_1740024	NAALAD2	NAALAD2	14.28874303	0.0001568	-0.009606947	1	0.013743353
ILMN_2260991	TSPO	TSPO	14.25792723	0.000159388	-0.007801115	1	0.013917693
ILMN_1778242	CALM1	CALM1	14.23747008	0.00016113	0.004141303	1	0.013964801
ILMN_2168314	PGM3	PGM3	14.24319605	0.000160641	-0.005107166	1	0.013964801
ILMN_2324734	EYA4	EYA4	14.18936767	0.000165302	0.001748451	1	0.014243405
ILMN_1748473	GIMAP4	GIMAP4	14.18630636	0.000165571	0.004314763	1	0.014243405
ILMN_1801842	PTX3	PTX3	14.17253447	0.000166787	0.001390339	1	0.014295097
ILMN_1783593	CCL13	CCL13	14.14909055	0.000168879	0.010055766	1	0.014421125
ILMN_1764022	FXYD1	FXYD1	14.10549521	0.000172838	0.00596617	1	0.014651499
ILMN_1773063	OSBPL1A	OSBPL1A	14.10679965	0.000172718	-0.004279765	1	0.014651499
ILMN_1701482	POFUT2	POFUT2	14.09796501	0.000173531	-0.002573309	1	0.014656779
ILMN_1740384	CDC25B	CDC25B	14.08904078	0.000174357	0.001525898	1	0.014673128
ILMN_1651950	TPST1	TPST1	14.05082327	0.000177936	-0.003606351	1	0.01492028
ILMN_1768925	C1QTNF3	C1QTNF3	14.04261911	0.000178714	-0.0024497	1	0.014931608
ILMN_1658290	C16orf68	C16orf68	13.95453353	0.000187285	-0.003242928	1	0.015582302
ILMN_2287157	DST	DST	13.94893893	0.000187844	-0.00376189	1	0.015582302
ILMN_1703852	EFNB2	EFNB2	13.92649026	0.0001901	0.004776023	1	0.015713383
ILMN_1711899	ANXA2	ANXA2	13.89084148	0.00019374	-0.00697399	1	0.015957463
ILMN_1752668	DAAM2	DAAM2	13.85456801	0.000197516	0.003562038	1	0.01621097
ILMN_2395981	PYHIN1	PYHIN1	13.84402008	0.000198628	0.002381735	1	0.016244818
ILMN_1789136	SERF2	SERF2	13.82862455	0.000200262	-0.003327335	1	0.016320995
ILMN_1747577	ALAD	ALAD	13.76710211	0.000206928	0.006709393	1	0.016776648
ILMN_1658494	C13orf15	C13orf15	13.76375373	0.000207297	-0.007077682	1	0.016776648
ILMN_1706015	FAM43A	FAM43A	13.74228572	0.00020968	0.006027247	1	0.016910561
ILMN_1757388	OCEL1	OCEL1	13.70472993	0.000213915	-0.00391226	1	0.017155232
ILMN_2060770	RAI1	RAI1	13.70230772	0.000214191	0.003305172	1	0.017155232
ILMN_1748797	GRB2	GRB2	13.69287235	0.00021527	-0.004352815	1	0.017182389
ILMN_1838313		LRRC8B	13.65251496	0.000219947	0.003903859	1	0.017495541
ILMN_1766762	DYNLRB1	DYNLRB1	13.61867247	0.000223947	-0.003530748	1	0.017712224
ILMN_1719759	TNC	TNC	13.61658846	0.000224196	0.006797153	1	0.017712224
ILMN_1702691	TNFAIP3	TNFAIP3	13.55269202	0.000231958	0.003084642	1	0.018263389
ILMN_1761260	COBLL1	COBLL1	13.53102892	0.000234651	0.00513006	1	0.018412997
ILMN_1743784	SHMT1	SHMT1	13.51120885	0.000237143	-0.004957666	1	0.018483605
ILMN_1655637	UPK1A	UPK1A	13.51252486	0.000236976	0.00271968	1	0.018483605
ILMN_1685714	INHBB	INHBB	13.48748897	0.000240159	0.005474945	1	0.018656126
ILMN_1751086	ATL3	ATL3	13.44221712	0.000246025	-0.003507294	1	0.018984769
ILMN_1705213	TMBIM1	TMBIM1	13.44655943	0.000245456	0.004756069	1	0.018984769
ILMN_2388142	CD99L2	CD99L2	13.43202146	0.000247365	0.003141189	1	0.018993679
ILMN_1667432	HYAL3	HYAL3	13.42891303	0.000247776	-0.003200712	1	0.018993679
ILMN_2048793	CIAO1	CIAO1	13.42242324	0.000248634	0.003378337	1	0.018996806
ILMN_1721170	GREB1		13.39821188	0.000251864	-0.002003172	1	0.019180498
ILMN_2341254	STARD13	STARD13	13.34779755	0.000258726	-0.003550491	1	0.019638679
ILMN_1797409	FLJ27255		13.31320377	0.000263544	0.001315675	1	0.019939182
ILMN_1709674	GFPT2	GFPT2	13.29487662	0.000266132	-0.005311954	1	0.020018416
ILMN_2395156	PRELP	PRELP	13.28149708	0.000268038	-0.003452669	1	0.020018416
ILMN_1676099	SPON2	SPON2	13.29288492	0.000266415	-0.004615056	1	0.020018416
ILMN_1781386	WIPI1	WIPI1	13.2829309	0.000267833	0.004135531	1	0.020018416
ILMN_1777325	STAT1	STAT1	13.24197387	0.000273749	0.005322594	1	0.020379421
ILMN_1785424	ABLIM1	ABLIM1	13.21620196	0.000277539	0.004137154	1	0.020416079
ILMN_1792910	MNT	MNT	13.21608789	0.000277556	-0.003563111	1	0.020416079
ILMN_1665033	NPR3	NPR3	13.22385608	0.000276408	0.00769159	1	0.020416079
ILMN_2405602	OSBPL1A	OSBPL1A	13.20880619	0.000278637	-0.006162712	1	0.020416079
ILMN_1717639	SIK1	SIK1	13.21287466	0.000278033	0.003159128	1	0.020416079
ILMN_1717262	PROCR	PROCR	13.16044018	0.000285922	-0.003649434	1	0.020883973
ILMN_1806030	PPL	PPL	13.14739285	0.00028792	-0.005389907	1	0.020963976
ILMN_2246105	C3orf23	C3orf23	13.12401339	0.000291535	0.001595855	1	0.021138664
ILMN_2099487	C17orf108		13.11430803	0.000293049	0.002019228	1	0.021138664
ILMN_1671489	PC	PC	13.11948488	0.00029224	-0.007664586	1	0.021138664
ILMN_1752793	SAP18	SAP18	13.10831658	0.000293988	0.002929504	1	0.021140722
ILMN_1811957	CAMSAP1	CAMSAP1	13.08606388	0.000297501	0.003583487	1	0.021181852
ILMN_1808391	DUSP4	DUSP4	13.0858107	0.000297541	-0.002209211	1	0.021181852
ILMN_1652525	FAM125B	FAM125B	13.08563007	0.00029757	0.002809399	1	0.021181852
ILMN_1656033	PCDHA2		13.08161961	0.000298208	0.001695215	1	0.021181852
ILMN_1679267	TGM2	TGM2	13.05702114	0.00030215	-0.003177532	1	0.021396429
ILMN_1801068	DACT1	DACT1	13.03006208	0.00030653	0.001680302	1	0.021516317
ILMN_1767651	TECPR1		13.03860251	0.000305136	-0.003219485	1	0.021516317
ILMN_1688642	LAMC3	LAMC3	13.02385539	0.000307548	0.00248431	1	0.021516317
ILMN_2395856	TMEM218	TMEM218	13.02847044	0.000306791	0.004213751	1	0.021516317
ILMN_1670134	FADS1	FADS1	13.00564916	0.000310553	-0.013715369	1	0.02153196
ILMN_1682993	NKG7	NKG7	13.00717485	0.0003103	0.007840116	1	0.02153196
ILMN_1781374	TUFT1	TUFT1	13.01438139	0.000309108	0.006354699	1	0.02153196
ILMN_1738825	HIC1	HIC1	12.98416855	0.000314136	-0.002314101	1	0.021619063
ILMN_1664294	LEPRE1	LEPRE1	12.9779091	0.000315188	-0.002797837	1	0.021619063
ILMN_1761425	OLFML2A	OLFML2A	12.9797592	0.000314876	-0.004022734	1	0.021619063
ILMN_2185984	SASH1	SASH1	12.97586516	0.000315532	0.006303239	1	0.021619063
ILMN_1673639	ABI3BP	ABI3BP	12.93075093	0.000323228	-0.006120039	1	0.022081232
ILMN_1806408	ACADVL	ACADVL	12.92185277	0.000324768	-0.002748825	1	0.022121384
ILMN_1724040	ANKRD57	ANKRD57	12.91274179	0.000326353	0.003543174	1	0.022164324
ILMN_1755937	ANXA2	ANXA2P2	12.89488821	0.000329481	-0.004197526	1	0.022179881
ILMN_2390310	C17orf91	C17orf91	12.89406413	0.000329626	0.007363186	1	0.022179881
ILMN_2297765	KCNMA1	KCNMA1	12.89827619	0.000328885	0.004582073	1	0.022179881
ILMN_1717925	SIGMAR1	SIGMAR1	12.88966459	0.000330402	-0.001914713	1	0.022179881
ILMN_1680703	MRPS15	MRPS15	12.87076279	0.000333756	-0.004526433	1	0.022340461
ILMN_1708249	NR1D1	NR1D1	12.86355516	0.000335043	-0.001442418	1	0.022362226
ILMN_1790197	FLJ20674		12.83838087	0.000339581	0.002731199	1	0.022600159
ILMN_1662470	C10orf35	C10orf35	12.81536521	0.000343784	0.002928125	1	0.022749509
ILMN_1775170	MT1X	MT1X	12.81865722	0.00034318	0.0064828	1	0.022749509
ILMN_1768751	MTA3	MTA3	12.80689268	0.000345345	-0.002871691	1	0.022787843
ILMN_2081883	IQCK	IQCK	12.80047035	0.000346532	0.002841631	1	0.022801427
ILMN_2358919	TP53I3	TP53I3	12.77057569	0.000352114	-0.004009356	1	0.023103284
ILMN_1676611	PHPT1	PHPT1	12.73926841	0.000358058	-0.004850863	1	0.023427061
ILMN_2057479	EGFL6	EGFL6	12.73101537	0.000359641	0.024386879	1	0.023445853
ILMN_1853824	MGAT3	MGAT3	12.72726177	0.000360364	0.003723613	1	0.023445853
ILMN_1705107	SDCBP2	SDCBP2	12.71955474	0.000361852	0.002267012	1	0.023459254
ILMN_1763568	ZDHHC16	ZDHHC16	12.71574535	0.00036259	-0.003740986	1	0.023459254
ILMN_1767113	AOX1	AOX1	12.70273261	0.000365122	-0.008837989	1	0.023492189
ILMN_1734653	FNDC1	FNDC1	12.70472561	0.000364733	-0.009939893	1	0.023492189
ILMN_1782761	ARHGAP20	ARHGAP20	12.67683547	0.000370214	0.006187015	1	0.02375401
ILMN_1730940	KLHDC3	KLHDC3	12.66695098	0.000372176	-0.002815151	1	0.023814135
ILMN_2376403	TSC22D3	TSC22D3	12.64611921	0.000376346	-0.008050885	1	0.02401481
ILMN_1653867	ZNF483	ZNF483	12.60933839	0.000383824	-0.00147256	1	0.024424898
ILMN_1798700	CHRNA1	CHRNA1	12.5943373	0.000386917	0.001592099	1	0.024487537
ILMN_1737146	TRAM1	TRAM1	12.59697563	0.000386371	0.004849609	1	0.024487537
ILMN_2355033	KIAA1147		12.57562848	0.00039081	0.003207235	1	0.024666683
ILMN_2283398	DUSP4	DUSP4	12.56833761	0.000392337	-0.00150411	1	0.024695993
ILMN_1708747	OR6C4	OR6C4	12.54100281	0.000398119	0.001458523	1	0.024992163
ILMN_2352917	LTBP4	LTBP4	12.50072835	0.000406793	-0.001741236	1	0.025467898
ILMN_1710598	SKI	SKI	12.46648139	0.00041432	-0.001067215	1	0.025869371
ILMN_1663684	ATP13A3		12.40952383	0.00042715	-0.002200409	1	0.026471926
ILMN_2316386	GPBAR1		12.40350369	0.000428529	0.007977714	1	0.026471926
ILMN_1694268	HES6	HES6	12.4071322	0.000427697	-0.003292697	1	0.026471926
ILMN_1787265	ZNF503	ZNF503	12.40992672	0.000427058	-0.005050612	1	0.026471926
ILMN_1777084	OR5H2	OR5H2	12.39057796	0.000431506	0.001334779	1	0.026585099
ILMN_2369785	SNRPD2	SNRPD2	12.37019022	0.000436243	0.000420825	1	0.026769568
ILMN_2248725	TYSND1	TYSND1	12.36778781	0.000436805	-0.003247527	1	0.026769568
ILMN_1801223	WTIP	WTIP	12.32956542	0.00044584	0.003588608	1	0.027251395
ILMN_1658271	LSS	LSS	12.2989376	0.000453216	-0.002342315	1	0.027629534
ILMN_1674984	LPAR1	LPAR1	12.29401919	0.000454412	-0.001302628	1	0.027629922
ILMN_2396813	C19orf62	C19orf62	12.27056289	0.000460159	-0.002895851	1	0.027906328
ILMN_2408748	SLC22A12	SLC22A12	12.26081614	0.000462569	0.009308724	1	0.027979411
ILMN_1734410	BNIP1	BNIP1	12.2497959	0.000465309	-0.002067706	1	0.028005204
ILMN_1763297	KIAA0947		12.24940309	0.000465407	0.001346234	1	0.028005204
ILMN_1677636	COMP	COMP	12.22843215	0.000470667	0.009463277	1	0.028248553
ILMN_1702105	EFS	EFS	12.21946992	0.000472934	-0.003157023	1	0.028311418
ILMN_1723111	HIST1H4A	HIST1H4A	12.21425171	0.000474258	-0.001458776	1	0.028317731
ILMN_2352077	KL	KL	12.20479857	0.000476667	0.002909673	1	0.028388604
ILMN_2179717	C9orf61	C9orf61	12.17021536	0.000485587	0.003765008	1	0.028845854
ILMN_1651987	C6orf129	C6orf129	12.14056393	0.000493369	-0.003964195	1	0.029233345
ILMN_1696615	CA8	CA8	12.13357854	0.00049522	0.00171234	1	0.02924369
ILMN_1717056	TXNRD1	TXNRD1	12.1256863	0.00049732	0.004326067	1	0.02924369
ILMN_1759423	ZFP95	ZKSCAN5	12.12951087	0.000496301	0.00156871	1	0.02924369
ILMN_1716246	FRZB	FRZB	12.11342531	0.000500601	0.00741624	1	0.029324012
ILMN_1752283	ITCH	ITCH	12.11115351	0.000501211	0.003075345	1	0.029324012
ILMN_1736242	PLEKHG4	PLEKHG4	12.0944845	0.000505712	-0.00329411	1	0.029512994
ILMN_1698554	AACS	AACS	12.06867579	0.000512761	-0.009890712	1	0.029676317
ILMN_1697642	BCAP29	BCAP29	12.05868232	0.000515517	-0.000462721	1	0.029676317
ILMN_1718297	EML4	EML4	12.05390126	0.000516841	0.003180259	1	0.029676317
ILMN_1729217	FAM131A	FAM131A	12.07509368	0.000510999	0.002862726	1	0.029676317
ILMN_1736180	FRAT1	FRAT1	12.05667115	0.000516074	-0.001341349	1	0.029676317
ILMN_2407879	SORBS2	SORBS2	12.06602761	0.00051349	0.003733275	1	0.029676317
ILMN_1766112	WHSC1	WHSC1	12.05169097	0.000517454	0.001664049	1	0.029676317
ILMN_1733288	C1RL	C1RL	12.03297053	0.000522677	0.004001827	1	0.029902023
ILMN_1763837	ANPEP	ANPEP	12.0171828	0.000527123	-0.005130516	1	0.029993543
ILMN_1812902	CYYR1	CYYR1	12.01355282	0.000528151	0.004327816	1	0.029993543
ILMN_2276952	TSC22D3	TSC22D3	12.02132661	0.000525953	-0.003288046	1	0.029993543
ILMN_1653504	EDG1	S1PR1	12.00514005	0.00053054	0.005114716	1	0.030055752
ILMN_2204526	TCTEX1D4	TCTEX1D4	12.0005814	0.00053184	0.001305595	1	0.030056052
ILMN_1780671	PLEKHG3	PLEKHG3	11.98429714	0.000536507	-0.003407521	1	0.030100129
ILMN_2304495	PPP1R1B	PPP1R1B	11.98815546	0.000535398	-0.008245445	1	0.030100129
ILMN_2314169	PTHLH	PTHLH	11.99115254	0.000534537	-0.001930701	1	0.030100129
ILMN_1783182	FBN1	FBN1	11.97925438	0.000537961	-0.003667767	1	0.030108967
ILMN_1797310	ATP6V1D	ATP6V1D	11.97214528	0.000540017	-0.002709278	1	0.030151401
ILMN_2074773	KCNK6	KCNK6	11.9411689	0.00054907	-0.002033906	1	0.030583342
ILMN_2145153	ANKRD35	ANKRD35	11.9269045	0.00055329	-0.001982387	1	0.030744677
ILMN_1699925	TGM5	TGM5	11.90871938	0.000558718	0.001731579	1	0.030972178
ILMN_2178587	ANKRD6	ANKRD6	11.87338427	0.000569418	0.0026482	1	0.031490197
ILMN_2197381	PCK1	PCK1	11.85075836	0.000576379	0.002380454	1	0.031799401
ILMN_1752478	DHRS3	DHRS3	11.84078659	0.000579473	-0.005575727	1	0.031894382
ILMN_1756807	GPR62	GPR62	11.83114861	0.000582481	-0.001365067	1	0.031984102
ILMN_1758055	YIF1B	YIF1B	11.82416787	0.000584668	-0.003893375	1	0.03202852
ILMN_1659378	TFAP2D	TFAP2D	11.813232	0.000588113	-0.001204948	1	0.032141387
ILMN_1651964	ABCC5	ABCC5	11.80649375	0.000590245	-0.003425121	1	0.0321822
ILMN_1730487	CALD1	CALD1	11.79416072	0.000594168	0.006422976	1	0.032218199
ILMN_1664320	SLC14A2	SLC14A2	11.79147825	0.000595025	0.002447112	1	0.032218199
ILMN_1736078	THBS4	THBS4	11.79134771	0.000595066	0.010932433	1	0.032218199
ILMN_1694913	LMO3	LMO3	11.78636792	0.00059666	0.002057989	1	0.032229371
ILMN_1792384	HABP4	HABP4	11.78002397	0.000598697	0.002880676	1	0.032264358
ILMN_1737833	ATN1	ATN1	11.76913172	0.000602211	0.004436441	1	0.032378579
ILMN_1780170	APOD	APOD	11.7643527	0.000603759	0.005465231	1	0.032386846
ILMN_1691413	NNAT	NNAT	11.7279404	0.000615687	-0.010605281	1	0.032875108
ILMN_1682139	RAI14	RAI14	11.72792586	0.000615692	0.003992207	1	0.032875108
ILMN_1740996	CA3	CA3	11.7077993	0.000622387	-0.009044386	1	0.033142489
ILMN_1749868	FAM171A1	FAM171A1	11.70400622	0.000623657	0.004682451	1	0.033142489
ILMN_1676213	SRPX2	SRPX2	11.70006249	0.00062498	0.006786111	1	0.033142489
ILMN_1714473	ZNF436	ZNF436	11.69413085	0.000626976	0.001061497	1	0.033172574
ILMN_1774207	ANGPT2	ANGPT2	11.67091205	0.000634849	0.00577712	1	0.033512803
ILMN_1813975	ADI1	ADI1	11.64776401	0.000642798	0.001565997	1	0.033677126
ILMN_1709626	FAM14B	IFI27L1	11.64497697	0.000643761	-0.002008823	1	0.033677126
ILMN_2352090	GPRC5C	GPRC5C	11.65007677	0.000641999	0.004823766	1	0.033677126
ILMN_1804629	TPK1	TPK1	11.64601619	0.000643402	0.003695361	1	0.033677126
ILMN_1734440	C14orf133	C14orf133	11.60795174	0.000656704	-0.002352641	1	0.034047483
ILMN_1719236	CDH5	CDH5	11.61467924	0.000654333	0.005957692	1	0.034047483
ILMN_1682110	HOXA10	HOXA10	11.6098893	0.000656021	-0.001629388	1	0.034047483
ILMN_1795930	PTGER4	PTGER4	11.61830815	0.000653058	0.00408466	1	0.034047483
ILMN_2065773	SCG5	SCG5	11.60271031	0.000658558	0.001750999	1	0.03406753
ILMN_1811327	MRPL27	MRPL27	11.58550373	0.000664679	-0.003702998	1	0.03430779
ILMN_1663119	DSC2	DSC2	11.56477128	0.000672132	0.002992781	1	0.03439185
ILMN_1789400	FOXD2		11.56944539	0.000670444	0.002267479	1	0.03439185
ILMN_1777405	HIST1H2BD	HIST1H2BD	11.56735728	0.000671197	-0.001398342	1	0.03439185
ILMN_1692163	NSDHL	NSDHL	11.5644974	0.000672231	-0.003711284	1	0.03439185
ILMN_1687351	ANKRA2	ANKRA2	11.51737932	0.000689485	0.004508112	1	0.034872802
ILMN_1743445	FAM107A	FAM107A	11.5175223	0.000689432	0.005999843	1	0.034872802
ILMN_2112942	KRTAP6-1	KRTAP6-1	11.51023272	0.000692141	0.001290352	1	0.034872802
ILMN_1684210	NPAL3	NPAL3	11.51804706	0.000689238	-0.002704394	1	0.034872802
ILMN_1695893	NXPH4	NXPH4	11.51782257	0.000689321	-0.001352294	1	0.034872802
ILMN_1652929	POGZ	POGZ	11.52558816	0.000686447	-0.002935891	1	0.034872802
ILMN_1714170	SPSB1	SPSB1	11.51308192	0.000691081	-0.006910605	1	0.034872802
ILMN_1762718	CMTM4	CMTM4	11.48130053	0.000702999	0.002704379	1	0.035113135
ILMN_1670708	F10	F10	11.4697795	0.000707371	-0.004477523	1	0.035113135
ILMN_1727043	GLT25D1	GLT25D1	11.46945748	0.000707493	-0.003752536	1	0.035113135
ILMN_1653042	HSD3B7	HSD3B7	11.47939678	0.00070372	-0.005574078	1	0.035113135
ILMN_1651343	ITGA11	ITGA11	11.48580699	0.000701297	-0.004238515	1	0.035113135
ILMN_2411897	KLF10	KLF10	11.47665483	0.000704759	-0.003707111	1	0.035113135
ILMN_1740185	TPMT	TPMT	11.48770812	0.00070058	0.003514501	1	0.035113135
ILMN_1753026	LPPR1		11.45426554	0.000713301	0.00174853	1	0.035325878
ILMN_1654109	EGFLAM	EGFLAM	11.4480754	0.000715681	0.006900697	1	0.035368339
ILMN_1775345	SFRS13B		11.44003949	0.000718783	-0.001248407	1	0.035446209
ILMN_1806473	BEX5	BEX5	11.43077478	0.000722376	0.002040097	1	0.035506389
ILMN_1785926	ZNF621	ZNF621	11.42901436	0.00072306	0.002158971	1	0.035506389
ILMN_1809456	CNTFR	CNTFR	11.41389936	0.000728967	0.006273594	1	0.035720906
ILMN_1813139	ANKDD1A	ANKDD1A	11.39134328	0.000737872	0.009669241	1	0.03581382
ILMN_1767351	AR	AR	11.39874002	0.000734939	-0.004438108	1	0.03581382
ILMN_2192281	CARD8	CARD8	11.38957981	0.000738572	0.004403592	1	0.03581382
ILMN_1698996	SLC19A1	SLC19A1	11.39718703	0.000735554	-0.002840111	1	0.03581382
ILMN_2231051	TCP11L2	TCP11L2	11.40086547	0.000734099	-0.00152335	1	0.03581382
ILMN_1805200	DNM1	DNM1	11.37336598	0.000745047	-0.004428842	1	0.036052533
ILMN_1733811	JUP	JUP	11.36872886	0.00074691	0.004126361	1	0.036067512
ILMN_1704398	FZD9	FZD9	11.36381565	0.000748888	-0.003579452	1	0.036088019
ILMN_1763279	PLSCR2	PLSCR2	11.33964112	0.0007587	0.001574622	1	0.036431573
ILMN_1696279	SIM1	SIM1	11.33852859	0.000759154	-0.003048937	1	0.036431573
ILMN_1664176	FBLN5	FBLN5	11.33436233	0.00076086	0.004038494	1	0.036438113
ILMN_1808602	C21orf67	C21orf67	11.31739132	0.000767845	-0.00169087	1	0.03654169
ILMN_2275560	NDUFAF3	C3orf60	11.31751142	0.000767795	0.001634027	1	0.03654169
ILMN_1671263	CACNA1H	CACNA1H	11.31383946	0.000769315	0.003359858	1	0.03654169
ILMN_2304512	SAA1	SAA1	11.31540962	0.000768665	0.011049103	1	0.03654169
ILMN_1671703	ACTA2	ACTA2	11.28673481	0.000780629	0.008283398	1	0.036996556
ILMN_1706217	TLR4	TLR4	11.27991263	0.000783502	-0.002732771	1	0.036996556
ILMN_1710899	TSPAN18	TSPAN18	11.27951542	0.00078367	-0.002561639	1	0.036996556
ILMN_1724789	CD59	CD59	11.26933826	0.000787978	0.004395098	1	0.037049328
ILMN_1733851	DACT3	DACT3	11.27141523	0.000787097	0.003216609	1	0.037049328
ILMN_1795338	YPEL1	YPEL1	11.25679206	0.000793322	-0.00238224	1	0.03722523
ILMN_1762531	FGF9		11.24788675	0.000797137	-0.002896233	1	0.037328842
ILMN_1726250	CPAMD8	CPAMD8	11.24322388	0.000799142	-0.001894777	1	0.03734744
ILMN_1752089	IL17RE	IL17RE	11.23855355	0.000801156	-0.001225024	1	0.037366351
ILMN_1676289	NCAM1	NCAM1	11.23406947	0.000803094	-0.001925105	1	0.037381674
ILMN_1708983	CASC1	CASC1	11.2139202	0.00081186	0.00182476	1	0.037638883
ILMN_1671237	GNGT2	GNGT2	11.21739724	0.000810341	-0.001173254	1	0.037638883
ILMN_1810172	SFRP4	SFRP4	11.20386965	0.000816269	-0.009536035	1	0.037767904
ILMN_1754921	FAM43B	FAM43B	11.18775571	0.000823389	-0.002952367	1	0.038021572
ILMN_1657891	TNKS	TNKS	11.17450687	0.000829289	-0.000930554	1	0.038218063
ILMN_1669674	CNPY3	CNPY3	11.16451799	0.000833766	-0.002764868	1	0.038346308
ILMN_1688346	ZNF800	ZNF800	11.16094411	0.000835374	0.003756545	1	0.038346308
ILMN_2292696	COX15	COX15	11.1478206	0.000841305	0.00135769	1	0.038542368
ILMN_2290522	TSPAN4	TSPAN4	11.13220801	0.000848415	0.001430147	1	0.038791622
ILMN_1678799	RAPGEF1	RAPGEF1	11.10101191	0.000862806	-0.002465966	1	0.039300591
ILMN_1678095	SMPDL3B	SMPDL3B	11.10074356	0.000862931	0.001266642	1	0.039300591
ILMN_1689007	SFRS14	SFRS14	11.09107432	0.000867442	-0.003231669	1	0.039428727
ILMN_1680390	GCNT2	GCNT2	11.08221479	0.000871596	0.002591005	1	0.039463097
ILMN_2264011	GRAP	GRAP	11.08541109	0.000870095	0.003723913	1	0.039463097
ILMN_1710734	GZMK	GZMK	11.07519894	0.0008749	0.004463617	1	0.039535622
ILMN_1728605	TTC3	TTC3L	11.0695461	0.000877572	-0.003261089	1	0.039579332
ILMN_2129927	EXT1	EXT1	11.06279391	0.000880773	0.00433342	1	0.039646744
ILMN_1738529	BCS1L	BCS1L	11.04827207	0.000887699	-0.002491839	1	0.03977211
ILMN_1779934	CDH23	CDH23	11.04203871	0.000890689	-0.00280309	1	0.03977211
ILMN_1658384	CRTAC1	CRTAC1	11.02900464	0.000896973	0.004699873	1	0.03977211
ILMN_1727761	GMEB1	GMEB1	11.04020446	0.00089157	-0.002044729	1	0.03977211
ILMN_2228035	HS3ST1	HS3ST1	11.02937936	0.000896792	0.001709691	1	0.03977211
ILMN_1716596	NSMAF	NSMAF	11.02841798	0.000897257	0.002595632	1	0.03977211
ILMN_1701613	RARRES3	RARRES3	11.03248101	0.000895292	0.005661731	1	0.03977211
ILMN_1812678	TMEM195	TMEM195	11.03646788	0.000893369	0.001165776	1	0.03977211
ILMN_1668125	MYRIP	MYRIP	11.02141944	0.000900651	0.003217848	1	0.039846506
ILMN_2140990	CAMK1	CAMK1	11.01681408	0.000902891	-0.004844974	1	0.039869684
ILMN_1749502	ZNF215	ZNF215	11.00816077	0.000907116	0.001285154	1	0.039980239
ILMN_1654997	P2RX3	P2RX3	10.99243697	0.000914844	0.001301801	1	0.04024449
ILMN_2389080	IL4	IL4	10.98861681	0.000916732	0.00137054	1	0.040251295
ILMN_1776147	C21orf59	C21orf59	10.94777304	0.000937162	-0.000187312	1	0.040916274
ILMN_1764185	CDC37L1	CDC37L1	10.95031547	0.000935877	0.001180428	1	0.040916274
ILMN_1676088	MSRB3	MSRB3	10.95186371	0.000935095	0.004315722	1	0.040916274
ILMN_1712475	HS3ST2	HS3ST2	10.92739989	0.000947524	0.004283184	1	0.041213737
ILMN_1781060	SYN2	SYN2	10.93035512	0.000946014	0.005675421	1	0.041213737
ILMN_1719627	SLC27A3	SLC27A3	10.91304699	0.000954893	-0.003625847	1	0.041456649
ILMN_1809364	NTF3	NTF3	10.90896141	0.000957002	0.002377198	1	0.041470667
ILMN_1813682	MRPL53	MRPL53	10.90121449	0.000961012	-0.003267668	1	0.041566914
ILMN_1777397	MSX1	MSX1	10.88342538	0.000970286	-0.005171924	1	0.041812321
ILMN_1788955	PDLIM1	PDLIM1	10.8852453	0.000969333	0.004474995	1	0.041812321
ILMN_1672940	ZNF562	ZNF562	10.86921487	0.00097776	-0.003842875	1	0.042056343
ILMN_1716407	SORBS2	SORBS2	10.82322833	0.001002346	0.004032331	1	0.04300291
ILMN_1797209	TSGA14	TSGA14	10.82115421	0.001003469	0.001409501	1	0.04300291
ILMN_1767475	CERK	CERK	10.81544742	0.001006567	0.002448785	1	0.043056226
ILMN_2347949	G6PD	G6PD	10.7893986	0.00102083	-0.004826575	1	0.043506107
ILMN_1787127	SLC43A2	SLC43A2	10.79105337	0.001019918	0.003910116	1	0.043506107
ILMN_1690122	CRKL	CRKL	10.78090301	0.001025526	0.003178384	1	0.043626193
ILMN_1738095	PER2	PER2	10.77426525	0.001029211	-0.006157143	1	0.04370288
ILMN_2340347	PC	PC	10.76539628	0.001034154	-0.006418689	1	0.043832663
ILMN_1755502	USP2	USP2	10.76200446	0.001036051	-0.001064354	1	0.043833078
ILMN_1655039	SLC27A4	SLC27A4	10.75714351	0.001038776	-0.00235161	1	0.043868449
ILMN_1651364	PCBD2		10.73773966	0.001049725	0.002517331	1	0.044250376
ILMN_1692826	UNKL	UNKL	10.70791236	0.001066783	-0.003575563	1	0.044888
ILMN_1702329	DRP2	DRP2	10.70271859	0.001069782	-0.001177182	1	0.044932788
ILMN_1732782	SCN2A	SCN2A	10.69195385	0.001076025	0.003671165	1	0.045010483
ILMN_1750718	TNRC15	GIGYF2	10.69534706	0.001074053	0.002431607	1	0.045010483
ILMN_1764851	TP53RK	TP53RK	10.68951313	0.001077446	0.002449134	1	0.045010483
ILMN_2098126	CCL5	CCL5	10.66185977	0.001093674	0.009778485	1	0.04560639
ILMN_1675083	F8	F8	10.65090551	0.00110017	0.002789983	1	0.045795081
ILMN_1729374	ETFB	ETFB	10.64405271	0.001104254	-0.004828934	1	0.045800918
ILMN_1806266	RAP1GDS1	RAP1GDS1	10.64491381	0.00110374	-0.002957502	1	0.045800918
ILMN_1672693	IGSF11	IGSF11	10.623715	0.001116465	-0.001191611	1	0.046151264
ILMN_1810937	MPZ	MPZ	10.62336762	0.001116675	0.001588869	1	0.046151264
ILMN_2160140	MTMR8	MTMR8	10.61357452	0.001122605	0.001359147	1	0.046313921
ILMN_1745213	PCDHB3	PCDHB3	10.60122579	0.001130127	0.002122691	1	0.046459226
ILMN_1706511	TEF	TEF	10.60307369	0.001128998	-0.007153273	1	0.046459226
ILMN_1723626	APBA2	APBA2	10.5942403	0.001134405	-0.001185949	1	0.046470592
ILMN_1669624	LINS1	LINS1	10.59612173	0.001133251	0.001464641	1	0.046470592
ILMN_1713529	SEMA6A	SEMA6A	10.57899046	0.001143801	0.00391627	1	0.046773005
ILMN_1699585	BHLHE22	BHLHE22	10.56016308	0.00115551	0.00396471	1	0.047003557
ILMN_1686555	FYN	FYN	10.56408901	0.001153058	-0.003650225	1	0.047003557
ILMN_1703183	GPR148	GPR148	10.56036975	0.001155381	-0.001169922	1	0.047003557
ILMN_1784583	ALLC	ALLC	10.55320527	0.001159868	-0.001174692	1	0.047098337
ILMN_1727390	ATPAF2	ATPAF2	10.54056444	0.001167827	-0.002011642	1	0.047256323
ILMN_1728215	LAD1	LAD1	10.54128871	0.00116737	0.001054761	1	0.047256323
ILMN_1713351	SATL1	SATL1	10.53490235	0.001171411	-0.001393139	1	0.047318881
ILMN_1784036	CDH15	CDH15	10.52255166	0.001179265	-0.001099302	1	0.047553469
ILMN_1707066	MAGEE2	MAGEE2	10.50620756	0.001189742	0.001162031	1	0.047818128
ILMN_1793615	ME3	ME3	10.50589033	0.001189946	-0.002261877	1	0.047818128
ILMN_1724479	NR2C2	NR2C2	10.49842752	0.001194762	-0.003183595	1	0.04784609
ILMN_1796855	TIAL1	TIAL1	10.50107634	0.00119305	-0.00258229	1	0.04784609
ILMN_1659913	ISG20	ISG20	10.49012163	0.001200145	0.004822397	1	0.047978935
ILMN_1749792	SORBS1	SORBS1	10.48688328	0.00120225	0.005640949	1	0.04798052
ILMN_1723020	MAP3K1	MAP3K1	10.4692409	0.001213786	0.004357162	1	0.048357811
ILMN_2311278	ADD3	ADD3	10.4512173	0.001225687	-0.005552471	1	0.048581948
ILMN_2067408	CLRN3	CLRN3	10.4524904	0.001224842	0.001302973	1	0.048581948
ILMN_1812297	CYP26B1	CYP26B1	10.45155277	0.001225464	0.008240691	1	0.048581948
ILMN_1729453	TSPAN9	TSPAN9	10.43609541	0.001235762	0.003395209	1	0.048897874
ILMN_1748124	TSC22D3	TSC22D3	10.4310269	0.001239158	-0.007665682	1	0.048948859
ILMN_1808732	SAA1	SAA1	10.41840563	0.001247656	0.008086386	1	0.049200844
ILMN_1672650	PKM2	PKM2	10.4116268	0.001252244	-0.003545135	1	0.049214665
ILMN_1772278	TANC1	TANC1	10.41272187	0.001251501	0.00366401	1	0.049214665
ILMN_1669831	C6orf192	C6orf192	10.39778069	0.001261669	0.00486953	1	0.049269673
ILMN_2073604	EBP	EBP	10.39982208	0.001260275	-0.003100139	1	0.049269673
ILMN_1712312	RAB11A	RAB11A	10.3987451	0.00126101	0.004308703	1	0.049269673
ILMN_1673676	SNX5	SNX5	10.39710791	0.001262128	-0.002023346	1	0.049269673
ILMN_2352009	ACADVL	ACADVL	10.38508904	0.001270371	-0.004274876	1	0.049427736
ILMN_1662126	MATN4	MATN4	10.38499766	0.001270433	-0.001486273	1	0.049427736
ILMN_1688475	DGKB	DGKB	10.36454431	0.001284586	0.001260891	1	0.049728466
ILMN_2120695	TSPAN7	TSPAN7	10.36599575	0.001283576	0.004773708	1	0.049728466
ILMN_1654697	ZNF280B	ZNF280B	10.37021111	0.001280649	0.001370751	1	0.049728466
ILMN_1699172	AFG3L1		10.35276938	0.001292806	-0.001460194	1	0.049963398
ILMN_1731397	STMN4	STMN4	10.34824825	0.001295976	-0.001140108	1	0.05000272
ILMN_2413508	CD97	CD97	10.33770306	0.001303401	-0.0026368	1	0.050205799
ILMN_1756862	APOL3	APOL3	10.3326563	0.00130697	0.004055518	1	0.050259912
ILMN_2055523	CSGALNACT1	CSGALNACT1	10.32604083	0.001311663	0.00164	1	0.050290417
ILMN_1727709	GPBAR1		10.32543492	0.001312093	0.006364332	1	0.050290417
ILMN_1756424	SNX21	SNX21	10.31842446	0.001317087	-0.001129854	1	0.050398641
ILMN_1695025	CD2	CD2	10.31230288	0.001321463	0.004193688	1	0.050411216
ILMN_1668247	LTC4S	LTC4S	10.30886539	0.001323927	-0.003956914	1	0.050411216
ILMN_1673950	STBD1	STBD1	10.31059901	0.001322683	-0.005935692	1	0.050411216
ILMN_2415329	SULT1C2	SULT1C2	10.29821724	0.001331588	0.001526365	1	0.050619955
ILMN_2361768	CHRNA1	CHRNA1	10.28438463	0.001341608	0.001660991	1	0.050656074
ILMN_2222651	MAK10	MAK10	10.28798546	0.001338992	0.001452025	1	0.050656074
ILMN_1767365	PAK1	PAK1	10.28186257	0.001343443	-0.002604823	1	0.050656074
ILMN_2084391	RAD18	RAD18	10.28331425	0.001342386	0.001278531	1	0.050656074
ILMN_1777565	TAP2	TAP2	10.29089972	0.001336879	0.004332102	1	0.050656074
ILMN_1729288	C1QTNF6	C1QTNF6	10.27539882	0.001348157	-0.002963419	1	0.050669336
ILMN_1732767	PSMD9	PSMD9	10.27837584	0.001345984	0.004041031	1	0.050669336
ILMN_2380967	DNASE1L1	DNASE1L1	10.26745657	0.001353973	0.003558652	1	0.050805716
ILMN_1775579	ACAD9	ACAD9	10.24467336	0.001370799	-0.001800966	1	0.051189811
ILMN_1675131	PIH1D1	PIH1D1	10.24167971	0.001373025	-0.002190845	1	0.051189811
ILMN_1693045	TMED1	TMED1	10.24294298	0.001372085	-0.003402833	1	0.051189811
ILMN_1755354	YBX2	YBX2	10.25009338	0.001366777	-0.003454621	1	0.051189811
ILMN_1706643	COL6A3	COL6A3	10.23395261	0.001378789	-0.004837807	1	0.051229232
ILMN_2364272	MBNL2	MBNL2	10.23139881	0.001380699	0.007492954	1	0.051229232
ILMN_1735680	TMEM30A	TMEM30A	10.23165538	0.001380507	0.003976052	1	0.051229232
ILMN_1773809	FOXP4	FOXP4	10.21652352	0.00139188	0.003143763	1	0.051561705
ILMN_1672908	TWIST1	TWIST1	10.21114833	0.001395942	-0.006092289	1	0.051629858
ILMN_1745651	OR1Q1	OR1Q1	10.20678764	0.001399247	0.001191257	1	0.051669806
ILMN_2107991	HABP4	HABP4	10.19125574	0.001411082	0.003450603	1	0.052016075
ILMN_1719199	TULP3	TULP3	10.18861647	0.001413103	-0.002163438	1	0.052016075
ILMN_2179967	FLJ45974		10.16863354	0.001428501	0.001210622	1	0.052499675
ILMN_1810100	PBX3	PBX3	10.15726115	0.00143734	0.003492243	1	0.052704347
ILMN_1728907	SCAMP1	SCAMP1	10.15563502	0.001438608	0.002745526	1	0.052704347
ILMN_1715551	GABRA3	GABRA3	10.13291179	0.001456451	0.001258892	1	0.053274014
ILMN_1700257	C4orf32	C4orf32	10.09413066	0.001487423	0.004206176	1	0.054205803
ILMN_1737170	FLII	FLII	10.09482077	0.001486866	-0.0029581	1	0.054205803
ILMN_2212999	KIF5C	KIF5C	10.09226874	0.001488927	0.00245612	1	0.054205803
ILMN_1803423	ARHGEF6	ARHGEF6	10.08783997	0.00149251	0.004307177	1	0.054251204
ILMN_1705116	C6orf85	SLC22A23	10.08104447	0.001498024	0.002946869	1	0.054366566
ILMN_1675708	MSH5		10.05844306	0.001516513	-0.001134104	1	0.054699673
ILMN_1739690	NPFFR2	NPFFR2	10.0614478	0.001514042	0.00114714	1	0.054699673
ILMN_1785852	OBFC2A	OBFC2A	10.05831049	0.001516622	0.00480664	1	0.054699673
ILMN_1689212	RSHL3	RSHL3	10.06564543	0.001510596	0.001330636	1	0.054699673
ILMN_1724493	LYSMD2	LYSMD2	10.05197569	0.001521846	0.003775836	1	0.054802988
ILMN_2404112	TRDMT1	TRDMT1	10.04582895	0.001526933	-0.001706487	1	0.054901033
ILMN_1770673	AKNA	AKNA	10.02937054	0.001540637	-0.003328261	1	0.0552211
ILMN_1744517	GNS	GNS	10.02981397	0.001540266	0.004600039	1	0.0552211
ILMN_1779185	CYTSA	CYTSA	10.02658673	0.001542967	0.002771253	1	0.0552211
ILMN_1693668	KIAA0261	WAPAL	10.01631745	0.001551594	0.002888074	1	0.055444417
ILMN_1752404	CBFA2T2	CBFA2T2	10.00825333	0.001558403	-0.001227603	1	0.055602174
ILMN_1675048	IGF1R	IGF1R	9.998863639	0.001566369	0.000880164	1	0.055777582
ILMN_1681949	PDGFRA	PDGFRA	9.996803688	0.001568122	-0.004725975	1	0.055777582
ILMN_1761762	C6orf141	C6orf141	9.989521996	0.001574335	0.003500294	1	0.055880109
ILMN_2255256	MARVELD3	MARVELD3	9.987790495	0.001575816	0.001408964	1	0.055880109
ILMN_2368145	GRINL1A	GRINL1B	9.965159742	0.001595303	-0.00204106	1	0.056313239
ILMN_1796339	PLEKHA2	PLEKHA2	9.967352264	0.001593405	0.002390609	1	0.056313239
ILMN_1780898	PRKCH	PRKCH	9.966321024	0.001594297	0.0029203	1	0.056313239
ILMN_1711627	SIAH1	SIAH1	9.955023998	0.00160411	0.005170109	1	0.056453025
ILMN_2342554	TAGLN3	TAGLN3	9.955007936	0.001604124	0.001201248	1	0.056453025
ILMN_1663033	TMEM129	TMEM129	9.923649266	0.001631685	0.001881691	1	0.057336095
ILMN_1732071	HIST2H2BE	HIST2H2BE	9.91776713	0.001636908	-0.002866195	1	0.057346113
ILMN_1707312	NFIL3	NFIL3	9.917897322	0.001636793	0.002659238	1	0.057346113
ILMN_1791483	PDE4D	PDE4D	9.9121889	0.001641877	0.001787788	1	0.057433559
ILMN_2204876	FLVCR2	FLVCR2	9.90236303	0.001650667	0.002371734	1	0.057483993
ILMN_1752965	GREM1	GREM1	9.904525522	0.001648728	0.001628691	1	0.057483993
ILMN_1724612	SLC25A35	SLC25A35	9.902277355	0.001650744	-0.002174922	1	0.057483993
ILMN_1722330	GK2	GK2	9.889269227	0.001662454	-0.002241914	1	0.057725854
ILMN_1808789	MYO5C		9.889041336	0.00166266	0.004568797	1	0.057725854
ILMN_1714586	VGLL3	VGLL3	9.883142228	0.001667999	0.006072365	1	0.057824778
ILMN_1707503	C1orf144	C1orf144	9.87429965	0.001676034	-0.00282539	1	0.058016747
ILMN_1671058	CDX2	CDX2	9.861946275	0.001687325	0.001367541	1	0.058230899
ILMN_1684205	CIB1	CIB1	9.863909411	0.001685526	-0.001042344	1	0.058230899
ILMN_2228938	ECM2	ECM2	9.859313464	0.001689742	0.007027136	1	0.058230899
ILMN_1712673	SASH1	SASH1	9.854234879	0.001694413	0.005882514	1	0.058305363
ILMN_1659122	KLF10	KLF10	9.837138184	0.001710234	-0.002734036	1	0.058762718
ILMN_1729816	VDAC3	VDAC3	9.832854214	0.001714221	0.002365877	1	0.058812734
ILMN_1663401	LARP6	LARP6	9.819963898	0.001726277	-0.006394831	1	0.059139001
ILMN_1699085	C8orf16	C8orf16	9.805346175	0.001740053	-0.001483862	1	0.059523131
ILMN_1666364	COQ10A	COQ10A	9.796056651	0.001748865	0.002565285	1	0.059736596
ILMN_2065273	NPY6R	NPY6R	9.788851969	0.00175573	0.000858815	1	0.059883041
ILMN_1767894	POLB	POLB	9.781689515	0.001762583	0.001994225	1	0.060028609
ILMN_1703791	ANXA7	ANXA7	9.773049682	0.001770885	0.004280158	1	0.060223044
ILMN_1660847	PFKFB3	PFKFB3	9.76852421	0.001775249	-0.009538953	1	0.060283198
ILMN_1706992	ADAMTSL1	C9orf94	9.75277511	0.001790522	-0.001441451	1	0.060518549
ILMN_1791647	ASIP	ASIP	9.755372846	0.001787994	0.002220916	1	0.060518549
ILMN_1687751	BAALC	BAALC	9.751217916	0.001792039	0.003044513	1	0.060518549
ILMN_1789424	DNAJB12	DNAJB12	9.747971205	0.001795207	0.001140746	1	0.060518549
ILMN_1697491	FLJ14213		9.749200585	0.001794007	0.003571528	1	0.060518549
ILMN_1770556	SLC26A10	SLC26A10	9.745074587	0.001798038	0.001322515	1	0.060526141
ILMN_1753819	RFFL	RFFL	9.741874563	0.001801171	0.003809202	1	0.060543855
ILMN_1680856	MAMLD1	MAMLD1	9.717853985	0.001824865	0.003282725	1	0.061251638
ILMN_1750330	OR51E1	OR51E1	9.713129253	0.001829562	-0.00497687	1	0.061320695
ILMN_1803367	EVI1	EVI1	9.705237163	0.001837436	0.004532295	1	0.061495862
ILMN_1789641	ABCG2	ABCG2	9.685258394	0.001857523	0.001314292	1	0.062048888
ILMN_1747556	CDK9	CDK9	9.683498364	0.001859303	-0.002977936	1	0.062048888
ILMN_2198185	CXorf12	TMEM187	9.667374447	0.001875692	0.002387517	1	0.062486138
ILMN_1758888	PADI3	PADI3	9.664916297	0.001878203	-0.001069526	1	0.062486138
ILMN_1803398	SRF	SRF	9.662694775	0.001880476	0.003027264	1	0.062486138
ILMN_1778187	TARS2	TARS2	9.660025307	0.00188321	-0.001786497	1	0.062487607
ILMN_1784216	KRTAP19-6	KRTAP19-6	9.657397468	0.001885906	-0.001243994	1	0.062487789
ILMN_1744046	DIAPH2	DIAPH2	9.646817667	0.001896799	-0.003347459	1	0.062759191
ILMN_2078466	DZIP1L	DZIP1L	9.638985468	0.001904904	0.001440908	1	0.062866025
ILMN_1660097	HTR2C	HTR2C	9.638467812	0.001905441	-0.001325948	1	0.062866025
ILMN_1682717	IER3		9.626456307	0.001917943	-0.004125496	1	0.063188743
ILMN_1778121	CALN1	CALN1	9.597993367	0.001947901	-0.001992043	1	0.063834164
ILMN_1759679	FAM81B	FAM81B	9.601644417	0.001944032	0.001184551	1	0.063834164
ILMN_1705144	ULK1	ULK1	9.599022167	0.00194681	-0.002892554	1	0.063834164
ILMN_1735052	ULK1	ULK1	9.59740413	0.001948526	-0.002913393	1	0.063834164
ILMN_1803570	BRI3BP	BRI3BP	9.585735878	0.001960948	-0.001155749	1	0.064150628
ILMN_1701375	FBXW5	FBXW5	9.576243297	0.001971113	-0.003868675	1	0.064392471
ILMN_1766054	ABCA1	ABCA1	9.556988094	0.001991897	0.004298332	1	0.064615754
ILMN_1691476	MYLK	MYLK	9.561196735	0.001987335	0.005103448	1	0.064615754
ILMN_1809931	NDRG1	NDRG1	9.553619319	0.001995556	-0.003762724	1	0.064615754
ILMN_1805737	PFKP	PFKP	9.55190364	0.001997422	0.003409933	1	0.064615754
ILMN_2298818	RPS29		9.564323886	0.001983953	-0.003312498	1	0.064615754
ILMN_1751028	SERPINH1	SERPINH1	9.557066308	0.001991812	-0.00483123	1	0.064615754
ILMN_2317581	SHANK3	SHANK3	9.557050154	0.001991829	0.005325327	1	0.064615754
ILMN_1775780	UTS2	UTS2	9.547360242	0.002002372	0.001161542	1	0.064685799
ILMN_1751569	C1orf173	C1orf173	9.537719311	0.002012917	-0.001135575	1	0.064936148
ILMN_1651438	ZFPM1	ZFPM1	9.53406727	0.002016926	-0.004017365	1	0.064975245
ILMN_2320377	MAPK8IP3	MAPK8IP3	9.523337928	0.002028752	0.001267406	1	0.065265696
ILMN_1768279	NME6	NME6	9.505621201	0.002048434	-0.002338505	1	0.065807713
ILMN_2227757	PCDHB2	PCDHB2	9.500894376	0.002053718	0.003087422	1	0.065886327
ILMN_1773352	CCL5	CCL5	9.476502144	0.002081204	0.007882462	1	0.066401272
ILMN_2275437	H2AFY	H2AFY	9.477598005	0.002079961	0.001289973	1	0.066401272
ILMN_1705241	TDRD7	TDRD7	9.482143351	0.002074814	0.002464909	1	0.066401272
ILMN_1702821	TTLL7	TTLL7	9.481241523	0.002075834	-0.003182609	1	0.066401272
ILMN_1688458	CELA2B		9.472067838	0.002086241	-0.001305523	1	0.066470664
ILMN_1735006	ATG2B	ATG2B	9.461042275	0.002098818	-0.001742111	1	0.066779782
ILMN_1651557	KDELC2	KDELC2	9.45734471	0.002103053	0.002972298	1	0.066822995
ILMN_1751276	BDNF	BDNF	9.454591359	0.002106212	-0.001188589	1	0.066831952
ILMN_1766083	SLC22A12	SLC22A12	9.43909137	0.002124087	0.003940532	1	0.067307189
ILMN_2287958	SOX6	SOX6	9.4242077	0.002141396	0.001200301	1	0.067715845
ILMN_1781097	UBXN4	UBXN4	9.422993579	0.002142814	0.003575029	1	0.067715845
ILMN_1911605		FRS2	9.418645718	0.002147901	0.003356874	1	0.067784368
ILMN_1762764	SH3BGRL2	SH3BGRL2	9.406879054	0.002161729	0.00438311	1	0.068128184
ILMN_1789599	NBL1	NBL1	9.396717868	0.002173742	-0.004441432	1	0.068413974
ILMN_1775405	ARL4A	ARL4A	9.393095011	0.002178042	0.003789126	1	0.068456538
ILMN_1738707	S100A13	S100A13	9.386739643	0.002185606	-0.002604993	1	0.068508853
ILMN_1758315	SLC9A9	SLC9A9	9.386916982	0.002185394	-0.003032887	1	0.068508853
ILMN_1789240	MLST8		9.384162574	0.00218868	-0.002397385	1	0.068512767
ILMN_1740045	ESR2	ESR2	9.374747129	0.002199951	-0.00197535	1	0.068591006
ILMN_1809483	HSD17B14	HSD17B14	9.374673645	0.002200039	0.002728466	1	0.068591006
ILMN_1659544	STX3	STX3	9.379389852	0.002194386	0.002552492	1	0.068591006
ILMN_2246661	FAHD1	FAHD1	9.371297007	0.002204095	-0.003331787	1	0.068625357
ILMN_1788528	MED18	MED18	9.368747682	0.002207163	-0.001326467	1	0.068628871
ILMN_1793831	TRADD	TRADD	9.360169768	0.002217516	-0.002812768	1	0.068858617
ILMN_1735148	SEC24B	SEC24B	9.351822826	0.002227638	-0.001952981	1	0.069080571
ILMN_1782439	CNN3	CNN3	9.344708025	0.002236303	0.003387743	1	0.069164587
ILMN_1667893	TNS3	TNS3	9.346817295	0.00223373	0.004805008	1	0.069164587
ILMN_1705689	ADAM12	ADAM12	9.327411291	0.002257511	-0.001999874	1	0.069477101
ILMN_1800412	BMP1	BMP1	9.324286619	0.002261363	-0.002558847	1	0.069477101
ILMN_2329429	GIMAP6	GIMAP6	9.325944068	0.002259319	0.004243923	1	0.069477101
ILMN_1720531	JMJD2B	JMJD2B	9.333956616	0.002249461	-0.001494833	1	0.069477101
ILMN_1675377	ZSCAN2	ZSCAN2	9.324557952	0.002261029	-0.001750763	1	0.069477101
ILMN_1771139	FBXO31	FBXO31	9.320876617	0.002265576	0.004466395	1	0.069514569
ILMN_2326737	PPIE	PPIE	9.301364576	0.002289832	-0.003605041	1	0.070073698
ILMN_1655644	ZNF804A	ZNF804A	9.302704927	0.002288158	-0.00109982	1	0.070073698
ILMN_1660691	RAB31	RAB31	9.294174409	0.002298837	0.005056216	1	0.070256699
ILMN_1798030	XPR1	XPR1	9.278994721	0.002317966	0.002617997	1	0.070748224
ILMN_2317730	ELMO2	ELMO2	9.266309607	0.002334075	0.004319639	1	0.071146411
ILMN_1742230	BAZ1A	BAZ1A	9.257548685	0.002345267	0.003257778	1	0.071207218
ILMN_1761829	HK1	HK1	9.259572699	0.002342677	-0.001189577	1	0.071207218
ILMN_1691480	LONP2	LONP2	9.257756359	0.002345001	-0.003422807	1	0.071207218
ILMN_1807359	CLEC11A	CLEC11A	9.249489871	0.00235561	-0.003421231	1	0.071403189
ILMN_1708369	EPS15L1	EPS15L1	9.244570597	0.002361947	-0.001858708	1	0.071403189
ILMN_1758214	RARS2	RARS2	9.242965268	0.002364018	-0.002450068	1	0.071403189
ILMN_1653200	SLC22A17	SLC22A17	9.247157274	0.002358613	-0.002998324	1	0.071403189
ILMN_1764266	CKMT2	CKMT2	9.23412884	0.002375454	-0.007136273	1	0.071563179
ILMN_1708510	NFATC2IP	NFATC2IP	9.234110818	0.002375477	-0.001431472	1	0.071563179
ILMN_1670926	CHST15		9.230834528	0.002379732	0.004609944	1	0.071598479
ILMN_1664024	APOB	APOB	9.219571817	0.002394415	-0.008355515	1	0.071947072
ILMN_1706969	BEND6	BEND6	9.215122693	0.002400241	-0.001414767	1	0.072028945
ILMN_2133038	UGT3A1	UGT3A1	9.210430052	0.002406402	0.001257835	1	0.072120631
ILMN_1722056	ATP7B	ATP7B	9.205566661	0.002412803	0.003089861	1	0.072181613
ILMN_1696434	LAMA1	LAMA1	9.201168036	0.002418608	0.001428877	1	0.072181613
ILMN_2281186	RGNEF		9.200577965	0.002419387	-0.001955836	1	0.072181613
ILMN_2152257	SSTR2	SSTR2	9.197110436	0.002423975	-0.004497963	1	0.072181613
ILMN_1796949	TPX2	TPX2	9.197244738	0.002423797	0.001363454	1	0.072181613
ILMN_1872446		NTRK3	9.192938935	0.002429505	0.001727934	1	0.072253664
ILMN_1716608	NGF	NGF	9.188166325	0.002435848	0.00174073	1	0.072349667
ILMN_1806344	TLX3	TLX3	9.168594354	0.002462036	-0.00161387	1	0.073034112
ILMN_1808713	HSD17B2	HSD17B2	9.165453754	0.002466265	-0.000304011	1	0.07306624
ILMN_1652549	DTNA	DTNA	9.1621765	0.002470685	-0.003976689	1	0.073103962
ILMN_1769299	MTMR11	MTMR11	9.1547519	0.00248073	-0.003190635	1	0.073307784
ILMN_2384770	EGFLAM	EGFLAM	9.141684906	0.002498509	0.005626004	1	0.073645776
ILMN_1682316	TRIM33	TRIM33	9.143796735	0.002495627	0.00379254	1	0.073645776
ILMN_1803197	RAB3IP	RAB3IP	9.11967819	0.002528744	0.002705391	1	0.074442518
ILMN_1803147	CRB1	CRB1	9.110467263	0.002541509	-0.001191644	1	0.074723594
ILMN_1747665	Sep-02	Sep-02	9.10335802	0.002551407	-0.001402267	1	0.074919746
ILMN_1687768	NCOA7	NCOA7	9.089586142	0.00257069	0.003237935	1	0.075295618
ILMN_1763520	SULT2B1	SULT2B1	9.090165323	0.002569876	-0.00194586	1	0.075295618
ILMN_2372199	C6orf1	C6orf1	9.085749131	0.002576089	0.001150616	1	0.075348899
ILMN_1678766	DYNLT1	DYNLT1	9.083685756	0.002578998	-0.00313255	1	0.075348899
ILMN_1798373	ITPRIPL1	ITPRIPL1	9.070819416	0.002597207	-0.0014915	1	0.075785575
ILMN_1652505	APEX2	APEX2	9.059605623	0.002613183	-0.001934215	1	0.076138111
ILMN_1662383	ZRANB2	ZRANB2	9.057744797	0.002615844	-0.005544426	1	0.076138111
ILMN_1780334	KCNJ2	KCNJ2	9.054924334	0.002619882	0.002614266	1	0.076160213
ILMN_1755818	BGLAP	BGLAP	9.049864386	0.002627143	-0.001922349	1	0.076215891
ILMN_1864166		HIVEP3	9.049017353	0.00262836	0.00247162	1	0.076215891
ILMN_2103761	TLE4	TLE4	9.044374947	0.002635043	0.002349502	1	0.076314395
ILMN_2278819	PDE7A	PDE7A	9.024843342	0.002663348	0.001131912	1	0.077038073
ILMN_1722045	ARSB	ARSB	9.00658846	0.002690081	-0.001169776	1	0.077234249
ILMN_1661137	SH3RF2	SH3RF2	9.007301052	0.002689032	0.0027008	1	0.077234249
ILMN_2066151	TEK	TEK	9.010162216	0.002684826	0.00471075	1	0.077234249
ILMN_2145518	TMEM126B	TMEM126B	9.00874689	0.002686906	0.003490918	1	0.077234249
ILMN_1785831	ZDHHC13	ZDHHC13	9.009062082	0.002686442	0.001449101	1	0.077234249
ILMN_1654473	ZP1	ZP1	9.015579731	0.00267688	-0.001954664	1	0.077234249
ILMN_1733430	KCNMB3	KCNMB3	8.989364898	0.002715554	-0.001220632	1	0.077869338
ILMN_2309245	BIN1	BIN1	8.98073718	0.002728406	-0.003304266	1	0.077966194
ILMN_1690170	CRABP2	CRABP2	8.973977746	0.002738518	-0.005135899	1	0.077966194
ILMN_2394777	DTNA	DTNA	8.984737766	0.002722439	-0.004190869	1	0.077966194
ILMN_1763891	FLJ35258		8.965723236	0.002750918	-0.005858412	1	0.077966194
ILMN_1769934	GRHL1	GRHL1	8.962447146	0.002755855	0.001191385	1	0.077966194
ILMN_1673953	HRH1	HRH1	8.96909645	0.002745844	0.001392091	1	0.077966194
ILMN_2177928	KCNJ9	KCNJ9	8.975874806	0.002735676	0.001041709	1	0.077966194
ILMN_1684143	NPTXR	NPTXR	8.966504898	0.002749741	-0.00150884	1	0.077966194
ILMN_1660732	PPP2R2B	PPP2R2B	8.965030197	0.002751962	0.00211677	1	0.077966194
ILMN_1769550	SLFN5	SLFN5	8.963159898	0.00275478	-0.002882661	1	0.077966194
ILMN_1800912	ZFP106	ZFP106	8.970250588	0.00274411	0.004921827	1	0.077966194
ILMN_1704376	GLDN	GLDN	8.950185222	0.002774415	0.006982159	1	0.078395774
ILMN_1709253	KCNK10	KCNK10	8.945149011	0.002782074	-0.001484286	1	0.078412077
ILMN_1788388	NOVA2	NOVA2	8.943150662	0.002785119	0.001226672	1	0.078412077
ILMN_2094786	VWA3B	VWA3B	8.945616116	0.002781363	-0.001132212	1	0.078412077
ILMN_2401873	DUSP10	DUSP10	8.93535826	0.002797026	0.003008785	1	0.078651965
ILMN_1729033	RPL9		8.932652359	0.002801173	-0.003775263	1	0.078673324
ILMN_1723274	GPR55	GPR55	8.920652176	0.002819638	0.001301784	1	0.079096296
ILMN_1718285	HOXC8	HOXC8	8.910580911	0.002835231	0.004037775	1	0.079246572
ILMN_1709717	LRRC15	LRRC15	8.911319676	0.002834084	-0.001840176	1	0.079246572
ILMN_1742330	PLXNB1	PLXNB1	8.912026898	0.002832987	-0.00359098	1	0.079246572
ILMN_1779353	PUS7	PUS7	8.899634444	0.002852278	0.002304803	1	0.079531632
ILMN_2072875	SUPT7L	SUPT7L	8.900807491	0.002850446	0.001397219	1	0.079531632
ILMN_1730433	CD2AP	CD2AP	8.886363528	0.002873084	0.001348338	1	0.080015732
ILMN_2334205	ERCC6L	ERCC6L	8.875572782	0.002890116	0.001111877	1	0.080297503
ILMN_1766955	VCAM1	VCAM1	8.876728539	0.002888286	0.001321474	1	0.080297503
ILMN_2237601	KCNMB2	KCNMB2	8.869687731	0.002899447	0.001104016	1	0.08046053
ILMN_1734486	C1orf19	TSEN15	8.863101392	0.002909927	0.003860089	1	0.080612731
ILMN_1751393	ZNF684	ZNF684	8.861881192	0.002911873	0.001695207	1	0.080612731
ILMN_1727704	LRRC29	LRRC29	8.850702056	0.002929762	-0.002262823	1	0.081011401
ILMN_1664098	FASTK	FASTK	8.847476441	0.002934944	-0.00353549	1	0.081058199
ILMN_1792508	TMEM59	TMEM59	8.837215063	0.002951492	0.003119926	1	0.081418411
ILMN_2232339	SLC22A9	SLC22A9	8.830248779	0.00296278	-0.000976557	1	0.081632846
ILMN_1685124	TCTN1	TCTN1	8.823076498	0.002974448	-0.002216171	1	0.081857221
ILMN_2261416	CD3D	CD3D	8.813371743	0.002990309	0.00399478	1	0.082099191
ILMN_1677041	CHUK	CHUK	8.813693291	0.002989782	0.00264509	1	0.082099191
ILMN_1815043	MRPS2	MRPS2	8.805992593	0.003002428	-0.002655205	1	0.082334575
ILMN_1789361	PKD2L1	PKD2L1	8.797184298	0.003016958	0.001137855	1	0.082635478
ILMN_1699852	CES8		8.768984321	0.00306396	-0.00216103	1	0.083689029
ILMN_1798977	GPR97	GPR97	8.756948223	0.003084247	-0.001102372	1	0.083689029
ILMN_1782141	GRHL3	GRHL3	8.760879308	0.003077606	-0.001033404	1	0.083689029
ILMN_1701403	HIP1	HIP1	8.758497515	0.003081628	0.003218931	1	0.083689029
ILMN_2409793	MAZ	MAZ	8.767103404	0.003067122	-0.001991121	1	0.083689029
ILMN_1694084	PSCD1	CYTH1	8.771199324	0.003060242	0.003530627	1	0.083689029
ILMN_1692207	ST5	ST5	8.757284556	0.003083678	0.001189382	1	0.083689029
ILMN_2192469	UNK	UNK	8.764678682	0.003071202	-0.000952188	1	0.083689029
ILMN_2121389	ACOT1	ACOT1	8.747323913	0.003100567	-0.001527767	1	0.083995808
ILMN_1714988	HOXD8	HOXD8	8.746019589	0.003102786	0.001163795	1	0.083995808
ILMN_1814737	LNPEP	LNPEP	8.743658835	0.003106805	-0.002332494	1	0.084006709
ILMN_2256482	HMGCLL1	HMGCLL1	8.740769891	0.003111731	0.001035906	1	0.084042068
ILMN_2317580	SHANK3	SHANK3	8.73295331	0.003125099	0.004849044	1	0.084305082
ILMN_2382990	HK1	HK1	8.728777221	0.003132265	-0.003536926	1	0.084325112
ILMN_1775111	SND1	SND1	8.728289722	0.003133102	-0.003650101	1	0.084325112
ILMN_2110919	EBF2		8.717370546	0.003151923	-0.002480545	1	0.084395283
ILMN_1776283	LGALS12	LGALS12	8.716240628	0.003153877	-0.005734433	1	0.084395283
ILMN_1657550	MVD	MVD	8.719066011	0.003148993	-0.004477349	1	0.084395283
ILMN_1745785	NR2F2	NR2F2	8.718274286	0.003150361	0.001629473	1	0.084395283
ILMN_1785175	SWAP70		8.722940108	0.003142309	0.003121005	1	0.084395283
ILMN_1787556	NPC1L1	NPC1L1	8.713125165	0.003159272	-0.004049078	1	0.084442347
ILMN_2196287	INGX	INGX	8.703505217	0.003175987	-0.001159585	1	0.084715353
ILMN_2072603	MRPL14	MRPL14	8.703050289	0.00317678	-0.002585028	1	0.084715353
ILMN_1700232	FBXO30	FBXO30	8.700216874	0.003181722	0.002601817	1	0.084749834
ILMN_1754576	KRT6C	KRT6C	8.692348451	0.003195486	-0.001154757	1	0.08501897
ILMN_1737380	BCAP29	BCAP29	8.681993745	0.003213692	0.0031976	1	0.085210538
ILMN_1681741	C1orf31	C1orf31	8.686084431	0.003206487	-0.002207441	1	0.085210538
ILMN_1718629	NRIP1	NRIP1	8.682451875	0.003212885	-0.005309951	1	0.085210538
ILMN_1815148	MAN2A2	MAN2A2	8.678878503	0.00321919	0.002691412	1	0.085258987
ILMN_1671600	EPS8L1	EPS8L1	8.673299254	0.003229061	0.001128594	1	0.085325815
ILMN_1806533	PDE7B	PDE7B	8.674532827	0.003226876	0.003399264	1	0.085325815
ILMN_1735168	SUV420H2	SUV420H2	8.670576589	0.003233889	0.001238273	1	0.085356283
ILMN_1730523	FAM195A	C16orf14	8.660534235	0.003251759	-0.002815081	1	0.085388977
ILMN_1658376	CCDC114	CCDC114	8.661728791	0.003249628	-0.001074655	1	0.085388977
ILMN_1652938	PRRG3	PRRG3	8.663958811	0.003245654	-0.001746207	1	0.085388977
ILMN_1663446	SORBS1	SORBS1	8.661732215	0.003249622	-0.004042458	1	0.085388977
ILMN_1652872	UBOX5	UBOX5	8.659554323	0.003253509	-0.001269645	1	0.085388977
ILMN_1811648	DCAKD	DCAKD	8.653773264	0.003263847	0.002726989	1	0.085521164
ILMN_1676385	PAK2	PAK2	8.652622664	0.003265909	-0.004757452	1	0.085521164
ILMN_1651690	PGBD4	PGBD4	8.646718963	0.003276509	-0.001301887	1	0.085702101
ILMN_1806787	CSDC2	CSDC2	8.633806277	0.003299814	0.001368277	1	0.086214598
ILMN_1799103	SNRPB	SNRPB	8.628094037	0.003310177	0.002340539	1	0.086388188
ILMN_1729117	COL5A2	COL5A2	8.622533668	0.003320297	-0.004695903	1	0.086555034
ILMN_2412564	NCBP2	NCBP2	8.618929045	0.003326874	-0.001720917	1	0.08662926
ILMN_2232712	MYO10	MYO10	8.616396256	0.003331503	0.001470964	1	0.086652659
ILMN_1736441	PDXP	PDXP	8.599511072	0.003362533	0.002619611	1	0.087166904
ILMN_1813671	SLC25A1	SLC25A1	8.59989479	0.003361824	-0.005982548	1	0.087166904
ILMN_2325185	TYSND1	TYSND1	8.601252604	0.003359319	-0.003190551	1	0.087166904
ILMN_2374425	CCNE1	CCNE1	8.594506259	0.003371786	-0.001930365	1	0.087309339
ILMN_1681826	CRB2	CRB2	8.588448505	0.003383021	0.001096124	1	0.087502709
ILMN_2102422	ABCB8	ABCB8	8.585618456	0.003388283	0.00118987	1	0.087541321
ILMN_1794163	TMOD4	TMOD4	8.580689377	0.003397467	-0.001522937	1	0.087681078
ILMN_1693401	KLHL28	KLHL28	8.5769041	0.003404537	-0.001677301	1	0.087766027
ILMN_1658498	SLC44A3	SLC44A3	8.562395936	0.003431775	0.001349287	1	0.088370105
ILMN_1754555	SVOPL	SVOPL	8.556054393	0.00344375	-0.001100719	1	0.088554493
ILMN_1805158	TAF1A	TAF1A	8.55456921	0.003446561	0.001275338	1	0.088554493
ILMN_2347349	CCNB1IP1	CCNB1IP1	8.54990571	0.003455401	-0.002744751	1	0.088585656
ILMN_2381197	RNF19A	RNF19A	8.551414314	0.003452539	0.004667494	1	0.088585656
ILMN_1684549	RNPC2		8.547729102	0.003459535	-0.001298132	1	0.088593857
ILMN_1706203	SOBP	SOBP	8.541363193	0.003471655	-0.001639066	1	0.08880632
ILMN_1748625	TCEAL4	TCEAL4	8.533928835	0.003485864	0.002120688	1	0.089071692
ILMN_1736340	ANGEL2	ANGEL2	8.531901362	0.003489749	0.001978068	1	0.089072978
ILMN_1790043	NXF4	NXF4	8.524811255	0.003503371	0.001191138	1	0.089322496
ILMN_1657766	TRIM29	TRIM29	8.521415844	0.003509913	-0.00133648	1	0.089391176
ILMN_1758658	FADD	FADD	8.510564317	0.003530905	0.002473183	1	0.089496213
ILMN_1708728	H2AFJ	H2AFJ	8.515184165	0.003521953	-0.003603069	1	0.089496213
ILMN_1765550	HOMEZ	HOMEZ	8.512220426	0.003527693	0.001250811	1	0.089496213
ILMN_1738677	PRPF8	PRPF8	8.509329167	0.003533303	0.002595045	1	0.089496213
ILMN_1789233	VPS37C	VPS37C	8.514209476	0.00352384	0.00258584	1	0.089496213
ILMN_2057981	FAM164A	FAM164A	8.50227469	0.003547028	-0.00320266	1	0.089680479
ILMN_1661627	LZIC	LZIC	8.501622261	0.0035483	-0.001612042	1	0.089680479
ILMN_1659878	PAK2	PAK2	8.498927728	0.003553558	-0.001752724	1	0.089715761
ILMN_1772233	CENTD2	ARAP1	8.494636547	0.003561949	-0.002114911	1	0.089829962
ILMN_1682264	DCAF7	WDR68	8.491036968	0.003569003	0.003219357	1	0.089910238
ILMN_1813561	SCIN	SCIN	8.488730726	0.00357353	0.008449769	1	0.089926747
ILMN_2176225	IFNW1	IFNW1	8.484614723	0.003581624	0.001114863	1	0.090032885
ILMN_1738742	PLAT	PLAT	8.47245023	0.003605654	0.004585496	1	0.090538953
ILMN_2406043	VPS24	RNF103	8.465992525	0.003618478	0.004040725	1	0.090762827
ILMN_2251184	ERP29	ERP29	8.459282241	0.003631851	-0.00331967	1	0.090886534
ILMN_1673773	GALNTL4	GALNTL4	8.45947645	0.003631464	0.003701531	1	0.090886534
ILMN_1796455	RYR3	RYR3	8.455984777	0.003638442	0.002296207	1	0.090886534
ILMN_1769402	SEC14L5	SEC14L5	8.455675186	0.003639061	0.001039008	1	0.090886534
ILMN_1660879	FRMPD2	FRMPD2	8.442796162	0.003664923	-0.001124036	1	0.091434121
ILMN_2360705	ACSL3	ACSL3	8.433541547	0.003683622	0.003872143	1	0.091802028
ILMN_1716309	EGFL6	EGFL6	8.430269728	0.003690256	0.01076333	1	0.091868785
ILMN_1770963	NAALADL1	NAALADL1	8.428039903	0.003694784	-0.002019606	1	0.091883032
ILMN_1722102	ANAPC11	ANAPC11	8.417493188	0.003716278	-0.003078647	1	0.092318712
ILMN_1756650	DGKH	DGKH	8.406582846	0.003738647	-0.000699262	1	0.092330452
ILMN_1751328	FAM83H	FAM83H	8.40751855	0.003736724	-0.00233028	1	0.092330452
ILMN_2068257	MXRA8	MXRA8	8.405632791	0.003740602	-0.003932823	1	0.092330452
ILMN_1742569	PAPD1	MTPAP	8.411650578	0.00372824	-0.003363961	1	0.092330452
ILMN_1737988	PRNP	PRNP	8.410966194	0.003729644	0.003319198	1	0.092330452
ILMN_1778079	Sep-04	Sep-04	8.410392475	0.003730821	-0.001791791	1	0.092330452
ILMN_1782441	CDKL2	CDKL2	8.39410262	0.003764403	-0.00096103	1	0.09281931
ILMN_2308806	MAPK8	MAPK8	8.383578843	0.003786261	0.001180014	1	0.093259273
ILMN_1665423	ZFP91	CNTF	8.38101267	0.003791611	0.00241806	1	0.093292108
ILMN_1793549	PTPN4	PTPN4	8.378097917	0.003797697	-0.003887071	1	0.093342963
ILMN_2268409	VPS13B	VPS13B	8.374924522	0.003804334	-0.001132186	1	0.093407247
ILMN_1652521	MTMR9	MTMR9	8.36896902	0.003816821	0.002416393	1	0.093614889
ILMN_2224333	C3orf65	C3orf65	8.362353977	0.00383074	0.001164762	1	0.093663792
ILMN_1812666	DNAJC15	DNAJC15	8.362916272	0.003829555	0.003407625	1	0.093663792
ILMN_1814661	PHLPP1	PHLPP	8.360754099	0.003834114	-0.002634363	1	0.093663792
ILMN_1728236	SLFN12	SLFN12	8.360360434	0.003834945	0.001421713	1	0.093663792
ILMN_1796245	DNASE2	DNASE2	8.356160138	0.00384382	0.003216127	1	0.093747537
ILMN_1656225	DUPD1	DUPD1	8.354919024	0.003846446	-0.0011739	1	0.093747537
ILMN_1744268	PLEC1	PLEC1	8.334376208	0.003890183	-0.003206187	1	0.094714138
ILMN_1678493	CHN1	CHN1	8.329441109	0.003900766	0.002775328	1	0.09487234
ILMN_1794399	SNRK	SNRK	8.325433466	0.003909381	0.004463918	1	0.094982415
ILMN_1710482	APLP2	APLP2	8.316589675	0.003928461	0.002621644	1	0.095346246
ILMN_1738369	TUFM	TUFM	8.309360753	0.003944127	-0.002624585	1	0.095626554
ILMN_1725554	DNAJC5G	DNAJC5G	8.30266674	0.003958691	-0.00101587	1	0.095879573
ILMN_1776674	SAC3D1	SAC3D1	8.300123895	0.003964237	-0.003678382	1	0.095913898
ILMN_1706687	KLHL5	KLHL5	8.292201861	0.003981568	0.004164354	1	0.096232971
ILMN_2295844	VAMP1	VAMP1	8.288815814	0.003988999	0.001232982	1	0.096312356
ILMN_2411139	FIBP	FIBP	8.281159408	0.004005854	-0.001748119	1	0.096618875
ILMN_1685954	HMBS	HMBS	8.274276582	0.004021068	-0.002685205	1	0.096784817
ILMN_2195236	PGRMC2	PGRMC2	8.27575835	0.004017788	0.006636365	1	0.096784817
ILMN_1725366	SLC27A5	SLC27A5	8.268409799	0.004034082	-0.001823103	1	0.096997549
ILMN_1802872	PPIL2	PPIL2	8.264733474	0.00404226	-0.001081028	1	0.097093652
ILMN_1767601	C21orf94	C21orf94	8.262547842	0.004047129	-0.001194293	1	0.097110189
ILMN_1756898	COQ9	COQ9	8.226911449	0.004127371	-0.003075829	1	0.097366581
ILMN_1813386	CORO6	CORO6	8.232325024	0.004115078	-0.002787951	1	0.097366581
ILMN_1734096	DCLRE1A	DCLRE1A	8.236085562	0.00410656	0.00167986	1	0.097366581
ILMN_2385220	DFFA	DFFA	8.226268442	0.004128834	-0.004282854	1	0.097366581
ILMN_1693072	ELAC1	ELAC1	8.226161303	0.004129077	0.00145414	1	0.097366581
ILMN_1758906	GNA13	GNA13	8.243983828	0.004088729	0.004154772	1	0.097366581
ILMN_1724207	IVD	IVD	8.244199716	0.004088243	-0.003657063	1	0.097366581
ILMN_1739375	LACRT	LACRT	8.251967393	0.004070786	0.000980758	1	0.097366581
ILMN_2375786	LECT1	LECT1	8.24206483	0.004093054	0.001705531	1	0.097366581
ILMN_1738784	PPP2R5A	PPP2R5A	8.254383956	0.00406537	-0.004038668	1	0.097366581
ILMN_1683148	PRICKLE2	PRICKLE2	8.228253995	0.004124319	-0.003096809	1	0.097366581
ILMN_2048478	SLC22A3	SLC22A3	8.237535904	0.00410328	0.002232658	1	0.097366581
ILMN_2261099	SORBS3	SORBS3	8.23741011	0.004103565	0.001033676	1	0.097366581
ILMN_1719599	SYTL4	SYTL4	8.237691748	0.004102928	0.003437366	1	0.097366581
ILMN_1670676	TBRG1	TBRG1	8.238503569	0.004101093	0.001079679	1	0.097366581
ILMN_1805535	VRK3	VRK3	8.226421396	0.004128486	-0.00177016	1	0.097366581
ILMN_1779522	ZNF347	ZNF347	8.246700592	0.004082614	-0.001227356	1	0.097366581
ILMN_1717295	C6orf122		8.219776704	0.00414363	-0.001228939	1	0.097420792
ILMN_1714397	CRYL1	CRYL1	8.213354764	0.00415832	0.00231276	1	0.097420792
ILMN_1806487	FAM109B	FAM109B	8.213714507	0.004157496	-0.001640034	1	0.097420792
ILMN_1767662	LASS6	LASS6	8.21841178	0.004146748	-0.004306836	1	0.097420792
ILMN_1756550	NUP62CL	NUP62CL	8.212071762	0.004161261	-0.001096478	1	0.097420792
ILMN_1780987	RFXANK	RFXANK	8.215762879	0.004152805	-0.00360115	1	0.097420792
ILMN_2107184	SNRK	SNRK	8.216455034	0.004151222	0.003276037	1	0.097420792
ILMN_2216637	STK32B	STK32B	8.210472358	0.004164931	-0.004002448	1	0.097420792
ILMN_1815570	HOXA6	HOXA6	8.202880087	0.004182395	-0.004013613	1	0.097534619
ILMN_1680453	ITM2C	ITM2C	8.204642215	0.004178335	0.00304932	1	0.097534619
ILMN_1685002	RCE1	RCE1	8.204705067	0.00417819	0.002120456	1	0.097534619
ILMN_1667883	THOC5	THOC5	8.196558882	0.004196992	-0.003620483	1	0.097678883
ILMN_1798256	UPP1	UPP1	8.196990036	0.004195994	0.004865716	1	0.097678883
ILMN_1703617	AHSA1	AHSA1	8.180217325	0.004234969	-0.002983635	1	0.097816216
ILMN_1789171	EEF2K	EEF2K	8.18647891	0.004220376	0.00314998	1	0.097816216
ILMN_2225144	EIF4E3	EIF4E3	8.178203752	0.004239672	0.00420563	1	0.097816216
ILMN_1738816	FOXO1	FOXO1	8.186876627	0.004219451	-0.004949075	1	0.097816216
ILMN_2249920	FYN	FYN	8.175923288	0.004245006	-0.003006873	1	0.097816216
ILMN_1804568	HOMER1	HOMER1	8.179902569	0.004235704	0.000983247	1	0.097816216
ILMN_2228538	IRAK1BP1	IRAK1BP1	8.179235653	0.004237261	0.001057709	1	0.097816216
ILMN_1730028	MFSD9	MFSD9	8.182748115	0.004229064	-0.002288091	1	0.097816216
ILMN_2138435	MRPS27	MRPS27	8.176762504	0.004243042	-0.002031594	1	0.097816216
ILMN_2375557	SCMH1	SCMH1	8.181403343	0.004232201	-0.00191696	1	0.097816216
ILMN_1692698	VASH2	VASH2	8.171214305	0.00425604	-0.001452947	1	0.097973291
ILMN_1700109	PTOV1	PTOV1	8.167092263	0.004265724	-0.00301298	1	0.098098976
ILMN_1728478	CXCL16	CXCL16	8.156851196	0.004289879	0.007216539	1	0.098362306
ILMN_1717888	KHK	KHK	8.157756611	0.004287738	0.001048158	1	0.098362306
ILMN_1807044	UBAC1	UBAC1	8.157067993	0.004289366	0.001972586	1	0.098362306
ILMN_1725297	AMPH	AMPH	8.147802303	0.004311338	0.001409795	1	0.098403639
ILMN_1783333	C16orf61	C16orf61	8.153922181	0.004296813	0.002568363	1	0.098403639
ILMN_1698732	PALLD	PALLD	8.151033661	0.004303662	0.006511859	1	0.098403639
ILMN_2052891	PKD2	PKD2	8.147381289	0.004312339	0.004017863	1	0.098403639
ILMN_1755224	TMEM102	TMEM102	8.147160279	0.004312865	-0.000979151	1	0.098403639
ILMN_1806691	GHSR	GHSR	8.143229177	0.004322224	-0.00117984	1	0.098520417
ILMN_1698209	AGPS	AGPS	8.14020168	0.004329447	-0.001799917	1	0.098588295
ILMN_1772486	ELF2	ELF2	8.138407512	0.004333733	-0.002812358	1	0.098589238
ILMN_1664303	HTATIP2	HTATIP2	8.133906587	0.004344504	0.003724688	1	0.098641047
ILMN_1738322	SHROOM1	SHROOM1	8.134043908	0.004344175	-0.001526739	1	0.098641047
ILMN_1664701	FLJ14816		8.129796931	0.004354362	-0.000957134	1	0.098672896
ILMN_1748591	ODC1	ODC1	8.128251148	0.004358076	0.004492242	1	0.098672896
ILMN_1741171	TM2D2	TM2D2	8.128012046	0.004358651	0.002112141	1	0.098672896
ILMN_1696587	LRP1B	LRP1B	8.117393428	0.004384255	0.0039349	1	0.099070777
ILMN_1695549	PVRL1	PVRL1	8.115423141	0.004389023	-0.001175625	1	0.099070777
ILMN_1718207	SETDB1	SETDB1	8.116821278	0.004385639	-0.002149875	1	0.099070777
ILMN_1714083	KLHL8	KLHL8	8.100644154	0.004424953	-0.002144671	1	0.099784838
ILMN_2292646	GAD1	GAD1	8.097467824	0.004432714	0.001051894	1	0.099862904
ILMN_1799708	GYPA	GYPA	8.092587062	0.004444667	-0.001001257	1	0.099938321
ILMN_1692844	TBC1D19	TBC1D19	8.09325689	0.004443025	-0.001910272	1	0.099938321
ILMN_1712944	AES	AES	8.087677159	0.004456725	0.004081016	1	0.099990223
ILMN_1747506	DHX34	DHX34	8.088377267	0.004455003	-0.00187147	1	0.099990223
ILMN_1802611	SPEN	SPEN	8.086390349	0.00445989	0.002372556	1	0.099990223
ILMN_1712375	NCAPH2	NCAPH2	8.083574687	0.004466825	-0.000927434	1	0.100049122
ILMN_2235602	CCDC150	CCDC150	8.078250909	0.004479967	0.001037512	1	0.10015032
ILMN_2060115	SORL1	SORL1	8.079058683	0.00447797	-0.003039081	1	0.10015032
ILMN_1715662	CCDC80	CCDC80	8.075477025	0.004486829	-0.002720113	1	0.100207295
ILMN_1660963	CCIN	CCIN	8.069259262	0.004502252	-0.00083156	1	0.100398062
ILMN_1778308	COL4A4	COL4A4	8.068191452	0.004504906	-0.001121913	1	0.100398062
ILMN_2051469	E2F1	E2F1	8.060499652	0.004524071	0.001459045	1	0.100398062
ILMN_1668092	ESAM	ESAM	8.065373422	0.004511918	0.003656679	1	0.100398062
ILMN_1655426	KLK3	KLK3	8.062110686	0.00452005	-0.001201946	1	0.100398062
ILMN_1749009	REXO2	REXO2	8.059875873	0.004525628	-0.003039569	1	0.100398062
ILMN_1746846	TTLL4	TTLL4	8.064863117	0.004513188	-0.001112825	1	0.100398062
ILMN_1756374	SYCP1	SYCP1	8.056781942	0.004533363	0.001535572	1	0.100473692
ILMN_1813021	COL4A6	COL4A6	8.054779018	0.004538378	0.001012071	1	0.100488944
ILMN_1732967	KIAA1949		8.035238498	0.004587597	-0.00235421	1	0.101482013
ILMN_2280911	VPS41	VPS41	8.027013598	0.004608476	-0.001936721	1	0.101846886
ILMN_1722286	ABCA5	ABCA5	7.955722793	0.004793556	-0.00194256	1	0.102023931
ILMN_1784176	ABCA5	ABCA5	8.002934357	0.004670161	0.001892311	1	0.102023931
ILMN_2149766	APPBP2	APPBP2	7.991678149	0.004699284	0.002374163	1	0.102023931
ILMN_1668727	ARSB	ARSB	8.007397181	0.004658665	0.001081348	1	0.102023931
ILMN_1664772	ATP2B4	ATP2B4	7.977622024	0.004735911	-0.003356769	1	0.102023931
ILMN_1677440	ATP6AP2	ATP6AP2	7.971323095	0.004752419	0.004276024	1	0.102023931
ILMN_1790625	CBX3	CBX3	7.962328582	0.004776093	-0.003734135	1	0.102023931
ILMN_2353732	CD8A	CD8A	7.983356109	0.004720934	0.002870546	1	0.102023931
ILMN_1784602	CDKN1A	CDKN1A	7.980987001	0.004727116	0.005112448	1	0.102023931
ILMN_1714990	DBT	DBT	7.968094228	0.004760904	-0.00390107	1	0.102023931
ILMN_1786882	ERCC6	ERCC6	7.996173969	0.00468763	-0.001095995	1	0.102023931
ILMN_1700597	FAM18B2	FAM18B2	7.960688088	0.004780424	0.001133707	1	0.102023931
ILMN_1789274	FBXO17	FBXO17	7.981798078	0.004724999	-0.001315442	1	0.102023931
ILMN_1745887	FBXO21	FBXO21	7.957935471	0.004787699	0.002070918	1	0.102023931
ILMN_1780060	FCN3	FCN3	7.957448661	0.004788987	0.0075319	1	0.102023931
ILMN_1758642	FLJ90757		7.982339563	0.004723586	-0.001577719	1	0.102023931
ILMN_1804476	GMPPA	GMPPA	7.995572597	0.004689187	-0.00409409	1	0.102023931
ILMN_2160764	HBP1	HBP1	7.982665115	0.004722737	-0.002496628	1	0.102023931
ILMN_1730572	HNRPDL	HNRPDL	8.015745247	0.004637239	0.003213195	1	0.102023931
ILMN_1832625		CDH7	8.00833001	0.004656266	-0.001144828	1	0.102023931
ILMN_1692394	KIAA1024	KIAA1024	8.010023099	0.004651914	-0.001023204	1	0.102023931
ILMN_1752273	KIAA1143	KIAA1143	7.989913419	0.004703866	-0.001612825	1	0.102023931
ILMN_1752647	KLRC1	KLRC1	7.96025208	0.004781575	-0.000541235	1	0.102023931
ILMN_2055781	KLRF1	KLRF1	7.954581965	0.004796579	0.001335298	1	0.102023931
ILMN_1665219	LTBP4	LTBP4	8.012791396	0.004644809	-0.003682567	1	0.102023931
ILMN_1707310	MGLL	MGLL	7.961205363	0.004779058	-0.003490619	1	0.102023931
ILMN_1802553	MRPS24	MRPS24	7.998902984	0.00468057	-0.002179229	1	0.102023931
ILMN_2046344	NFKBIL1		8.018164553	0.004631048	0.001262238	1	0.102023931
ILMN_1698330	NIT1	NIT1	7.957785743	0.004788096	-0.00146841	1	0.102023931
ILMN_1770811	PELO	PELO	7.991625189	0.004699421	-0.002959683	1	0.102023931
ILMN_2188521	PVRL3	PVRL3	7.970429286	0.004754766	-0.003338227	1	0.102023931
ILMN_1654398	RGL1	RGL1	7.959785689	0.004782808	0.003188468	1	0.102023931
ILMN_1808157	RUNDC3B	RUNDC3B	8.012087742	0.004646614	-0.002125135	1	0.102023931
ILMN_2258816	SAMD3	SAMD3	7.994961881	0.004690769	0.0017087	1	0.102023931
ILMN_2120222	SERPINB3	SERPINB3	7.971843149	0.004751054	0.001012045	1	0.102023931
ILMN_1690034	SOD3	SOD3	7.979048266	0.004732181	0.006066757	1	0.102023931
ILMN_1800739	SPINT2	SPINT2	7.981033318	0.004726995	-0.003831304	1	0.102023931
ILMN_1810835	SPRR3	SPRR3	8.009595901	0.004653012	-0.001237543	1	0.102023931
ILMN_1723145	TMEM121	TMEM121	7.971037931	0.004753168	0.001132013	1	0.102023931
ILMN_2297570	TTC39A	TTC39A	8.006976109	0.004659748	0.001017735	1	0.102023931
ILMN_1768110	ZAK		8.004993363	0.004664853	0.005857404	1	0.102023931
ILMN_1674874	MFSD10	MFSD10	7.948997092	0.004811403	-0.002935167	1	0.102239424
ILMN_1687410	OSBPL11	OSBPL11	7.947451759	0.004815513	0.00169118	1	0.102239424
ILMN_1727156	ARSI	ARSI	7.936118263	0.004845767	-0.001084906	1	0.102694009
ILMN_1716678	NPC2	NPC2	7.937426067	0.004842266	0.003721132	1	0.102694009
ILMN_1680343	AGL	AGL	7.932411153	0.004855705	-0.001237137	1	0.102717175
ILMN_1721535	COG5	COG5	7.933071567	0.004853933	-0.003577184	1	0.102717175
ILMN_1730728	OR2B2	OR2B2	7.928557288	0.004866058	0.001141819	1	0.102842522
ILMN_2053103	SLC40A1	SLC40A1	7.925738939	0.004873644	0.004845803	1	0.102909201
ILMN_1717757	CALML4	CALML4	7.924077662	0.004878121	0.001095562	1	0.102910179
ILMN_1653836	C11orf41	C11orf41	7.921141147	0.004886044	-0.002250271	1	0.102983806
ILMN_1727098	PPP1R16B	PPP1R16B	7.918562345	0.004893014	0.00316259	1	0.103037201
ILMN_1733157	THSD1	THSD1	7.911396496	0.004912433	-0.001852631	1	0.103352435
ILMN_1749838	MZF1	MZF1	7.908660737	0.004919868	-0.002378404	1	0.103415179
ILMN_1692058	NDN	NDN	7.906512006	0.004925715	-0.002929329	1	0.103444475
ILMN_1686645	UTP14C		7.901888402	0.004938322	0.002146035	1	0.103615533
ILMN_1685580	CBLB	CBLB	7.892657887	0.004963587	-0.003659913	1	0.103951527
ILMN_1810120	SYT7		7.891223171	0.004967526	0.00117476	1	0.103951527
ILMN_1758378	TSC1	TSC1	7.891137395	0.004967761	-0.001238186	1	0.103951527
ILMN_1732151	COL6A1	COL6A1	7.876763581	0.005007401	-0.004871534	1	0.104384694
ILMN_1656042	KIAA0319L	KIAA0319L	7.875672771	0.005010423	-0.002412964	1	0.104384694
ILMN_1653750	SOX10	SOX10	7.875488739	0.005010933	-0.001147454	1	0.104384694
ILMN_1774196	URM1	URM1	7.876283417	0.005008731	-0.002467774	1	0.104384694
ILMN_1802766	WDR40B	WDR40B	7.876652734	0.005007708	0.001198975	1	0.104384694
ILMN_2251804	SMC4	SMC4	7.8693485	0.005027977	-0.00146965	1	0.104645888
ILMN_1706344	ABHD6	ABHD6	7.864828219	0.005040561	0.002001474	1	0.104805405
ILMN_1764431	COPS6	COPS6	7.861003298	0.005051236	-0.001907725	1	0.104805405
ILMN_2353143	FBLIM1	FBLIM1	7.860125008	0.00505369	-0.001226181	1	0.104805405
ILMN_1731914	SCN4A	SCN4A	7.86176527	0.005049107	-0.004712506	1	0.104805405
ILMN_1690537	GTSF1L	GTSF1L	7.857399689	0.005061313	-0.001031636	1	0.104869866
ILMN_1812915	TNFRSF10B	TNFRSF10B	7.855389757	0.005066943	0.001133395	1	0.104892942
ILMN_2253822	NCKAP5		7.848010007	0.005087668	-0.001465243	1	0.105228193
ILMN_1742400	CEP350	CEP350	7.836435969	0.005120346	-0.001260405	1	0.10571171
ILMN_1745994	GAS7	GAS7	7.834899917	0.005124699	-0.002812844	1	0.10571171
ILMN_1793672	SIX5	SIX5	7.837796873	0.005116493	-0.003648842	1	0.10571171
ILMN_1714567	AHNAK	AHNAK	7.832906782	0.005130353	0.002750442	1	0.105734435
ILMN_2053345	KCNT2	KCNT2	7.826689806	0.005148029	0.001452672	1	0.105760228
ILMN_1678173	KHK	KHK	7.82819176	0.005143753	-0.001284623	1	0.105760228
ILMN_1781906	RBM17	RBM17	7.824464666	0.005154371	0.00224697	1	0.105760228
ILMN_1737518	RBM4	RBM14	7.824881606	0.005153182	0.001087285	1	0.105760228
ILMN_1691001	RTN3	RTN3	7.826676301	0.005148068	-0.001319043	1	0.105760228
ILMN_2355423	TPO	TPO	7.812361414	0.005189005	0.001740461	1	0.106376902
ILMN_1752476	C6orf134		7.807777637	0.005202184	-0.00120345	1	0.106459146
ILMN_1666545	GCNT1	GCNT1	7.808863003	0.005199061	0.002627032	1	0.106459146
ILMN_1813530	AGT	AGT	7.799613523	0.005225741	-0.003308744	1	0.106659303
ILMN_1800152	KIAA1271		7.801559143	0.005220117	-0.003026787	1	0.106659303
ILMN_2183856	TSPAN6	TSPAN6	7.80026711	0.005223851	0.003386578	1	0.106659303
ILMN_2391458	ACSL4	ACSL4	7.792124034	0.005247447	-0.001752546	1	0.10672719
ILMN_2082130	C1orf123	C1orf123	7.793611827	0.005243128	-0.003608772	1	0.10672719
ILMN_1785646	PMP22	PMP22	7.792706738	0.005245755	-0.002896525	1	0.10672719
ILMN_1653161	SNCG	SNCG	7.796396683	0.005235053	0.007931555	1	0.10672719
ILMN_2349393	MDK	MDK	7.77390799	0.005300625	0.003794951	1	0.107583569
ILMN_1751378	RARS	RARS	7.772946184	0.005303448	-0.001939869	1	0.107583569
ILMN_2073279	SIM1	SIM1	7.773871119	0.005300733	-0.001100225	1	0.107583569
ILMN_2350801	SLC25A29	SLC25A29	7.765998053	0.005323887	-0.001631315	1	0.107856784
ILMN_2049672	TMEM16C	ANO3	7.765212299	0.005326204	0.003791872	1	0.107856784
ILMN_1810327	HNRPUL2		7.762368263	0.005334597	0.003552121	1	0.107916604
ILMN_1706990	ZNF271	ZNF271	7.761064089	0.00533845	-0.002202798	1	0.107916604
ILMN_2087702	MYH9	MYH9	7.750962587	0.005368392	0.003905698	1	0.108407193
ILMN_1690096	PPP1R1B	PPP1R1B	7.74973135	0.005372053	-0.001326274	1	0.108407193
ILMN_1698259	TMEM100	TMEM100	7.743525773	0.005390545	0.004862	1	0.108685926
ILMN_1685824	B4GALT5	B4GALT5	7.738714111	0.005404928	0.003964083	1	0.1088814
ILMN_2329744	PMS2	PMS2	7.735225153	0.005415381	-0.001161972	1	0.108914429
ILMN_2073184	S1PR5	S1PR5	7.735036956	0.005415945	0.001411804	1	0.108914429
ILMN_1770030	C7orf43	C7orf43	7.727095164	0.00543982	0.001488839	1	0.109172248
ILMN_1723962	LXN	LXN	7.728748042	0.005434842	0.004062809	1	0.109172248
ILMN_1663780	WISP3	WISP3	7.726084167	0.005442867	-0.001336459	1	0.109172248
ILMN_2379560	CDC14B	CDC14C	7.721757483	0.005455926	0.002997765	1	0.109339768
ILMN_1768870	CAPZA2	CAPZA2	7.718480494	0.005465838	0.002862246	1	0.109349717
ILMN_2188722	GLS	GLS	7.718940967	0.005464444	0.003919679	1	0.109349717
ILMN_1666502	SOBP	SOBP	7.712965226	0.005482562	-0.003760452	1	0.109589906
ILMN_1711346	EGFLAM	EGFLAM	7.710657543	0.005489575	-0.000957621	1	0.109635738
ILMN_2326071	MYL6	MYL6	7.707838322	0.005498155	0.000277903	1	0.10971276
ILMN_1709056	FBXW8	FBXW8	7.704800779	0.005507415	0.0010838	1	0.109803203
ILMN_1713380	EIF2B2	EIF2B2	7.69695084	0.005531419	-0.002303812	1	0.11009521
ILMN_1700811	UBFD1	UBFD1	7.696910956	0.005531541	-0.002001147	1	0.11009521
ILMN_1804419	LRMP	LRMP	7.691331253	0.005548668	0.002674316	1	0.110247153
ILMN_2252160	UBC	UBC	7.692828739	0.005544067	-0.00116257	1	0.110247153
ILMN_1797172	ERCC1	ERCC1	7.680269135	0.005582784	-0.002771672	1	0.110830194
ILMN_1781010	ARHGEF3	ARHGEF3	7.676076916	0.005595769	-0.003628557	1	0.110993102
ILMN_1763200	DZIP3	DZIP3	7.67013866	0.005614214	-0.001138316	1	0.1111691
ILMN_1720311	SLC25A46	SLC25A46	7.670495142	0.005613105	0.003554185	1	0.1111691
ILMN_1750690	ARFIP2	ARFIP2	7.663323399	0.00563546	-0.001822356	1	0.111305133
ILMN_1761968	PPP1R14A	PPP1R14A	7.663424271	0.005635145	-0.005892792	1	0.111305133
ILMN_1714417	PSEN2	PSEN2	7.66498776	0.005630264	0.002224253	1	0.111305133
ILMN_2096372	ALDH1A1	ALDH1A1	7.66154562	0.005641016	0.007905342	1	0.1113202
ILMN_2246894	EDF1	EDF1	7.654740055	0.005662335	-0.004531164	1	0.11155136
ILMN_1676257	TMEM211	TMEM211	7.655646327	0.005659491	-0.001105065	1	0.11155136
ILMN_1752247	AKAP13	AKAP13	7.649784801	0.005677909	-0.002864048	1	0.11161808
ILMN_1707649	MPDZ	MPDZ	7.649076811	0.005680138	-0.005146669	1	0.11161808
ILMN_1669015	XPNPEP1	XPNPEP1	7.649121572	0.005679997	-0.002052871	1	0.11161808
ILMN_1676058	MAGOHB	MAGOHB	7.646634548	0.005687833	0.0011281	1	0.111636094
ILMN_1710571	PAPD5	PAPD5	7.645735928	0.005690668	-0.003339526	1	0.111636094
ILMN_1784217	SOX15	SOX15	7.643847474	0.005696628	0.001899883	1	0.111658719
ILMN_1686516	CUGBP1	CUGBP1	7.637788835	0.005715794	-0.001422012	1	0.111751474
ILMN_1781761	ENPP4	ENPP4	7.639623355	0.005709984	0.003604403	1	0.111751474
ILMN_1725031	LHFPL1	LHFPL1	7.638919337	0.005712213	-0.00222326	1	0.111751474
ILMN_1721365	gm127	ZNF847P	7.632513599	0.005732536	0.001016031	1	0.111890423
ILMN_1677953	OGFOD1	OGFOD1	7.633445442	0.005729575	0.002485073	1	0.111890423
ILMN_1794829	C6orf117	MRAP2	7.62723379	0.005749342	0.00185061	1	0.112017876
ILMN_1745356	CXCL9	CXCL9	7.613922276	0.005791936	0.006303723	1	0.112017876
ILMN_1757872	DKFZp761P0423		7.612365652	0.005796938	0.003425545	1	0.112017876
ILMN_1779855	HSD17B6	HSD17B6	7.626005296	0.005753259	0.001438268	1	0.112017876
ILMN_1703226	KTI12	KTI12	7.620350193	0.005771328	-0.001748493	1	0.112017876
ILMN_1663873	MMP13	MMP13	7.623475365	0.005761335	0.001036586	1	0.112017876
ILMN_2187002	OR8H1	OR8H1	7.613809009	0.0057923	-0.00096545	1	0.112017876
ILMN_1798841	PLCXD3	PLCXD3	7.623781039	0.005760359	0.001960605	1	0.112017876
ILMN_2277025	RUFY1	RUFY1	7.614730129	0.005789342	0.001100357	1	0.112017876
ILMN_1711270	SFRS14	SFRS14	7.618985879	0.005775696	-0.00207538	1	0.112017876
ILMN_2086238	SMYD4	SMYD4	7.615072127	0.005788244	0.002646433	1	0.112017876
ILMN_1727271	WARS	WARS	7.613115406	0.005794529	0.004773849	1	0.112017876
ILMN_1675794	DDR2	DDR2	7.606511869	0.005815788	-0.001215898	1	0.112281605
ILMN_1699631	GATS		7.603205641	0.005826462	0.002947112	1	0.112281605
ILMN_1764754	RAMP1	RAMP1	7.604261841	0.00582305	0.001357078	1	0.112281605
ILMN_1684402	STXBP5	STXBP5	7.602134948	0.005829923	0.001978676	1	0.112281605
ILMN_1651330	KCNG4	KCNG4	7.598573647	0.005841449	0.000968773	1	0.112410396
ILMN_1702829	CYP4Z2P	CYP4Z1	7.590539936	0.005867537	0.001602722	1	0.112818949
ILMN_2056606	PPP1R1A	PPP1R1A	7.588719498	0.005873465	0.003366752	1	0.11283952
ILMN_1716517	C1orf84	KIAA0467	7.585850883	0.005882819	0.001193846	1	0.112883371
ILMN_1744138	CHCHD7	CHCHD7	7.582174297	0.005894829	0.002117071	1	0.112883371
ILMN_1724211	GPRC5C	GPRC5C	7.582064688	0.005895188	0.00231518	1	0.112883371
ILMN_1651767	MKL1	MKL1	7.58303688	0.005892009	-0.002300917	1	0.112883371
ILMN_1764629	SLC39A14	SLC39A14	7.572356631	0.005927024	-0.003197424	1	0.113306158
ILMN_1686461	THAP2	THAP2	7.572722117	0.005925822	0.000898365	1	0.113306158
ILMN_1809291	TSPAN7	TSPAN7	7.570697588	0.005932482	0.004481693	1	0.113317234
ILMN_2260926	DPP8	DPP8	7.563991349	0.005954597	-0.00145079	1	0.113552894
ILMN_2248112	TBX1	TBX1	7.564107012	0.005954215	0.001085332	1	0.113552894
ILMN_2240109	NR1I2	NR1I2	7.558830811	0.005971672	0.001017521	1	0.113785094
ILMN_2322986	MINA	MINA	7.551746753	0.005995193	0.001314055	1	0.114139634
ILMN_1749396	LSR	LSR	7.545921579	0.006014605	-0.002004362	1	0.114321797
ILMN_1738491	SNX30	SNX30	7.547134204	0.006010559	0.002468003	1	0.114321797
ILMN_2286514	GTPBP8	GTPBP8	7.542311967	0.006026666	-0.002391171	1	0.11445738
ILMN_2252705	VPS13B	VPS13B	7.539552322	0.006035904	-0.001286609	1	0.114539165
ILMN_1702755	BMP15	BMP15	7.532456955	0.006059721	0.001047024	1	0.114803541
ILMN_1699254	PLEKHH1	PLEKHH1	7.53373214	0.006055434	-0.001543882	1	0.114803541
ILMN_2189222	KLHL8	KLHL8	7.518893732	0.006105516	-0.004505476	1	0.115518337
ILMN_1684051	WASF2	WASF2	7.518338897	0.006107397	-0.003236121	1	0.115518337
ILMN_1784083	IGDCC4	IGDCC4	7.516824828	0.006112533	-0.001340564	1	0.115521402
ILMN_1701243	C10orf2	C10orf2	7.507964473	0.006142675	-0.001516348	1	0.115902452
ILMN_1731518	PLD6	PLD6	7.509113695	0.006138757	0.004185694	1	0.115902452
ILMN_1677845	RTL1		7.502536573	0.006161216	0.000954022	1	0.116157916
ILMN_1779370	ARHGEF9	ARHGEF9	7.493627686	0.00619177	0.001269218	1	0.116591718
ILMN_1718248	CFHR5	CFHR5	7.492639326	0.006195169	-0.001209111	1	0.116591718
ILMN_1716674	VWA2	VWA2	7.491443547	0.006199284	-0.00090203	1	0.116591718
ILMN_1780236	PMM1	PMM1	7.489521603	0.006205904	-0.005769866	1	0.116621792
ILMN_1761479	ZC3HC1	ZC3HC1	7.486476673	0.006216407	0.001968738	1	0.116724724
ILMN_1724753	NIN	NIN	7.481555075	0.006233421	0.003707939	1	0.116949658
ILMN_1791447	CXCL12	CXCL12	7.476784428	0.006249959	0.005347432	1	0.117165296
ILMN_1807514	ZNF394	ZNF394	7.471244202	0.006269221	-0.001546267	1	0.117431611
ILMN_1797277	KIF3C	KIF3C	7.468710798	0.006278049	0.0011387	1	0.117502215
ILMN_1793959	ADPGK	ADPGK	7.465652344	0.006288724	-0.001051689	1	0.117607239
ILMN_1799082	ZNF609	ZNF609	7.464126858	0.006294055	0.001977584	1	0.117612243
ILMN_1693071	FAM92B	FAM92B	7.457613897	0.006316868	-0.001306003	1	0.117754335
ILMN_1676307	FIGN	FIGN	7.457663316	0.006316695	0.001211887	1	0.117754335
ILMN_1675844	WDR1	WDR1	7.458733466	0.006312941	-0.002091258	1	0.117754335
ILMN_1807009	C9orf24	C9orf24	7.455946107	0.006322724	-0.001035184	1	0.117768969
ILMN_2064917	AGGF1	AGGF1	7.447400518	0.006352813	0.002615742	1	0.117770132
ILMN_2390504	CNTNAP5	CNTNAP5	7.444416474	0.006363355	0.001132071	1	0.117770132
ILMN_1678619	DAK	DAK	7.448846418	0.006347712	-0.001410487	1	0.117770132
ILMN_1812302	FAM82A1	FAM82A1	7.446993123	0.006354251	-0.001028567	1	0.117770132
ILMN_1788107	IL11	IL11	7.445339159	0.006360093	-0.000995277	1	0.117770132
ILMN_1726642	KIAA1553	BEND3	7.442984446	0.00636842	0.001016038	1	0.117770132
ILMN_1701558	MAP1A	MAP1A	7.443497512	0.006366605	-0.003918652	1	0.117770132
ILMN_2131381	PDE3B	PDE3B	7.453405913	0.006331653	0.005214752	1	0.117770132
ILMN_1806037	TK1	TK1	7.44816718	0.006350108	-0.002209099	1	0.117770132
ILMN_2157435	DYNLRB1	DYNLRB1	7.440544385	0.00637706	-0.002802232	1	0.117836092
ILMN_1721337	MRPS18B		7.42653621	0.006426893	-0.002016609	1	0.118662522
ILMN_1665797	CSE1L	CSE1L	7.418446479	0.006455853	-0.002379155	1	0.119102544
ILMN_1773407	C16orf72	C16orf72	7.413988891	0.006471868	-0.002670837	1	0.119114157
ILMN_1763187	PAK4	PAK4	7.414207826	0.00647108	0.001130041	1	0.119114157
ILMN_1714364	PTK2	PTK2	7.414532424	0.006469913	0.002692939	1	0.119114157
ILMN_1770803	BNIP2	BNIP2	7.412310215	0.006477909	0.002911889	1	0.119130948
ILMN_1709360	CENTD1	ARAP2	7.406340853	0.006499438	0.000993871	1	0.119432321
ILMN_1805662	FBXW5	FBXW5	7.404043186	0.006507745	0.001509794	1	0.119490424
ILMN_1814808	BFAR	BFAR	7.401359895	0.006517459	-0.002961423	1	0.119574264
ILMN_2163070	KHDC1	KHDC1	7.398091259	0.006529312	-0.001946538	1	0.119697186
ILMN_1689814	DUSP13	DUSP13	7.395823086	0.00653755	-0.001443128	1	0.119753692
ILMN_2139989	DKFZp686D0972		7.389065179	0.006562159	0.001111114	1	0.119920737
ILMN_2187533	CSRNP2	CSRNP2	7.390137542	0.006558247	0.002145872	1	0.119920737
ILMN_1737157	GRAMD1A	GRAMD1A	7.38947843	0.006560651	-0.002409827	1	0.119920737
ILMN_1656452	C16orf59	C16orf59	7.385806823	0.006574057	-0.001144758	1	0.11996895
ILMN_2357809	G3BP1	G3BP1	7.385514194	0.006575127	-0.002053515	1	0.11996895
ILMN_2088437	CX3CR1	CX3CR1	7.384036019	0.006580533	0.003215544	1	0.119973345
ILMN_1731206	NKD2	NKD2	7.381606462	0.006589428	-0.002342681	1	0.120041298
ILMN_1805916	NIPSNAP1	NIPSNAP1	7.379060121	0.006598765	-0.001841243	1	0.120117169
ILMN_1741288	ZNF136	ZNF136	7.373044717	0.006620874	-0.001050503	1	0.120425245
ILMN_1778319	DMKN	DMKN	7.362735965	0.006658939	-0.002775125	1	0.121022831
ILMN_1810915	FAAH	FAAH	7.346362985	0.006719856	-0.003336421	1	0.121928705
ILMN_1695941	NECAB1	NECAB1	7.346583639	0.006719032	0.004085002	1	0.121928705
ILMN_2364414	PCDHA6	PCDHA6	7.34511299	0.006724531	-0.001095727	1	0.121928705
ILMN_1665207	C10orf85	C10orf85	7.342273306	0.006735161	-0.001056898	1	0.121931091
ILMN_1665909	LASP1	LASP1	7.342570721	0.006734047	0.002610275	1	0.121931091
ILMN_1761551	FAT4	FAT4	7.338002117	0.006751183	-0.000896409	1	0.122125959
ILMN_1680309	ABCG8	ABCG8	7.332692416	0.006771155	-0.001050454	1	0.122201724
ILMN_1796499	C9orf43	C9orf43	7.333882039	0.006766675	-0.001413731	1	0.122201724
ILMN_1702568	FAM125B	FAM125B	7.334482962	0.006764413	-0.001040879	1	0.122201724
ILMN_1783909	COL6A2	COL6A2	7.325656789	0.006797712	-0.006217719	1	0.122490655
ILMN_1681983	RSPO3	RSPO3	7.32576929	0.006797286	0.004585863	1	0.122490655
ILMN_2194627	GMCL1	GMCL1	7.316958085	0.006830693	-0.003362515	1	0.122989545
ILMN_1782050	CEBPD		7.310951668	0.006853562	0.004478587	1	0.123120457
ILMN_2388254	GCET2	GCET2	7.310871939	0.006853866	-0.001687376	1	0.123120457
ILMN_1790659	GNL3	GNL3	7.311393106	0.006851879	-0.001082166	1	0.123120457
ILMN_1690179	CRYM	CRYM	7.301980772	0.006887864	-0.001459819	1	0.123571935
ILMN_1760441	MRPS5	MRPS5	7.300953635	0.006891802	-0.002565873	1	0.123571935
ILMN_2138249	TESSP5		7.300130665	0.00689496	0.001009126	1	0.123571935
ILMN_1699684	PBLD	PBLD	7.297439829	0.006905293	0.001053199	1	0.12366172
ILMN_1672503	DPYSL2	DPYSL2	7.295797209	0.006911609	0.003286022	1	0.123679471
ILMN_1745421	ZMAT5	ZMAT5	7.291840965	0.006926846	-0.002150734	1	0.123856698
ILMN_2180252	FAM70A	FAM70A	7.284401405	0.00695559	-0.000930121	1	0.124016366
ILMN_1744251	TBXA2R	TBXA2R	7.284466324	0.006955339	-0.001564659	1	0.124016366
ILMN_1766803	TUBGCP6	TUBGCP6	7.284003081	0.006957133	-0.001863007	1	0.124016366
ILMN_1677617	UCP1	UCP1	7.284128139	0.006956649	0.001226446	1	0.124016366
ILMN_1696991	DYRK1B	DYRK1B	7.275566263	0.006989885	-0.002187095	1	0.124504653
ILMN_2138801	TP73L	TP63	7.269637587	0.007012995	-0.00115986	1	0.124820568
ILMN_2186061	PFKFB3	PFKFB3	7.266264278	0.007026179	-0.008833531	1	0.124947215
ILMN_2196078	SLAMF6	SLAMF6	7.265065703	0.00703087	0.003076772	1	0.124947215
ILMN_2387791	MALT1	MALT1	7.259099833	0.007054264	-0.00108993	1	0.125150987
ILMN_1738767	PLP2	PLP2	7.258021632	0.007058501	-0.00159547	1	0.125150987
ILMN_1803941	TBC1D15	TBC1D15	7.258907609	0.007055019	-0.002312189	1	0.125150987
ILMN_1737650	DIO2		7.253569207	0.007076023	-0.002095879	1	0.125270413
ILMN_1811718	INPP5F	INPP5F	7.253749552	0.007075312	0.001039506	1	0.125270413
ILMN_2189314	HDGFL1	HDGFL1	7.25182249	0.007082909	0.001003396	1	0.125296822
ILMN_1788936	KREMEN1		7.249923483	0.007090403	0.001137975	1	0.125333941
ILMN_1799600	STARD8	STARD8	7.242415353	0.007120113	-0.003360008	1	0.125763401
ILMN_1692739	ISLR2	ISLR2	7.226608028	0.00718308	-0.00290366	1	0.126682916
ILMN_1723874	MRPS6	MRPS6	7.227311601	0.007180265	0.003031453	1	0.126682916
ILMN_1653098	SLC30A4	SLC30A4	7.224805715	0.007190295	-0.001531676	1	0.126713954
ILMN_1739967	TBK1	TBK1	7.222629831	0.007199016	0.002482364	1	0.126771455
ILMN_1715705	SSNA1	SSNA1	7.220430807	0.007207841	-0.002101227	1	0.126830693
ILMN_2211739	SLC15A2	SLC15A2	7.217326433	0.007220317	0.001062871	1	0.126954054
ILMN_1799903	GALNTL1	GALNTL1	7.215863432	0.007226205	-0.001579644	1	0.126961461
ILMN_1729640	ESRP2	RBM35B	7.212548453	0.007239563	-0.000924686	1	0.127073113
ILMN_1714809	RPIA	RPIA	7.210217212	0.007248972	0.002866672	1	0.127073113
ILMN_2091310	TMEM16A	ANO1	7.211051047	0.007245605	0.003183843	1	0.127073113
ILMN_1795881	SNED1	SNED1	7.207155805	0.007261347	-0.001197641	1	0.127194055
ILMN_1718988	DAZAP2	DAZAP2	7.203391383	0.007276594	0.003420251	1	0.127269167
ILMN_2041327	MRPL37	MRPL37	7.204274654	0.007273014	-0.003388381	1	0.127269167
ILMN_1793476	PRKCDBP	PRKCDBP	7.198661511	0.007295798	-0.003243638	1	0.127509023
ILMN_1758978	KLHL4	KLHL4	7.19332813	0.007317514	-0.000969752	1	0.127792396
ILMN_1741404	MSC	MSC	7.187688203	0.007340549	0.006441137	1	0.128057539
ILMN_1788059	PCGF5	PCGF5	7.18691275	0.007343722	0.001182525	1	0.128057539
ILMN_1800512	HMOX1	HMOX1	7.180216279	0.007371182	0.004413518	1	0.128439945
ILMN_1717492	GHSR	GHSR	7.174342101	0.007395356	-0.001091386	1	0.12866812
ILMN_1797594	NFAT5	NFAT5	7.174955686	0.007392827	-0.003679061	1	0.12866812
ILMN_1709237	EPHX2	EPHX2	7.170881516	0.007409636	-0.002498057	1	0.128820065
ILMN_1725696	ATXN3	ATXN3	7.168585721	0.007419124	-0.001417392	1	0.12888803
ILMN_1678705	FLJ35220		7.167251819	0.007424643	0.0016899	1	0.12888803
ILMN_2272120	PKN1	PKN1	7.164293794	0.007436896	-0.000956447	1	0.129004325
ILMN_1807833	HM13	HM13	7.160251472	0.007453675	-0.003578254	1	0.129198881
ILMN_2371379	ACLY	ACLY	7.158712935	0.007460071	-0.008950566	1	0.12921332
ILMN_1717490	RPL6		7.154498944	0.007477618	-0.002369017	1	0.129420743
ILMN_2407824	ATP1B1	ATP1B1	7.146693127	0.007510234	0.006070677	1	0.129603262
ILMN_1691557	C3orf60	C3orf60	7.146198861	0.007512304	-0.00154118	1	0.129603262
ILMN_1703683	COG4	COG4	7.14530169	0.007516063	-0.002401482	1	0.129603262
ILMN_1797362	LIMK1	LIMK1	7.145343523	0.007515888	0.001244684	1	0.129603262
ILMN_1714384	PCCA	PCCA	7.149400925	0.007498903	-0.003431704	1	0.129603262
ILMN_1786353	CNGA1	CNGA1	7.139984771	0.00753838	0.003044228	1	0.129795367
ILMN_2379788	HIF1A	HIF1A	7.140105002	0.007537875	0.00138609	1	0.129795367
ILMN_1697228	GPR56	GPR56	7.137275998	0.007549776	0.001043187	1	0.12979914
ILMN_2276397	RASGRP2	RASGRP2	7.137942853	0.007546969	-0.001061014	1	0.12979914
ILMN_1756443	INHA	INHA	7.135513047	0.007557202	-0.001129034	1	0.129830714
ILMN_2339284	CHD2	CHD2	7.133034008	0.007567657	-0.001402934	1	0.129914241
ILMN_1665671	EPO	EPO	7.127560633	0.007590793	0.000991674	1	0.130102653
ILMN_1738796	PITPNC1	PITPNC1	7.126464183	0.007595436	-0.000335333	1	0.130102653
ILMN_2066249	RPP30	RPP30	7.127520236	0.007590964	-0.000972607	1	0.130102653
ILMN_1778488	WDR41	WDR41	7.123849675	0.00760652	-0.003618205	1	0.130196496
ILMN_2413833	TOX3	TOX3	7.121416102	0.007616852	-0.00104659	1	0.130277335
ILMN_1773271	SCN7A	SCN7A	7.114865455	0.007644734	-0.000956862	1	0.130626529
ILMN_1664096	ZNF491	ZNF491	7.113978846	0.007648516	0.001624668	1	0.130626529
ILMN_1690420	GFI1	GFI1	7.107945172	0.007674303	0.001093281	1	0.130970636
ILMN_1683175	C9orf23	C9orf23	7.102402134	0.007698071	-0.002668014	1	0.131279814
ILMN_1759613	PNMA6A	PNMA6A	7.098967814	0.007712836	0.003113693	1	0.131435093
ILMN_1714419	C19orf57	C19orf57	7.091537498	0.007744878	0.001012936	1	0.131594931
ILMN_1732717	FAM71E1	FAM71E1	7.091880876	0.007743394	-0.001727102	1	0.131594931
ILMN_1769207	KCTD7	KCTD7	7.093498045	0.00773641	-0.00164247	1	0.131594931
ILMN_2263144	MGC3196	TMEM223	7.095341908	0.007728455	-0.001938804	1	0.131594931
ILMN_1774334	HIGD2A	HIGD2A	7.089540714	0.007753512	-0.003025468	1	0.13164533
ILMN_1698324	AVPR2	AVPR2	7.085267377	0.007772022	-0.001135166	1	0.131843348
ILMN_1807540	CBARA1	CBARA1	7.084229049	0.007776527	-0.00198471	1	0.131843348
ILMN_1684158	GPT2	GPT2	7.082834822	0.007782579	0.004720601	1	0.131849725
ILMN_1814165	SSBP3	SSBP3	7.073243966	0.007824347	-0.001549771	1	0.132460713
ILMN_1659312	PMP22	PMP22	7.071830594	0.007830521	-0.004125436	1	0.132468691
ILMN_1772487	SFRS14	SFRS14	7.068857493	0.007843526	-0.001991894	1	0.132592116
ILMN_1762725	EIF3L	EIF3L	7.064047083	0.007864613	-0.002491316	1	0.132797755
ILMN_1660408	OMP		7.063475039	0.007867125	0.001076022	1	0.132797755
ILMN_1749131	ENPP3	ENPP3	7.057306578	0.00789426	0.002066191	1	0.133062389
ILMN_2106931	PPP1R15B	PPP1R15B	7.057535665	0.00789325	0.00107176	1	0.133062389
ILMN_2215730	GABRA5	GABRA5	7.045227777	0.007947672	0.000960725	1	0.133381915
ILMN_1725666	GTF2H3	GTF2H3	7.046406493	0.007942443	-0.002031237	1	0.133381915
ILMN_1812607	Mar-08	Mar-08	7.046442627	0.007942283	-0.001001597	1	0.133381915
ILMN_2124241	MUM1L1	MUM1L1	7.049967956	0.007926667	0.001223268	1	0.133381915
ILMN_2294123	Sep-04	Sep-04	7.045941376	0.007944506	0.001200151	1	0.133381915
ILMN_1740197	ZNF234	ZNF234	7.045533966	0.007946313	-0.001794423	1	0.133381915
ILMN_1777221	C21orf51	FAM165B	7.040086908	0.007970516	0.002035343	1	0.133566495
ILMN_2098616	C5orf39	C5orf39	7.039347329	0.007973808	0.002367928	1	0.133566495
ILMN_1741334	IKZF4	IKZF4	7.036538906	0.007986322	-0.001951845	1	0.133566495
ILMN_2260224	RGS3	RGS3	7.036714312	0.00798554	0.000963387	1	0.133566495
ILMN_2227248	SLAMF9	SLAMF9	7.033715285	0.007998923	0.001484331	1	0.133566495
ILMN_1689029	WDR7	WDR7	7.034157718	0.007996948	0.000697993	1	0.133566495
ILMN_2054442	ZNF146	ZNF146	7.034844007	0.007993884	0.004195605	1	0.133566495
ILMN_1702889	OR2AK2	OR2AK2	7.025652503	0.008035019	-0.001375639	1	0.134017356
ILMN_1837935	TNPO1	TNPO1	7.025107631	0.008037464	0.003127683	1	0.134017356
ILMN_2390457	ESR2	ESR2	7.022523689	0.008049071	-0.002087611	1	0.134061147
ILMN_1768953	SDC1	SDC1	7.021953544	0.008051634	0.001360954	1	0.134061147
ILMN_1764158	NLGN2	NLGN2	7.017012497	0.008073883	-0.001916859	1	0.134279187
ILMN_2373177	PANK2	PANK2	7.015197283	0.008082073	-0.001341286	1	0.134279187
ILMN_1815937	TMEM184A		7.016214809	0.008077481	-0.001045205	1	0.134279187
ILMN_1769757	C14orf104	C14orf104	7.011141436	0.008100402	0.001112041	1	0.134487517
ILMN_1772964	CCL8	CCL8	7.007109659	0.008118665	0.006145065	1	0.134694444
ILMN_1735108	ANKS6	ANKS6	7.003015651	0.008137252	0.000934251	1	0.134730516
ILMN_1753498	COASY	COASY	7.002798207	0.008138241	-0.002970002	1	0.134730516
ILMN_1796523	FNIP1	FNIP1	7.00505589	0.008127984	-0.001118508	1	0.134730516
ILMN_2328776	MST4		6.999847132	0.008151668	0.002006441	1	0.134760701
ILMN_1725642	SUMO3	SUMO3	7.000743996	0.008147585	0.002909987	1	0.134760701
ILMN_2142752	MANSC1	MANSC1	6.995673587	0.008170696	0.001635317	1	0.134979194
ILMN_1736700	ALDOA	ALDOA	6.987981803	0.008205883	-0.006696109	1	0.135367928
ILMN_1763604	CACNB1	CACNB1	6.98852971	0.008203371	-0.000923386	1	0.135367928
ILMN_1718877	FSHB	FSHB	6.981342777	0.008236379	-0.001814333	1	0.135774572
ILMN_1812249	C15orf54	C15orf54	6.979947173	0.008242804	-0.001287264	1	0.135784123
ILMN_1758281	CALCRL	CALCRL	6.976502648	0.008258685	-0.004939019	1	0.135915639
ILMN_1793659	TUBA8	TUBA8	6.975678024	0.008262491	-0.000980694	1	0.135915639
ILMN_1755909	C20orf11	C20orf11	6.969870305	0.00828935	0.001943455	1	0.135992154
ILMN_2393461	DDO	DDO	6.969608734	0.008290562	0.001039145	1	0.135992154
ILMN_1713147	MCRS1	MCRS1	6.972757887	0.008275985	-0.001826106	1	0.135992154
ILMN_1656084	PDZK1	PDZK1	6.971684761	0.008280949	-3.09E-05	1	0.135992154
ILMN_1662738	ACSM3	ACSM3	6.962529034	0.00832343	0.00020017	1	0.136376878
ILMN_2290998	CCS	CCS	6.962028352	0.008325759	-0.002594216	1	0.136376878
ILMN_1653166	CLEC10A	CLEC10A	6.95449692	0.008360881	-0.001972985	1	0.136855655
ILMN_1813572	IL16	IL16	6.95218593	0.008371688	-0.00187722	1	0.136889812
ILMN_1741253	UBR5	UBR5	6.951530714	0.008374754	-0.001567287	1	0.136889812
ILMN_1796801	ABCA8	ABCA8	6.944611198	0.008407211	0.005055762	1	0.137317102
ILMN_1789266	CCDC25	CCDC25	6.942713887	0.008416133	0.002511258	1	0.137317102
ILMN_1662492	GDNF	GDNF	6.942182878	0.008418631	-0.000705858	1	0.137317102
ILMN_1676924	CD247	CD247	6.928304471	0.008484208	0.003795146	1	0.138192642
ILMN_1672966	RCP9		6.928737436	0.008482155	-0.001317652	1	0.138192642
ILMN_2302358	ABCC5	ABCC5	6.924332946	0.00850307	0.001017816	1	0.138402812
ILMN_1715332	TTC21A	TTC21A	6.918609736	0.008530327	-0.001676331	1	0.138749232
ILMN_1717165	IGBP1	IGBP1	6.917152324	0.008537282	-0.002941478	1	0.138765186
ILMN_2318638	TGIF1	TGIF1	6.913527212	0.008554607	-0.00266707	1	0.138949554
ILMN_1771652	BAIAP2L2	BAIAP2L2	6.910203653	0.008570523	0.003301249	1	0.139110786
ILMN_1736460	MDM1	MDM1	6.899688178	0.008621079	0.001159939	1	0.139833652
ILMN_2246555	MUC4	MUC4	6.896790823	0.008635062	-0.000982376	1	0.139962722
ILMN_2134974	RAB38	RAB38	6.892458208	0.008656015	0.001576081	1	0.140204509
ILMN_2332105	WRNIP1	WRNIP1	6.889614144	0.008669798	0.002725246	1	0.140329895
ILMN_1706149	PDCD2L	PDCD2L	6.885066295	0.008691884	0.002137275	1	0.140589414
ILMN_1681802	GRK6	GRK6	6.876451611	0.008733879	-0.001526776	1	0.140835956
ILMN_1699867	IGF2	IGF2	6.879708829	0.008717976	0.003005216	1	0.140835956
ILMN_1792125	KCNA2	KCNA2	6.876314853	0.008734547	-0.000917934	1	0.140835956
ILMN_1673509	RPL28	RPL28	6.87589846	0.008736583	-0.001806145	1	0.140835956
ILMN_2214144	TWSG1	TWSG1	6.875722254	0.008737444	0.00475151	1	0.140835956
ILMN_2195482	CACNB3	CACNB3	6.866835055	0.008781003	-0.002582396	1	0.141032102
ILMN_1734707	CHST13	CHST13	6.865809398	0.008786044	0.003485677	1	0.141032102
ILMN_1784785	COPS7B	COPS7B	6.869661697	0.008767125	-0.001951325	1	0.141032102
ILMN_1669631	GLRB	GLRB	6.867649214	0.008777003	-0.002798353	1	0.141032102
ILMN_1737857	GTF2B	GTF2B	6.867612439	0.008777184	-0.001854733	1	0.141032102
ILMN_1738589	MGLL	MGLL	6.871736539	0.008756952	-0.004646275	1	0.141032102
ILMN_2256687	SOX6	SOX6	6.858726126	0.008820941	0.000998184	1	0.141494478
ILMN_1709817	SLC35A5	SLC35A5	6.857360198	0.008827687	0.002345752	1	0.141504961
ILMN_1660337	PPT2		6.851431152	0.00885703	-0.001005024	1	0.141829553
ILMN_2201668	SLC19A2	SLC19A2	6.850802015	0.008860149	0.001145758	1	0.141829553
ILMN_1765446	EMP3	EMP3	6.846370685	0.008882153	-0.004960752	1	0.142083855
ILMN_1702899	PLEKHA7	PLEKHA7	6.84395142	0.008894189	0.001653739	1	0.142178476
ILMN_1752988	C11orf17	C11orf17	6.842184081	0.008902992	0.001849922	1	0.142221322
ILMN_2372011	SCAND1	SCAND1	6.833141683	0.008948174	-0.002655174	1	0.142844834
ILMN_1781833	BOLL	BOLL	6.825728379	0.00898539	-0.000973042	1	0.143094896
ILMN_2045324	CCL16	CCL16	6.825114128	0.008988481	0.001248544	1	0.143094896
ILMN_1680782	PATL1	PATL1	6.825577796	0.008986148	0.001746985	1	0.143094896
ILMN_1789103	TCF20	TCF20	6.827247237	0.008977752	-0.001449172	1	0.143094896
ILMN_1743677	HNRNPU	HNRNPU	6.819251757	0.009018034	0.001732412	1	0.143270783
ILMN_2397223	LGALS14	LGALS14	6.819832259	0.009015104	-0.001306526	1	0.143270783
ILMN_1664362	SGIP1	SGIP1	6.819345756	0.00901756	0.001993272	1	0.143270783
ILMN_1771411	ALG6	ALG6	6.817683541	0.009025957	0.001782304	1	0.143298633
ILMN_1713533	TKTL2		6.814989004	0.009039586	0.001014389	1	0.143416984
ILMN_1668634	FBXW7	FBXW7	6.810515054	0.009062262	-0.003064495	1	0.14367861
ILMN_1773307	NAP1L5	NAP1L5	6.808804104	0.00907095	0.003091929	1	0.143718243
ILMN_2294411	CTDP1	CTDP1	6.795837404	0.009137066	0.000943133	1	0.144439512
ILMN_1815673	DKK3	DKK3	6.794035013	0.009146295	0.004101641	1	0.144439512
ILMN_1690397	DYNC1I1	DYNC1I1	6.79562121	0.009138172	0.001519044	1	0.144439512
ILMN_1718805	PPP2R3A	PPP2R3A	6.794197451	0.009145463	-0.001746396	1	0.144439512
ILMN_1722849	UNC13A	UNC13A	6.793786844	0.009147566	-0.001251455	1	0.144439512
ILMN_1804445	ATF7IP2	ATF7IP2	6.790798591	0.009162891	-0.001888965	1	0.144445792
ILMN_2148452	BCAS2	BCAS2	6.786442547	0.009185277	-0.000815737	1	0.144445792
ILMN_2129545	GNB4	GNB4	6.78935898	0.009170283	-0.002772315	1	0.144445792
ILMN_2078975	GRM3	GRM3	6.786956957	0.009182631	-0.000972293	1	0.144445792
ILMN_1671355	IMAA		6.787741264	0.009178597	-0.000986274	1	0.144445792
ILMN_1655950	ZHX1	ZHX1	6.789938238	0.009167308	0.001070586	1	0.144445792
ILMN_1798838	CTTN	CTTN	6.775683761	0.009240808	-0.001410537	1	0.144982358
ILMN_2398489	SIGMAR1	SIGMAR1	6.774996883	0.009244365	-0.001920598	1	0.144982358
ILMN_1669447	PYHIN1	PYHIN1	6.775106003	0.0092438	0.001265238	1	0.144982358
ILMN_1763464	SLC25A42	SLC25A42	6.777483448	0.009231495	-0.002008774	1	0.144982358
ILMN_1700098	FLJ22531		6.766072951	0.009290705	0.000964755	1	0.145512611
ILMN_1657486	OR2AG2	OR2AG2	6.767264737	0.009284502	-0.001155254	1	0.145512611
ILMN_1806306	SV2B	SV2B	6.762845326	0.009307524	0.002074513	1	0.145677796
ILMN_1695420	CLTA	CLTA	6.758078867	0.009332418	-0.001896815	1	0.145833471
ILMN_1710354	KIFC3	KIFC3	6.756136107	0.009342584	0.001100661	1	0.145833471
ILMN_1662316	VPS33A	VPS33A	6.756903484	0.009338567	-0.001518778	1	0.145833471
ILMN_2402817	ZBTB16	ZBTB16	6.759260109	0.009326242	-0.007549002	1	0.145833471
ILMN_1743506	CCDC137	CCDC137	6.749356126	0.009378152	-0.001130999	1	0.146290356
ILMN_2280189	AKAP11	AKAP11	6.741815737	0.009417872	-0.002809886	1	0.146516354
ILMN_1771462	RPL36	RPL36	6.742852794	0.009412399	-0.001809203	1	0.146516354
ILMN_1792176	TADA3	TADA3L	6.742279327	0.009415425	-0.002135341	1	0.146516354
ILMN_2208373	TMEM164	TMEM164	6.744770679	0.009402286	-0.001224067	1	0.146516354
ILMN_1768480	VGLL4	VGLL4	6.739975268	0.009427593	0.002247068	1	0.146569416
ILMN_1764573	XIST		6.736782385	0.009444482	-0.002634655	1	0.146733766
ILMN_1680735	TMPRSS3	TMPRSS3	6.733465588	0.009462059	-0.000990887	1	0.146908582
ILMN_1676731	C17orf65	C17orf65	6.73050087	0.009477798	-0.001646034	1	0.146956489
ILMN_1755487	TTC28	TTC28	6.731450891	0.009472752	0.001061912	1	0.146956489
ILMN_2095273	KIAA1407	KIAA1407	6.7237115	0.009513944	-0.00081539	1	0.147418525
ILMN_1699980	TSPAN18	TSPAN18	6.712049378	0.009576361	-0.004768461	1	0.148286753
ILMN_1706478	HOXA7	HOXA7	6.707094562	0.009603006	-0.001084052	1	0.148600285
ILMN_1789502	GPC4	GPC4	6.700292786	0.009639708	0.004024884	1	0.148969727
ILMN_1738173	METTL4	METTL4	6.701438153	0.009633518	0.002245215	1	0.148969727
ILMN_1705247	ACSL5	ACSL5	6.69580546	0.009664	0.002910996	1	0.148990698
ILMN_2103362	ARHGAP27	ARHGAP27	6.6953031	0.009666723	0.00108877	1	0.148990698
ILMN_2189605	FAM122B	FAM122B	6.697568021	0.009654451	0.002217004	1	0.148990698
ILMN_1769988	IFNA10	IFNA10	6.695640872	0.009664892	-0.001446402	1	0.148990698
ILMN_1677684	BTBD16	BTBD16	6.690996183	0.009690104	0.001194844	1	0.149212662
ILMN_1671055	GSG1L	GSG1L	6.690284599	0.009693973	-0.004443676	1	0.149212662
ILMN_1665442	NOL6	NOL6	6.687201727	0.009710751	-0.00100694	1	0.149281068
ILMN_2404512	PSEN2	PSEN2	6.687106296	0.009711271	0.001963149	1	0.149281068
ILMN_1747305	GIMAP8	GIMAP8	6.68141125	0.009742346	0.003506972	1	0.149659706
ILMN_1670532	GMCL1	GMCL1L	6.677450278	0.009764019	-0.003953965	1	0.149893508
ILMN_1753002	RAB2B	RAB2B	6.670764775	0.009800712	0.002803307	1	0.150357429
ILMN_1727041	EWSR1	EWSR1	6.663625093	0.009840054	0.002360188	1	0.150365092
ILMN_1806448	NTNG2	NTNG2	6.664528264	0.009835069	0.000995407	1	0.150365092
ILMN_1757220	PLAC1L	PLAC1L	6.665478007	0.009829829	-0.000936655	1	0.150365092
ILMN_2067101	POLR1B	POLR1B	6.665767691	0.009828231	-0.001394904	1	0.150365092
ILMN_1669390	PPP1R13L	PPP1R13L	6.66372952	0.009839478	0.002344469	1	0.150365092
ILMN_1695079	ZNF101	ZNF101	6.664621835	0.009834552	-0.001333179	1	0.150365092
ILMN_1700685	S100PBP	S100PBP	6.659959174	0.009860317	-0.001195253	1	0.15057567
ILMN_2398159	DKK3	DKK3	6.652785757	0.009900092	0.004437837	1	0.150928738
ILMN_1773735	FLJ44635		6.652750032	0.00990029	-0.001288983	1	0.150928738
ILMN_1669440	ZNF326	ZNF326	6.652274716	0.009902932	-0.000938806	1	0.150928738
ILMN_1763663	FLJ20718	HEATR3	6.650689368	0.009911747	0.00293767	1	0.150964029
ILMN_1765500	NDUFV3	NDUFV3	6.649127813	0.009920437	-0.002012612	1	0.150997379
ILMN_1736951	CEP97	CEP97	6.644575357	0.009945818	-0.00086751	1	0.151284556
ILMN_1717519	JPH2	JPH2	6.641103299	0.00996522	0.001998564	1	0.151480475
ILMN_1790508	KCNA5	KCNA5	6.637060008	0.009987863	0.00216153	1	0.151598545
ILMN_2171396	MT1P2		6.636221067	0.009992568	0.000966692	1	0.151598545
ILMN_1735180	NCSTN	NCSTN	6.638351006	0.009980628	0.003487915	1	0.151598545
ILMN_2332558	ARL5A	ARL5A	6.628328413	0.010036941	0.003262095	1	0.152172344
ILMN_1811955	PRMT5	PRMT5	6.624638956	0.010057753	-0.001764586	1	0.152388405
ILMN_2103133	PDZD11	PDZD11	6.623317292	0.010065219	0.000912758	1	0.152402112
ILMN_1744487	C1QTNF5	C1QTNF5	6.616308409	0.010104907	-0.004400405	1	0.152527381
ILMN_1805796	FLYWCH2	FLYWCH2	6.615803112	0.010107775	-0.001671866	1	0.152527381
ILMN_1742328	IFNA14	IFNA14	6.613745507	0.01011946	-0.001055309	1	0.152527381
ILMN_2413899	MCM10	MCM10	6.614738059	0.010113821	0.000975913	1	0.152527381
ILMN_1656420	MGC3020	C16orf67	6.615964781	0.010106857	-0.001891555	1	0.152527381
ILMN_1791949	PGBD1	PGBD1	6.620458903	0.010081385	0.001857932	1	0.152527381
ILMN_1655922	SAPS2	SAPS2	6.619367188	0.010087567	-0.003789406	1	0.152527381
ILMN_1709860	UNC45A	UNC45A	6.610938769	0.010135422	-0.001493335	1	0.152668897
ILMN_1680104	SLC35C1	SLC35C1	6.606618114	0.010160044	0.002572668	1	0.152940591
ILMN_2258749	BAIAP2	BAIAP2	6.604404868	0.01017268	0.001046732	1	0.153006196
ILMN_1755862	PFAS	PFAS	6.602395829	0.010184164	0.002660644	1	0.153006196
ILMN_1802355	RBM18	RBM18	6.603353389	0.010178689	-0.001913324	1	0.153006196
ILMN_1748109	PEX1	PEX1	6.601154824	0.010191265	0.002007404	1	0.153013901
ILMN_1731157	MYOZ1	MYOZ1	6.59976728	0.01019921	0.001962573	1	0.153034267
ILMN_1757210	CALML4	CALML4	6.595603482	0.01022309	0.002534858	1	0.153293549
ILMN_2356331	PCDHGA10	PCDHGA11	6.592737112	0.010239562	-0.001063349	1	0.153441491
ILMN_1714401	SNX27	SNX27	6.590215434	0.010254076	0.00297604	1	0.153559915
ILMN_1762018	FLJ32867		6.588316829	0.010265018	0.000910562	1	0.153624724
ILMN_1709257	DSCR6	DSCR6	6.586553515	0.010275191	-0.001303556	1	0.153677948
ILMN_1811765	ADAMTS2	ADAMTS2	6.584680399	0.010286008	-0.002711293	1	0.153740741
ILMN_1749014	ACLY	ACLY	6.582412824	0.010299119	-0.009650312	1	0.153750762
ILMN_2350114	TRIM13	TRIM13	6.582274875	0.010299918	0.002064923	1	0.153750762
ILMN_1784780	CIC	CIC	6.580895736	0.010307901	-0.002400179	1	0.153771106
ILMN_1769926	DBN1	DBN1	6.579714367	0.010314744	-0.003967797	1	0.153774433
ILMN_1705384	PPFIBP1	PPFIBP1	6.576664442	0.010332434	-0.002396375	1	0.153803084
ILMN_1722662	RAD23B	RAD23B	6.575958688	0.010336531	0.004153532	1	0.153803084
ILMN_1664802	WSB1	WSB1	6.578177018	0.010323657	0.004105277	1	0.153803084
ILMN_2357577	PRKAA1	PRKAA1	6.572656435	0.010355727	0.003026632	1	0.153929897
ILMN_2218208	SPARCL1	SPARCL1	6.572212831	0.010358308	0.005765278	1	0.153929897
ILMN_2071682	C10orf141	C10orf141	6.565569186	0.010397048	-0.001859668	1	0.154012903
ILMN_1729180	GATM	GATM	6.568217691	0.010381587	0.002399896	1	0.154012903
ILMN_1739428	IFIT2	IFIT2	6.568344052	0.010380849	0.003527933	1	0.154012903
ILMN_1715684	LAMB3	LAMB3	6.565835987	0.010395489	-0.004640409	1	0.154012903
ILMN_1804277	SPRED1	SPRED1	6.566201061	0.010393357	0.003501925	1	0.154012903
ILMN_1740418	CYP27B1	CYP27B1	6.562241642	0.010416507	0.001080462	1	0.154202807
ILMN_2347234	PRMT1	PRMT1	6.559570278	0.010432156	-0.002384155	1	0.1543361
ILMN_2148785	GBP1	GBP1	6.554787191	0.010460235	0.002574528	1	0.154550173
ILMN_1802557	HEBP1	HEBP1	6.553706936	0.010466587	0.002825859	1	0.154550173
ILMN_1756254	NKX6-1	NKX6-1	6.555210542	0.010457746	0.001140819	1	0.154550173
ILMN_1714718	CXorf59	CXorf59	6.551390285	0.010480224	-0.001659467	1	0.154555018
ILMN_1719660	SMPDL3B	SMPDL3B	6.55186788	0.010477411	0.001210504	1	0.154555018
ILMN_1733287	HYDIN	HYDIN	6.547903739	0.010500781	0.000925467	1	0.15462099
ILMN_1712423	SKIP	INPP5K	6.547245209	0.010504668	-0.001093302	1	0.15462099
ILMN_1686557	TIMM13	TIMM13	6.549268616	0.010492728	-0.001719139	1	0.15462099
ILMN_2360448	TAF1A	TAF1A	6.545943779	0.010512355	-0.00090305	1	0.15463614
ILMN_1736577	ZNF688	ZNF785	6.543895072	0.010524467	-0.001787152	1	0.154716327
ILMN_1815319	CMTM4	CMTM4	6.537859803	0.010560232	0.002517205	1	0.155048491
ILMN_2343036	ZMYM5	ZMYM5	6.537829293	0.010560413	-0.001438101	1	0.155048491
ILMN_2380698	DSTN	DSTN	6.536251514	0.010569784	0.006083205	1	0.155088037
ILMN_1662144	CPT1B	CHKB	6.530922774	0.010601494	-0.001072409	1	0.155369393
ILMN_1795300	FLJ41603		6.529868371	0.010607781	0.002101845	1	0.155369393
ILMN_1754126	SH2D5	SH2D5	6.52853834	0.010615716	0.000947306	1	0.155369393
ILMN_1681016	SPNS1	SPNS1	6.529011699	0.010612891	-0.002480029	1	0.155369393
ILMN_1670343	MAGI1		6.526770727	0.010626271	-0.000959423	1	0.155425936
ILMN_1700596	ALS2CL	ALS2CL	6.52156543	0.010657416	-0.000962037	1	0.155686041
ILMN_1771921	HSCB	HSCB	6.521558139	0.010657459	-0.002013707	1	0.155686041
ILMN_1653158	DPRX	DPRX	6.518022669	0.010678667	0.002482052	1	0.155702064
ILMN_1672264	FAM55B		6.518485471	0.010675888	-0.000969875	1	0.155702064
ILMN_1810053	SLC16A7	SLC16A7	6.518723115	0.010674462	-0.002889139	1	0.155702064
ILMN_2238795	NEK3	NEK3	6.516809048	0.010685956	0.001012055	1	0.155710608
ILMN_2158548	NACA2	NACA2	6.51379199	0.010704101	0.001097711	1	0.155877212
ILMN_1779015	ZNF467	ZNF467	6.511532818	0.010717708	-0.003150871	1	0.155977576
ILMN_1759487	EGFLAM	EGFLAM	6.495010282	0.010817767	0.005206196	1	0.157236718
ILMN_1712894	FUT1	FUT1	6.49588825	0.010812426	-0.001196057	1	0.157236718
ILMN_1782922	PDE4B	PDE4B	6.493010194	0.010829944	0.001225236	1	0.157315268
ILMN_1721657	RSU1	RSU1	6.490458328	0.010845501	0.004329818	1	0.157442785
ILMN_1804834	C6orf130	C6orf130	6.484949274	0.010879164	0.001909115	1	0.157734301
ILMN_2401769	PHF14	PHF14	6.485240487	0.010877382	-0.001906154	1	0.157734301
ILMN_1797828	DDRGK1	DDRGK1	6.483024605	0.01089095	-0.002369297	1	0.157806677
ILMN_1698478	SNAPC2	SNAPC2	6.479642764	0.010911691	-0.002592509	1	0.158008636
ILMN_1809384	CYP4F12	CYP4F12	6.476380355	0.010931738	-0.003351927	1	0.158123232
ILMN_1737205	MCM4	MCM4	6.476139358	0.01093322	-0.002438972	1	0.158123232
ILMN_1769911	SLC38A1	SLC38A1	6.472969864	0.010952735	0.000105207	1	0.158306895
ILMN_1680192	APOBEC3A	APOBEC3A	6.467857729	0.010984286	-0.00083117	1	0.158565579
ILMN_1740430	SLC2A4RG	SLC2A4RG	6.468134238	0.010982577	-0.002027845	1	0.158565579
ILMN_1739275	HTR3C	HTR3C	6.464539515	0.011004815	0.000975025	1	0.158664711
ILMN_1788223	RSPH3	RSPH3	6.464673002	0.011003989	-0.001491171	1	0.158664711
ILMN_1685679	RNF146	RNF146	6.462827418	0.011015423	0.003646028	1	0.15871913
ILMN_2199971	OR5M8	OR5M8	6.458129255	0.011044586	0.000984926	1	0.159040672
ILMN_1761560	PHF13	PHF13	6.456672658	0.011053644	-0.002676736	1	0.159072482
ILMN_1695991	COLQ	COLQ	6.442732225	0.011140717	-0.000397689	1	0.159568609
ILMN_1729368	FZD8	FZD8	6.44693723	0.011114378	0.001996081	1	0.159568609
ILMN_1762712	HHEX	HHEX	6.443638983	0.011135032	0.002036025	1	0.159568609
ILMN_1813350	HSD11B2	HSD11B2	6.440358774	0.011155611	-0.001226459	1	0.159568609
ILMN_1741055	NUP210L	NUP210L	6.440166572	0.011156818	-0.001166453	1	0.159568609
ILMN_1731023	REPIN1	REPIN1	6.444887872	0.011127206	7.41E-05	1	0.159568609
ILMN_1725485	RGS17	RGS17	6.44485716	0.011127399	-0.004215699	1	0.159568609
ILMN_1785605	SDF4	SDF4	6.440408593	0.011155299	-0.000957702	1	0.159568609
ILMN_1680652	SELENBP1	SELENBP1	6.449464772	0.011098577	-0.003083131	1	0.159568609
ILMN_1709486	SRPX	SRPX	6.443848438	0.011133719	-0.005303962	1	0.159568609
ILMN_1789826	OR51B6	OR51B6	6.432773345	0.011203351	-0.000898791	1	0.160077986
ILMN_1790317	RAB26	RAB26	6.431384617	0.011212114	-0.001465355	1	0.160077986
ILMN_2180624	TMCO6	TMCO6	6.431227001	0.011213109	-0.001656145	1	0.160077986
ILMN_2061043	CD48	CD48	6.422487109	0.011268424	0.001825373	1	0.160222183
ILMN_1773079	COL3A1	COL3A1	6.426216571	0.011244786	-0.007177126	1	0.160222183
ILMN_2209748	DERL1	DERL1	6.423797856	0.01126011	0.003020554	1	0.160222183
ILMN_1792860	MED22	MED22	6.42719356	0.011238602	-0.001738131	1	0.160222183
ILMN_2130721	NXNL2	NXNL2	6.424622476	0.011254883	-0.000876791	1	0.160222183
ILMN_2124471	SLC36A1	SLC36A1	6.428440751	0.011230713	0.001396312	1	0.160222183
ILMN_2149566	VPS25	VPS25	6.422002958	0.011271496	-0.001992721	1	0.160222183
ILMN_1721411	PARP10	PARP10	6.419910262	0.011284786	-0.002977877	1	0.160274014
ILMN_1695003	PCSK2	PCSK2	6.418171055	0.011295844	-0.001017058	1	0.160274014
ILMN_1793673	ZNF766	ZNF766	6.41825952	0.011295281	-0.001597895	1	0.160274014
ILMN_1701169	HP1BP3	HP1BP3	6.416922806	0.011303786	-0.001568452	1	0.160288796
ILMN_1779515	CSAD	CSAD	6.414181161	0.011321252	-0.003628368	1	0.160438513
ILMN_1723481	CHST3	CHST3	6.411305517	0.011339601	0.004295939	1	0.160502691
ILMN_1688205	KLK10	KLK10	6.412039245	0.011334916	-0.001231497	1	0.160502691
ILMN_1674817	C1orf115	C1orf115	6.409614219	0.011350407	0.003099038	1	0.160549283
ILMN_1687403	MRPL40	MRPL40	6.408627402	0.011356717	-0.002469791	1	0.160549283
ILMN_1702526	C17orf48	C17orf48	6.40560173	0.011376087	-0.001850001	1	0.160725281
ILMN_1798826	MRPS25	MRPS25	6.402275549	0.011397419	0.002012119	1	0.160928781
ILMN_2089073	ATP9A	ATP9A	6.396201166	0.011436482	0.00363328	1	0.161382243
ILMN_1795085	CCDC116	CCDC116	6.390067538	0.011476066	0.001155926	1	0.161842495
ILMN_2067656	CCND2	CCND2	6.386514615	0.01149906	0.007608191	1	0.161871914
ILMN_1665065	SERINC3	SERINC3	6.387335198	0.011493745	-0.001857054	1	0.161871914
ILMN_1794597	ZNF167	ZNF167	6.386915448	0.011496463	-0.001016469	1	0.161871914
ILMN_1708143	FAM127A	FAM127A	6.380360273	0.011539001	-0.001991928	1	0.162335777
ILMN_1663640	MAOA	MAOA	6.376250741	0.01156575	0.003280324	1	0.162515234
ILMN_1669703	TNK2	TNK2	6.376567072	0.011563689	-0.002675875	1	0.162515234
ILMN_1703060	SYT15	SYT15	6.374892071	0.011574608	-0.000978548	1	0.162541368
ILMN_2359332	CDKN2C	CDKN2C	6.370436929	0.011603702	0.001148884	1	0.162851475
ILMN_2115125	CTGF	CTGF	6.368145458	0.011618696	0.007423849	1	0.162880024
ILMN_1710075	FAM89A	FAM89A	6.3679827	0.011619761	0.007209045	1	0.162880024
ILMN_1769559	GLIPR1L2		6.36679133	0.011627565	-0.001009135	1	0.162891111
ILMN_1811102	LRSAM1	LRSAM1	6.364506043	0.01164255	-0.002753351	1	0.163002719
ILMN_1783889	PRKAA1	PRKAA1	6.350514941	0.011734723	0.00192267	1	0.164194225
ILMN_2366785	DDX52	DDX52	6.348167255	0.011750263	-0.001071306	1	0.164200225
ILMN_1705464	MRPL41	MRPL41	6.347246994	0.01175636	-0.002926749	1	0.164200225
ILMN_2340439	ZFP64	ZFP64	6.348715747	0.01174663	-0.001119414	1	0.164200225
ILMN_1662852	IQCK	IQCK	6.345819596	0.011765824	0.002532084	1	0.164233644
ILMN_1797974	AIG1	AIG1	6.34057788	0.011800643	0.002779599	1	0.164304425
ILMN_1681882	CETP	CETP	6.339733231	0.011806264	-0.003724215	1	0.164304425
ILMN_2394571	FBXW11	FBXW11	6.34376522	0.011779458	0.003000333	1	0.164304425
ILMN_1758719	NEDD9	NEDD9	6.339765892	0.011806046	0.001771761	1	0.164304425
ILMN_1782284	ZNF382	ZNF382	6.342743706	0.011786243	-0.000965252	1	0.164304425
ILMN_1737089	CAPN5	CAPN5	6.333299721	0.011849165	-0.003115525	1	0.164342078
ILMN_1765993	DMBX1	DMBX1	6.337849752	0.011818807	0.001082022	1	0.164342078
ILMN_1747205	JDP2	JDP2	6.335841483	0.011832197	-0.001752987	1	0.164342078
ILMN_1762103	WDR48	WDR48	6.332961983	0.011851422	-0.002680808	1	0.164342078
ILMN_1759219	ZMAT5	ZMAT5	6.333431607	0.011848284	-0.001046418	1	0.164342078
ILMN_1727300	ZNF444	ZNF444	6.33437671	0.011841972	-0.002100779	1	0.164342078
ILMN_1724181	IL15	IL15	6.330487267	0.011867971	0.002198312	1	0.164473361
ILMN_2098013	CETP	CETP	6.32844221	0.011881664	-0.008312216	1	0.164564941
ILMN_2246131	BCAN	BCAN	6.324943641	0.011905127	0.000923708	1	0.164710201
ILMN_2414254	ZNF302	ZNF181	6.324763824	0.011906334	0.000914097	1	0.164710201
ILMN_1735655	FBXW11	FBXW11	6.318718904	0.011946991	0.000965429	1	0.165163162
ILMN_1706960	KIAA1217	KIAA1217	6.31778294	0.011953299	0.002933257	1	0.165163162
ILMN_1706246	CCT5	CCT5	6.309612293	0.01200851	-0.001918707	1	0.165178299
ILMN_1731616	DCLK1	DCLK1	6.30924109	0.012011024	-0.001828928	1	0.165178299
ILMN_1712506	DPP6	DPP6	6.315933216	0.011965775	-0.001770426	1	0.165178299
ILMN_1680130	DYM	DYM	6.310050197	0.012005544	-0.002091769	1	0.165178299
ILMN_2059744	IL7	IL7	6.313184455	0.01198434	-0.001020644	1	0.165178299
ILMN_2413898	MCM10	MCM10	6.314619194	0.011974646	0.001595255	1	0.165178299
ILMN_2149164	SFRP1	SFRP1	6.310012523	0.012005799	0.007054193	1	0.165178299
ILMN_1762207	SGSM1	SGSM1	6.309202402	0.012011286	0.001733465	1	0.165178299
ILMN_1768020	HAUS8	HICE1	6.303875654	0.01204743	-0.001405851	1	0.165347464
ILMN_1784822	PPP1R3F	PPP1R3F	6.303194065	0.012052063	0.001441707	1	0.165347464
ILMN_1768449	PRPSAP1	PRPSAP1	6.303371535	0.012050856	0.002092502	1	0.165347464
ILMN_1759633	REPS2	REPS2	6.303783258	0.012048058	0.001179723	1	0.165347464
ILMN_2264482	DIDO1	DIDO1	6.299736526	0.012075592	-0.001164269	1	0.165572475
ILMN_1651554	RGS5	RGS5	6.297130954	0.012093355	0.005266608	1	0.165718199
ILMN_1658259	DRG1	DRG1	6.295466951	0.012104713	-0.002506945	1	0.165776036
ILMN_1750062	PPARGC1A	PPARGC1A	6.285156479	0.012175333	0.002458449	1	0.166644935
ILMN_1787514	CAPN12	CAPN12	6.280916426	0.012204497	0.001268341	1	0.166945733
ILMN_2082005	GIPR	GIPR	6.276713455	0.012233477	0.000899821	1	0.167243659
ILMN_1781085	BRDG1	STAP1	6.27494847	0.012245668	0.000930377	1	0.167278329
ILMN_1699317	CNTN6	CNTN6	6.272945796	0.012259516	-0.001368641	1	0.167278329
ILMN_1668507	DDAH1	DDAH1	6.272179217	0.012264821	0.001932823	1	0.167278329
ILMN_1673804	ZNF426	ZNF426	6.273070841	0.012258651	-0.001652573	1	0.167278329
ILMN_2297997	LIPT1	LIPT1	6.268096604	0.012293113	0.001038625	1	0.167565808
ILMN_1774087	CCL28	CCL28	6.265229774	0.01231302	0.001698053	1	0.167652988
ILMN_1666924	PINK1	PINK1	6.264496141	0.01231812	0.002289865	1	0.167652988
ILMN_2191967	SPRR2D	SPRR2D	6.264058474	0.012321163	-0.000964211	1	0.167652988
ILMN_1739805	NDE1	NDE1	6.261550006	0.01233862	-0.002613002	1	0.167792235
ILMN_1765061	OXER1	OXER1	6.259452414	0.012353238	0.001190955	1	0.167892721
ILMN_1693910	IL15RA	IL15RA	6.248945549	0.012426726	0.001011202	1	0.168701565
ILMN_1752294	PCDH9	PCDH9	6.248866921	0.012427278	0.003064951	1	0.168701565
ILMN_1664016	ARHGEF18	ARHGEF18	6.246753494	0.012442114	0.001548919	1	0.168705774
ILMN_1725312	RASA1	RASA1	6.24774882	0.012435125	0.002328058	1	0.168705774
ILMN_1693148	ACAN	ACAN	6.239122077	0.01249584	-0.000885155	1	0.16917778
ILMN_1752810	LARP6	LARP6	6.238706063	0.012498776	-0.004151272	1	0.16917778
ILMN_1766698	OR5T1	OR5T1	6.239251166	0.01249493	-0.000928241	1	0.16917778
ILMN_1652631	GLIPR2	GLIPR2	6.236374876	0.012515239	-0.007254832	1	0.169203412
ILMN_1708779	GNLY	GNLY	6.237068981	0.012510335	0.002843779	1	0.169203412
ILMN_1683328	IP6K2	IP6K2	6.229309924	0.012565269	-0.001762427	1	0.169780985
ILMN_1674282	PPARD	PPARD	6.226370134	0.012586148	0.001440755	1	0.16996422
ILMN_1749553	ENTPD2	ENTPD2	6.224102519	0.012602277	-0.000913619	1	0.170083142
ILMN_1665058	TCHP	TCHP	6.221848302	0.012618332	0.00125751	1	0.170200925
ILMN_1769383	GIMAP5	GIMAP5	6.219735696	0.012633397	0.00348328	1	0.170305232
ILMN_2247703	BRDT	BRDT	6.216426342	0.012657034	0.001016891	1	0.170426042
ILMN_2163873	FNDC1	FNDC1	6.216928654	0.012653443	-0.004961634	1	0.170426042
ILMN_1703708	KRTAP5-10	KRTAP5-10	6.215275164	0.012665267	-0.00091473	1	0.170438091
ILMN_1790080	GAS7	GAS7	6.212015066	0.012688611	-0.000887138	1	0.170579099
ILMN_1740633	PRF1	PRF1	6.211760971	0.012690433	0.002329563	1	0.170579099
ILMN_1806956	ATAD5	ATAD5	6.209357166	0.012707677	0.000908345	1	0.170600921
ILMN_2087692	CYBRD1	CYBRD1	6.208587054	0.012713206	0.004256846	1	0.170600921
ILMN_1755741	DACH1	DACH1	6.208463873	0.012714091	0.003017067	1	0.170600921
ILMN_1671005	IRF2BP2	IRF2BP2	6.206963087	0.012724875	-0.00326779	1	0.170647039
ILMN_1679177	MARS2	MARS2	6.205023591	0.012738825	0.001417043	1	0.17073554
ILMN_1812926	ANTXR2	ANTXR2	6.195446734	0.012807939	-0.003745541	1	0.170738598
ILMN_1735157	GALNT12	GALNT12	6.193792979	0.012819913	-0.001280313	1	0.170738598
ILMN_1678290	HMG20A	HMG20A	6.203183855	0.012752072	0.001499904	1	0.170738598
ILMN_1743232	MICALCL	MICALCL	6.197414862	0.012793704	-0.001063623	1	0.170738598
ILMN_2219767	MYCN	MYCN	6.202344358	0.012758122	0.001412613	1	0.170738598
ILMN_2050183	MYLK2	MYLK2	6.194739573	0.012813058	0.000967282	1	0.170738598
ILMN_2249578	NETO1	NETO1	6.201217498	0.012766247	0.001024943	1	0.170738598
ILMN_1668345	OAF	OAF	6.195640828	0.012806535	-0.003836997	1	0.170738598
ILMN_1808379	PLCD4	PLCD4	6.196892003	0.012797484	0.002664583	1	0.170738598
ILMN_1703622	PPIB	PPIB	6.195708419	0.012806045	0.000975627	1	0.170738598
ILMN_2279413	SIAH1	SIAH1	6.19471749	0.012813218	0.001067513	1	0.170738598
ILMN_1813949	CASQ1	CASQ1	6.187683922	0.012864244	0.001060436	1	0.171054064
ILMN_1760890	SEPN1	SEPN1	6.187484641	0.012865693	0.00279475	1	0.171054064
ILMN_1691181	TMX1	TXNDC1	6.188135228	0.012860964	0.002862358	1	0.171054064
ILMN_2391345	C9orf23	C9orf23	6.184465111	0.012887665	-0.0016112	1	0.17115026
ILMN_1732575	SEC14L1	SEC14L1	6.185093106	0.012883092	0.002680304	1	0.17115026
ILMN_1693394	BCKDK	BCKDK	6.18249538	0.012902019	-0.002651049	1	0.171242975
ILMN_2155228	CRLF3	CRLF3	6.174182862	0.012962777	0.002282314	1	0.171709532
ILMN_1794741	FLT4	FLT4	6.175134523	0.012955806	0.001019913	1	0.171709532
ILMN_1685415	HBP1	HBP1	6.173517218	0.012967655	-0.0030543	1	0.171709532
ILMN_2074671	KRT26	KRT26	6.172320015	0.012976433	-0.000926389	1	0.171709532
ILMN_1754051	RMI1	RMI1	6.17162555	0.012981527	0.001360082	1	0.171709532
ILMN_1657701	TMEM137	TMEM137	6.17173369	0.012980734	-0.003288752	1	0.171709532
ILMN_1707156	LRRFIP2	LRRFIP2	6.168926819	0.013001345	0.002530395	1	0.171873791
ILMN_1677607	SC5DL	SC5DL	6.167915382	0.013008781	-0.00562421	1	0.171874262
ILMN_1766925	CDH13	CDH13	6.165246962	0.013028418	0.002477367	1	0.171953353
ILMN_1657868	SIRT4	SIRT4	6.165090143	0.013029573	-0.001713303	1	0.171953353
ILMN_1769782	LAX1	LAX1	6.163201414	0.013043493	-0.001283138	1	0.171979972
ILMN_1722838	MRPL46	MRPL46	6.162807296	0.013046399	-0.002317871	1	0.171979972
ILMN_2166543	DNAJC6	DNAJC6	6.159732541	0.013069097	0.000862301	1	0.172181459
ILMN_1791658	FLJ25076		6.157154803	0.013088157	0.001192408	1	0.172322736
ILMN_2091920	PTCRA	PTCRA	6.156276414	0.013094658	0.000748121	1	0.172322736
ILMN_2335754	CD1E	CD1E	6.153160023	0.013117751	-0.001171945	1	0.172473715
ILMN_1801313	SIAH2	SIAH2	6.152724444	0.013120982	-0.001477228	1	0.172473715
ILMN_1769787	SELO		6.149906157	0.013141907	-0.002281014	1	0.172651066
ILMN_1673409	MGC16121		6.148692602	0.013150928	-0.002250344	1	0.172671913
ILMN_1659703	WWP2	WWP2	6.146809476	0.013164939	-0.001857495	1	0.17272871
ILMN_1788738	ZNRF3		6.146112706	0.013170127	0.002451005	1	0.17272871
ILMN_2364088	GEMIN8	GEMIN8	6.142410043	0.013197732	-0.001668862	1	0.172993067
ILMN_1769961	DPF1	DPF1	6.138123827	0.013229761	0.000832221	1	0.173315094
ILMN_2410262	MTMR14	MTMR14	6.134078965	0.01326006	-0.002328509	1	0.173614104
ILMN_2287911	CMTM1	CMTM1	6.132800237	0.013269654	-0.000914113	1	0.17364183
ILMN_1775744	MRPS16	MRPS16	6.13172176	0.01327775	-0.002722181	1	0.173649949
ILMN_2219683	NEU4	NEU4	6.125403614	0.013325286	0.001129376	1	0.174173563
ILMN_1662010	DLK2	DLK2	6.122903403	0.013344145	-0.000959629	1	0.174223981
ILMN_1785302	REG1P		6.123640706	0.013338581	0.001072465	1	0.174223981
ILMN_1771835	NUP54	NUP54	6.121744743	0.013352894	0.001340892	1	0.174240268
ILMN_2352724	PIGN	PIGN	6.119813661	0.013367489	-0.001910683	1	0.174332773
ILMN_1695472	MRPL10	MRPL10	6.118427843	0.013377973	-0.001004228	1	0.174371593
ILMN_1782004	BAPX1	NKX3-2	6.113951604	0.013411894	-0.00133129	1	0.174422207
ILMN_1656871	C16orf50		6.116594352	0.013391857	-0.000908225	1	0.174422207
ILMN_1689176	C4orf31	C4orf31	6.115613262	0.013399292	0.001927587	1	0.174422207
ILMN_1792404	TM4SF4		6.114878367	0.013404864	0.000981736	1	0.174422207
ILMN_1659773	PCDHAC2	PCDHA13	6.109492298	0.013445775	-0.001577407	1	0.174764974
ILMN_1783225	OR51F2	OR51F2	6.103161313	0.013494027	-0.000376787	1	0.175294054
ILMN_1737611	VAMP1	VAMP1	6.094440324	0.013560787	-0.002010866	1	0.17606283
ILMN_2373763	CASP7	CASP7	6.091022375	0.013587044	0.002098308	1	0.176108416
ILMN_1739156	DOPEY1	DOPEY1	6.091448731	0.013583766	-0.001668149	1	0.176108416
ILMN_2400644	SRGAP3	SRGAP3	6.091434556	0.013583875	0.002133967	1	0.176108416
ILMN_1692390	CCNT1	CCNT1	6.085088616	0.013632753	-0.00178277	1	0.176602316
ILMN_2050921	SNHG8		6.081893213	0.013657433	0.00089842	1	0.176823409
ILMN_1654118	BCL2L1	BCL2L1	6.072338208	0.013731507	0.002738368	1	0.177293339
ILMN_1688381	BPTF	BPTF	6.073797147	0.01372017	-0.001386507	1	0.177293339
ILMN_2138754	C9orf68		6.072490156	0.013730325	-0.001089559	1	0.177293339
ILMN_2366041	ITM2C	ITM2C	6.072288292	0.013731895	0.003046153	1	0.177293339
ILMN_1678841	UBD	UBD	6.07445677	0.013715047	0.003081973	1	0.177293339
ILMN_1663080	LFNG	LFNG	6.0689812	0.013757629	-0.004366253	1	0.17752692
ILMN_1726288	TMEM106B	TMEM106B	6.060677641	0.013822464	0.003080905	1	0.178264498
ILMN_2292963	UBE2D3	UBE2D3	6.058390373	0.013840378	0.000881495	1	0.178396478
ILMN_2203463	SPATS2	SPATS2	6.056935871	0.013851782	-0.001223193	1	0.178444448
ILMN_1795503	MCC	MCC	6.054257809	0.013872805	0.000969872	1	0.17861621
ILMN_1728380	PHOSPHO2	PHOSPHO2	6.051886407	0.013891448	0.004006294	1	0.178658177
ILMN_1713873	THSD7B	THSD7B	6.052523258	0.013886439	0.00214926	1	0.178658177
ILMN_1761000	ACER2	ACER2	6.049504938	0.013910196	0.001001749	1	0.178765062
ILMN_2290338	RCAN1	RCAN1	6.048876031	0.013915152	0.001069164	1	0.178765062
ILMN_2094377	TRPC3	TRPC3	6.047227266	0.013928152	0.000973204	1	0.178833159
ILMN_1683909	TRPC7	TRPC7	6.046249781	0.013935865	0.000918229	1	0.178833334
ILMN_1797375	KLF12	KLF12	6.043428291	0.013958153	-0.001726646	1	0.178930578
ILMN_1672743	ZNF334	ZNF334	6.04334017	0.01395885	-0.001675185	1	0.178930578
ILMN_1767642	C11orf46	C11orf46	6.038233965	0.013999282	-0.002466204	1	0.179254384
ILMN_2231436	FAM26D	FAM26D	6.037227715	0.014007263	0.000897649	1	0.179254384
ILMN_1700727	KLF6	KLF6	6.038038431	0.014000832	-0.0011221	1	0.179254384
ILMN_1715616	PPIL5	PPIL5	6.036065234	0.01401649	0.003159829	1	0.17927369
ILMN_2078226	MAGEH1	MAGEH1	6.034947722	0.014025366	0.00145587	1	0.179288487
ILMN_1711452	UEVLD	UEVLD	6.033385196	0.014037786	0.001021058	1	0.17934855
ILMN_2287253	PFKL	PFKL	6.030396134	0.014061577	0.000893687	1	0.179455084
ILMN_1743397	PIGW	PIGW	6.031175195	0.014055372	0.001326361	1	0.179455084
ILMN_1761808	MCFD2	MCFD2	6.026948646	0.014089068	0.002073669	1	0.179707188
ILMN_1701998	AFAP1	AFAP1	6.024444446	0.014109072	0.003143186	1	0.179863566
ILMN_1773018	CUEDC2	CUEDC2	6.020459244	0.014140967	-0.002184486	1	0.180114119
ILMN_1696087	PHB2		6.020051338	0.014144235	-0.002374226	1	0.180114119
ILMN_1792660	CAMSAP1L1	CAMSAP1L1	6.011519708	0.014212782	0.002921622	1	0.180590964
ILMN_1661495	KIAA0754		6.011718423	0.014211181	-0.000798233	1	0.180590964
ILMN_1664855	PPP1R14C	PPP1R14C	6.012917984	0.014201524	-0.000972098	1	0.180590964
ILMN_1791097	RSBN1	RSBN1	6.012120976	0.01420794	0.002560554	1	0.180590964
ILMN_1790801	RPS6KA2	RPS6KA2	6.008208007	0.014239481	-0.001140818	1	0.180831291
ILMN_2406084	ITGA11	ITGA11	6.00717534	0.014247817	-0.002417247	1	0.180838281
ILMN_1693928	CDH24	CDH24	5.999478254	0.01431011	-0.000547323	1	0.181075038
ILMN_2401779	FAM102A	FAM102A	5.999091618	0.014313246	0.002093913	1	0.181075038
ILMN_2052871	TMEM116	TMEM116	6.000620436	0.014300848	0.00183574	1	0.181075038
ILMN_1795893	TMEM167B	TMEM167B	6.003548521	0.014277134	0.001073524	1	0.181075038
ILMN_1739283	UPF2	UPF2	5.999665303	0.014308593	-0.003175118	1	0.181075038
ILMN_1766010	YARS	YARS	5.999673502	0.014308526	-0.00261563	1	0.181075038
ILMN_1740938	APOE	APOE	5.997326056	0.014327578	0.006904721	1	0.181157672
ILMN_1656837	RBP1	RBP1	5.994311745	0.014352079	0.00448983	1	0.181368742
ILMN_2371397	SLC25A45	SLC25A45	5.991386494	0.014375899	-0.000577183	1	0.18157096
ILMN_1711504	NRXN1	NRXN1	5.987268141	0.014409502	-0.000923965	1	0.181896464
ILMN_1739368	ZNF498	ZNF498	5.979870209	0.014470067	-0.001939737	1	0.182561785
ILMN_2357855	NTRK2	NTRK2	5.978058609	0.014484938	-0.003143124	1	0.182609527
ILMN_1771051	RPL29	RPL29	5.976537488	0.014497437	-0.002888897	1	0.182609527
ILMN_1701881	ZNF365	ZNF365	5.977336426	0.014490871	0.00084857	1	0.182609527
ILMN_1775171	WIPF2	WIPF2	5.972099691	0.014533965	0.001391581	1	0.182970409
ILMN_1669460	TXNDC2	TXNDC2	5.971057547	0.014542557	-0.000931945	1	0.182979396
ILMN_1692785	KLHL21	KLHL21	5.965742641	0.014586456	-0.003336694	1	0.183432382
ILMN_1687858	CALM2	CALM2	5.962010386	0.014617364	0.004693363	1	0.183721602
ILMN_1659725	EXOSC5	EXOSC5	5.953057836	0.01469178	-0.001739253	1	0.184414963
ILMN_1737462	OXR1	OXR1	5.952509642	0.014696349	0.003932094	1	0.184414963
ILMN_1666468	ROBO1	ROBO1	5.953339197	0.014689435	-0.000968573	1	0.184414963
ILMN_1752591	LEPROTL1	LEPROTL1	5.949385713	0.014722416	0.003387293	1	0.184542659
ILMN_1744023	MGC18216	IGF1R	5.950050199	0.014716867	0.001873768	1	0.184542659
ILMN_1664068	ERGIC1	ERGIC1	5.946239077	0.01474872	-0.002939746	1	0.184573555
ILMN_2111932	SERINC2	SERINC2	5.947287595	0.014739949	0.002090762	1	0.184573555
ILMN_1770172	ZNF669	ZNF669	5.946910934	0.014743099	-0.001318981	1	0.184573555
ILMN_2052686	LCA5	LCA5	5.941768963	0.014786171	0.001079998	1	0.184681724
ILMN_1696214	NHEJ1	NHEJ1	5.941437065	0.014788956	-0.000966296	1	0.184681724
ILMN_1745075	RPLP0	RPLP0	5.941411749	0.014789168	-0.00412943	1	0.184681724
ILMN_1702835	SH3BGRL	SH3BGRL	5.94378633	0.014769257	0.004996525	1	0.184681724
ILMN_1693594	CYP4Z1	CYP4Z1	5.939966753	0.014801298	0.001488603	1	0.184691698
ILMN_1736956	GREB1		5.93753035	0.014821773	-0.001024382	1	0.184691698
ILMN_1739683	LRRC6	LRRC6	5.937639324	0.014820857	-0.001150633	1	0.184691698
ILMN_2305407	ZBTB16	ZBTB16	5.938162412	0.014816459	-0.007918971	1	0.184691698
ILMN_1737025	PLCL2	PLCL2	5.9331269	0.014858853	0.002054988	1	0.185054468
ILMN_1697227	USP36		5.930703656	0.014879299	0.003437637	1	0.185209799
ILMN_1779547	HPSE	HPSE	5.928492038	0.014897985	0.000818907	1	0.185343064
ILMN_1730710	ADORA3	ADORA3	5.9242266	0.014934092	-0.00168524	1	0.185415152
ILMN_2320513	APBB3	APBB3	5.926167447	0.014917651	-0.002329245	1	0.185415152
ILMN_1695880	LOX	LOX	5.924345852	0.014933081	-0.004795486	1	0.185415152
ILMN_1712865	SHE	SHE	5.924035614	0.014935711	0.001914969	1	0.185415152
ILMN_2041788	PLS3	PLS3	5.921909527	0.014953743	0.003506232	1	0.185440789
ILMN_1738093	TMEM118	RNFT2	5.922021621	0.014952792	0.00219044	1	0.185440789
ILMN_1797283	ASTN2	ASTN2	5.919495219	0.014974248	0.000814342	1	0.185496992
ILMN_1655663	SC65		5.920342833	0.014967046	-0.00200034	1	0.185496992
ILMN_1750409	RAB9A	RAB9A	5.914719283	0.015014895	0.00414561	1	0.185901371
ILMN_1702592	WDR73	WDR73	5.912486479	0.015033937	-0.003059965	1	0.186037964
ILMN_2278729	EIF3B	EIF3B	5.910136947	0.015054002	-0.002663483	1	0.186171914
ILMN_1721580	TBX15	TBX15	5.909342461	0.015060792	-0.002888676	1	0.186171914
ILMN_2252186	CAPN10	CAPN10	5.90384398	0.015107878	-0.00141956	1	0.186335958
ILMN_1679979	PLK3	PLK3	5.906508984	0.015085037	-0.001643565	1	0.186335958
ILMN_1704261	RANGRF	RANGRF	5.904518421	0.015102094	0.000912237	1	0.186335958
ILMN_1738406	SLC2A9	SLC2A9	5.903109918	0.015114175	-0.000996688	1	0.186335958
ILMN_1763612	TMEM132D	TMEM132D	5.903623831	0.015109766	-0.000844604	1	0.186335958
ILMN_1755033	C7orf51	C7orf51	5.899330438	0.015146642	0.0010413	1	0.18663716
ILMN_1767129	ABCC8	ABCC8	5.881107804	0.01530419	-0.001132971	1	0.187256232
ILMN_2180352	DIP2B	DIP2B	5.881659575	0.015299395	0.00267244	1	0.187256232
ILMN_1794492	HOXC6	HOXC6	5.883580104	0.015282716	0.003157835	1	0.187256232
ILMN_1665832	ID1	ID1	5.884751848	0.01527255	-0.003100266	1	0.187256232
ILMN_2160428	IL1RAPL1	IL1RAPL1	5.880468109	0.015309751	-0.001884217	1	0.187256232
ILMN_1669772	LRP1	LRP1	5.891865104	0.015210982	-0.002663939	1	0.187256232
ILMN_1660114	MMRN1	MMRN1	5.883364674	0.015284586	0.00494709	1	0.187256232
ILMN_1664448	PEX12	PEX12	5.887264759	0.01525077	0.000906206	1	0.187256232
ILMN_2124386	RGL2		5.887509594	0.01524865	-0.001974724	1	0.187256232
ILMN_1727589	SULT2B1	SULT2B1	5.880547227	0.015309063	7.54E-06	1	0.187256232
ILMN_2390472	TTC14	TTC14	5.887361548	0.015249932	-0.002327369	1	0.187256232
ILMN_1654457	TXN2	TXN2	5.889676429	0.015229898	-0.001740419	1	0.187256232
ILMN_1780036	WDR1	WDR1	5.882581715	0.015291384	0.001986688	1	0.187256232
ILMN_1723542	ZNF137	ZNF137	5.882865462	0.01528892	-0.001349121	1	0.187256232
ILMN_2405305	ARNTL	ARNTL	5.873470981	0.015370717	0.004087288	1	0.187316865
ILMN_1754746	CCNB3	CCNB3	5.877821027	0.015332785	0.001055035	1	0.187316865
ILMN_1656501	DUSP5	DUSP5	5.87674685	0.015342143	-0.001781343	1	0.187316865
ILMN_1678065	HCRTR2	HCRTR2	5.875712278	0.015351161	-0.001169111	1	0.187316865
ILMN_1810864	PMP22	PMP22	5.87671346	0.015342434	-0.005015092	1	0.187316865
ILMN_1668984	SPNS3	SPNS3	5.873532494	0.01537018	-0.000986553	1	0.187316865
ILMN_1806800	TRADD	TRADD	5.873420136	0.015371161	0.000863353	1	0.187316865
ILMN_1697115	FLJ12355		5.870206297	0.015399247	-0.002814202	1	0.187401922
ILMN_1751206	MLLT10	MLLT10	5.868930276	0.015410413	0.001155438	1	0.187401922
ILMN_1693635	TSPYL2	TSPYL2	5.871568322	0.015387338	0.001629758	1	0.187401922
ILMN_2402558	ZHX1	ZHX1	5.869271989	0.015407422	0.001679635	1	0.187401922
ILMN_1777061	ZSWIM6	ZSWIM6	5.867237301	0.015425241	0.00251234	1	0.187484079
ILMN_1745332	PPP5C	PPP5C	5.866085083	0.015435341	-0.001685246	1	0.187508717
ILMN_1722829	HLF	HLF	5.861915466	0.015471948	-0.002496217	1	0.187533808
ILMN_1806828	MRI1		5.85941712	0.015493924	-0.003264569	1	0.187533808
ILMN_1669497	OSBPL10	OSBPL10	5.861662184	0.015474174	0.002289996	1	0.187533808
ILMN_1721630	P2RY4	P2RY4	5.859551696	0.01549274	0.001067223	1	0.187533808
ILMN_2247229	RORA	RORA	5.86039273	0.015485338	-0.000920021	1	0.187533808
ILMN_1694776	SCP2	SCP2	5.863415358	0.015458769	-0.003268062	1	0.187533808
ILMN_1651735	TGOLN2	TGOLN2	5.863463136	0.01545835	0.002579728	1	0.187533808
ILMN_1779854	CARD6	CARD6	5.858372493	0.015503123	0.001221979	1	0.187547413
ILMN_1703279	CXorf57	CXorf57	5.850551749	0.015572168	0.001665349	1	0.188284617
ILMN_1760688	SAMD14	SAMD14	5.849258205	0.015583619	-0.001438142	1	0.188325032
ILMN_1668408	AIFM1	AIFM1	5.8432873	0.015636586	-0.001774466	1	0.188491542
ILMN_1717294	PTPN3	PTPN3	5.844199232	0.015628484	-0.002071592	1	0.188491542
ILMN_1713978	SDF2	SDF2	5.84313123	0.015637973	-0.001806839	1	0.188491542
ILMN_1774229	SLC7A4	SLC7A4	5.84378855	0.015632132	0.004612266	1	0.188491542
ILMN_1753547	STAT5A	STAT5A	5.846117857	0.015611453	-0.003367451	1	0.188491542
ILMN_2405353	SDK1	SDK1	5.839069658	0.015674112	0.001075082	1	0.188829152
ILMN_1680154	MAP1B	MAP1B	5.83275751	0.015730448	-0.002452943	1	0.189213416
ILMN_1723212	SFRS3	SFRS3	5.833599615	0.01572292	0.003060598	1	0.189213416
ILMN_2414848	TBRG4	TBRG4	5.834220414	0.015717373	-0.001895292	1	0.189213416
ILMN_2192779	GPR15	GPR15	5.830726462	0.015748619	0.001030759	1	0.189333938
ILMN_1659990	C7orf68		5.825248376	0.015797738	-0.003708056	1	0.189826204
ILMN_1756402	TMEM177	TMEM177	5.818088354	0.015862176	-0.001332118	1	0.190501941
ILMN_2413259	SOCS4	SOCS4	5.816050411	0.015880566	0.002852671	1	0.190509207
ILMN_2189037	WDR52	WDR52	5.81607628	0.015880332	-0.000978197	1	0.190509207
ILMN_1681769	ZNF320	ZNF320	5.815295163	0.015887387	-0.001236667	1	0.190509207
ILMN_1801697	C19orf46	C19orf46	5.812333102	0.015914167	-0.000915405	1	0.190604212
ILMN_1712066	EXPH5	EXPH5	5.811696607	0.015919928	0.001313559	1	0.190604212
ILMN_1654786	TRIM6	TRIM6	5.812330534	0.015914191	-0.000908924	1	0.190604212
ILMN_1795507	ABCA6	ABCA6	5.803456239	0.015994704	-0.004568261	1	0.191173734
ILMN_1796946	ALLC	ALLC	5.803977083	0.015989967	0.000927315	1	0.191173734
ILMN_1737728	CDCA3	CDCA3	5.80285247	0.016000197	-0.000994756	1	0.191173734
ILMN_1708798	EAF2	EAF2	5.802828031	0.016000419	-0.000744627	1	0.191173734
ILMN_1661022	FAM26A	CALHM3	5.797401036	0.016049881	-0.000828227	1	0.191567623
ILMN_2082273	RGS5	RGS5	5.797724435	0.016046929	0.005149406	1	0.191567623
ILMN_1694233	ACYP1	ACYP1	5.79229397	0.016096572	-0.002135698	1	0.191667331
ILMN_1727813	BRP44	BRP44	5.794055796	0.016080449	-0.003529245	1	0.191667331
ILMN_1693452	GAL3ST4	GAL3ST4	5.791073886	0.016107747	-0.001685718	1	0.191667331
ILMN_1759984	KCTD1	KCTD1	5.791082215	0.01610767	0.000976933	1	0.191667331
ILMN_1751075	SETD4	SETD4	5.793149695	0.016088739	-0.001628084	1	0.191667331
ILMN_1682929	SYTL2	SYTL2	5.792605903	0.016093716	0.002307855	1	0.191667331
ILMN_2362982	ARID4B	ARID4B	5.78855329	0.016130859	-0.003379941	1	0.191745882
ILMN_1651347	SERTAD2	SERTAD2	5.788873374	0.016127922	-0.00229418	1	0.191745882
ILMN_1659766	BAG3	BAG3	5.785789303	0.016156242	0.003604731	1	0.191949375
ILMN_1659082	ZCRB1	ZCRB1	5.784732946	0.016165954	0.002157951	1	0.191966568
ILMN_1682812	C21orf33	C21orf33	5.783729086	0.016175189	-0.003577869	1	0.191978081
ILMN_1772959	PDCD7	PDCD7	5.781981635	0.016191277	-0.002269301	1	0.192070884
ILMN_1742362	TBX5	TBX5	5.780740121	0.016202717	-0.000888784	1	0.192085076
ILMN_2241775	TROVE2	TROVE2	5.780057281	0.016209013	0.003196588	1	0.192085076
ILMN_1760352	C2orf52	C2orf52	5.778870376	0.016219962	-0.000866714	1	0.192104989
ILMN_2412549	GAR1	GAR1	5.77808249	0.016227235	0.001937084	1	0.192104989
ILMN_1781735	IGSF11	IGSF11	5.774717873	0.01625833	-0.001083737	1	0.192374329
ILMN_1746686	POLR1C	POLR1C	5.773829404	0.016266551	-0.001733191	1	0.192374329
ILMN_1730201	DTNA	DTNA	5.76641956	0.016335283	-0.00514608	1	0.192974102
ILMN_2053439	OR5L1	OR5L1	5.765487888	0.016343946	0.00091656	1	0.192974102
ILMN_1703433	PLSCR3	PLSCR3	5.764783569	0.016350499	-0.00212211	1	0.192974102
ILMN_1701514	TRAF3IP2	TRAF3IP2	5.766866758	0.016331127	0.002320398	1	0.192974102
ILMN_2388669	GRIA3	GRIA3	5.755641288	0.016435795	-0.001292274	1	0.193783867
ILMN_1666399	RING1	RING1	5.756082077	0.016431672	-0.001718163	1	0.193783867
ILMN_1683146	FTH1	FTH1	5.74659054	0.01652069	0.006273396	1	0.194632549
ILMN_1783728	TBRG4	TBRG4	5.746181684	0.016524536	-0.002149345	1	0.194632549
ILMN_2167252	FAM151A	FAM151A	5.743724292	0.016547669	0.001491142	1	0.194640689
ILMN_1731354	PARL	PARL	5.743437983	0.016550366	0.001728312	1	0.194640689
ILMN_1763267	ZFYVE28	ZFYVE28	5.744107772	0.016544057	0.000971694	1	0.194640689
ILMN_1761010	PCCB	PCCB	5.74244904	0.016559687	-0.003199743	1	0.194651748
ILMN_1759419	ILVBL	ILVBL	5.740276719	0.01658018	-0.002879976	1	0.194794054
ILMN_1742578	MKLN1	MKLN1	5.737491377	0.016606494	0.002904092	1	0.195004574
ILMN_2397188	CACNA1H	CACNA1H	5.731466872	0.016663558	0.001615348	1	0.195575776
ILMN_1773080	OAZ1	OAZ1	5.729422304	0.01668297	0.001564797	1	0.195605927
ILMN_2055156	PAG1	PAG1	5.730229054	0.016675307	0.001629167	1	0.195605927
ILMN_1683811	TNPO3	TNPO3	5.724286646	0.016731833	-0.003449033	1	0.196079856
ILMN_1815626	DHCR7	DHCR7	5.721407118	0.016759294	-0.003319262	1	0.196275102
ILMN_1788250	LDOC1	LDOC1	5.719883418	0.016773844	-0.002719862	1	0.196275102
ILMN_2400143	RPL32	RPL32	5.720399737	0.016768912	-0.001615523	1	0.196275102
ILMN_1676624	CHRNB2	CHRNB2	5.717599572	0.016795677	0.000938666	1	0.196431621
ILMN_1683107	CACNB2	CACNB2	5.715709406	0.016813769	-0.000980174	1	0.196466679
ILMN_2293677	STAG2	STAG2	5.715519073	0.016815592	0.001332893	1	0.196466679
ILMN_2325837	CD3D	CD3D	5.711423156	0.01685487	0.003126501	1	0.196623297
ILMN_1804569	GAS2	GAS2	5.712124974	0.016848133	0.000796211	1	0.196623297
ILMN_1730799	PHF12	PHF12	5.710591333	0.016862858	0.001756687	1	0.196623297
ILMN_1807169	TINAGL1	TINAGL1	5.711247136	0.01685656	0.002045134	1	0.196623297
ILMN_1680145	SART1	SART1	5.696278933	0.017000919	-0.000996979	1	0.198133641
ILMN_1677485	MACROD2	MACROD2	5.69445617	0.017018585	-0.001059718	1	0.198240061
ILMN_2185563	ANKRA2	ANKRA2	5.690516364	0.017056835	0.00322784	1	0.198313462
ILMN_2226271	INSL3	INSL3	5.692783137	0.017034817	0.000868213	1	0.198313462
ILMN_1682336	MASTL	MASTL	5.690289624	0.017059039	-0.001377109	1	0.198313462
ILMN_1771620	SNRPB2	SNRPB2	5.691665572	0.017045669	-0.002880312	1	0.198313462
ILMN_1696924	OR4K1	OR4K1	5.687469237	0.017086479	-0.000855683	1	0.19851156
[truncated: 21,228 more rows]
