# Supplementary material for: Gene expression changes with age in skin, adipose tissue, blood and brain
Source: Genome Biol. 2013 Jul 26;14(7):R75. doi: 10.1186/gb-2013-14-7-r75 (PMC4054017; doi:10.1186/gb-2013-14-7-r75)
Supplement: Additional file 4 — Table S4:List of genes with age effect in skin and adipose tissue included in the GenAge database [6]. [file gb-2013-14-7-r75-S4.CSV]

Skin Genes
id_hagr	aliases	symbol_hugo	name_common	entrez_id	why	band	location_start	location_end	orientation	unigene	swissprot	acc_promoter	acc_orf	acc_cds	references	interactions
10	URK UPA	PLAU	plasminogen activator urokinase	5328	mammal	10q24	75340940	75347258	1	77274	UROK_HUMAN	HS_PLAU	NM_002658	NP_002649	12149463	15621205	10638529	12898287	15247062	16787960	9060969	12954482	16139868	0010;0134	UROK_BOVIN;Bos taurus	PLAU (2 of;Danio rerio	Plau;Mus musculus	PLAU;Pan troglodytes	Plau;Rattus norvegicus
32	HIRS-1	IRS1	insulin receptor substrate 1	3667	model	2q36	227425442	227489980	-1	471508	IRS1_HUMAN		NM_005544	NP_005535	12679424	9312143	12882356	15780592	15180298	12908874	15888324	15295107	17928362	15771611	12843179	19734900	16123266	10747954	21706003	11292874	15582274	16524678	11927387	15565107	10591678	0015;0032	0032;0174	0032;0122	0042;0032	0032;0163	0185;0032	0003;0032	0032;0035	0032;0164	IRS1;Danio rerio	chico;Drosophila melanogaster	Irs1;Mus musculus	IRS1;Pan troglodytes	Irs1;Rattus norvegicus
40	ERBB ERBB1	EGFR	epidermal growth factor receptor (erythroblastic leukemia viral (v-erb-b) oncogene homolog avian)	1956	downstream	7p12	54860933	55049239	1	488293	EGFR_HUMAN	HS_EGFR_2	NM_005228	NP_005219	9277418	15385618	9553078	8223996	15075456	14499637	10764734	14744244	12529440	10700187	12885591	12717449	10795716	0003;0040	0040;0122	0051;0040	0165;0040	0040;0223	0267;0040	0040;0191	0024;0040	0041;0040	0216;0040	0264;0040	0040;0048	0019;0040	0117;0040	0166;0040	0099;0040	EGFR;Bos taurus	Egfr;Drosophila melanogaster	Egfr;Mus musculus	EGFR;Pan troglodytes	Egfr;Rattus norvegicus
45	AP-1	JUND	jun D proto-oncogene	3727	mammal putative	19p13.2	18251569	18253468	-1	2780	JUND_HUMAN		NM_005354	NP_005345	11389931	15147972	11557282	18249171	10978675	14566971	11705637	0136;0045	0045;0174	0203;0045	0045;0163	0045;0194	0283;0045	0045;0061	jund;Danio rerio	Jra;Drosophila melanogaster	Jund;Mus musculus	GCN4;Saccharomyces cerevisiae
88	CEBP C/EBP-alpha	CEBPA	CCAAT/enhancer binding protein (C/EBP) alpha	1050	functional	19q13.1	38482775	38485160	-1	699463	CEBPA_HUMAN		NM_004364	NP_004355	12661007	18622015	11684017	18622014	7652557	10078198	1840554	15466429	15289464	2792758	15716955	8798745	12530968	11242107	0088;0120	0088;0193	0088;0075	0284;0088	0088;0039	0088;0089	0088;0223
108	A1 RFC37	RFC4	replication factor C (activator 1) 4 37kDa	5984	functional	3q27	187990385	188006992	-1	518475	RFC4_HUMAN		NM_181573	NP_853551	10783165	0009;0108	0108;0044	0108;0068	0108;0151	0061;0108	0108;0113	rfc-4;Caenorhabditis elegans	CG8142;Drosophila melanogaster	Rfc4;Mus musculus	RFC4;Pan troglodytes	Rfc4;Rattus norvegicus	RFC2;Saccharomyces cerevisiae
109	ERCM2 XPGC	ERCC5	excision repair cross-complementing rodent repair deficiency complementation group 5	2073	functional	13q22	102296420	102326346	1	258429	ERCC5_HUMAN		NM_000123	NP_000114	11341993	9020084	8078765	8855246	8090225	0109;0067	0011;0109	0109;0113	0092;0109	Q3B7N6_BOV;Bos taurus	xpg-1;Caenorhabditis elegans	mus201;Drosophila melanogaster	Ercc5;Mus musculus	ERCC5;Pan troglodytes	RAD2;Saccharomyces cerevisiae
127		MSRA	methionine sulfoxide reductase A	4482	mammal model	8p23.1	9949235	10323803	1	490981	MSRA_HUMAN		NM_012331	NP_036463	11606777	10501213	15680229	8622914	11867705	12039877	15466429	8700890	11311146	15141092	15680221		MSRA_BOVIN;Bos taurus	msra-1;Caenorhabditis elegans	MSRA;Danio rerio	Eip71CD;Drosophila melanogaster	Msra;Mus musculus	MSRA;Pan troglodytes	Msra;Rattus norvegicus	MXR1;Saccharomyces cerevisiae
129		SOD2	superoxide dismutase 2 mitochondrial	6648	mammal model	6q25.3	160073582	160084614	-1	487046	SODM_HUMAN	HS_SOD2	NM_000636	NP_000627	9887369	9774481	10968795	12456885	9927656	11382788	14980699	15664623	16186101	16139868	16213688	16298747	16563232	16281056	15059885	17641201	21108731	19197346	15621215	12743125	12239572	14679299	7493016	12624725	15452146	7593237	12067840	15933380	16288288	16298100	16518719	10425186	16687508	18599449	15130751
135	PDCD8 AIF	AIFM1	apoptosis-inducing factor mitochondrion-associated 1	9131	functional	Xq25-q26	128988871	129025343	-1	424932	AIFM1_HUMAN		NM_004208	NP_004199	12353028	16139996	12114629	11279485	0135;0160	AIFM1;Bos taurus	wah-1;Caenorhabditis elegans	pdcd8;Danio rerio	AIF;Drosophila melanogaster	Aifm1;Mus musculus	Aifm1;Rattus norvegicus
149		ERCC1	excision repair cross-complementing rodent repair deficiency complementation group 1 (includes overlapping antisense sequence)	2067	functional	19q13.2-q1	50608532	50618642	-1	435981	ERCC1_HUMAN	HS_ERCC1	NM_202001	NP_973730	9197240	8197174	10320375	8197175	8275084	12466203	16472827	17183314	20221251	7891694	8287470	15692571	21880916	0126;0149	0261;0149	ERCC1_BOVI;Bos taurus	ercc-1;Caenorhabditis elegans	ercc1;Danio rerio	Ercc1;Drosophila melanogaster	Ercc1;Mus musculus	Ercc1;Rattus norvegicus
175	PRKM3 ERK1 p44mapk p44erk1	MAPK3	mitogen-activated protein kinase 3	5595	downstream	16p12-p11.	30032927	30042039	-1	861	MK03_HUMAN		NM_002746	NP_002737	12885591	10795716	14566971	12213555	10558995	7601337	15295107	14871929	15165704	15930121	18590691	15843522	0175;0172	0175;0042	0006;0175	0140;0175	MAPK3;Bos taurus	mpk-1;Caenorhabditis elegans	rl;Drosophila melanogaster	Mapk3;Mus musculus	MAPK3;Pan troglodytes	Mapk3;Rattus norvegicus	FUS3;Saccharomyces cerevisiae	KSS1;Saccharomyces cerevisiae
178	HMG2	HMGB2	high-mobility group box 2	3148	downstream	4q31	174627517	174630322	-1	434953	HMGB2_HUMAN	HS_HMGB2	NM_002129	NP_002120	2325444	2927415	3431543	15374498	19139395	0178;0176	0178;0195	0006;0178	HMGB2_BOVI;Bos taurus	hmg-1.2;Caenorhabditis elegans	hmgb2a;Danio rerio	Dsp1;Drosophila melanogaster	Hmgb2;Mus musculus	HMGB2;Pan troglodytes	RGD1559962;Rattus norvegicus	RGD1564519;Rattus norvegicus	ABF2;Saccharomyces cerevisiae
186	GNG3LG SPG17	BSCL2	Berardinelli-Seip congenital lipodystrophy 2 (seipin)	26580	putative	11q12-q13.	62214322	62231395	-1	533709	BSCL2_HUMAN		NM_032667	NP_116056	12030893	147113	15353794	BSCL2_BOVI;Bos taurus	R01B10.6;Caenorhabditis elegans	bscl2;Danio rerio	Seipin;Drosophila melanogaster	Bscl2;Mus musculus	LOC1006090;Pan troglodytes
208	bHLHd4 bHLHd5 bHLHd6 bHLHd7 bHLHd8	MAX	MYC associated factor X	4149	functional	14q23	64611597	64638980	-1	285354	MAX_HUMAN		NM_002382	NP_002373	12553908	9624006	8425219	7889570	10606235	0202;0208	0090;0208	0208;0039	0208;0209	A8E4Q8_BOV;Bos taurus	mxl-1;Caenorhabditis elegans	max;Danio rerio	Max;Drosophila melanogaster	Max;Mus musculus	MAX;Pan troglodytes	Max;Rattus norvegicus
214	HOX3 HOX3E	HOXC4	homeobox C4	3221	putative	12q13.3	52733927	52735630	1	549040	HXC4_HUMAN		NM_153633	NP_705897	11279128	12297269	2574852	9457903	0117;0214	0106;0214	A4FUC1_BOV;Bos taurus	ceh-16;Caenorhabditis elegans	hoxc4a;Danio rerio	Dfd;Drosophila melanogaster	Hoxc4;Mus musculus	LOC1006080;Pan troglodytes	Hoxc4;Rattus norvegicus
228	D0S117E	DBN1	drebrin 1	1627	putative	5q35.3	176816219	176833271	-1	130316	DREB_HUMAN		NM_004395	NP_004386	12009525	8838578	10374754	15339646		Q1RMT6_BOV;Bos taurus	K08E3.4;Caenorhabditis elegans	Dbn1;Rattus norvegicus
235	SLC25A8	UCP2	uncoupling protein 2 (mitochondrial proton carrier)	7351	model	11q13	73363363	73371537	-1	80658	UCP2_HUMAN	HS_UCP2	NM_003355	NP_003346	10481056	11171595	16098828	11381268	16366736	16707280	19141680	16054055	11129388	16098826	9700198	11440717	14679178	17082459	18854208	11095970	15304252	9054939	11101840	16281056	9139827	18852040	0235;0164	UCP2_BOVIN;Bos taurus	ucp2;Danio rerio	Ucp2;Mus musculus	UCP2;Pan troglodytes	Ucp2;Rattus norvegicus
251	MOP3 JAP3 BMAL1 PASD3 bHLHe5	ARNTL	aryl hydrocarbon receptor nuclear translocator-like	406	mammal	11p15	13255901	13365388	1	65734	BMAL1_HUMAN		NM_001178	NP_001169	16847346	16507766	12897057	15689397	17124323	16787960	19286518	19299583	20562852	20832105	18662547	0251;0252	0065;0251	0074;0251	ARNTL;Bos taurus	aha-1;Caenorhabditis elegans	arntl1a;Danio rerio	arntl1b;Danio rerio	cyc;Drosophila melanogaster	Arntl;Mus musculus	ARNTL;Pan troglodytes	Arntl;Rattus norvegicus
257	PHGPx MCSP	GPX4	glutathione peroxidase 4 (phospholipid hydroperoxidase)	2879	putative	19p13.3	1054936	1057787	1	433951	GPX4_HUMAN	HS_GPX4	NM_002085	NP_002076	15496407	17895430
260	DHRD FBNL S1-5 FBLN3 MTLV	EFEMP1	EGF-containing fibulin-like extracellular matrix protein 1	2202	mammal	2p16	55946606	56003860	-1	76224	FBLN3_HUMAN		NM_004105	NP_004096	10369267	17872905	12242346	A2VE41_BOV;Bos taurus	Efemp1;Mus musculus	Efemp1;Rattus norvegicus
263		PPARG	peroxisome proliferator-activated receptor gamma	5468	functional	3p25	12329348	12475854	1	162646	D2KUA6		NM_005037	NP_005028	10394368	19117549	18547997	17389764	10622252	15236769	19997628	15356014	0276;0263	0263;0124
276		NCOR2	nuclear receptor corepressor 2	9612	mammal	12q24	124808956	125052009	-1	137510	C9J0Q5		NM_001206654	NP_001193583	21109196	0276;0055	0276;0216	0276;0143	0276;0263	0276;0082	0276;0096	0276;0075	0276;0050	gei-8;Caenorhabditis elegans	Smr;Drosophila melanogaster
284		CDKN1A	cyclin-dependent kinase inhibitor 1A (p21 Cip1)	1026	cell upstream	6p21.2	36644236	36655115	1	370771	P38936		NM_000389	NP_000380	17143283	20231440	15489061	20126416	8242751	15899785	7664346	0284;0022	0284;0179	0284;0088
287		C1QA	complement component 1 q subcomponent A chain	712	functional	1p36.12	22963117	22966174	1	632379	P02745		NM_015991	NP_057075	22682250
Adipose genes
id_hagr	aliases	symbol_hugo	name_common	entrez_id	why	band	location_start	location_end	orientation	unigene	swissprot	acc_promoter	acc_orf	acc_cds	references	interactions
32	HIRS-1	IRS1	insulin receptor substrate 1	3667	model	2q36	227425442	227489980	-1	471508	IRS1_HUMAN		NM_005544	NP_005535	12679424	9312143	12882356	15780592	15180298	12908874	15888324	15295107	17928362	15771611	12843179	19734900	16123266	10747954	21706003	11292874	15582274	16524678	11927387	15565107	10591678	0015;0032	0032;0174	0032;0122	0042;0032	0032;0163	0185;0032	0003;0032	0032;0035	0032;0164	IRS1;Danio rerio	chico;Drosophila melanogaster	Irs1;Mus musculus	IRS1;Pan troglodytes	Irs1;Rattus norvegicus
56	HSCR1 MEN2A MTC1 MEN2B PTC CDHF12 RET51 CDHR16	RET	ret proto-oncogene	5979	downstream	10q11.2	42892517	42945799	1	350321	RET_HUMAN		NM_020975	NP_066124	10398293	10380975	8872055	9353177	0056;0122	0003;0056	0057;0056	RET;Bos taurus	ret1;Danio rerio	Ret;Drosophila melanogaster	Ret;Mus musculus	Q8MJ56_PAN;Pan troglodytes	F1MAG5_RAT;Rattus norvegicus
218	OBR CD295	LEPR	leptin receptor	3953	putative	1p31	65598338	65814843	1	705413	LEPR_HUMAN		NM_002303	NP_002294	8608603	9537324	8692797	11602618	8841178	11443193	11354636	11970899	20086094	15044360	10537153	11457594	10660043	12594516	0217;0218	0218;0215	0218;0220	0218;0022	B0ZT56_BOV;Bos taurus	lepr;Danio rerio	Lepr;Mus musculus	LEPR;Pan troglodytes	Leprot;Rattus norvegicus
[truncated: 27 more columns]
