# Supplementary material for: Gene expression changes with age in skin, adipose tissue, blood and brain
Source: Genome Biol. 2013 Jul 26;14(7):R75. doi: 10.1186/gb-2013-14-7-r75 (PMC4054017; doi:10.1186/gb-2013-14-7-r75)
Supplement: Additional file 5 — Table S5: Pvalues for ageeffect in LCLs. [file gb-2013-14-7-r75-S5.TXT]

Probe	Symbol	HGNC_symbol	Chis	Pr	Beta	Bonferroni	BH
ILMN_1692824	ASPA	ASPA	28.71543484	8.38E-08	0.004779911	0.001937211	0.001937211
ILMN_2298160	OTUD7A	OTUD7A	25.26845381	4.99E-07	-0.002919544	0.011526279	0.00576314
ILMN_1651229	IPO13	IPO13	0.450190739	0.502244389	-0.000376919	1	1
ILMN_1651230	TESSP1		0.778467767	0.377610161	-0.000352832	1	1
ILMN_1651235	AFAP1	AFAP1	0.276858303	0.598767829	0.00021168	1	1
ILMN_1651237	CDT1	CDT1	0.031796434	0.85847517	-0.00028861	1	1
ILMN_1651238	TRPV1	TRPV1	0.004296509	0.947737878	-2.84E-05	1	1
ILMN_1651254	LPP	LPP	2.177274965	0.140062264	0.001217707	1	1
ILMN_1651259	FLJ36848	UGP2	2.468526652	0.116146752	-0.00090653	1	1
ILMN_1651262	HNRNPAB	HNRNPAB	0.026306644	0.87115369	-0.000228297	1	1
ILMN_1651268	LOH12CR1	LOH12CR1	0.00833696	0.927248691	4.69E-05	1	1
ILMN_1651278	SNIP1	SNIP1	1.007918022	0.315402134	-0.000774729	1	1
ILMN_1651282	COL17A1	COL17A1	0.013706983	0.906799175	-6.18E-05	1	1
ILMN_1651285	BCL6B	BCL6B	0.992933576	0.319026438	-0.000632783	1	1
ILMN_1651286	GRHL1	GRHL1	0.270716607	0.602851471	0.000258046	1	1
ILMN_1651303	ATP13A4	ATP13A4	1.089426137	0.296598393	0.000484719	1	1
ILMN_1651309	DIAPH2	DIAPH2	0.241248154	0.623306082	0.000180562	1	1
ILMN_1651310	MLLT4	MLLT4	1.745950426	0.186386631	0.000542547	1	1
ILMN_1651315	HMG20B	HMG20B	0.000101538	0.991960171	-8.03E-06	1	1
ILMN_1651316	CD69	CD69	0.748025015	0.387102244	-0.002369144	1	1
ILMN_1651328	LAT1-3TM		0.586967581	0.443594138	0.001036837	1	1
ILMN_1651330	KCNG4	KCNG4	2.596053879	0.107130158	-0.000385608	1	1
ILMN_1651336	MLYCD	MLYCD	0.037041836	0.847379894	0.000182879	1	1
ILMN_1651343	ITGA11	ITGA11	0.025501135	0.87312469	-0.000119569	1	1
ILMN_1651346	TICAM2	TICAM2	0.121278507	0.727651961	0.000336621	1	1
ILMN_1651347	SERTAD2	SERTAD2	3.307496861	0.068964465	-7.98E-06	1	1
ILMN_1651354	SPP1	SPP1	0.087228505	0.767730556	0.000319792	1	1
ILMN_1651358	HBE1	HBE1	0.092978455	0.760424274	0.000116804	1	1
ILMN_1651364	PCBD2		0.025294875	0.873634502	0.000103061	1	1
ILMN_1651365	ZBED2	ZBED2	0.077462841	0.780765597	0.000442636	1	1
ILMN_1651370	USP21	USP21	0.802441631	0.370364363	0.000444461	1	1
ILMN_1651373	RHD	RHD	0.02290415	0.879706595	5.68E-05	1	1
ILMN_1651385	MFN2	MFN2	0.154307292	0.694452677	0.000330164	1	1
ILMN_1651415	DERL3	DERL3	0.008204585	0.92782699	7.02E-05	1	1
ILMN_1651428	SYTL2	SYTL2	0	1	0.000350094	1	1
ILMN_1651429	SELM		0.109640217	0.740554116	0.000506219	1	1
ILMN_1651430	CTRB2	CTRB2	0.297078697	0.585719638	-0.000263371	1	1
ILMN_1651433	DCK	DCK	0.023689579	0.877677392	0.000292893	1	1
ILMN_1651437	FOXI1	FOXI1	1.76674769	0.183785091	0.000620444	1	1
ILMN_1651438	ZFPM1	ZFPM1	0.758391822	0.383832267	0.000984596	1	1
ILMN_1651464	KDM2B	FBXL10	0.028848244	0.865129906	-0.00010919	1	1
ILMN_1651466	ALOX5	ALOX5	0.181279346	0.670276088	-0.000158057	1	1
ILMN_1651470	MMP17		0.000202134	0.988656562	-5.05E-06	1	1
ILMN_1651486	COX11P		0.907995412	0.340646855	-5.29E-05	1	1
ILMN_1651490	CYP26A1	CYP26A1	3.423903501	0.064258902	-0.000743147	1	1
ILMN_1651492	WNT2B	WNT2B	6.855067893	0.00883902	-0.001443279	1	1
ILMN_1651496	HIST1H2BD	HIST1H2BD	1.422357745	0.233015719	0.002146225	1	1
ILMN_1651499	ERGIC1	ERGIC1	0.225964288	0.63453253	-0.000361624	1	1
ILMN_1651501	ABCD4	ABCD4	0.215038279	0.64284679	0.000390854	1	1
ILMN_1651504	FAM193A	C4orf8	0	1	0.000136839	1	1
ILMN_1651506	NCOA6IP	TGS1	0.031047418	0.860134641	-0.000201961	1	1
ILMN_1651535	TMEM217	TMEM217	1.633656728	0.201198017	0.00078923	1	1
ILMN_1651536	GEFT	SLC26A10	0.611819362	0.434103609	-0.000430774	1	1
ILMN_1651538	NUMBL	NUMBL	0.398041793	0.528102293	-0.000547451	1	1
ILMN_1651544	HDAC8	HDAC8	4.112470839	0.042568129	-0.001462735	1	1
ILMN_1651554	RGS5	RGS5	0.126752241	0.721823483	0.000173011	1	1
ILMN_1651557	KDELC2	KDELC2	3.339314434	0.067642787	-0.002501513	1	1
ILMN_1651563	MYO15B		0.275824923	0.59945086	-0.000188039	1	1
ILMN_1651567	WHSC1	WHSC1	0.558877618	0.454712821	-0.000361368	1	1
ILMN_1651568	MUC13	MUC13	0.952846943	0.32899569	0.000826397	1	1
ILMN_1651569	XRCC2	XRCC2	0.785746412	0.375389424	-0.000386287	1	1
ILMN_1651574	AQP3	AQP3	0.018601245	0.891515838	0.000128687	1	1
ILMN_1651597	FBXO44	FBXO44	0.042462275	0.836741103	-8.48E-05	1	1
ILMN_1651599	ENTPD2	ENTPD2	0.000829832	0.977018668	-1.29E-05	1	1
ILMN_1651604	MARK4	MARK4	0.072381027	0.787901039	-0.000251349	1	1
ILMN_1651617	CTNNB1	CTNNB1	0.854493025	0.355284382	6.61E-05	1	1
ILMN_1651624	C6orf201	C6orf201	0.780634963	0.376947016	0.000348405	1	1
ILMN_1651628	EXOC6	EXOC6	1.623224269	0.202642795	-0.001366348	1	1
ILMN_1651636	CYP2A13	CYP2A13	1.470514058	0.225264604	-0.000486785	1	1
ILMN_1651637	CRSP2	MED14	1.093764349	0.295638653	0.00052242	1	1
ILMN_1651642	GPC2	GPC2	0.02396518	0.876973541	0.000127457	1	1
ILMN_1651643	ASB11	ASB11	1.062756648	0.302587299	0.000631018	1	1
ILMN_1651652	RTN3	RTN3	1.169593322	0.279484818	0.000787086	1	1
ILMN_1651657	ADAM33	ADAM33	1.597328815	0.206282168	0.000225106	1	1
ILMN_1651681	WDFY3	WDFY3	8.782100977	0.003042006	-0.001117072	1	1
ILMN_1651684	KIAA0586	KIAA0586	1.810500736	0.178448174	-0.001066707	1	1
ILMN_1651685	C8ORFK32	FAM135B	2.429108554	0.119100611	0.000738502	1	1
ILMN_1651690	PGBD4	PGBD4	1.699287236	0.192381217	0.001191624	1	1
ILMN_1651692	STK10	STK10	0.002281961	0.961899645	-3.64E-05	1	1
ILMN_1651693	GSG1	GSG1	0.35293002	0.552459185	0.000249904	1	1
ILMN_1651699	EPS8	EPS8	0.077484925	0.780735146	0.000330154	1	1
ILMN_1651705	CAT	CAT	0.000291715	0.986373053	-3.03E-05	1	1
ILMN_1651708	RESP18		0.001834367	0.965837438	1.54E-05	1	1
ILMN_1651710	IQCD	IQCD	2.185795527	0.139289078	0.000728951	1	1
ILMN_1651712	RBM11	RBM11	0.155805737	0.693047804	-0.000203151	1	1
ILMN_1651715	RNF2	RNF2	5.143886106	0.023328372	-0.0009642	1	1
ILMN_1651717	ADAMTS20	ADAMTS20	0.600134386	0.438526756	-0.00032873	1	1
ILMN_1651719	MBTPS1	MBTPS1	0.259572413	0.610414065	0.000363139	1	1
ILMN_1651735	TGOLN2	TGOLN2	0.555758646	0.455974214	0.000733989	1	1
ILMN_1651741	ARMCX3	ARMCX3	0.038176658	0.845088834	8.57E-05	1	1
ILMN_1651752	CXorf21	CXorf21	1.201801445	0.272961925	-0.000753268	1	1
ILMN_1651763	TFDP3	TFDP3	1.153167469	0.282887068	-0.000380156	1	1
ILMN_1651767	MKL1	MKL1	0.027638889	0.867960624	-0.000151574	1	1
ILMN_1651769	ZFYVE16	ZFYVE16	0.012342174	0.911540745	-6.50E-05	1	1
ILMN_1651771	RRAGB	RRAGB	0.099918562	0.751927385	-0.000120909	1	1
ILMN_1651776	FHOD1	FHOD1	1.654302821	0.198374304	0.001149774	1	1
ILMN_1651787	MSH5		0.01572002	0.900223113	7.03E-05	1	1
ILMN_1651788	MAP3K11	MAP3K11	0.097467682	0.754889942	0.000328375	1	1
ILMN_1651792	RORC	RORC	1.056136937	0.304097917	0.000492989	1	1
ILMN_1651799	SLC38A2	SLC38A2	0	1	-0.001474138	1	1
ILMN_1651817	GRIK1	GRIK1	0.651862992	0.419447398	0.000341649	1	1
ILMN_1651819	GALNT11	GALNT11	5.870860424	0.015393526	0.000362168	1	1
ILMN_1651826	BASP1	BASP1	1.518536321	0.217841126	-0.001544681	1	1
ILMN_1651828	CCT3	CCT3	1.845363703	0.174323587	-0.001642942	1	1
ILMN_1651832	EHD1	EHD1	0.198178369	0.65619525	0.000396494	1	1
ILMN_1651838	RND1	RND1	0.328479204	0.566555963	0.000324533	1	1
ILMN_1651848	ITSN1	ITSN1	0.149853319	0.698675572	-0.000151368	1	1
ILMN_1651850	RPS16	RPS16	0.179235956	0.672030672	-0.000210109	1	1
ILMN_1651865	KIAA1257		2.587825461	0.107688091	-0.000807142	1	1
ILMN_1651872	UBIAD1	UBIAD1	0.001432901	0.969804349	-3.84E-05	1	1
ILMN_1651878	EVC	EVC	5.883110467	0.015286793	0.001634778	1	1
ILMN_1651886	CWF19L1	CWF19L1	0.001329356	0.970915305	-2.67E-05	1	1
ILMN_1651900	KCNA4	KCNA4	2.994750463	0.083534781	4.12E-05	1	1
ILMN_1651902	RASL11A	RASL11A	0.002264939	0.962041906	-2.07E-05	1	1
ILMN_1651905	ZNF187	ZNF187	1.167970899	0.279818559	0.000407405	1	1
ILMN_1651916	OCLN	OCLN	5.127101384	0.023555033	-0.001326243	1	1
ILMN_1651940	OR6C76	OR6C76	0.10661737	0.744028574	-0.000173926	1	1
ILMN_1651943	ANK3	ANK3	0.497984097	0.480387234	-0.000419236	1	1
ILMN_1651944	CTNND1	CTNND1	3.528245132	0.060331612	-0.000735673	1	1
ILMN_1651949	SCYL3	SCYL3	0.773038263	0.379278779	0.000937297	1	1
ILMN_1651950	TPST1	TPST1	1.897982957	0.168304264	0.001800413	1	1
ILMN_1651958	MGP	MGP	3.11662399	0.07749719	-0.000274307	1	1
ILMN_1651964	ABCC5	ABCC5	0.23774583	0.625838957	0.00042672	1	1
ILMN_1651966	FGFR3	FGFR3	1.482163679	0.223436301	0.000777221	1	1
ILMN_1651987	C6orf129	C6orf129	1.823509099	0.176896146	-0.001377794	1	1
ILMN_1652006	SMC1A	SMC1A	0.02106476	0.884602677	-0.000203669	1	1
ILMN_1652017	PPEF1	PPEF1	0.093492138	0.7597837	-0.000232611	1	1
ILMN_1652022	DHX57	DHX57	1.06207684	0.302741983	-0.000399649	1	1
ILMN_1652023	AGFG2	AGFG2	1.08546229	0.29747881	-0.000466281	1	1
ILMN_1652037	UPP2	UPP2	2.510255642	0.113107582	-0.000666144	1	1
ILMN_1652065	KCNMB1	KCNMB1	0.194791987	0.658957859	-0.00154611	1	1
ILMN_1652066	SNED1	SNED1	0.005933846	0.938598519	-4.57E-05	1	1
ILMN_1652072	MGC42105		0.97454808	0.323548514	-0.000844803	1	1
ILMN_1652082	ELF4	ELF4	0.832686952	0.361496718	0.000987394	1	1
ILMN_1652085	MPHOSPH10	MPHOSPH10	0.053866263	0.816467284	0.000229184	1	1
ILMN_1652104	KRAS	KRAS	0.592516007	0.44144784	-0.00030347	1	1
ILMN_1652128	LMBRD1	LMBRD1	0.503745321	0.477859067	0.000792228	1	1
ILMN_1652137	PPYR1	PPYR1	0.569602097	0.450417076	0.000261036	1	1
ILMN_1652147	MRPL43	MRPL43	0.643702402	0.422373275	0.000993729	1	1
ILMN_1652155	DHX9	DHX9	0.527850946	0.46751177	-0.000336573	1	1
ILMN_1652160	LRBA	LRBA	0.001383522	0.970328951	2.08E-05	1	1
ILMN_1652161	PNKD	PNKD	0	1	0.000159114	1	1
ILMN_1652163	DVL2	DVL2	0.298340824	0.584924449	0.000353159	1	1
ILMN_1652166	GUCY1B2	GUCY1B2	0.006587078	0.935314061	3.29E-05	1	1
ILMN_1652171	CDKN2C	CDKN2C	0.335594684	0.562383159	-0.000362269	1	1
ILMN_1652175	KRTAP9-8	KRTAP9-8	1.800099541	0.179700461	0.00051313	1	1
ILMN_1652178	FLJ41733		0.069999013	0.791338216	0.00012585	1	1
ILMN_1652181	KIF2B	KIF2B	0.010553916	0.918175472	-4.43E-05	1	1
ILMN_1652185	IL4R	IL4R	0.100996713	0.750636803	0.000504772	1	1
ILMN_1652188	KIAA1632	KIAA1632	4.159063149	0.041412304	-0.000724704	1	1
ILMN_1652198	CCM2	CCM2	0	1	0.000132965	1	1
ILMN_1652207	COX4I1	COX4I1	1.589689069	0.207370563	0.000403756	1	1
ILMN_1652219	C20orf112	C20orf112	1.096489204	0.29503787	-0.000857592	1	1
ILMN_1652223	WDR91	WDR91	1.799901807	0.179724366	0.002256724	1	1
ILMN_1652237	CBR3	CBR3	0.046406092	0.829439308	-0.000144562	1	1
ILMN_1652243	FLJ32784	VWA5B1	0	1	-0.000476965	1	1
ILMN_1652244	POPDC3	POPDC3	0.10290839	0.74836698	-0.000152624	1	1
ILMN_1652249	PPP2R4	PPP2R4	0.014711921	0.903459195	7.45E-05	1	1
ILMN_1652277	SECTM1	SECTM1	0.198069947	0.65628326	-0.000312392	1	1
ILMN_1652284	PRM3	PRM3	2.300748788	0.129311647	0.000592092	1	1
ILMN_1652287	NOG	NOG	0.275555049	0.599629507	-0.000181603	1	1
ILMN_1652291	EVX2	EVX2	0.532004014	0.465765547	-0.000284145	1	1
ILMN_1652300	ZNF507	ZNF507	0.781883544	0.376565703	-0.000567302	1	1
ILMN_1652306	MEGF10	MEGF10	0.789385501	0.374286001	0.00043312	1	1
ILMN_1652309	TTC8	TTC8	0.954083948	0.328681938	-0.000590742	1	1
ILMN_1652313	RNF215	RNF215	0.001188419	0.972499615	2.74E-05	1	1
ILMN_1652314	SPAG1	SPAG1	3.975869206	0.046156625	0.00140241	1	1
ILMN_1652333	FN3KRP		2.0585563	0.151353509	-0.001582657	1	1
ILMN_1652348	C4orf50		0.103383106	0.747806937	0.000140888	1	1
ILMN_1652357	PDHX	PDHX	0.01606643	0.899135561	0.000147522	1	1
ILMN_1652366	NLRP7	NLRP7	0.481979531	0.487527036	-0.001502853	1	1
ILMN_1652369	ERCC1	ERCC1	0.651564515	0.41955388	-0.000493079	1	1
ILMN_1652371	KIAA1324L	KIAA1324L	1.406821744	0.235584719	0.002348182	1	1
ILMN_1652379	SUCLG2	SUCLG2	2.529008489	0.111770429	-0.002550659	1	1
ILMN_1652394	RAB2A	RAB2A	2.777062262	0.095623421	-0.001231942	1	1
ILMN_1652407	ZMYND8	ZMYND8	4.122327443	0.042320817	0.001921617	1	1
ILMN_1652412	PHKB	PHKB	1.057109498	0.303875368	0.001216159	1	1
ILMN_1652413	UCN2	UCN2	0.000189148	0.989026943	-6.94E-06	1	1
ILMN_1652424	OR1S1	OR1S1	0.017902984	0.89355912	4.96E-05	1	1
ILMN_1652429	CXorf30	CXorf30	0.104448708	0.746554948	-0.000139361	1	1
ILMN_1652431	CA1	CA1	0.270316383	0.603119619	0.000211056	1	1
ILMN_1652434	MTHFD2L	MTHFD2L	0.037816526	0.84581202	0.000109115	1	1
ILMN_1652445	RAC1	RAC1	0.005547996	0.94062458	3.80E-05	1	1
ILMN_1652456	TMEM98	TMEM98	0.749848665	0.386524148	-0.000335659	1	1
ILMN_1652461	PARD3B	PARD3B	0.154160822	0.694590422	-0.000137201	1	1
ILMN_1652465	SLC26A4	SLC26A4	0.011127854	0.915988081	4.84E-05	1	1
ILMN_1652486	THAP7	THAP7	0.543047391	0.461172526	0.00083561	1	1
ILMN_1652490	MANSC1	MANSC1	0.137564548	0.710714286	-0.000135305	1	1
ILMN_1652505	APEX2	APEX2	0.139336261	0.708941752	-0.000334597	1	1
ILMN_1652512	C2CD2	C2CD2	0.237977347	0.625670813	0.000596172	1	1
ILMN_1652521	MTMR9	MTMR9	0.424451253	0.514724271	0.000567126	1	1
ILMN_1652525	FAM125B	FAM125B	0.373777447	0.540952401	-0.000247536	1	1
ILMN_1652549	DTNA	DTNA	0.741113933	0.389304279	0.000411248	1	1
ILMN_1652574	LRRC4B	LRRC4B	1.026496339	0.310983	0.00040965	1	1
ILMN_1652594	ACTR5	ACTR5	0.054575467	0.815284715	0.00017754	1	1
ILMN_1652609	RGNEF		0.170147013	0.679981185	-0.000183096	1	1
ILMN_1652631	GLIPR2	GLIPR2	0.35077951	0.5536722	-0.000918625	1	1
ILMN_1652638	LRRC58		0.111850018	0.738047668	0.00051507	1	1
ILMN_1652650	SH3KBP1	SH3KBP1	0.294267358	0.587498795	-0.000563452	1	1
ILMN_1652662	GRB10	GRB10	0.07979887	0.777570162	-0.000119728	1	1
ILMN_1652674	LLGL2	LLGL2	2.646169272	0.103799759	-0.000669523	1	1
ILMN_1652677	FAM89A	FAM89A	0.882710465	0.347460378	0.000664035	1	1
ILMN_1652694	FAM131B	FAM131B	1.10868251	0.292368521	-0.000616905	1	1
ILMN_1652715	C10orf111	C10orf111	1.40061457	0.236620699	0.000517723	1	1
ILMN_1652716	THEX1	ERI1	0.01808913	0.893010504	-6.08E-05	1	1
ILMN_1652719	TMCO5A	TMCO5A	0.036693717	0.848089979	0.000190928	1	1
ILMN_1652722	C14orf2	C14orf2	0.020366944	0.886517005	0.00011662	1	1
ILMN_1652727	GLT8D1	GLT8D1	0.621186673	0.430606652	-0.000352629	1	1
ILMN_1652729	ANK2	ANK2	0.07458775	0.784770521	-0.000109147	1	1
ILMN_1652732	HTR7	HTR7	0.625737849	0.428923023	0.00037142	1	1
ILMN_1652735	RFXAP	RFXAP	0.509620377	0.475303238	0.000720914	1	1
ILMN_1652736	RPS6KA3	RPS6KA3	0.00016721	0.989682876	7.14E-06	1	1
ILMN_1652749	ERF	ERF	0.108702289	0.741626426	-0.000204454	1	1
ILMN_1652753	PAAF1	PAAF1	0.006676324	0.934878302	5.91E-05	1	1
ILMN_1652754	ZNF428	ZNF428	1.538216159	0.214883522	-0.001609046	1	1
ILMN_1652762	HIC2	HIC2	0.02656834	0.870520029	0.000139014	1	1
ILMN_1652777	CDC42EP2	CDC42EP2	0.051465928	0.820531804	0.000139943	1	1
ILMN_1652780	TMOD2	TMOD2	0	1	0.00022926	1	1
ILMN_1652787	PIK3AP1	PIK3AP1	2.787983538	0.094973669	-0.002503233	1	1
ILMN_1652790	CLK1	CLK1	1.930529199	0.164700559	0.000805985	1	1
ILMN_1652797	FAM174B	FAM174B	0.568021734	0.451046099	0.002376721	1	1
ILMN_1652806	ATP5J	ATP5J	0.316790186	0.573543041	-0.000688525	1	1
ILMN_1652807	HOXA3	HOXA3	0.001512653	0.968975827	-1.56E-05	1	1
ILMN_1652819	OPA3	OPA3	0.007272294	0.932040581	-7.10E-05	1	1
ILMN_1652825	IL10RA	IL10RA	0.153327658	0.695375398	0.000443951	1	1
ILMN_1652826	LRRC17	LRRC17	0.076465375	0.782145833	0.000109784	1	1
ILMN_1652852	GAS2	GAS2	0.158943707	0.690130887	0.000187869	1	1
ILMN_1652866	LMX1B	LMX1B	2.927565687	0.087078702	0.000704619	1	1
ILMN_1652871	PLSCR5		1.223427151	0.268689119	0.000403498	1	1
ILMN_1652872	UBOX5	UBOX5	0.02436613	0.875956925	0.00010566	1	1
ILMN_1652906	GBGT1	GBGT1	0.161477245	0.687800079	0.000752563	1	1
ILMN_1652913	EZH2	EZH2	0.11508881	0.734423351	-0.000667897	1	1
ILMN_1652918	RHOF	RHOF	0.011223747	0.915628223	0.000119836	1	1
ILMN_1652929	POGZ	POGZ	0.766967703	0.381156755	0.001052541	1	1
ILMN_1652938	PRRG3	PRRG3	0.018358527	0.89222159	-5.29E-05	1	1
ILMN_1652940	MGC16703		2.453465334	0.11726573	0.000653738	1	1
ILMN_1652952	RASAL2	RASAL2	0.097511046	0.75483717	-0.000112316	1	1
ILMN_1652975	DLK1	DLK1	4.044411209	0.044317836	-0.000726108	1	1
ILMN_1652989	NUP160	NUP160	0.01928359	0.88955654	0.000208553	1	1
ILMN_1652992	PRDM2	PRDM2	0.000171457	0.989552668	-5.72E-06	1	1
ILMN_1652998	HIST1H2BL	HIST1H2BL	0.268636034	0.604248203	-0.000188554	1	1
ILMN_1653001	CABLES1	CABLES1	0.126828873	0.7217429	0.000402684	1	1
ILMN_1653006	CSN1S1	CSN1S1	0.152851261	0.695825347	-0.000142055	1	1
ILMN_1653026	PLAC8	PLAC8	1.03862386	0.308141742	0.002013235	1	1
ILMN_1653028	COL4A1	COL4A1	0.21226581	0.644997252	0.000254396	1	1
ILMN_1653040	PCDHGA12	PCDHGA12	0.530118267	0.466557142	0.000101522	1	1
ILMN_1653042	HSD3B7	HSD3B7	1.094241094	0.295533426	0.000492621	1	1
ILMN_1653055	SOX3	SOX3	0	1	0.000150372	1	1
ILMN_1653056	ATP6V0C	ATP6V0C	6.527776957	0.010620261	0.001162689	1	1
ILMN_1653098	SLC30A4	SLC30A4	1.966141994	0.160857964	-0.000619645	1	1
ILMN_1653102	CCDC64	CCDC64	0.034572224	0.852494893	-7.65E-05	1	1
ILMN_1653103	C20orf152	C20orf152	1.022875863	0.311837816	-0.000430528	1	1
ILMN_1653120	ST6GAL1	ST6GAL1	0.506557218	0.47663302	0.001005834	1	1
ILMN_1653125	PER1	PER1	0.899289179	0.34297238	0.000817666	1	1
ILMN_1653129	CSTF2	CSTF2	0.184445902	0.667580018	-0.000396784	1	1
ILMN_1653133	SH3D19	SH3D19	0.887800594	0.346074023	0.000315896	1	1
ILMN_1653134	TMEM188		2.128708005	0.14456256	-0.001304921	1	1
ILMN_1653143	ECD	ECD	0.896199705	0.343802758	0.001685482	1	1
ILMN_1653146	MSH4	MSH4	2.396944138	0.121572527	0.000756469	1	1
ILMN_1653158	DPRX	DPRX	1.150537917	0.283436573	0.000360725	1	1
ILMN_1653161	SNCG	SNCG	2.197526871	0.138232359	0.000684323	1	1
ILMN_1653163	ZSCAN2	ZSCAN2	0.009188552	0.923634198	6.78E-05	1	1
ILMN_1653165	AAMP	AAMP	0.073756406	0.785943974	0.000201673	1	1
ILMN_1653166	CLEC10A	CLEC10A	1.113645695	0.291290826	-0.000395579	1	1
ILMN_1653174	GCNT2	GCNT2	0.162780275	0.686609578	0.000137909	1	1
ILMN_1653200	SLC22A17	SLC22A17	0.410584393	0.52167304	0.000319758	1	1
ILMN_1653203	EFEMP2	EFEMP2	1.134966766	0.286718393	0.002236806	1	1
ILMN_1653205	C8orf59		0	1	-0.002512662	1	1
ILMN_1653209	ZWINT	ZWINT	0.736094458	0.390914842	0.000717002	1	1
ILMN_1653211	ATP1B4	ATP1B4	0.261331196	0.609207077	0.000203405	1	1
ILMN_1653220	PITPNM1	PITPNM1	0	1	-0.000332344	1	1
ILMN_1653228	C3orf22	C3orf22	0.002234075	0.962301222	-1.99E-05	1	1
ILMN_1653251	HIST1H1B	HIST1H1B	1.18878091	0.275575599	-0.0004455	1	1
ILMN_1653263	GPRIN1	GPRIN1	0.009994359	0.920366721	-0.000103141	1	1
ILMN_1653267	GPR26	GPR26	2.078092055	0.149426851	0.000778498	1	1
ILMN_1653274	NUDT10	NUDT10	4.081619882	0.043352079	-0.000699075	1	1
ILMN_1653278	MUC20	MUC20	0.147605406	0.700834302	-0.000248335	1	1
ILMN_1653282	LCE2A	LCE2A	0.085441202	0.770054758	0.000118871	1	1
ILMN_1653283	APP	APP	0.546957329	0.4595636	0.000328648	1	1
ILMN_1653292	PFKFB4	PFKFB4	2.31E-05	0.996163827	9.14E-06	1	1
ILMN_1653310	ZNF580	ZNF580	0.013756586	0.906631458	0.000102551	1	1
ILMN_1653319	MC1R		1.812571188	0.178200099	0.000878375	1	1
ILMN_1653324	IL22RA2	IL22RA2	2.211186345	0.137013271	0.000717244	1	1
ILMN_1653337	USP32	USP32	0.033698526	0.854349557	-8.77E-05	1	1
ILMN_1653340	RECQL5	RECQL5	0.088863579	0.765626882	-0.000149484	1	1
ILMN_1653342	DUS1L	DUS1L	0.005946574	0.938532831	-9.14E-05	1	1
ILMN_1653358	FUT3	FUT3	0.187136533	0.665310619	-0.00017753	1	1
ILMN_1653367	TAF12	TAF12	0.109812562	0.740357633	0.000343797	1	1
ILMN_1653372	ATP8B3	ATP8B3	0.831874967	0.361730923	0.000328101	1	1
ILMN_1653376	FAM171B	FAM171B	0.338049938	0.560957003	-0.00036722	1	1
ILMN_1653385	KIF3A	KIF3A	0.043677506	0.834454764	0.000123004	1	1
ILMN_1653386	SULT6B1	SULT6B1	0.177107419	0.673870954	0.000232507	1	1
ILMN_1653404	NKIRAS2	NKIRAS2	0.032567261	0.856788302	-0.000191008	1	1
ILMN_1653412	RAXL1	RAX2	0.400648875	0.526754341	-0.000922869	1	1
ILMN_1653428	SPINK9	SPINK9	3.912887852	0.047917192	-0.001064381	1	1
ILMN_1653429	SLC35A3	SLC35A3	2.257731518	0.132948684	-0.001393816	1	1
ILMN_1653432	HNRPDL	HNRPDL	1.658055571	0.197866061	0.001569529	1	1
ILMN_1653434	DMD	DMD	2.624689113	0.105213111	-0.000832511	1	1
ILMN_1653438	PHF14	PHF14	0.984486316	0.321093711	-0.000679807	1	1
ILMN_1653443	CDK2	CDK2	0.314544116	0.574905029	0.001032956	1	1
ILMN_1653447	PSORS1C2		0.307908665	0.578966356	0.000235444	1	1
ILMN_1653459	IL11RA	IL11RA	1.014964693	0.313716383	-0.000442173	1	1
ILMN_1653461	MGC48628		3.099439587	0.07831925	-0.000692503	1	1
ILMN_1653463	SULT1C3	SULT1C3	0.007281284	0.931998691	-3.20E-05	1	1
ILMN_1653470	KLC2	KLC2	0.213685385	0.643894045	-0.000398512	1	1
ILMN_1653480	KENAE	CCDC125	0.209525024	0.64713994	-0.000256596	1	1
ILMN_1653494	S100A1	S100A1	0.366294681	0.545030945	0.000618603	1	1
ILMN_1653496	GLUL	GLUL	1.404352398	0.235996195	0.000481691	1	1
ILMN_1653498	IGSF6	IGSF6	0.030692183	0.860928891	-8.32E-05	1	1
ILMN_1653501	SEMA3B	SEMA3B	0.028872379	0.865074041	0.000110878	1	1
ILMN_1653504	EDG1	S1PR1	0.259918231	0.610176337	0.000875223	1	1
ILMN_1653514	RBBP4	RBBP4	0.832232489	0.361627775	0.000781877	1	1
ILMN_1653524	SIKE		0.022836976	0.879881782	0.000108092	1	1
ILMN_1653529	TEX10	TEX10	1.799140625	0.179816424	0.000995709	1	1
ILMN_1653575	IL18BP	IL18BP	0.088229975	0.766439553	0.00013737	1	1
ILMN_1653577	C21orf41		0	1	0.000168976	1	1
ILMN_1653591	TRIM40	TRIM40	1.513415883	0.218618592	-0.000548937	1	1
ILMN_1653599	ATP5D	ATP5D	0.008005934	0.928703719	6.72E-05	1	1
ILMN_1653607	TXNDC2	TXNDC2	0.439504003	0.507361949	0.000257732	1	1
ILMN_1653612	KCTD9	KCTD9	0.327206084	0.567308897	-0.000544837	1	1
ILMN_1653613	PIGO	PIGO	0.795395738	0.372473543	0.000691771	1	1
ILMN_1653618	ZZZ3	ZZZ3	0.808317603	0.36861812	0.000667602	1	1
ILMN_1653646	UBL7	UBL7	1.217745462	0.26980356	0.001302122	1	1
ILMN_1653665	TTN	TTN	0	1	-0.000313755	1	1
ILMN_1653666	KLHL7	KLHL7	1.838106576	0.17517303	0.000580627	1	1
ILMN_1653670	CUL3	CUL3	0.47226448	0.491947242	-0.000288554	1	1
ILMN_1653678	DTX4	DTX4	5.87E-07	0.999388676	-3.07E-07	1	1
ILMN_1653687	GALNT9	GALNT9	0.234011738	0.628565009	0.000459465	1	1
ILMN_1653704	IL9	IL9	1.402037426	0.236382737	-0.000403617	1	1
ILMN_1653708	CORO1B	CORO1B	0.446274196	0.50410961	0.000872681	1	1
ILMN_1653709	TIMM9	TIMM9	5.512120994	0.018885132	-0.001167812	1	1
ILMN_1653711	FZD2	FZD2	0	1	-0.000189265	1	1
ILMN_1653712	UAP1L1	UAP1L1	0.992850645	0.319046649	0.001804476	1	1
ILMN_1653718	ZFAND2B	ZFAND2B	0.097446511	0.754915709	0.000226017	1	1
ILMN_1653719	ITGBL1	ITGBL1	0.4937741	0.482248578	-0.000415885	1	1
ILMN_1653728	ERBB4	ERBB4	0.643675174	0.422383088	0.000545964	1	1
ILMN_1653748	CST11	CST11	0.545669945	0.46009237	0.000259175	1	1
ILMN_1653750	SOX10	SOX10	0.355825286	0.550833956	-0.0002435	1	1
ILMN_1653761	MYCN	MYCN	0.00853893	0.926375209	-4.28E-05	1	1
ILMN_1653762	NRSN1	NRSN1	0.007008129	0.933283373	-3.34E-05	1	1
ILMN_1653766	CCL24	CCL24	6.07E-05	0.9937812	-3.06E-06	1	1
ILMN_1653771	WDR63	WDR63	0.449663445	0.502494822	0.000322782	1	1
ILMN_1653783	MLC1	MLC1	0.011458804	0.914752643	-4.24E-05	1	1
ILMN_1653797	C6orf62	C6orf62	0.099954551	0.751884182	0.000464113	1	1
ILMN_1653814	HBBP1		0	1	9.19E-05	1	1
ILMN_1653821	ADRA1A	ADRA1A	0.035809933	0.849908539	6.83E-05	1	1
ILMN_1653822	NEK2	NEK2	0.348249396	0.555105781	-0.00052063	1	1
ILMN_1653824	LAMC2	LAMC2	1.523305706	0.217119926	-0.000562543	1	1
ILMN_1653826	FGF13	FGF13	4.712741128	0.029939876	-0.000908215	1	1
ILMN_1653828	CHFR	CHFR	0.091506327	0.762270837	0.000374679	1	1
ILMN_1653834	OGFOD1	OGFOD1	0.194922627	0.658850753	0.000258292	1	1
ILMN_1653836	C11orf41	C11orf41	3.797885284	0.051317357	0.00157308	1	1
ILMN_1653856	STS-1	UBASH3B	0.182722527	0.669043908	0.000523086	1	1
ILMN_1653861	SCMH1	SCMH1	0.430455269	0.511765639	-0.000566034	1	1
ILMN_1653867	ZNF483	ZNF483	0.977944616	0.322706775	-0.000463992	1	1
ILMN_1653876	SPG21	SPG21	0.391953535	0.531274324	0.000411906	1	1
ILMN_1653879	NPTX1	NPTX1	0.120996108	0.727956631	-0.000139255	1	1
ILMN_1653896	ATRIP		0.10606983	0.744663727	0.000375368	1	1
ILMN_1653904	TXNRD2	TXNRD2	0.983952327	0.321224984	0.000461276	1	1
ILMN_1653927	SNORD83A		0.540577338	0.462193557	0.000285194	1	1
ILMN_1653940	USP2	USP2	0.000224619	0.988042329	5.61E-06	1	1
ILMN_1653965	ITGB4	ITGB4	1.428817624	0.2319575	0.000640211	1	1
ILMN_1653980	METTL8		3.633982001	0.056611216	-0.000791391	1	1
ILMN_1654010	AGPAT3	AGPAT3	0.427532611	0.513202149	0.000968831	1	1
ILMN_1654013	C17orf28	C17orf28	1.454646485	0.227783846	0.000575135	1	1
ILMN_1654032	ZER1	ZER1	0.009034289	0.924276004	7.95E-05	1	1
ILMN_1654060	MKNK2	MKNK2	2.940608522	0.086378186	0.000959667	1	1
ILMN_1654063	HYDIN	HYDIN	0.016983905	0.896311429	6.26E-05	1	1
ILMN_1654065	ATOH8	ATOH8	1.195922735	0.274138118	-0.000508282	1	1
ILMN_1654072	CX3CL1	CX3CL1	0.002559281	0.959652757	-3.82E-05	1	1
ILMN_1654074	ITGA3	ITGA3	2.437078216	0.118496758	0.000631361	1	1
ILMN_1654099	LRIG2	LRIG2	0.081215303	0.775657176	-0.00027466	1	1
ILMN_1654108	FLJ31401		0.107682619	0.742798025	-0.000122942	1	1
ILMN_1654109	EGFLAM	EGFLAM	6.900727685	0.008616067	0.00107743	1	1
ILMN_1654112	PARD6A	PARD6A	0.154168143	0.694583536	-0.000387937	1	1
ILMN_1654118	BCL2L1	BCL2L1	0.083193065	0.773016014	0.000365873	1	1
ILMN_1654137			0.265631659	0.606277261	0.0002044	1	1
ILMN_1654141	ZDHHC20	ZDHHC20	0.24081052	0.623621326	-0.000261967	1	1
ILMN_1654151	COX6C	COX6C	4.333892892	0.037360706	-0.000502375	1	1
ILMN_1654153	BTBD11	BTBD11	0.130170886	0.718254925	-0.000113081	1	1
ILMN_1654195	GCC2	GCC2	0.894856004	0.344164761	-0.00035083	1	1
ILMN_1654210	CD1C	CD1C	0.02470495	0.875104501	-0.000225851	1	1
ILMN_1654212	DOK7	DOK7	0.165206306	0.684407737	-0.000216373	1	1
ILMN_1654217	MPP2	MPP2	0.613511888	0.433468578	-0.000331857	1	1
ILMN_1654228	PCDHGA3	PCDHGA3	0.05263451	0.818540843	9.56E-05	1	1
ILMN_1654246	SIRT6	SIRT6	0.000737333	0.978336999	-1.57E-05	1	1
ILMN_1654250	MRPL21		1.594120477	0.206738419	0.000782102	1	1
ILMN_1654261	TRPV1	TRPV1	0.59498731	0.440497011	-0.000292158	1	1
ILMN_1654268	HMGB2	HMGB2	0.000256225	0.987228795	-2.13E-05	1	1
ILMN_1654287	ADCY9	ADCY9	1.300449382	0.254131155	0.000515238	1	1
ILMN_1654289	ELK1	ELK1	3.857582322	0.049521639	-0.001562727	1	1
ILMN_1654318	PTPN23	PTPN23	2.744723208	0.097575972	0.001642632	1	1
ILMN_1654319	HAPLN3	HAPLN3	1.194708374	0.274381875	0.001720555	1	1
ILMN_1654324	HEYL	HEYL	1.270622058	0.259650015	-0.000535432	1	1
ILMN_1654331	HOXB4	HOXB4	10.01635574	0.001551562	0.004212488	1	1
ILMN_1654340	UGP2	UGP2	0.0001405	0.990542682	-4.64E-06	1	1
ILMN_1654354	GNAT3	GNAT3	0.165520864	0.68412363	0.000144451	1	1
ILMN_1654357	ZNF24	ZNF24	1.800566533	0.179644019	0.001201073	1	1
ILMN_1654370	TESK2	TESK2	1.783678926	0.181698224	0.001572703	1	1
ILMN_1654385	ASB13	ASB13	1.12932792	0.28791874	0.001377682	1	1
ILMN_1654392	KHNYN	KIAA0323	3.546267608	0.059679551	0.003395198	1	1
ILMN_1654398	RGL1	RGL1	3.733296976	0.053338014	-0.003817665	1	1
ILMN_1654402	IL18BP	IL18BP	0.000577721	0.980824031	1.70E-05	1	1
ILMN_1654408	TRAF7	TRAF7	0.420578112	0.516648719	0.000299087	1	1
ILMN_1654411	CCL18	CCL18	0.518694563	0.471399076	-0.000524286	1	1
ILMN_1654414	ACSL3	ACSL3	0.759811974	0.383387371	-0.000727768	1	1
ILMN_1654415	PTF1A	PTF1A	0.004649426	0.945637017	2.73E-05	1	1
ILMN_1654422	ACTN2	ACTN2	11.55431477	0.000675922	-0.001776428	1	1
ILMN_1654429	C12orf48	PMCH	0.001702033	0.967092051	2.16E-05	1	1
ILMN_1654441	OAT	OAT	0.184834941	0.667250677	0.000723899	1	1
ILMN_1654457	TXN2	TXN2	0.573605199	0.448829852	-0.000837592	1	1
ILMN_1654458	FLJ37587		0.256533007	0.612512093	-0.000188805	1	1
ILMN_1654459	SPANXN1	SPANXN1	0.377159232	0.539127502	-0.000211742	1	1
ILMN_1654466	PLAC4		0.856894239	0.354609279	0.000427151	1	1
ILMN_1654468	ACRV1	ACRV1	3.786039973	0.051681785	0.001018564	1	1
ILMN_1654473	ZP1	ZP1	0.614085643	0.433253627	-0.000296363	1	1
ILMN_1654479	GML	GML	0.002438067	0.960619026	-3.72E-05	1	1
ILMN_1654488	UTX	UTX	0.977720294	0.322762278	0.00076406	1	1
ILMN_1654497	ATAD1	ATAD1	0.179427097	0.671866047	0.000657571	1	1
ILMN_1654504	CLEC7A	CLEC7A	3.151287816	0.075867065	0.000631516	1	1
ILMN_1654516	TMEM120A	TMEM120A	0.059519737	0.807256632	-0.000622031	1	1
ILMN_1654540	SEMA6D	SEMA6D	1.35920408	0.243675469	-0.000447933	1	1
ILMN_1654541	ATP6V1G2		0.587844118	0.443253998	-0.000533669	1	1
ILMN_1654542	C5orf21	FAM172A	0.399896383	0.527142774	-0.000455148	1	1
ILMN_1654543	MED6	MED6	0.416011777	0.518933829	0.000371229	1	1
ILMN_1654545	CPSF1	CPSF1	0.27250249	0.601657999	0.000640841	1	1
ILMN_1654552	MRPS31	MRPS31	0.002463137	0.960417236	4.16E-05	1	1
ILMN_1654563	EFNB1	EFNB1	0.708936801	0.399796994	0.000374325	1	1
ILMN_1654566	HSPA1L		1.091359769	0.296170124	-0.000799188	1	1
ILMN_1654570	TEKT1	TEKT1	1.083833049	0.297841657	0.000524116	1	1
ILMN_1654583	CHD1	CHD1	0.679237819	0.409849302	-0.001797771	1	1
ILMN_1654586	RASA3	RASA3	0.194870849	0.658893198	-0.000417648	1	1
ILMN_1654598	IQCA1	IQCA1	1.203750546	0.272573352	0.000408985	1	1
ILMN_1654606	ZDHHC22		0.650839368	0.419812743	0.000779061	1	1
ILMN_1654612	ZNF589	ZNF589	0.429422921	0.512272248	0.001053556	1	1
ILMN_1654613	THRA	THRA	0.036414593	0.848661856	0.000103495	1	1
ILMN_1654630	FAM193B		0.977489095	0.322819495	0.00101368	1	1
ILMN_1654632	RGS7BP	RGS7BP	0.447961937	0.50330439	0.000243989	1	1
ILMN_1654639	HERC6	HERC6	4.747399344	0.029342608	0.003074758	1	1
ILMN_1654653	KLC1	KLC1	0.182389073	0.669328097	-0.000474905	1	1
ILMN_1654671	SLMO1	SLMO1	1.590544118	0.207248412	-0.001108229	1	1
ILMN_1654677	RAD9B	RAD9B	1.228896871	0.267621678	0.000417871	1	1
ILMN_1654685	MCTP1	MCTP1	0.694592667	0.404606624	-0.001497443	1	1
ILMN_1654689	ZNF197	ZNF197	0.094130329	0.758990536	-0.000158509	1	1
ILMN_1654690	CECR5	CECR5	0.179079802	0.672165239	-0.000403147	1	1
ILMN_1654692	RALGPS2	RALGPS2	0.073215296	0.786711579	-0.000191589	1	1
ILMN_1654696	C15orf48	C15orf48	0.50723269	0.476339264	-0.000262894	1	1
ILMN_1654697	ZNF280B	ZNF280B	2.461929517	0.116635427	0.001164325	1	1
ILMN_1654703	GPR157	GPR157	0.431827608	0.511093529	0.000259883	1	1
ILMN_1654732	OSR2	OSR2	0.248588189	0.618070936	-0.000196124	1	1
ILMN_1654735	SLCO3A1	SLCO3A1	0.914329856	0.338968185	0.000662313	1	1
ILMN_1654737	TRIM32	TRIM32	1.249609383	0.263627096	0.000762595	1	1
ILMN_1654742	GJD4	GJD4	1.837440358	0.175251249	-0.000485363	1	1
ILMN_1654759	CLDN22		0.204878529	0.650811523	0.000155887	1	1
ILMN_1654766	NHEDC2	NHEDC2	1.073519249	0.300151882	0.000551583	1	1
ILMN_1654773	CASK	CASK	0.243743524	0.621515323	0.000648327	1	1
ILMN_1654786	TRIM6	TRIM6	0.489541567	0.484131872	-0.000352258	1	1
ILMN_1654792	C8orf15		0.368791086	0.543663968	-0.00035495	1	1
ILMN_1654812	UNC93B1	UNC93B1	2.626476728	0.105094688	0.002116546	1	1
ILMN_1654819	ZNF589	ZNF589	3.527840023	0.060346356	0.002523789	1	1
ILMN_1654851	FAM134A	FAM134A	0.002188221	0.962689827	4.09E-05	1	1
ILMN_1654854	MURC		3.295575288	0.06946677	0.000744084	1	1
ILMN_1654855	DCX	DCX	0.00449944	0.946519715	2.28E-05	1	1
ILMN_1654858	ZNF818	ZNF818P	0.860216036	0.353678242	0.000438445	1	1
ILMN_1654864	C1orf58	C1orf58	0.000510909	0.981966713	9.12E-06	1	1
ILMN_1654866	RANBP2	RANBP2	0.216588803	0.641651463	-0.000277023	1	1
ILMN_1654875	CLC	CLC	0.352029774	0.552966367	0.0008617	1	1
ILMN_1654890	LENG8	LENG8	0.962716453	0.326503417	0.001181988	1	1
ILMN_1654893	SCAMP2	SCAMP2	0	1	0.0003502	1	1
ILMN_1654916	KIF7	KIF7	1.949100689	0.162683793	-0.000552065	1	1
ILMN_1654939	TMED2	TMED2	0.086352506	0.768866437	-0.00044066	1	1
ILMN_1654942	NFIC	NFIC	0.106839641	0.743771252	-0.000146362	1	1
ILMN_1654945	DNMT3A	DNMT3A	0.020360466	0.886534931	0.000104465	1	1
ILMN_1654946	ZSCAN18	ZSCAN18	0.369719172	0.543157383	0.001416963	1	1
ILMN_1654966	SCARA3	SCARA3	0.407266227	0.523360332	0.000239294	1	1
ILMN_1654979	EPHA6	EPHA6	0.558103082	0.455025551	-0.000294819	1	1
ILMN_1654980	OTOA	OTOA	1.997699156	0.157538188	0.000477723	1	1
ILMN_1654987	HCG2P7		0.031764709	0.858545047	-9.62E-05	1	1
ILMN_1654997	P2RX3	P2RX3	0	1	0.000780131	1	1
ILMN_1654998	SMEK1	SMEK1	0.22236232	0.637245814	-0.000208904	1	1
ILMN_1655039	SLC27A4	SLC27A4	0.197093412	0.65707726	-0.000502336	1	1
ILMN_1655052	TRNT1	TRNT1	0.008851431	0.925043983	5.22E-05	1	1
ILMN_1655068	TOM1L2	TOM1L2	2.498780346	0.113934503	-0.001434586	1	1
ILMN_1655077	PRDM1	PRDM1	0.514188983	0.473331078	-0.001996925	1	1
ILMN_1655080	HSPCAL3		1.923878319	0.165429747	0.000519487	1	1
ILMN_1655086	BNC1	BNC1	0.75789333	0.383988605	-0.000469003	1	1
ILMN_1655095	CNGA4	CNGA4	0.007016982	0.933241346	3.90E-05	1	1
ILMN_1655117	WDR19	WDR19	0.514004318	0.473410537	0.000838931	1	1
ILMN_1655137	ZCCHC11	ZCCHC11	0.033627548	0.854501315	-0.000208219	1	1
ILMN_1655155	PRPS1L1		0.64139962	0.423204429	0.00031553	1	1
ILMN_1655161	MORN1	MORN1	3.873195837	0.049063015	0.000887284	1	1
ILMN_1655163	STK24	STK24	1.892595965	0.168909413	0.001246765	1	1
ILMN_1655165	RNF138	RNF138	1.231826216	0.267052176	-0.00183543	1	1
ILMN_1655167	ZNF502	ZNF502	1.957082123	0.161825724	0.001255587	1	1
ILMN_1655171	PCDHGC5	PCDHGC3	0.269081127	0.603948827	-0.000208821	1	1
ILMN_1655191	CASZ1	CASZ1	0.00036846	0.984685296	1.93E-05	1	1
ILMN_1655194	PHF17	PHF17	0.243080486	0.621990025	0.000346768	1	1
ILMN_1655206	ZBTB34	ZBTB34	0.79489229	0.372624892	0.000777094	1	1
ILMN_1655218	NFAT5	NFAT5	0.371533887	0.542169353	0.000222815	1	1
ILMN_1655225	C19orf25		1.229527668	0.267498915	0.000839607	1	1
ILMN_1655229	SLC7A11	SLC7A11	0	1	-0.000114886	1	1
ILMN_1655230	GPATC4	GPATCH4	1.332882013	0.248293151	-0.000474194	1	1
ILMN_1655240	TAS1R2		0.663254827	0.415413213	0.000371079	1	1
ILMN_1655241	PURG	PURG	1.042939364	0.307138838	0.000460019	1	1
ILMN_1655245	MDM1	MDM1	0.20042329	0.654379395	-0.000261289	1	1
ILMN_1655261	ERP27	ERP27	0.200643455	0.654201968	-0.000408126	1	1
ILMN_1655269	C2orf66	C2orf66	0.096821591	0.755677713	0.000115922	1	1
ILMN_1655272	SLC23A2	SLC23A2	0.000584663	0.980709192	9.34E-06	1	1
ILMN_1655296	UTRN	UTRN	0.543703419	0.460901949	0.000624964	1	1
ILMN_1655307	FAM136A	FAM136A	0.5591113	0.454618535	-0.000732469	1	1
ILMN_1655312	HPS5	HPS5	0.369072021	0.543510531	-0.000459869	1	1
ILMN_1655329	RIOK2	RIOK2	0.000139067	0.990591039	-1.27E-05	1	1
ILMN_1655341	PLAC8L1	PLAC8L1	2.250476707	0.133573248	0.000922873	1	1
ILMN_1655347	SCGB1A1	SCGB1A1	0.208260041	0.648134597	-0.000172803	1	1
ILMN_1655348	GPR1	GPR1	0.089848096	0.764370359	0.000134259	1	1
ILMN_1655365	C2orf77	C2orf77	0.368494895	0.543825824	0.000344367	1	1
ILMN_1655374	SELV		0.411584167	0.521166538	-0.000163343	1	1
ILMN_1655377	MRPS22	MRPS22	1.98E-05	0.996450765	-3.56E-06	1	1
ILMN_1655382	DCLRE1B	DCLRE1B	0.231924525	0.63010048	0.000259515	1	1
ILMN_1655405	SCARF2	SCARF2	0.000126858	0.991013533	-5.86E-06	1	1
ILMN_1655414	TNFSF14	TNFSF14	0.788256333	0.374627893	-0.00137874	1	1
ILMN_1655418	CAPNS1	CAPNS1	0.009180311	0.923668345	9.44E-05	1	1
ILMN_1655422	RPL17		0.946366137	0.330645994	0.001709479	1	1
ILMN_1655426	KLK3	KLK3	0.107252474	0.743294102	0.00018275	1	1
ILMN_1655429	TNFAIP1	TNFAIP1	0.171577026	0.678714041	0.000366001	1	1
ILMN_1655446	XKR6	XKR6	0.165652129	0.684005165	0.000151492	1	1
ILMN_1655449	OR5R1	OR5R1	0.055106682	0.814404233	0.000100081	1	1
ILMN_1655468	DSG3	DSG3	0.994908421	0.318545665	0.000406229	1	1
ILMN_1655469	TSPAN3	TSPAN3	0.106479565	0.74418826	0.000795706	1	1
ILMN_1655474	RNASE9	RNASE9	2.336591274	0.126365801	-0.000591404	1	1
ILMN_1655482	TRIM27		0.138549222	0.709727562	0.000257401	1	1
ILMN_1655485	C1orf124	C1orf124	0.468950848	0.493470224	-0.000692777	1	1
ILMN_1655498	FLJ25404	FAM57B	0.033043325	0.855756769	-0.000102438	1	1
ILMN_1655504	IFT81	IFT81	0.005481567	0.940980462	4.07E-05	1	1
ILMN_1655509	ASAH1	ASAH1	0.107806994	0.742654789	0.000139023	1	1
ILMN_1655521	DMRTA1	DMRTA1	1.898250505	0.168274274	0.000623681	1	1
ILMN_1655525	FLCN	FLCN	0.000328305	0.98554378	-1.23E-05	1	1
ILMN_1655532	ASB6	ASB6	0.365905784	0.545244469	0.00028085	1	1
ILMN_1655537	ING1	ING1	0.029980365	0.862534789	-0.000133687	1	1
ILMN_1655545	ZMYND12	ZMYND12	0.114793613	0.734751314	0.00025898	1	1
ILMN_1655549	SIGLEC10	SIGLEC10	0.51678726	0.472215372	-0.001583933	1	1
ILMN_1655557	INTS6	INTS6	1.431901465	0.231454369	-0.000217091	1	1
ILMN_1655563	KIAA0427	KIAA0427	3.77074718	0.05215633	0.002319925	1	1
ILMN_1655565	UGT3A2	UGT3A2	0.921058093	0.337197305	0.000353524	1	1
ILMN_1655572	C6orf59		4.235425801	0.039588692	0.002425146	1	1
ILMN_1655577	TIAM1	TIAM1	4.085060044	0.043263914	0.001243943	1	1
ILMN_1655595	SERPINE2	SERPINE2	2.137957862	0.143693061	-0.003808234	1	1
ILMN_1655608	KLHL18	KLHL18	0.966577163	0.325535311	-0.000793666	1	1
ILMN_1655610	RET	RET	1.941667737	0.163487568	0.000573816	1	1
ILMN_1655611	TSHZ2	TSHZ2	2.139579569	0.143541225	0.000586822	1	1
ILMN_1655612	ARRDC2	ARRDC2	1.508880474	0.219309996	0.001001096	1	1
ILMN_1655614	DSP	DSP	0.6604567	0.416398757	0.000458386	1	1
ILMN_1655626	FAM193B		0.015190357	0.901909793	-6.98E-05	1	1
ILMN_1655637	UPK1A	UPK1A	0.017027409	0.896179465	0.000261261	1	1
ILMN_1655642	FANCI	FANCI	0.938087083	0.332770281	-0.001810011	1	1
ILMN_1655644	ZNF804A	ZNF804A	2.646220112	0.103796438	0.000168581	1	1
ILMN_1655645	AK2	AK2	0.033938702	0.853837265	0.000167941	1	1
ILMN_1655654	MPDU1	MPDU1	0.001657165	0.96752845	-5.11E-05	1	1
ILMN_1655663	SC65		0.977625212	0.322785807	-0.000642469	1	1
ILMN_1655664	DGKD	DGKD	1.557491067	0.212032955	0.000521165	1	1
ILMN_1655684	SARS2	SARS2	0.339060703	0.560371904	-0.000560599	1	1
ILMN_1655690	CDR1	CDR1	1.069833048	0.300983159	-0.000382486	1	1
ILMN_1655702	ABHD5	ABHD5	0.299345648	0.584292932	-0.000638094	1	1
ILMN_1655713	OR2M7	OR2M7	0.462153988	0.496619021	-0.00025211	1	1
ILMN_1655720	CNNM4	CNNM4	1.753495663	0.185437882	0.00117982	1	1
ILMN_1655722	BCL2L15	BCL2L15	0.253799981	0.614412013	-0.000499188	1	1
ILMN_1655733	RFC2	RFC2	1.135478487	0.286609777	-0.002248558	1	1
ILMN_1655740	SNAI2	SNAI2	0.41985686	0.517008477	0.000242291	1	1
ILMN_1655748	ZNF323	ZNF323	0.396588437	0.528856411	0.000426179	1	1
ILMN_1655765	MRPS21		0.251742798	0.615850585	-0.000531692	1	1
ILMN_1655766	ANKRD34B	ANKRD34B	0.20199652	0.653114116	-0.000154021	1	1
ILMN_1655780	METTL10	METTL10	1.04506557	0.306646274	-0.000482333	1	1
ILMN_1655783	ATP1B3		0.380831947	0.537158329	-0.000282746	1	1
ILMN_1655788	ZNF780A	ZNF780A	0.059619481	0.80709838	8.94E-05	1	1
ILMN_1655796	Mar-03	Mar-03	0.057739502	0.810105095	-0.000564041	1	1
ILMN_1655827	COPS2	COPS2	0	1	-0.001261387	1	1
ILMN_1655844	TAF1A	TAF1A	2.508943829	0.113201777	-0.000798419	1	1
ILMN_1655849	GSC	GSC	0.194391198	0.659286717	0.000520172	1	1
ILMN_1655876	TMEM159	TMEM159	0.209032951	0.647526425	0.000735438	1	1
ILMN_1655880	CHST11	CHST11	0.13211126	0.716252977	0.000186533	1	1
ILMN_1655884	ATP2A2	ATP2A2	0.962683047	0.32651181	0.001768712	1	1
ILMN_1655892	MMGT1	MMGT1	0.887379909	0.346188317	-0.000350266	1	1
ILMN_1655893	C9orf93	C9orf93	0.794493532	0.372744829	-0.000354391	1	1
ILMN_1655894	MYL1	MYL1	0	1	-0.000154082	1	1
ILMN_1655904	ROR1	ROR1	0.344879553	0.557026102	-0.000318236	1	1
ILMN_1655906	FBXW7	FBXW7	1.237535545	0.265946543	0.000843449	1	1
ILMN_1655915	MMP11	MMP11	0.00161006	0.967993034	-1.82E-05	1	1
ILMN_1655922	SAPS2	SAPS2	0.119086539	0.730027331	0.000493733	1	1
ILMN_1655924	TRNT1	TRNT1	0.28600059	0.59279492	-0.000489415	1	1
ILMN_1655935	ADCY7	ADCY7	0.045445712	0.831186569	0.000168156	1	1
ILMN_1655950	ZHX1	ZHX1	0.109054197	0.741223499	0.000169464	1	1
ILMN_1655955	LRRIQ1	LRRIQ1	1.36311872	0.242997711	0.000428227	1	1
ILMN_1655961	C7orf54		0.099373087	0.752583255	0.000398721	1	1
ILMN_1655983	CDC14A	CDC14A	0.873360052	0.350026781	0.000650454	1	1
ILMN_1655985	GALNT10	GALNT10	3.708006835	0.05415202	-0.000950721	1	1
ILMN_1655987	STAB1	STAB1	0.180993156	0.670521123	-0.000167824	1	1
ILMN_1655990	CDK5RAP2	CDK5RAP2	0.099511934	0.75241612	-0.000463396	1	1
ILMN_1656011	RGS1	RGS1	0.000151266	0.990187043	3.23E-05	1	1
ILMN_1656016	DHX9	DHX9	0.352639605	0.552622704	0.001225413	1	1
ILMN_1656017	NRF1	NRF1	0.065426261	0.798116412	-0.000144977	1	1
ILMN_1656033	PCDHA2		1.067216898	0.30157493	-0.000415964	1	1
ILMN_1656042	KIAA0319L	KIAA0319L	0.88864787	0.345843985	0.000967131	1	1
ILMN_1656045	BRUNOL6	BRUNOL6	0.038837241	0.843771457	9.41E-05	1	1
ILMN_1656051	KRTAP19-4	KRTAP19-4	0.237572986	0.625964553	0.00020983	1	1
ILMN_1656057	PLAU	PLAU	2.343895144	0.125774708	0.001571283	1	1
ILMN_1656066	TNPO2	TNPO2	0.08710607	0.767888939	0.000267256	1	1
ILMN_1656069	C17orf55	C17orf55	0.004185471	0.948416672	-2.76E-05	1	1
ILMN_1656079	KCNQ1	KCNQ1	1.693173079	0.193183215	-0.000705443	1	1
ILMN_1656084	PDZK1	PDZK1	0.636942305	0.424820207	-0.000271388	1	1
ILMN_1656088	C1orf110	C1orf110	1.361616163	0.243257583	0.000464146	1	1
ILMN_1656097	SLCO1A2	SLCO1A2	0.157144074	0.691799626	-0.000141891	1	1
ILMN_1656111	MYLIP	MYLIP	0.020709859	0.885572168	-0.000222556	1	1
ILMN_1656118	ZBTB7A	ZBTB7A	0.321030051	0.570989279	0.00049609	1	1
ILMN_1656129	SLC39A10	SLC39A10	0.513350663	0.473691966	-0.000962862	1	1
ILMN_1656136	STAU1	STAU1	0.486326012	0.48557078	0.000622205	1	1
ILMN_1656144	MAPKAPK2	MAPKAPK2	4.091237426	0.043106073	-0.000791914	1	1
ILMN_1656145	GOT1	GOT1	0.980203154	0.322148656	-0.000839836	1	1
ILMN_1656149	FLJ22531		1.677279333	0.195286358	0.00070828	1	1
ILMN_1656159	ATP10D	ATP10D	0.312499087	0.57615068	-0.000397261	1	1
ILMN_1656165	USP9X	USP9X	0.019953857	0.887666032	-0.000100896	1	1
ILMN_1656170	MARLIN1	JAKMIP1	1.072015276	0.300490686	0.000487136	1	1
ILMN_1656171	ADAMTS19	ADAMTS19	0.122337184	0.726513321	0.000277222	1	1
ILMN_1656185	DEF8	DEF8	0.913318666	0.33923541	-0.001135878	1	1
ILMN_1656186	SLC41A1	SLC41A1	2.598181783	0.106986391	0.001748696	1	1
ILMN_1656189	MGC19604		0.093911786	0.759261816	0.000113828	1	1
ILMN_1656192	ZNF704	ZNF704	3.063541757	0.080066971	-0.000623261	1	1
ILMN_1656193	MGC33407		0.771300801	0.37981494	-0.000379902	1	1
ILMN_1656194	TSPAN10		0.648940438	0.420491755	-0.000539416	1	1
ILMN_1656200	KATNAL2	KATNAL2	1.510018466	0.219136269	-0.000474243	1	1
ILMN_1656225	DUPD1	DUPD1	0.188927491	0.66381076	-0.000186017	1	1
ILMN_1656242	C1R		0.265588709	0.606306373	-0.000201561	1	1
ILMN_1656248	ASAM		0.156371653	0.692519258	0.000164581	1	1
ILMN_1656250	FLJ25169		0.0005685	0.98097765	-9.30E-06	1	1
ILMN_1656266	FLJ38379		0.002020142	0.964150362	-1.70E-05	1	1
ILMN_1656274	PRPF38A	PRPF38A	0.022333525	0.881203253	0.000144356	1	1
ILMN_1656285	METTL7A	METTL7A	0.152193609	0.69644782	0.00023184	1	1
ILMN_1656287	SPOCK2	SPOCK2	0.004441015	0.946867554	7.74E-05	1	1
ILMN_1656293	GOSR2	GOSR2	0.480498956	0.488196397	-0.000767112	1	1
ILMN_1656300	GFRA2	GFRA2	2.147971749	0.142758371	0.000959051	1	1
ILMN_1656303	SNORD28		0.030717157	0.860872898	6.11E-05	1	1
ILMN_1656316	ZMYM3	ZMYM3	0.509615803	0.47530522	0.000932056	1	1
ILMN_1656330	CCKAR	CCKAR	1.442072854	0.229804202	-0.000422532	1	1
ILMN_1656335	RIT1	RIT1	0.620105441	0.431008106	0.001392839	1	1
ILMN_1656338	PTPRS	PTPRS	0.273971666	0.600679903	-0.000249653	1	1
ILMN_1656342	FBXO48	FBXO48	3.28E-06	0.998554454	-8.27E-07	1	1
ILMN_1656364	ASB12	ASB12	5.381812662	0.020347726	0.00085194	1	1
ILMN_1656368	ALDH4A1	ALDH4A1	1.959034813	0.161616581	-0.001093555	1	1
ILMN_1656369	C8orf4	C8orf4	0.118141019	0.731059516	0.00012941	1	1
ILMN_1656371	TRPA1	TRPA1	4.030417133	0.044686891	0.000677073	1	1
ILMN_1656372	PES1	PES1	0.452643698	0.501082171	-0.000637469	1	1
ILMN_1656373	BNC2	BNC2	0.028468609	0.866011826	7.70E-05	1	1
ILMN_1656383	SOHLH1	SOHLH1	0.017957654	0.893397696	5.87E-05	1	1
ILMN_1656386	SEC24D	SEC24D	1.006027396	0.315856437	-0.001683266	1	1
ILMN_1656393	PPP2R3A	PPP2R3A	0.956216045	0.328142087	-0.000785042	1	1
ILMN_1656395	MYOT	MYOT	0.235779158	0.627271389	-0.000196954	1	1
ILMN_1656399	TCEAL8	TCEAL8	3.952045065	0.046814442	-0.002206537	1	1
ILMN_1656404	ZNF251	ZNF251	0.183260314	0.668586222	0.000255703	1	1
ILMN_1656409	STON1-GTF2A1L	GTF2A1L	0.711974451	0.39878912	-0.000315018	1	1
ILMN_1656410	TRPC6	TRPC6	4.065506399	0.04376756	-0.000727117	1	1
ILMN_1656413	ZMPSTE24	ZMPSTE24	1.817373105	0.177626282	-0.000789136	1	1
ILMN_1656415	CDKN2C	CDKN2C	0.18412412	0.667852733	0.00075291	1	1
ILMN_1656419	RAB11FIP1	RAB11FIP1	0.606800641	0.435994975	0.000415737	1	1
ILMN_1656420	MGC3020	C16orf67	1.665571675	0.196852723	0.002304981	1	1
ILMN_1656422	GPR87	GPR87	0.626579611	0.428612718	-0.000276048	1	1
ILMN_1656427	C17orf39	C17orf39	1.204351967	0.272453592	0.00089238	1	1
ILMN_1656434	IP6K1	IP6K1	0.133265101	0.715070404	0.000276886	1	1
ILMN_1656436	RBMS1	RBMS1	0.023738918	0.877551079	-5.55E-05	1	1
ILMN_1656452	C16orf59	C16orf59	0.9323351	0.334256885	-0.001516662	1	1
ILMN_1656482	OSBPL2	OSBPL2	0.026660202	0.870298358	-0.000126566	1	1
ILMN_1656486	DNAJC10	DNAJC10	0.948051077	0.330215875	0.000478911	1	1
ILMN_1656487	FGA	FGA	2.718875865	0.099167834	-0.001160048	1	1
ILMN_1656495	NOTO	NOTO	0	1	-6.57E-05	1	1
ILMN_1656496	EPC2	EPC2	0.74420193	0.388318166	-0.000474542	1	1
ILMN_1656501	DUSP5	DUSP5	1.405961136	0.235728026	0.002071766	1	1
ILMN_1656504	ZNF304	ZNF304	0.030094198	0.862276666	0.000107188	1	1
ILMN_1656521	CGI-96	RRP7A	0.320037593	0.571585054	-0.000978204	1	1
ILMN_1656525	SPG21	SPG21	0.007225017	0.932261312	3.69E-05	1	1
ILMN_1656537	SNRPN	SNURF	1.714191828	0.190442404	0.00160919	1	1
ILMN_1656540	RUVBL1	RUVBL1	0.003910877	0.950135197	8.71E-05	1	1
ILMN_1656546	ARHGEF11	ARHGEF11	0.006288862	0.936792143	-3.06E-05	1	1
ILMN_1656554	OR4M2	OR4M2	0.223602863	0.636308324	-0.000195592	1	1
ILMN_1656557	ARMC8	ARMC8	0.073841359	0.785823738	-0.000142582	1	1
ILMN_1656560	PARM1		0.229250893	0.632079837	-0.001214355	1	1
ILMN_1656563	PAX8	PAX8	0.274561026	0.600288478	-0.000223813	1	1
ILMN_1656576	ATCAY		0.570923644	0.449892118	0.00039272	1	1
ILMN_1656577	KCNH7	KCNH7	0	1	-0.000323223	1	1
ILMN_1656593	AK5	AK5	0.024489942	0.875644731	6.09E-05	1	1
ILMN_1656595	STAC3	STAC3	0.098479764	0.753661661	0.000199702	1	1
ILMN_1656621	CHMP2A	CHMP2A	0.077913296	0.780145419	0.000348014	1	1
ILMN_1656628	WDR4	WDR4	0.146333309	0.702064299	0.000516044	1	1
ILMN_1656638	BHMT	BHMT	0.786637901	0.37511869	-0.00038158	1	1
ILMN_1656670	HLA-G		1.664873639	0.196946578	-0.002364261	1	1
ILMN_1656676	ZYG11B	ZYG11B	0.003614436	0.952059919	-4.84E-05	1	1
ILMN_1656682	AZIN1	AZIN1	0.219267647	0.639598502	-0.00064544	1	1
ILMN_1656684	CCR3	CCR3	0.552127488	0.457449704	0.000307009	1	1
ILMN_1656706	LCE2D	LCE2D	0.004201233	0.948319773	-2.49E-05	1	1
ILMN_1656713	IGLL1	IGLL1	0.225047919	0.635220284	-0.000170819	1	1
ILMN_1656715	THSD7A	THSD7A	0.723834879	0.394888873	-0.000637281	1	1
ILMN_1656743	MIA2	MIA2	0.674382884	0.411527695	0.000351741	1	1
ILMN_1656761	TGIF1	TGIF1	0.420340613	0.516767134	0.000250185	1	1
ILMN_1656779	FLJ43950		0.819485265	0.365330705	0.00033182	1	1
ILMN_1656798	TIMM17A	TIMM17A	1.065366909	0.301994301	-0.00065249	1	1
ILMN_1656802	LOXL2	LOXL2	0.01020974	0.91951612	-3.86E-05	1	1
ILMN_1656807	RPL27	RPL27	0.468760033	0.493558165	0.000315145	1	1
ILMN_1656818	GPR141	GPR141	0.03090507	0.860452344	-7.16E-05	1	1
ILMN_1656822	DNM2	DNM2	0.050053585	0.822970059	-0.000220107	1	1
ILMN_1656826	SH3RF1	SH3RF1	3.152640807	0.075804191	-0.002048846	1	1
ILMN_1656837	RBP1	RBP1	0.602038378	0.437801348	0.001342379	1	1
ILMN_1656840	VPS13D	VPS13D	0.000285098	0.986528473	1.35E-05	1	1
ILMN_1656846	GBA2	GBA2	0.663642475	0.41527695	-0.00039086	1	1
ILMN_1656849	SLC26A8	SLC26A8	0.000139853	0.990564494	5.32E-06	1	1
ILMN_1656871	C16orf50		3.497282294	0.061469625	0.000708243	1	1
ILMN_1656886	LIN37	LIN37	0.024543392	0.875510207	9.94E-05	1	1
ILMN_1656902	HECTD3	HECTD3	0.200638231	0.654206177	0.000451696	1	1
ILMN_1656904	SLC1A4	SLC1A4	1.504085224	0.220043852	-0.001857461	1	1
ILMN_1656910	TRIM6	TRIM6	2.549729421	0.110313146	-0.002507481	1	1
ILMN_1656915	PSD3	PSD3	1.04534547	0.306581508	-0.000419647	1	1
ILMN_1656933	NKPD1	NKPD1	0.684772652	0.407948107	0.000325822	1	1
ILMN_1656934	REPS2	REPS2	0.613148153	0.433604931	-0.000342112	1	1
ILMN_1656940	ABLIM3	ABLIM3	6.90E-05	0.993372549	3.65E-06	1	1
ILMN_1656942	PRICKLE3	PRICKLE3	0.689293118	0.406404922	0.000765518	1	1
ILMN_1656951	APCDD1	APCDD1	3.113766991	0.077633216	-0.000721621	1	1
ILMN_1656955	PCDHGC3	PCDHGC5	0.068494373	0.793541717	0.000107417	1	1
ILMN_1656977	HIBCH	HIBCH	0.071744122	0.788814065	0.000346787	1	1
ILMN_1656979	ABO	ABO	0.256432483	0.612581749	0.000199707	1	1
ILMN_1656992	NLRP10	NLRP10	0.217025345	0.641315864	-0.000395603	1	1
ILMN_1657039	FILIP1	FILIP1	0.35128107	0.553388842	0.000393042	1	1
ILMN_1657044	STARD6	STARD6	0.184171871	0.667812246	-0.000160349	1	1
ILMN_1657050	ARSK	ARSK	0.354949551	0.551324593	0.000475802	1	1
ILMN_1657058	PPIL6	PPIL6	0.073325568	0.786554903	-0.000108906	1	1
ILMN_1657087	ZNF533	ZNF385B	2.495905758	0.114142691	-0.000601547	1	1
ILMN_1657095	STARD3	STARD3	0.146471876	0.701930021	-0.000309348	1	1
ILMN_1657096	B3GALT3	B3GALNT1	0.110315783	0.739784907	0.000122834	1	1
ILMN_1657111	C14orf78	AHNAK2	0.136279193	0.71200838	0.000135155	1	1
ILMN_1657128	PTPRU	PTPRU	0.588965322	0.442819501	-0.000581402	1	1
ILMN_1657129	SKAP2	SKAP2	0.039919752	0.841637565	0.000235022	1	1
ILMN_1657139	ADAT1	ADAT1	0.060771508	0.805280669	-0.000288886	1	1
ILMN_1657144	C1orf69	C1orf69	0.641993716	0.422989765	0.000509689	1	1
ILMN_1657145	MEOX1	MEOX1	0.640054371	0.423691109	-0.000468196	1	1
ILMN_1657148	C19orf23		0.859316585	0.353930011	-0.000461264	1	1
ILMN_1657149	C8orf46	C8orf46	0.545756726	0.460056696	0.000341942	1	1
ILMN_1657158	RNF168	RNF168	1.947579699	0.1628479	-0.000529549	1	1
ILMN_1657191	KRTAP10-5	KRTAP10-5	0.85345032	0.355578088	0.00076748	1	1
ILMN_1657194	TSNAXIP1	TSNAXIP1	0.156252853	0.692630121	0.000310042	1	1
ILMN_1657199	NFASC	NFASC	0.000216639	0.988256636	-5.69E-06	1	1
ILMN_1657204	SAE1	SAE1	0.00552573	0.940743624	8.34E-05	1	1
ILMN_1657230	MYRIP	MYRIP	0.004746062	0.945075848	-2.86E-05	1	1
ILMN_1657234	CCL20	CCL20	0	1	-0.000517066	1	1
ILMN_1657237	NUBP2	NUBP2	0	1	0.000340055	1	1
ILMN_1657248	EREG	EREG	0.059912917	0.806633631	0.000120923	1	1
ILMN_1657254	SGCD	SGCD	0.667431178	0.413948652	0.000340122	1	1
ILMN_1657295	CPA6	CPA6	0.339719626	0.559991104	-0.000256691	1	1
ILMN_1657316	IGSF1	IGSF1	0.000341842	0.98524878	7.92E-06	1	1
ILMN_1657317	POLR2J	POLR2J	0.748824892	0.386848532	-0.001219062	1	1
ILMN_1657332	CCDC85B	CCDC85B	0.15659531	0.692310675	-0.000375219	1	1
ILMN_1657340	ZNF607	ZNF607	2.84917225	0.091420995	0.000815533	1	1
ILMN_1657344	PLAG1	PLAG1	0.451683636	0.501536505	0.000280675	1	1
ILMN_1657347	PODXL2	PODXL2	0.229349786	0.632006372	0.000344803	1	1
ILMN_1657349	EPHA6	EPHA6	0.658756389	0.416999328	-0.000397692	1	1
ILMN_1657358	CD200R1L	CD200R1L	0.480063482	0.488393563	0.00025742	1	1
ILMN_1657361	CBX7	CBX7	0.014949159	0.902687763	-0.000183338	1	1
ILMN_1657373	LEPREL1	LEPREL1	0.139586536	0.708692398	-0.001190504	1	1
ILMN_1657374	DDX12		0.252267071	0.615483268	0.00018949	1	1
ILMN_1657378	FLJ42842		0.202747017	0.65251261	-0.000187373	1	1
ILMN_1657381	RASSF6	RASSF6	7.454884583	0.006326454	0.00439321	1	1
ILMN_1657399	RFX6	RFX6	0.722517715	0.395319293	0.00035814	1	1
ILMN_1657405	SPPL3		0.309387965	0.578055998	-0.000370772	1	1
ILMN_1657423	SPG21	SPG21	1.163262923	0.280789865	0.001832833	1	1
ILMN_1657429	SMAGP		0.445538387	0.504461354	0.000455996	1	1
ILMN_1657435	MT1M	MT1M	0.142515184	0.705793272	-0.000204487	1	1
ILMN_1657436	FGFR1OP2	FGFR1OP2	0.777627598	0.377867688	-0.000876525	1	1
ILMN_1657440	KCNC2	KCNC2	0.144701013	0.703651585	0.000163781	1	1
ILMN_1657442	ADARB1	ADARB1	0.167184143	0.68262657	0.000187006	1	1
ILMN_1657446	C1orf57	C1orf57	0.801275388	0.370712323	-0.001512499	1	1
ILMN_1657451	SRPK2	SRPK2	0.001404711	0.970102703	4.42E-05	1	1
ILMN_1657470	YTHDF3		1.887764009	0.169454335	-0.000994454	1	1
ILMN_1657475	GALT	GALT	3.15088571	0.075885762	0.002324279	1	1
ILMN_1657478	MAGEL2		0.000769436	0.977870544	-2.19E-05	1	1
ILMN_1657483	SEC23B	SEC23B	0.093194482	0.760154649	-0.00033994	1	1
ILMN_1657486	OR2AG2	OR2AG2	0.082795804	0.773543778	0.00020238	1	1
ILMN_1657495	MLEC	MLEC	1.9558059	0.161962581	0.001269526	1	1
ILMN_1657497	KIAA0319	KIAA0319	0.482048886	0.487495718	0.00027007	1	1
ILMN_1657505	HR	HR	0.127196519	0.721356679	0.000152346	1	1
ILMN_1657509	TSEN54	TSEN54	0.347207266	0.555698302	0.000705519	1	1
ILMN_1657515	RPS6KA5	RPS6KA5	0.074760025	0.784528232	0.000235516	1	1
ILMN_1657527	CLEC12B	CLEC12B	3.687186678	0.054832029	-0.000814632	1	1
ILMN_1657529	CYP2B6	CYP2B6	0.627142643	0.428405352	0.000310535	1	1
ILMN_1657547	CCDC34	CCDC34	0.441719325	0.506293776	-0.001027294	1	1
ILMN_1657550	MVD	MVD	0.505114244	0.477261546	-0.000846819	1	1
ILMN_1657554	TSPYL2	TSPYL2	0.354725893	0.551450031	0.000656446	1	1
ILMN_1657571	ASNA1	ASNA1	0.565024023	0.45224304	-0.000368854	1	1
ILMN_1657591	SCN3A	SCN3A	2.996934954	0.083422201	-0.000689025	1	1
ILMN_1657600	NCAPH	NCAPH	0.529368008	0.466872683	-0.000623455	1	1
ILMN_1657606	ZFHX4	ZFHX4	0.452577401	0.501113522	0.000268036	1	1
ILMN_1657611	SH3RF3		0.637774411	0.424517866	0.000286913	1	1
ILMN_1657618	WTAP	WTAP	0	1	-2.23E-05	1	1
ILMN_1657624	NSFL1C	NSFL1C	0.996163893	0.318240517	0.001066273	1	1
ILMN_1657627	CBFA2T3	CBFA2T3	1.058633326	0.303527099	-0.000747168	1	1
ILMN_1657631	STAP2	STAP2	0.769263238	0.380445072	0.001185324	1	1
ILMN_1657632	ZMYM6	ZMYM6	0	1	0.000101576	1	1
ILMN_1657634	FANCD2	FANCD2	0.000923866	0.975751895	2.34E-05	1	1
ILMN_1657639	EDEM3	EDEM3	0.653404446	0.418898125	0.000356087	1	1
ILMN_1657643	KCNIP2	KCNIP2	0.289378616	0.590619003	0.000309843	1	1
ILMN_1657662	EXOD1	ERI2	0.008851204	0.925044941	-4.81E-05	1	1
ILMN_1657665	ZNF644	ZNF644	0.002713766	0.958453935	3.97E-05	1	1
ILMN_1657679	VAV3	VAV3	0.589121517	0.442759024	-0.000533852	1	1
ILMN_1657680	CCDC69	CCDC69	0.687236139	0.407106066	-0.000897784	1	1
ILMN_1657682	GFM1	GFM1	1.099312218	0.294417093	-0.001327182	1	1
ILMN_1657683	C1orf198	C1orf198	3.988757125	0.04580484	0.000588134	1	1
ILMN_1657686	PDE8A	PDE8A	0.008974181	0.924527577	-3.82E-05	1	1
ILMN_1657697	SAR1A	SAR1A	1.487464236	0.222610315	-0.002151314	1	1
ILMN_1657708	MGLL	MGLL	1.967606648	0.160702132	0.001852954	1	1
ILMN_1657729	ZNF254	ZNF254	0.519699516	0.470969888	-0.000416086	1	1
ILMN_1657744	C15orf17	C15orf17	0.21179369	0.645365146	0.000434135	1	1
ILMN_1657746	BPHL	BPHL	0.11231134	0.737527898	0.000355661	1	1
ILMN_1657749	CYP27C1	CYP27C1	1.384967071	0.239256883	0.000629677	1	1
ILMN_1657750	CNNM1	CNNM1	0.719516483	0.396302557	0.000662733	1	1
ILMN_1657754	RPAP2	RPAP2	0.002534641	0.959847292	-4.23E-05	1	1
ILMN_1657760	SYT17	SYT7	2.940163541	0.086401985	-4.01E-05	1	1
ILMN_1657766	TRIM29	TRIM29	1.930337983	0.164721473	-0.000504915	1	1
ILMN_1657769	EIF5	EIF5	0.08137138	0.77544749	0.000175014	1	1
ILMN_1657771	CRTC2	CRTC2	2.585963869	0.107814759	-0.001687489	1	1
ILMN_1657790	SFRS11	SFRS11	1.139534482	0.285750715	-0.001791571	1	1
ILMN_1657796	STMN1	STMN1	0.317503052	0.573112097	-0.000732987	1	1
ILMN_1657797	FIBP	FIBP	0.332313333	0.564300078	-0.000834484	1	1
ILMN_1657803	CFH	CFH	0	1	-4.07E-05	1	1
ILMN_1657810	PPM1M	PPM1M	0.005114338	0.942988205	7.05E-05	1	1
ILMN_1657823	PMEPA1	PMEPA1	0.47739257	0.489605755	-0.00031331	1	1
ILMN_1657836	PLEKHG2	PLEKHG2	2.027493362	0.154475203	0.002082726	1	1
ILMN_1657847	SUNC1	SUNC1	0.657943073	0.417287057	-0.000316876	1	1
ILMN_1657854	MITF	MITF	0.001976986	0.964535098	-1.66E-05	1	1
ILMN_1657855	ACTL6B	ACTL6B	0.012227404	0.911951316	-4.61E-05	1	1
ILMN_1657857	TMEM14C	TMEM14C	0.009170153	0.923710461	0.000139906	1	1
ILMN_1657860	C1orf151	C1orf151	2.160419642	0.141606013	0.000660219	1	1
ILMN_1657864	TMUB2	TMUB2	0.858706705	0.354100864	0.000832485	1	1
ILMN_1657868	SIRT4	SIRT4	1.322865742	0.250078387	0.000872911	1	1
ILMN_1657870	ABL2	ABL2	2.169591925	0.140763583	0.00060553	1	1
ILMN_1657871	RSAD2	RSAD2	0.139733354	0.708546239	-0.000608901	1	1
ILMN_1657873	XPO4	XPO4	1.501541265	0.220434365	0.000921855	1	1
ILMN_1657884	NME2	NME2	0.941675091	0.331847423	-0.000824718	1	1
ILMN_1657888	SALL1	SALL1	0.069532155	0.792019184	0.000107209	1	1
ILMN_1657891	TNKS	TNKS	0.009962801	0.920492127	6.80E-05	1	1
ILMN_1657892	TLR8	TLR8	1.20877532	0.271574802	-0.000103149	1	1
ILMN_1657893	TXNRD2	TXNRD2	0.599255262	0.438862318	-0.000732627	1	1
ILMN_1657898	MTP18		0.012025837	0.912677141	-0.000142916	1	1
ILMN_1657913	C1orf84	KIAA0467	2.405741835	0.120890804	0.000729147	1	1
ILMN_1657932	MUC6	MUC6	1.766191856	0.18385407	0.000559873	1	1
ILMN_1657946	SEC15L2	EXOC6B	0.427009363	0.513460069	-0.000246639	1	1
ILMN_1657950	RPS26P10		0.247573439	0.6187889	-0.000642647	1	1
ILMN_1657955	FMNL3	FMNL3	0.183886549	0.668054259	0.000402019	1	1
ILMN_1657968	MAP2K2	MAP2K2	0.170210916	0.679924428	-0.000519703	1	1
ILMN_1657972	HHIPL1	HHIPL1	0.109841294	0.740324893	-0.000132439	1	1
ILMN_1657977	MSRB2	MSRB2	0.029999017	0.86249246	0.000201988	1	1
ILMN_1657983	TERF2IP	TERF2IP	1.224735049	0.268433394	-0.000912604	1	1
ILMN_1657993	ADNP	ADNP	0.195255002	0.658578445	-0.000787329	1	1
ILMN_1658010	CENPI	CENPI	0.000830358	0.977011392	3.62E-05	1	1
ILMN_1658015	MBNL2	MBNL2	1.529841448	0.216136242	-0.001275082	1	1
ILMN_1658016	ZNF831	ZNF831	0	1	-0.000491851	1	1
ILMN_1658017	SPN	SPN	0.853165746	0.355658304	-0.000410614	1	1
ILMN_1658027	RAD54L	RAD54L	0.468803353	0.493538198	-0.001799976	1	1
ILMN_1658033	KIAA0251	PDXDC1	0.281655003	0.595618515	0.000257181	1	1
ILMN_1658074	ZCCHC13	ZCCHC13	6.613726241	0.010119569	-0.000979584	1	1
ILMN_1658080	ZNF573	ZNF573	2.266896893	0.132164298	0.002210416	1	1
ILMN_1658083	ABT1	ABT1	0.908513553	0.340509125	0.000753467	1	1
ILMN_1658094	ZNF365	ZNF365	0.59980763	0.438651433	-0.00027921	1	1
ILMN_1658104	KBTBD6	KBTBD6	0.000171897	0.989539273	6.20E-06	1	1
ILMN_1658110	C18orf19	C18orf19	3.97E-05	0.994971578	1.05E-05	1	1
ILMN_1658111	MGC34800		0.165256005	0.684362829	0.000132734	1	1
ILMN_1658114	HOM-TES-103	IFFO1	0.015339709	0.90143121	6.43E-05	1	1
ILMN_1658144	TRIP11	TRIP11	0.001124486	0.97324927	-2.42E-05	1	1
ILMN_1658145	GRLF1	GRLF1	0	1	0.000448845	1	1
ILMN_1658152	MAP3K10	MAP3K10	1.15485979	0.282534131	0.000719018	1	1
ILMN_1658158	ZNF501	ZNF501	0	1	8.96E-05	1	1
ILMN_1658163	NR4A3	NR4A3	0.860202152	0.353682127	-0.000398714	1	1
ILMN_1658173	ZNF418	ZNF418	0.002066649	0.963740329	-4.90E-05	1	1
ILMN_1658175	GGA1	GGA1	6.601506486	0.010189252	0.00130026	1	1
ILMN_1658182	MEX3C	MEX3C	1.067680271	0.301470006	-0.002382944	1	1
ILMN_1658187	KIAA1026		0.533257756	0.465240442	-0.000283396	1	1
ILMN_1658210	C7orf60	C7orf60	0.045947351	0.830271532	-8.60E-05	1	1
ILMN_1658212	CCDC40		0.016390436	0.898129078	-5.06E-05	1	1
ILMN_1658214	DRD2	DRD2	0.839635799	0.359500953	0.000446034	1	1
ILMN_1658221	POLH	POLH	0.311408546	0.576817129	-0.000340211	1	1
ILMN_1658232	FBXL10	FBXL10	0.602788351	0.437516117	-0.000488333	1	1
ILMN_1658243	PSD3	PSD3	0.084507544	0.771279385	-0.000164742	1	1
ILMN_1658247	OAS1	OAS1	2.918367805	0.087576408	0.007415512	1	1
ILMN_1658257	ABCB5	SNRNP35	0.504603203	0.477484467	0.000281999	1	1
ILMN_1658259	DRG1	DRG1	0.208850216	0.647670089	0.000546026	1	1
ILMN_1658261	MAPKBP1		0.151932203	0.696695672	0.000445917	1	1
ILMN_1658271	LSS	LSS	0.323607314	0.569447804	-0.000647981	1	1
ILMN_1658277	L3MBTL	L3MBTL	0.551739139	0.457607952	-0.000347429	1	1
ILMN_1658289	WDR54	WDR54	0	1	-0.000506111	1	1
ILMN_1658290	C16orf68	C16orf68	0.001443982	0.969687866	-4.57E-05	1	1
ILMN_1658301	FAM83E	FAM83E	0.043564385	0.834666179	-8.23E-05	1	1
ILMN_1658310	PCYT1A	PCYT1A	0.357021415	0.550165137	0.000280693	1	1
ILMN_1658327	BAZ1A	BAZ1A	3.782628361	0.051787252	0.002290685	1	1
ILMN_1658333	ECM1	ECM1	1.139897759	0.285673933	0.000554008	1	1
ILMN_1658351	FIS1	FIS1	0.217573195	0.640895276	-0.000553267	1	1
ILMN_1658356	PAMR1		0.029665086	0.863252347	-9.49E-05	1	1
ILMN_1658369	TACR3	TACR3	0.305616465	0.580382638	-0.000213515	1	1
ILMN_1658373	PAN2	PAN2	0	1	0.000346641	1	1
ILMN_1658376	CCDC114	CCDC114	0.146846918	0.701566953	0.000165264	1	1
ILMN_1658381	PTCHD3		0.007635847	0.930366817	3.26E-05	1	1
ILMN_1658384	CRTAC1	CRTAC1	0.36571314	0.545350297	-0.000263689	1	1
ILMN_1658386	DAOA	DAOA	0.345797465	0.556501779	0.000220975	1	1
ILMN_1658396	SPEF2	SPEF2	3.500883524	0.061336098	-0.000675168	1	1
ILMN_1658398	C3orf41		0.074064405	0.785508405	9.67E-05	1	1
ILMN_1658399	KLRG1	KLRG1	0	1	1.61E-05	1	1
ILMN_1658407	SLC43A3	SLC43A3	0.145615111	0.702761436	-0.000652876	1	1
ILMN_1658411	CHD4	CHD4	1.056347759	0.304049657	0.000478974	1	1
ILMN_1658420	DSCAM	DSCAM	0.474181953	0.491069539	-0.000453397	1	1
ILMN_1658425	DAG1	DAG1	2.419880467	0.119804072	0.001321096	1	1
ILMN_1658426	WNT10A	WNT10A	1.061403189	0.302895368	-0.002874496	1	1
ILMN_1658427	FLJ20297		0.457435516	0.498824933	0.000276641	1	1
ILMN_1658437	SFXN4	SFXN4	1.924942374	0.165312838	-0.001172649	1	1
ILMN_1658439	C5orf44	C5orf44	0.104104842	0.746958187	-0.000326511	1	1
ILMN_1658452	FAM53A	FAM53A	0.095334811	0.757501545	0.000160137	1	1
ILMN_1658464	GTF3A	GTF3A	0.101283675	0.750294578	-0.000429387	1	1
ILMN_1658469	TP53AP1	TP53AP1	4.11785699	0.042432797	8.97E-05	1	1
ILMN_1658472	APH1A	APH1A	1.069986528	0.300948489	0.000925164	1	1
ILMN_1658477	C12orf64	C12orf64	0.210984425	0.645996914	-0.000227931	1	1
ILMN_1658481	DGUOK	DGUOK	0.215528686	0.642468161	0.000327253	1	1
ILMN_1658483	IL1A	IL1A	1.911365918	0.166811609	0.003420873	1	1
ILMN_1658494	C13orf15	C13orf15	1.221588889	0.269049057	-0.002378876	1	1
ILMN_1658498	SLC44A3	SLC44A3	0.194172817	0.659466076	0.000182258	1	1
ILMN_1658499	SYT13	SYT13	0.315480984	0.574336149	-0.000195373	1	1
ILMN_1658504	CHKA	CHKA	0.025517241	0.873084969	0.000161211	1	1
ILMN_1658513	IQSEC2	IQSEC2	0.010672877	0.917717244	3.99E-05	1	1
ILMN_1658519	SLC13A3	SLC13A3	0.004227699	0.948157471	-8.19E-05	1	1
ILMN_1658526	RYK	RYK	2.474151715	0.115731868	0.002314911	1	1
ILMN_1658537	TXNDC2	TXNDC2	0.400173619	0.526999606	0.000288931	1	1
ILMN_1658575	GALNT5	GALNT5	0.305528682	0.580437014	-0.00024686	1	1
ILMN_1658579	CDK5RAP3		0.65162003	0.419534071	0.001136301	1	1
ILMN_1658619	WWC1	WWC1	0.278472263	0.597704302	-0.000418159	1	1
ILMN_1658623	MAGEC3	MAGEC3	0.100489045	0.751243548	0.000126055	1	1
ILMN_1658624	UBXN6	UBXN6	0.245931252	0.619954692	0.000574061	1	1
ILMN_1658626	RREB1	RREB1	0.257243534	0.61202024	-0.000217551	1	1
ILMN_1658628	C14orf72		0.339190794	0.560296684	0.00073934	1	1
ILMN_1658632	NLRP7	NLRP7	0.602493365	0.437628273	-0.001127691	1	1
ILMN_1658636	MRE11A	MRE11A	0.802961927	0.370209275	0.000779817	1	1
ILMN_1658639	SLC46A3	SLC46A3	1.899814081	0.168099131	0.001562816	1	1
ILMN_1658649	C3orf57	C3orf57	0.734780158	0.391338128	0.000331237	1	1
ILMN_1658660	ACTC1	ACTC1	1.566550578	0.210708661	-0.000517313	1	1
ILMN_1658675	CDH23	CDH23	0.161129383	0.688118843	-0.000145889	1	1
ILMN_1658677	DTX3	DTX3	2.311776353	0.128397243	0.002248699	1	1
ILMN_1658684	ATP9B	ATP9B	0.540566135	0.462198196	-0.000567954	1	1
ILMN_1658685	ELFN2	ELFN2	0.58609252	0.443934107	0.000342226	1	1
ILMN_1658695	NUF2	NUF2	0.680283922	0.409488974	-0.001114643	1	1
ILMN_1658702	HIST1H2BJ	HIST1H2BJ	0.187914438	0.664658111	-0.000389316	1	1
ILMN_1658706	ST6GALNAC2	ST6GALNAC2	1.014540363	0.31381756	-0.000672295	1	1
ILMN_1658709	LAMB1	LAMB1	0.201013059	0.653904374	0.000323078	1	1
ILMN_1658710	FAM19A4	FAM19A4	3.043310062	0.081070453	-0.000856736	1	1
ILMN_1658713	TNFSF11	TNFSF11	0.298174064	0.585029389	-0.000210011	1	1
ILMN_1658715	NRXN3	NRXN3	0.00108513	0.973721393	-1.54E-05	1	1
ILMN_1658717	DEPDC5	DEPDC5	0.054107168	0.816064669	-0.000182559	1	1
ILMN_1658728	ZBTB25	ZBTB25	0.76488828	0.381803064	0.001174974	1	1
ILMN_1658743	CCNDBP1	CCNDBP1	0.002759658	0.958104438	-4.29E-05	1	1
ILMN_1658746	PTPLAD1	PTPLAD1	2.36E-05	0.996126282	-3.37E-06	1	1
ILMN_1658759	PEX19	PEX19	2.274865788	0.131486507	0.001294913	1	1
ILMN_1658773	PIGF	PIGF	0.484213727	0.486519845	-0.00050094	1	1
ILMN_1658798	MEGF9	MEGF9	0.222820999	0.636898815	-0.000188535	1	1
ILMN_1658800	BRPF3	BRPF3	0.059119961	0.807892323	0.000285166	1	1
ILMN_1658802	KRTCAP2	KRTCAP2	0.016332002	0.898309844	0.000171023	1	1
ILMN_1658805	BRE	BRE	0.332474949	0.56420537	0.000302395	1	1
ILMN_1658806	SLC5A10	SLC5A10	0.955090118	0.328427027	-0.000407126	1	1
ILMN_1658807	HMOX2	HMOX2	3.132543191	0.076743934	0.000252951	1	1
ILMN_1658809	SEZ6	SEZ6	0.029590517	0.863422635	9.08E-05	1	1
ILMN_1658818	CAMK2D	CAMK2D	0.002117961	0.963293268	-2.20E-05	1	1
ILMN_1658821	SAMD1	SAMD1	2.196108321	0.138359658	-0.000444232	1	1
ILMN_1658830	C10orf26	C10orf26	1.592577476	0.206958271	0.000297572	1	1
ILMN_1658834	ZC3H18	ZC3H18	0.151042525	0.697541069	-0.000232751	1	1
ILMN_1658835	CAV2	CAV2	0	1	0.000231885	1	1
ILMN_1658847	MGC61598		0.970633507	0.324522235	0.001061742	1	1
ILMN_1658858	SP140L	SP140L	0.766537584	0.381290314	0.000755382	1	1
ILMN_1658864	SPTBN4	SPTBN4	1.073149784	0.300235066	-0.000348486	1	1
ILMN_1658884	ATP11B	ATP11B	0.928021537	0.335377556	0.001006345	1	1
ILMN_1658885	DAGLB	DAGLB	0.111741035	0.738170632	0.000281629	1	1
ILMN_1658899	DNCL2A		3.057128187	0.080383624	0.000719108	1	1
ILMN_1658917	SLC1A1	SLC1A1	5.60699472	0.017888918	0.003787966	1	1
ILMN_1658920	MCTP1	MCTP1	2.023771655	0.154854092	-0.000640511	1	1
ILMN_1658925	JAG2	JAG2	1.377142858	0.240588423	-0.000560413	1	1
ILMN_1658926	NOTCH3	NOTCH3	0.842037673	0.358814645	0.000377224	1	1
ILMN_1658928	GNB2	GNB2	0.025732155	0.872556181	0.000161167	1	1
ILMN_1658940	DDX25	DDX25	0.011085885	0.91614607	-3.64E-05	1	1
ILMN_1658951	PPP2R4	PPP2R4	0.044539489	0.832853087	-9.62E-05	1	1
ILMN_1658962	LCP2	LCP2	0.784648706	0.37572316	8.29E-05	1	1
ILMN_1658965	GABBR1		0.084504649	0.771283193	-0.000104628	1	1
ILMN_1658989	MEX3B	MEX3B	0.911171009	0.339803906	-0.000424465	1	1
ILMN_1658992	DPM1	DPM1	0.047962413	0.826647535	-0.000344676	1	1
ILMN_1658995	ACOT9	ACOT9	0.146542133	0.701861966	-0.000452783	1	1
ILMN_1659000	XPNPEP3	XPNPEP3	1.006987673	0.315625582	-0.000845728	1	1
ILMN_1659017	C11orf74	C11orf74	0.546389565	0.45979668	0.00128873	1	1
ILMN_1659024	TMCC2	TMCC2	0.085093689	0.77050972	0.000124104	1	1
ILMN_1659026	POLR2K	POLR2K	0.01125723	0.915502937	-5.28E-05	1	1
ILMN_1659027	SLC2A1	SLC2A1	0.021355507	0.883814632	0.000169439	1	1
ILMN_1659029	FAM116B	FAM116B	0.208225101	0.648162123	0.00065589	1	1
ILMN_1659058	PPP1R10	PPP1R10	0.225772054	0.634676664	-0.000451363	1	1
ILMN_1659063	OR51G1	OR51G1	0.023091705	0.87921884	5.14E-05	1	1
ILMN_1659072	SPP2	SPP2	1.607435032	0.204852733	-0.000576153	1	1
ILMN_1659075	HLA-DOA	HLA-DOA	0.144716922	0.703636065	0.000605065	1	1
ILMN_1659077	CD40LG	CD40LG	0.026250433	0.871290221	-5.49E-05	1	1
ILMN_1659082	ZCRB1	ZCRB1	2.003682513	0.156917574	-0.001083514	1	1
ILMN_1659085	WFDC12	WFDC12	3.845465587	0.049880671	0.00084345	1	1
ILMN_1659086	NEFL	NEFL	0.53656195	0.463861069	-0.000305751	1	1
ILMN_1659099	ROCK2	ROCK2	0.013705436	0.906804409	0.000146941	1	1
ILMN_1659103	PSMA8	PSMA8	0.036821117	0.847829707	7.72E-05	1	1
ILMN_1659106	PHLDA3	PHLDA3	0.418619441	0.517626721	-0.000898835	1	1
ILMN_1659122	KLF10	KLF10	0.266214225	0.605882683	0.000786068	1	1
ILMN_1659138	CACNA1F	CACNA1F	0.724784642	0.39457893	0.000711018	1	1
ILMN_1659142	MDK	MDK	0.197845897	0.656465223	0.000180293	1	1
ILMN_1659148	ARL8A	ARL8A	0.868681837	0.35132049	-0.000684149	1	1
ILMN_1659156	ANKRD16	ANKRD16	0.098019569	0.754219299	-0.000315571	1	1
ILMN_1659166	SLC6A15	SLC6A15	0.943644771	0.331342259	-0.000363082	1	1
ILMN_1659199	GRIN1	GRIN1	1.246437118	0.264234061	0.000389907	1	1
ILMN_1659202	B3GALT1	B3GALT1	0.005380018	0.941528713	3.57E-05	1	1
ILMN_1659206	RARA	RARA	1.290606568	0.255936198	0.001541859	1	1
ILMN_1659214	CTXN3	CTXN3	0.101432111	0.750117767	-0.000124931	1	1
ILMN_1659215	CYP4B1	CYP4B1	0.568967904	0.450669336	0.000280632	1	1
ILMN_1659227	CD79A	CD79A	3.445843961	0.063411029	0.002547612	1	1
ILMN_1659230	KRTHA5	KRT35	2.270950562	0.131819029	-0.000580796	1	1
ILMN_1659240	MTMR14	MTMR14	0.123260116	0.72552518	-0.000359815	1	1
ILMN_1659255	RP2	RP2	0.596009694	0.440104572	0.00113034	1	1
ILMN_1659257	TNFRSF8	TNFRSF8	0.435478577	0.509312866	-0.000756471	1	1
ILMN_1659259	PRPF6	PRPF6	0.529520721	0.466808428	0.001168773	1	1
ILMN_1659270	OTP	OTP	0.091453833	0.762336981	-0.000348592	1	1
ILMN_1659285	PSMG1	PSMG1	0.788125177	0.374667634	-0.002114922	1	1
ILMN_1659297	FZD6	FZD6	1.67562513	0.195506786	0.000787702	1	1
ILMN_1659306	SVIL	SVIL	4.333692942	0.037365094	0.000415571	1	1
ILMN_1659312	PMP22	PMP22	1.975874478	0.159825697	-0.000300884	1	1
ILMN_1659316	HEPACAM	HEPACAM	0.166601181	0.683150282	0.000164277	1	1
ILMN_1659339	ELP4	ELP4	0.327593246	0.567079721	0.000573539	1	1
ILMN_1659346	PPARA	PPARA	2.161245432	0.141529936	0.00055743	1	1
ILMN_1659352	KCNK13	KCNK13	0.069240455	0.792445903	0.000166267	1	1
ILMN_1659354	GH2	GH2	0.743731614	0.388468125	0.000436971	1	1
ILMN_1659359	SCUBE3	SCUBE3	1.155656552	0.282368158	0.00041346	1	1
ILMN_1659364	RFC5	RFC5	0.454157847	0.500367044	-0.000910764	1	1
ILMN_1659371	ADRA2A	ADRA2A	1.714950062	0.190344383	0.000635829	1	1
ILMN_1659378	TFAP2D	TFAP2D	2.626349944	0.105103083	-0.000586395	1	1
ILMN_1659411	POLR2C	POLR2C	2.873071004	0.090072847	0.002648239	1	1
ILMN_1659415	MAP2K1IP1	MAPKSP1	1.077771412	0.299196642	-0.001117633	1	1
ILMN_1659462	DUSP23	DUSP23	0.082612722	0.773787465	0.000222382	1	1
ILMN_1659463	APAF1	APAF1	0.8079818	0.368717605	-0.001381314	1	1
ILMN_1659464	FAM71F1	FAM71F1	0.944149045	0.331213093	-0.00039946	1	1
ILMN_1659470	PBRM1	PBRM1	0.010491679	0.918416247	-9.49E-05	1	1
ILMN_1659475	KRTAP4-5	KRTAP4-5	0.075885738	0.782952359	0.00010579	1	1
ILMN_1659484	MAGEC3	MAGEC3	1.53920266	0.214736527	-8.17E-06	1	1
ILMN_1659495	HBS1L	HBS1L	0.312498162	0.576151244	-0.000407185	1	1
ILMN_1659517	WDR89	WDR89	0.913681243	0.33913956	0.000718352	1	1
ILMN_1659522	EPS8L1	EPS8L1	0.627200833	0.428383929	0.000279705	1	1
ILMN_1659523	USP39	USP39	1.390993861	0.238237332	0.000181465	1	1
ILMN_1659524	C6orf66	C6orf66	0.392104338	0.531195342	0.000842079	1	1
ILMN_1659537	MED8	MED8	0.093941571	0.759224823	0.000246152	1	1
ILMN_1659541	CRELD1	CRELD1	0.081783834	0.774894412	0.00011076	1	1
ILMN_1659544	STX3	STX3	0.020113315	0.887221066	-0.000133597	1	1
ILMN_1659563	MGC10646		0.850079681	0.356529797	0.000354234	1	1
ILMN_1659564	SEC61A1	SEC61A1	0	1	-0.000211857	1	1
ILMN_1659565	MFAP2		0.517527409	0.471898329	-0.000361887	1	1
ILMN_1659572	AR	AR	0.419662933	0.517105282	0.000239009	1	1
ILMN_1659576	FPGS	FPGS	2.542434149	0.110823817	0.000810568	1	1
ILMN_1659594	SRGAP2	SRGAP2	1.692020471	0.193334841	-0.00042819	1	1
ILMN_1659599	ADC	ADC	1.02471705	0.311402719	-0.000401376	1	1
ILMN_1659601	CCL26	CCL26	0.007152963	0.932599124	-3.63E-05	1	1
ILMN_1659610	TJP3	TJP3	0.000159253	0.98993131	5.45E-06	1	1
ILMN_1659620	MYCBP	MYCBP	0	1	-0.000795515	1	1
ILMN_1659649	SGCG	SGCG	2.030663136	0.154153333	-0.000252681	1	1
ILMN_1659659	MAGEH1	MAGEH1	1.08381209	0.297846328	-0.000778304	1	1
ILMN_1659678	GABRA2	GABRA2	0.307625499	0.579140943	0.000213867	1	1
ILMN_1659682	GALK2	GALK2	2.138548941	0.143637699	0.000551061	1	1
ILMN_1659688	LGALS3BP	LGALS3BP	1.481666491	0.223513966	0.00233625	1	1
ILMN_1659696	USP6NL	USP6NL	1.906362717	0.167367854	-0.000553078	1	1
ILMN_1659703	WWP2	WWP2	0.022478215	0.880821921	0.000191684	1	1
ILMN_1659725	EXOSC5	EXOSC5	1.199390724	0.273443487	-0.001068294	1	1
ILMN_1659727	CDAN1	CDAN1	0.310899861	0.577128519	0.00040053	1	1
ILMN_1659744	PRMT1	PRMT1	0	1	0.000538109	1	1
ILMN_1659749	DSP	DSP	0.23675766	0.626557774	-0.000238781	1	1
ILMN_1659753	LAMP2	LAMP2	0.496975368	0.480832143	0.00086109	1	1
ILMN_1659762	BTF3	BTF3	0.656741442	0.417712699	-9.88E-05	1	1
ILMN_1659766	BAG3	BAG3	0.321021833	0.570994207	-0.000597993	1	1
ILMN_1659769	MRAP	MRAP	1.689530354	0.19366289	-0.000597225	1	1
ILMN_1659770	KCNJ15	KCNJ15	0.468221381	0.493806556	-0.000310465	1	1
ILMN_1659772	CNGA2	CNGA2	0.275700152	0.59953344	-0.000266171	1	1
ILMN_1659773	PCDHAC2	PCDHA13	0.045199876	0.831636925	0.000186842	1	1
ILMN_1659781	CSMD3	CSMD3	1.510748169	0.219024958	-0.000471164	1	1
ILMN_1659786	CCDC76	CCDC76	0.337943091	0.561018922	0.000441021	1	1
ILMN_1659792	HOXD9	HOXD9	2.23450412	0.134959916	0.000574687	1	1
ILMN_1659800	BCL11A	BCL11A	1.75E-05	0.996658091	-5.37E-06	1	1
ILMN_1659801	ATP6V1C1	ATP6V1C1	4.623159408	0.031543087	-0.001158858	1	1
ILMN_1659820	OLA1	OLA1	0.033572254	0.854619652	7.39E-05	1	1
ILMN_1659823	PCDH1	PCDH1	0.090039975	0.764126342	-0.000128802	1	1
ILMN_1659843	DNAJC3	DNAJC3	1.321081805	0.250397993	-0.001466354	1	1
ILMN_1659845	KIAA0355	KIAA0355	1.777976617	0.182397983	0.001283532	1	1
ILMN_1659852	PWWP2B	PWWP2B	0.011522382	0.914517381	4.11E-05	1	1
ILMN_1659854	PRPF40A	PRPF40A	0.052870649	0.818141359	0.000518773	1	1
ILMN_1659856	FAM167B	FAM167B	0.12869568	0.719788254	-0.000277135	1	1
ILMN_1659857	SNAP29	SNAP29	0.141379157	0.706913775	0.00041866	1	1
ILMN_1659874	SFRS15	SFRS15	0.23364363	0.628835195	0.000405749	1	1
ILMN_1659878	PAK2	PAK2	1.131268873	0.287504848	0.001299292	1	1
ILMN_1659885	ACSS3	ACSS3	0.242691889	0.622268616	0.000234271	1	1
ILMN_1659893	Dec-01	Dec-01	0	1	0.00024476	1	1
ILMN_1659905	FKBP10	FKBP10	1.814720543	0.177942992	0.000763571	1	1
ILMN_1659913	ISG20	ISG20	1.532317571	0.215764952	0.001480865	1	1
ILMN_1659914	C9orf98	C9orf98	2.478312547	0.115426032	0.00085111	1	1
ILMN_1659923	GNAQ	GNAQ	2.399617227	0.121364943	0.000872064	1	1
ILMN_1659926	ST7L	ST7L	0.05560504	0.813582274	0.000173072	1	1
ILMN_1659929	TCF1	HNF1A	0.952287567	0.3291377	-0.000412808	1	1
ILMN_1659936	PPP1R15A	PPP1R15A	0.112073555	0.73779566	0.000580542	1	1
ILMN_1659937	ZBTB24	ZBTB24	0.811517357	0.367672024	-0.000627478	1	1
ILMN_1659943	BACH2	BACH2	0.589102797	0.442766271	0.000312591	1	1
ILMN_1659947	FGA	FGA	0.922643099	0.336781936	0.000433168	1	1
ILMN_1659950	APC2	APC2	0.560396506	0.454100528	0.000261155	1	1
ILMN_1659952	MTMR2	MTMR2	0.241264049	0.623294639	-0.000586133	1	1
ILMN_1659953	Sep-03	Sep-03	3.237242759	0.071981683	0.001705196	1	1
ILMN_1659960	IL4I1	IL4I1	0.145470822	0.702901732	0.000762983	1	1
ILMN_1659975	C1orf216	C1orf216	0	1	-0.000599514	1	1
ILMN_1659976	CLP1	CLP1	1.81569269	0.177826844	-0.000879602	1	1
ILMN_1659980	FLJ43860		6.039836671	0.013986578	-0.000895089	1	1
ILMN_1659982	GPR152	GPR152	0.695061833	0.404447982	-0.000300138	1	1
ILMN_1659984	MEP1A	MEP1A	0.195744154	0.658178197	-0.000210632	1	1
ILMN_1659985	RSPH9	C6orf206	0.500150181	0.479434141	-0.000286495	1	1
ILMN_1659990	C7orf68		2.926709755	0.087124888	-0.003718989	1	1
ILMN_1659991	SLC34A1	SLC34A1	0.289015423	0.590852162	-0.000327963	1	1
ILMN_1660000	SNURF	SNURF	1.227090313	0.26797365	0.001597177	1	1
ILMN_1660007	FLJ32658		0.066664653	0.796256425	0.000111129	1	1
ILMN_1660021	M6PRBP1	M6PRBP1	3.652195223	0.055995361	-0.002400768	1	1
ILMN_1660027	FCGR2B	FCGR2C	1.160756445	0.281308716	-0.001218766	1	1
ILMN_1660031	P2RY6	P2RY6	0.756735386	0.38435211	-0.000404951	1	1
ILMN_1660043	UBXN11	UBXN11	11.80729667	0.00058999	0.001279934	1	1
ILMN_1660063	POLE4	POLE4	0.091097362	0.762786695	0.000353492	1	1
ILMN_1660079	RNF44	RNF44	3.156601204	0.07562047	0.002010345	1	1
ILMN_1660085	PRTG	PRTG	1.274286485	0.258964076	0.000487844	1	1
ILMN_1660086	MYH11	MYH11	0.050036508	0.82299976	-0.000344008	1	1
ILMN_1660097	HTR2C	HTR2C	1.237747747	0.26590556	-0.000423952	1	1
ILMN_1660113	CDH7	CDH7	0.928720214	0.335195698	-0.000409094	1	1
ILMN_1660114	MMRN1	MMRN1	0.625871589	0.428873698	-0.000569361	1	1
ILMN_1660125	SFMBT2	SFMBT2	0.706128554	0.400732042	-0.001258035	1	1
ILMN_1660144	TCF20	TCF20	0.471518191	0.492289558	0.000373338	1	1
ILMN_1660176	ZNF582	ZNF582	0.794395992	0.372774175	-0.000571678	1	1
ILMN_1660179	MATR3	MATR3	0.41520363	0.519340094	0.00080519	1	1
ILMN_1660183	ANKRD13D		1.041727835	0.307419963	-0.000504443	1	1
ILMN_1660186	SYF2	SYF2	0.003626985	0.951976868	5.33E-05	1	1
ILMN_1660193	ZNF529	ZNF529	0.621702582	0.430415299	-0.000259936	1	1
ILMN_1660195	IFNA5	IFNA5	0.942543372	0.331624609	-0.000549566	1	1
ILMN_1660204	IGSF9B	IGSF9B	0.951530351	0.329330065	0.000664553	1	1
ILMN_1660222	MTBP	MTBP	0.400723218	0.526715993	-0.000577623	1	1
ILMN_1660223	CREBL2	CREBL2	0.008630602	0.925982183	5.53E-05	1	1
ILMN_1660261	TDRD6	TDRD6	0.8844601	0.346982997	0.000500577	1	1
ILMN_1660275	C2orf43	C2orf43	1.381174182	0.239901243	0.000946842	1	1
ILMN_1660282	POPDC2	POPDC2	0.004281307	0.947830288	-4.54E-05	1	1
ILMN_1660283	H2BFWT	H2BFWT	0.039243411	0.842967218	-7.70E-05	1	1
ILMN_1660288	C10orf41		0.007420408	0.931353702	3.98E-05	1	1
ILMN_1660292	MRPS21		0.961286693	0.326862909	0.001056523	1	1
ILMN_1660305	PDE12	PDE12	3.216460067	0.072901125	-0.001404742	1	1
ILMN_1660306	ITGA8	ITGA8	5.341776516	0.020820245	0.00090005	1	1
ILMN_1660315	SPN	SPN	0.197067045	0.657098731	0.000357443	1	1
ILMN_1660317	LEFTY1	LEFTY1	1.37665741	0.240671334	0.000475152	1	1
ILMN_1660321	CDH24	CDH24	2.301808057	0.129223498	0.000693368	1	1
ILMN_1660337	PPT2		0.067680581	0.794744278	0.000110774	1	1
ILMN_1660341	LRPAP1	LRPAP1	0.027151503	0.869119405	0.000156205	1	1
ILMN_1660342	ATR	ATR	1.036812382	0.308563988	0.000392375	1	1
ILMN_1660345	NGRN	NGRN	1.892206724	0.168953235	0.001700972	1	1
ILMN_1660360	NPY2R	NPY2R	0.008256318	0.927600432	3.05E-05	1	1
ILMN_1660364	PSCD4	CYTH4	0.000293896	0.986322219	-2.61E-05	1	1
ILMN_1660372	GRIA2	GRIA2	2.620892909	0.105465079	0.000718334	1	1
ILMN_1660379	C22orf40	C22orf40	1.696320152	0.192769925	-0.000741303	1	1
ILMN_1660400	BRUNOL4	BRUNOL4	1.377538898	0.240520808	-0.00052798	1	1
ILMN_1660408	OMP		0.280402025	0.596437836	0.000216322	1	1
ILMN_1660412	MGC27345		2.3810802	0.1228126	0.001095631	1	1
ILMN_1660413	SGK2	SGK2	0.020308786	0.886678051	5.12E-05	1	1
ILMN_1660424	AFAP1	AFAP1	0.006463968	0.935920076	3.12E-05	1	1
ILMN_1660426	CPSF4	CPSF4	0.25483609	0.613690237	0.000412223	1	1
ILMN_1660436	HSPA1B		0.117304412	0.731976663	-0.000871981	1	1
ILMN_1660440	FAM108B1	FAM108B1	0.11407282	0.735554094	0.000392595	1	1
ILMN_1660446	BTNL3	BTNL3	1.842914018	0.17460979	-0.00071785	1	1
ILMN_1660451	STARD13	STARD13	5.064851019	0.024415804	0.004598229	1	1
ILMN_1660462	MCOLN2	MCOLN2	1.359349249	0.243650294	0.001728728	1	1
ILMN_1660501	LY6H	LY6H	0.133293517	0.715041353	-0.00022122	1	1
ILMN_1660519	C3orf70	C3orf70	1.288730648	0.256282008	-0.000206979	1	1
ILMN_1660533	RPN1	RPN1	0.001612327	0.967970518	4.30E-05	1	1
ILMN_1660536	USP50	USP50	0.092590609	0.76090921	-0.000109507	1	1
ILMN_1660541	PCNXL2	PCNXL2	2.790046861	0.094851454	-0.000979253	1	1
ILMN_1660544	ARRDC4	ARRDC4	0.163137009	0.686284618	0.000158601	1	1
ILMN_1660549	GPR177	GPR177	0.632984026	0.426262862	-0.000305449	1	1
ILMN_1660551	CRAMP1L	CRAMP1L	2.170457108	0.140684411	0.001295728	1	1
ILMN_1660582	LIG3	LIG3	0.337935825	0.561023133	0.000523924	1	1
ILMN_1660585	C15orf40	C15orf40	0.244515202	0.620963849	-0.000312385	1	1
ILMN_1660602	C1orf43	C1orf43	0.950490916	0.32959437	-0.001918793	1	1
ILMN_1660608	GABRB3	GABRB3	0.40376334	0.525152084	-0.000307998	1	1
ILMN_1660611	PATZ1	PATZ1	3.134328526	0.076659948	-0.000734459	1	1
ILMN_1660624	LIMK2	LIMK2	0.319477696	0.571921699	-0.000353628	1	1
ILMN_1660629	NBEAL2		0.208823674	0.647690963	-0.000659894	1	1
ILMN_1660633	CAMK2N2	CAMK2N2	4.985420045	0.025561779	0.000828656	1	1
ILMN_1660635	LACTB2	LACTB2	0.655704681	0.418080461	-0.00107331	1	1
ILMN_1660639	TSHR	TSHR	0.26783021	0.604791013	-0.000242275	1	1
ILMN_1660654	CDCA2	CDCA2	0.001746853	0.96666183	-5.73E-05	1	1
ILMN_1660663	DYRK1A	DYRK1A	0.692732209	0.405236607	0.001603392	1	1
ILMN_1660691	RAB31	RAB31	0.127110824	0.721446647	-0.001326286	1	1
ILMN_1660693	SYN1	SYN1	0.201092005	0.653840851	0.000172195	1	1
ILMN_1660698	GTPBP8	GTPBP8	0.180876931	0.670620701	-0.000386727	1	1
ILMN_1660703	AADACL3	AADACL3	1.033462146	0.309346894	0.000360189	1	1
ILMN_1660718	GABBR2	GABBR2	0.918878158	0.337769704	-0.00032847	1	1
ILMN_1660721	STX1B	STX1B	1.964164609	0.161068621	-0.000532428	1	1
ILMN_1660723	RDH13	RDH13	0.012511061	0.910940077	0.000117676	1	1
ILMN_1660727	ENPP5	ENPP5	0.534004699	0.46492805	-0.000498195	1	1
ILMN_1660729	ATP6V1C2	ATP6V1C2	3.185648309	0.074287524	0.000765925	1	1
ILMN_1660732	PPP2R2B	PPP2R2B	0.032996597	0.855857679	8.46E-05	1	1
ILMN_1660741	ATP2B3	ATP2B3	0.065611361	0.797837219	0.000153306	1	1
ILMN_1660754	C13orf25	MIRHG1	0.326917543	0.567479813	0.000806206	1	1
ILMN_1660786	HIPK1	HIPK1	0.302697571	0.582196208	0.000214715	1	1
ILMN_1660793	PAQR4	PAQR4	0.022795964	0.879988871	0.000212083	1	1
ILMN_1660794	LBH	LBH	2.175615057	0.14021345	-0.000900285	1	1
ILMN_1660808	WFDC1	WFDC1	0.976159196	0.323148882	-0.000391474	1	1
ILMN_1660815	CAB39L	CAB39L	0.068369248	0.793726119	-0.0001172	1	1
ILMN_1660816	P2RX2	P2RX2	1.541133105	0.214449224	0.000768587	1	1
ILMN_1660817	DDB2	DDB2	2.521953505	0.112271424	-0.000446415	1	1
ILMN_1660837	CLCN3	CLCN3	4.535433853	0.03320004	-0.000391096	1	1
ILMN_1660840	PPPDE1	FAM152A	0	1	-0.000513415	1	1
ILMN_1660844	INTS4	INTS4	0.308489339	0.57860867	0.000430259	1	1
ILMN_1660847	PFKFB3	PFKFB3	0.130885337	0.717515852	-0.000331101	1	1
ILMN_1660852	ZC3H6	ZC3H6	3.598786667	0.057821758	-0.000942408	1	1
ILMN_1660856	ALG11	UTP14C	0.341263766	0.559100659	0.000853478	1	1
ILMN_1660858	RIN1	RIN1	0.566318034	0.451725753	0.000497518	1	1
ILMN_1660868	ZBTB8OS	ZBTB8OS	0.082491078	0.773949538	0.000151978	1	1
ILMN_1660871	NEK6	NEK6	0.24917773	0.617654659	0.000820267	1	1
ILMN_1660879	FRMPD2	FRMPD2	0.03861936	0.844204674	-7.90E-05	1	1
ILMN_1660882	CHRM4		3.072761124	0.079614144	-7.84E-05	1	1
ILMN_1660886	ELK4	ELK4	2.761041721	0.096585326	0.000788242	1	1
ILMN_1660890	ACADL	ACADL	0.388425533	0.533128172	-0.000232021	1	1
ILMN_1660904	TRIM15		0.008145934	0.928084715	-3.67E-05	1	1
ILMN_1660907	PTPRE	PTPRE	0.567683771	0.451180795	-0.000482988	1	1
ILMN_1660923	HCG4		2.805006169	0.093970483	0.003705736	1	1
ILMN_1660935	MGC5139	UNC119B	0.736125844	0.390904742	0.000969715	1	1
ILMN_1660963	CCIN	CCIN	0.386926946	0.533919169	-0.000224337	1	1
ILMN_1660964	MAP2K6	MAP2K6	0.908140504	0.34060828	0.000407918	1	1
ILMN_1660965	PRR22		2.99813387	0.083360483	0.000136709	1	1
ILMN_1660971	GTDC1	GTDC1	0.120014895	0.729018335	0.000245096	1	1
ILMN_1660973	GAD1	GAD1	6.886209754	0.008686326	0.003060405	1	1
ILMN_1660978	OR11G2	OR11G2	0.00545645	0.94111559	3.29E-05	1	1
ILMN_1660986	PER3	PER3	0.258425747	0.611203756	0.000621896	1	1
ILMN_1660999	WBP11P1		0.007034589	0.93315784	-3.64E-05	1	1
ILMN_1661000	RPS6KC1	RPS6KC1	0.000241503	0.987601072	1.13E-05	1	1
ILMN_1661002	RFWD2	RFWD2	0.156165416	0.692711748	0.000217684	1	1
ILMN_1661003	TREH	TREH	4.010421785	0.045219837	0.001007783	1	1
ILMN_1661004	FLJ25328		0.233449114	0.628978073	0.000197037	1	1
ILMN_1661022	FAM26A	CALHM3	0.020411735	0.886393133	-7.38E-05	1	1
ILMN_1661076	WFDC10B	WFDC10B	0.214919566	0.642938523	-0.000325807	1	1
ILMN_1661083	NFATC2	NFATC2	0.011247308	0.915540041	4.03E-05	1	1
ILMN_1661109	ATF3	ATF3	6.820923818	0.009009595	0.000932125	1	1
ILMN_1661113	GH2	GH2	0.260258375	0.609942703	0.00018675	1	1
ILMN_1661129	PPP2R2C	PPP2R2C	0.82799721	0.362852297	0.000316767	1	1
ILMN_1661137	SH3RF2	SH3RF2	1.548573372	0.213346173	-0.000608855	1	1
ILMN_1661142	TMF1	TMF1	0.300992323	0.583260991	0.000662223	1	1
ILMN_1661156	USP31	USP31	0.504341166	0.477598837	-0.000648929	1	1
ILMN_1661161	SIAH1	SIAH1	0.188727777	0.663977594	-0.000239149	1	1
ILMN_1661170	NDUFB8	NDUFB8	0.374622032	0.540495581	0.00045436	1	1
ILMN_1661173	TRIP4	TRIP4	0.168814369	0.681167672	0.000312805	1	1
ILMN_1661178	NR4A1	NR4A1	0.260931556	0.609480884	0.000213863	1	1
ILMN_1661188	HIPK1	HIPK1	0.154195991	0.694557341	-0.000142043	1	1
ILMN_1661189	ZBTB41	ZBTB41	0.000981068	0.975012745	0.000166246	1	1
ILMN_1661197	CLCF1	CLCF1	0.617043982	0.432147886	0.001205619	1	1
ILMN_1661220	TRIM16	TRIM16	0.044622509	0.832699683	-8.29E-05	1	1
ILMN_1661223	FABP5L7		0.267252275	0.605180954	0.000199146	1	1
ILMN_1661251	SPAM1	SPAM1	0.041391998	0.83878314	-9.99E-05	1	1
ILMN_1661264	SHMT2	SHMT2	0.737194187	0.390561165	0.000740712	1	1
ILMN_1661293	ZNF224	ZNF224	0.510918455	0.474741534	0.000752733	1	1
ILMN_1661299	TLE6	TLE6	0.162830832	0.6865635	-0.000496675	1	1
ILMN_1661307	JRK		0.513173489	0.473768295	0.000400538	1	1
ILMN_1661309	XKR4	XKR4	0.837215413	0.36019438	0.000399289	1	1
ILMN_1661314	KLHDC7B	KLHDC7B	0.338405512	0.56075104	0.00026318	1	1
ILMN_1661325	PKP4	PKP4	0.549656032	0.458458273	0.000675874	1	1
ILMN_1661332	ZNF334	ZNF334	0.013288505	0.908226535	-4.39E-05	1	1
ILMN_1661335	SPTBN1	SPTBN1	2.263660512	0.132440681	0.002823857	1	1
ILMN_1661337	SRM	SRM	0.015062643	0.90232094	-0.00021272	1	1
ILMN_1661342	Sep-06	Sep-06	0.957094246	0.327920068	0.00155444	1	1
ILMN_1661343	TNFSF14	TNFSF14	0.416929274	0.518473268	-0.000655325	1	1
ILMN_1661351	C17orf81	C17orf81	0.07620435	0.782508623	-0.000141647	1	1
ILMN_1661355	CHRND	CHRND	0.348111581	0.55518407	-0.000268201	1	1
ILMN_1661363	CDC14B	CDC14B	0.217591798	0.640881005	0.000200093	1	1
ILMN_1661376	GRIK2	GRIK2	0.042269651	0.837106624	7.32E-05	1	1
ILMN_1661409	C3orf63		6.275788964	0.012239861	0.002502192	1	1
ILMN_1661417	MAGED2	MAGED2	0.322104009	0.570345948	0.000473321	1	1
ILMN_1661427	RFNG	RFNG	1.706145025	0.191486299	0.001454521	1	1
ILMN_1661428	ATP11C	ATP11C	0.518018242	0.47168827	-0.000489963	1	1
ILMN_1661432	NUP43	NUP43	1.286694608	0.256657987	-0.002222666	1	1
ILMN_1661434	ACSM1	ACSM1	0.003372377	0.95369114	2.08E-05	1	1
ILMN_1661439	FLOT1	FLOT1	0.828432385	0.362726213	0.00110467	1	1
ILMN_1661440	MGC15634		3.317259175	0.068556033	0.000862554	1	1
ILMN_1661443	GRAMD2	GRAMD2	2.40092107	0.121263833	0.000587502	1	1
ILMN_1661454	DGKA	DGKA	0.090582866	0.763437466	0.000174848	1	1
ILMN_1661458	ARF1	ARF1	0.062487265	0.802607047	-0.000198955	1	1
ILMN_1661484	ZBTB45	ZBTB45	0	1	-0.000264536	1	1
ILMN_1661485	RBM34	RBM34	1.362495806	0.243105405	-0.002741467	1	1
ILMN_1661490	PFDN6	PFDN6	1.140154684	0.285619644	-0.001366989	1	1
ILMN_1661491	SH3GL2	SH3GL2	1.858539466	0.172793462	-0.000597607	1	1
ILMN_1661492	ARRDC1	ARRDC1	0.077107683	0.781255941	-0.000204286	1	1
ILMN_1661495	KIAA0754		3.628858775	0.056785743	-0.000619024	1	1
ILMN_1661500	B4GALT4	B4GALT4	2.947307822	0.086020747	-0.001395786	1	1
ILMN_1661519	KIAA0408	KIAA0408	0.163974103	0.685523703	-0.000381074	1	1
ILMN_1661537	LEPROT	LEPROT	0	1	0.000215643	1	1
ILMN_1661544	DGKA	DGKA	2.379634096	0.122926336	0.000797689	1	1
ILMN_1661554	DIAPH1	DIAPH1	0.068096791	0.794128275	0.000253386	1	1
ILMN_1661566	FSTL4	FSTL4	0.256749301	0.612362276	0.000308981	1	1
ILMN_1661572	APOBEC3D		3.071425141	0.079679592	-0.000786737	1	1
ILMN_1661577	MAFA	MAFA	0.000111257	0.991584203	-1.21E-05	1	1
ILMN_1661588	GSTTP2		0.000674944	0.979273547	-1.21E-05	1	1
ILMN_1661594	C2orf42	C2orf42	1.491342842	0.222008227	-0.001098637	1	1
ILMN_1661596	FLVCR1	FLVCR1	0.706111595	0.400737698	0.000636083	1	1
ILMN_1661599	DDIT4	DDIT4	0.897712481	0.343395821	-0.001268108	1	1
ILMN_1661616	FSHR	FSHR	0.095848172	0.756870054	-0.000112581	1	1
ILMN_1661618	C20orf85	C20orf85	1.380828789	0.239960025	-0.000504531	1	1
ILMN_1661622	TBC1D7	TBC1D7	0.02264008	0.880396807	-0.000165055	1	1
ILMN_1661624	ARSD	ARSD	0.186545515	0.665807444	0.000201729	1	1
ILMN_1661627	LZIC	LZIC	0.155056469	0.693749303	0.000360159	1	1
ILMN_1661636	ZMYM2	ZMYM2	0.39559071	0.529375229	-0.000879014	1	1
ILMN_1661646	BANK1	BANK1	0.030697136	0.860917785	-0.000361877	1	1
ILMN_1661657	TRPC2		0.067121058	0.795575583	9.68E-05	1	1
ILMN_1661673	SNHG4	MATR3	0.211628874	0.645493694	0.000430144	1	1
ILMN_1661674	VCL	VCL	1.708687436	0.191155758	0.000260919	1	1
ILMN_1661683	THRA	THRA	1.222868695	0.268798403	0.000475578	1	1
ILMN_1661687	IL21R	IL21R	0.111547903	0.738388706	0.000185452	1	1
ILMN_1661695	IRAK3	IRAK3	2.385042642	0.12250155	0.003087306	1	1
ILMN_1661703	G6PC2	G6PC2	0.209148983	0.647435242	0.000200422	1	1
ILMN_1661717	TFDP1	TFDP1	0.003473389	0.95300351	9.76E-05	1	1
ILMN_1661733	FOLR1	FOLR1	1.620313804	0.203048038	-0.000488842	1	1
ILMN_1661735	C17orf103		0.339842393	0.55992021	-0.000220802	1	1
ILMN_1661755	FAM129B	FAM129B	0.903335799	0.341888833	-0.000882966	1	1
ILMN_1661770	JMJD2C	JMJD2C	0.773587202	0.379109605	0.000898188	1	1
ILMN_1661776	CENPJ	CENPJ	2.39495684	0.121727109	-0.002661608	1	1
ILMN_1661778	MTL5	MTL5	0.328666814	0.566445173	0.000205222	1	1
ILMN_1661788	WNT5B	WNT5B	2.672050244	0.102124389	-0.00060769	1	1
ILMN_1661802	RAPGEF4	RAPGEF4	1.631786895	0.201456074	0.000821604	1	1
ILMN_1661804	CTF1	CTF1	0.035651492	0.85023701	-9.26E-05	1	1
ILMN_1661809	PRRG4	PRRG4	0.465473871	0.495076802	0.000752595	1	1
ILMN_1661825	TNFRSF6B	TNFRSF6B	0.312308543	0.576267014	0.000209611	1	1
ILMN_1661833	ANKRD12	ANKRD12	0.233130184	0.629212495	-0.000495241	1	1
ILMN_1661839	OR52A5	OR52A5	0.458495553	0.498327919	-0.000244588	1	1
ILMN_1661860	ASPSCR1	ASPSCR1	0.001184757	0.972541998	-1.72E-05	1	1
ILMN_1661861	CSF2	CSF2	1.031741834	0.309749912	0.000587158	1	1
ILMN_1661875	ANK3	ANK3	2.164422336	0.14123769	-0.000617444	1	1
ILMN_1661886	APEX1	APEX1	0.019958471	0.887653132	0.000105732	1	1
ILMN_1661888	MEF2A	MEF2A	1.657970374	0.197877583	0.001704101	1	1
ILMN_1661895	PI15	PI15	0.311855716	0.57654367	-0.000245093	1	1
ILMN_1661940	CAMTA1	CAMTA1	1.670173025	0.196235361	0.000587403	1	1
ILMN_1661945	C14orf156	C14orf156	0.024726024	0.875051681	-0.000215846	1	1
ILMN_1661954	C21orf24		0.020805139	0.885311062	5.53E-05	1	1
ILMN_1661966	UGCGL1	UGCGL1	4.749955772	0.029299047	-0.000922044	1	1
ILMN_1661971	ARHGAP25	ARHGAP25	0.287312402	0.591947976	0.000251168	1	1
ILMN_1661994	ESRRG	ESRRG	2.334510641	0.126534749	0.000545075	1	1
ILMN_1662008	CDAN1	CDAN1	8.222880319	0.004136549	0.001198713	1	1
ILMN_1662010	DLK2	DLK2	2.278274213	0.13119779	-0.000809035	1	1
ILMN_1662019	SNRPN	SNRPN	4.627670946	0.031460243	-0.000753726	1	1
ILMN_1662023	KLF7	KLF7	1.662758866	0.197231239	0.000690447	1	1
ILMN_1662026	BTK	BTK	6.854457536	0.00884204	-0.003907137	1	1
ILMN_1662038	LARGE	LARGE	0.082656943	0.773728579	0.000684006	1	1
ILMN_1662049	AGPAT5	AGPAT5	1.431294655	0.231553266	0.002314523	1	1
ILMN_1662065	WDR92		0.314907899	0.574684003	-0.000610979	1	1
ILMN_1662070	HTR3A	HTR3A	0.087349977	0.767573538	0.000123668	1	1
ILMN_1662086	GUCA1A	GUCA1A	0.189746278	0.663127872	-0.000208952	1	1
ILMN_1662097	SLC25A43	SLC25A43	0.064671187	0.799259703	0.000193628	1	1
ILMN_1662117	TCP11	TCP11	2.552544887	0.110116755	0.000756588	1	1
ILMN_1662126	MATN4	MATN4	0.003722193	0.95135142	2.24E-05	1	1
ILMN_1662129	RCN2	RCN2	0.545001193	0.460367429	0.00109433	1	1
ILMN_1662140	SGPP2	SGPP2	1.662176566	0.197309704	0.000797324	1	1
ILMN_1662144	CPT1B	CHKB	0.44639978	0.504049618	-0.00041761	1	1
ILMN_1662147	MANEAL	MANEAL	0	1	-3.64E-05	1	1
ILMN_1662154	SLC22A12	SLC22A12	0.083074965	0.773172768	0.000113197	1	1
ILMN_1662155	PRKCZ	PRKCZ	0.032183784	0.857624893	-6.76E-05	1	1
ILMN_1662161	TBC1D13	TBC1D13	0.051954455	0.819696619	0.000213565	1	1
ILMN_1662166	PTK7	PTK7	0.018499566	0.891810917	5.98E-05	1	1
ILMN_1662174	ORMDL3	ORMDL3	3.87235884	0.049087486	0.002883299	1	1
ILMN_1662184	C5orf34	C5orf34	0.588604598	0.44295922	-0.000750838	1	1
ILMN_1662187	C19orf67		0.049094158	0.82464707	8.32E-05	1	1
ILMN_1662188	WNT11	WNT11	0.013573357	0.907252522	8.12E-05	1	1
ILMN_1662192	ZNF248	ZNF248	2.601687782	0.106749978	-0.001472418	1	1
ILMN_1662198	RANGAP1	RANGAP1	0.046404992	0.829441298	-0.000264223	1	1
ILMN_1662214	PAH	PAH	2.59274507	0.107354132	-0.000739972	1	1
ILMN_1662232	DCTN2	DCTN2	0.008340007	0.927235436	-6.38E-05	1	1
ILMN_1662243	ING1	ING1	2.794481352	0.094589368	-0.00175992	1	1
ILMN_1662256	PARP6	PARP6	3.985677877	0.045888633	0.001037941	1	1
ILMN_1662280	GDF1	GDF1	0.138030625	0.710246741	0.000148345	1	1
ILMN_1662306	RABL3	RABL3	0.127424955	0.721117018	0.000490692	1	1
ILMN_1662316	VPS33A	VPS33A	0.193808161	0.659765839	-0.000454285	1	1
ILMN_1662318	CCDC59		0.000290357	0.986404816	9.72E-06	1	1
ILMN_1662322	ANXA7	ANXA7	1.152224616	0.283083943	-0.000555728	1	1
ILMN_1662328	CNNM3	CNNM3	0.066545677	0.796434314	-0.000219068	1	1
ILMN_1662331	PDSS2	PDSS2	0.742857968	0.388746904	-0.000805078	1	1
ILMN_1662334	DNAJA3	DNAJA3	0.941043453	0.332009637	-6.75E-05	1	1
ILMN_1662340	ZNF358	ZNF358	0	1	0.000272895	1	1
ILMN_1662351	PLA2G4D		6.0693767	0.013754549	0.000948291	1	1
ILMN_1662358	MX1	MX1	2.06717951	0.150499626	0.001071265	1	1
ILMN_1662362	LGR6	LGR6	0.045673356	0.830770673	8.38E-05	1	1
ILMN_1662364	AARS	AARS	1.303412054	0.253590912	4.80E-05	1	1
ILMN_1662383	ZRANB2	ZRANB2	0.418988096	0.517442397	0.000773565	1	1
ILMN_1662390	ASPHD1	ASPHD1	0	1	0.00047533	1	1
ILMN_1662413	HGSNAT	HGSNAT	1.020365591	0.312432306	0.000569436	1	1
ILMN_1662417	LRPPRC	LRPPRC	1.938539105	0.163827244	0.001550986	1	1
ILMN_1662419	COX7A1	COX7A1	0.052750494	0.818344512	0.000203661	1	1
ILMN_1662426	AP2S1	AP2S1	0.683932533	0.408235851	-0.000810453	1	1
ILMN_1662427	PTP4A3	PTP4A3	0.240252542	0.624023775	0.000942672	1	1
ILMN_1662432	OPA3	OPA3	0.581920693	0.445560454	-0.000406159	1	1
ILMN_1662451	FCER2	FCER2	0	1	0.00068294	1	1
ILMN_1662463	COMMD5		0.077088281	0.781282762	-0.000187004	1	1
ILMN_1662470	C10orf35	C10orf35	1.728168237	0.188645	-0.001301076	1	1
ILMN_1662482	LPPR4		2.308183091	0.128694402	0.000529166	1	1
ILMN_1662484	CLDN18	CLDN18	0.230430534	0.631204777	-0.000257938	1	1
ILMN_1662488	MED23	MED23	0.181677335	0.669935711	-0.000221386	1	1
ILMN_1662490	ASPHD1		0.120982494	0.727971329	-0.000117136	1	1
ILMN_1662492	GDNF	GDNF	2.99114585	0.083720908	0.001180193	1	1
ILMN_1662507	AKR1C1	AKR1C1	0.723286876	0.395067866	-0.000357312	1	1
ILMN_1662523	C3	C3	0.069983913	0.791360204	-0.000157372	1	1
ILMN_1662524	CXCR1	IL8RA	0.391499049	0.531512489	0.000462143	1	1
ILMN_1662556	GALNT10	GALNT10	0.731876315	0.392275677	-0.000480768	1	1
ILMN_1662557	MAP7D3	MAP7D3	1.526412746	0.216651627	-0.000687853	1	1
ILMN_1662578	C1GALT1	C1GALT1	0.747863228	0.38715359	-0.001374944	1	1
ILMN_1662598	AKAP1	AKAP1	0.057095197	0.811147446	-0.000100652	1	1
ILMN_1662617	PPP2R3C	PPP2R3C	0.135868785	0.712423038	-0.000485901	1	1
ILMN_1662618	SQSTM1	SQSTM1	0.278187077	0.59789194	0.000912468	1	1
ILMN_1662619	TFPI	TFPI	0.448067022	0.503254327	0.000265472	1	1
ILMN_1662640	C20orf127		4.35E-06	0.99833546	1.17E-06	1	1
ILMN_1662658	PUS1	PUS1	0.899178125	0.343002182	0.00082898	1	1
ILMN_1662659	ZNF492		1.991450868	0.158189261	-0.000484745	1	1
ILMN_1662668	APC	APC	0.002103482	0.963418858	2.54E-05	1	1
ILMN_1662675	ADAM2	ADAM2	0.001461912	0.969500349	-1.62E-05	1	1
ILMN_1662681	AMBRA1	AMBRA1	0	1	0.000311086	1	1
ILMN_1662686	USPL1	USPL1	1.360278845	0.243489161	-0.001231554	1	1
ILMN_1662687	PKN1	PKN1	2.358366533	0.124612611	-0.000191389	1	1
ILMN_1662707	SEC24B	SEC24B	0.003161263	0.955162481	2.24E-05	1	1
ILMN_1662719	GPBP1L1	GPBP1L1	1.185745548	0.276189412	0.001166429	1	1
ILMN_1662731	COL4A3	COL4A3	0.184744703	0.667327031	-0.002332821	1	1
ILMN_1662734	OTOP3	OTOP3	0.103539139	0.747623168	0.000176067	1	1
ILMN_1662735	OR5K2	OR5K2	0	1	4.35E-05	1	1
ILMN_1662738	ACSM3	ACSM3	2.107848953	0.146545182	-0.001561928	1	1
ILMN_1662741	EDG4	LPAR2	0.005038291	0.94341294	-8.06E-05	1	1
ILMN_1662747	EVI2A	EVI2A	3.753197267	0.052706602	0.00082086	1	1
ILMN_1662768	NHEDC2	NHEDC2	0.581953359	0.445547684	0.000579332	1	1
ILMN_1662791	C10orf68	C10orf68	0.010580843	0.918071526	-3.51E-05	1	1
ILMN_1662795	CA2	CA2	0.128960266	0.719512516	0.001051588	1	1
ILMN_1662799	GPSM3		0.065864243	0.797456463	-0.000326101	1	1
ILMN_1662801	ZMYM3	ZMYM3	0.06651068	0.796486673	-9.81E-05	1	1
ILMN_1662809	HYPB		0.658149961	0.417213837	0.0003304	1	1
ILMN_1662837	WFIKKN2	WFIKKN2	0.271387929	0.602402254	-0.000233601	1	1
ILMN_1662839	PLEKHA1	PLEKHA1	0.257697285	0.611706583	-0.000690043	1	1
ILMN_1662843	CD53	CD53	0	1	-0.000582745	1	1
ILMN_1662848	TXNDC15	TXNDC15	0.030109885	0.862241136	0.00014802	1	1
ILMN_1662852	IQCK	IQCK	0.038273324	0.844895322	0.000113975	1	1
ILMN_1662865	CPPED1		0.044435155	0.833046088	8.36E-05	1	1
ILMN_1662878	PACAP		2.83E-05	0.995753109	-9.51E-06	1	1
ILMN_1662880	FIS		3.358593545	0.066855144	0.0008605	1	1
ILMN_1662884	TSLP	TSLP	0.752275262	0.385756824	0.000393292	1	1
ILMN_1662886	KLHL34	KLHL34	0.228676673	0.632506797	-0.000398127	1	1
ILMN_1662895	C14orf153	C14orf153	0.092563136	0.760943603	-0.00028623	1	1
ILMN_1662896	BRWD2	BRWD2	2.069614279	0.15025952	0.001655523	1	1
ILMN_1662897	ERCC4	ERCC4	0.220547038	0.638623419	0.000333157	1	1
ILMN_1662910	SFXN3	SFXN3	0.287248052	0.591989464	0.000225148	1	1
ILMN_1662914	CTAGE5	CTAGE5	0	1	0.000171497	1	1
ILMN_1662917	LMO1	LMO1	2.117234197	0.145649361	-0.0008693	1	1
ILMN_1662932	LCP1	LCP1	0.180345371	0.671076602	0.000296763	1	1
ILMN_1662934	UBE2I	UBE2I	0.03161977	0.858864743	-8.37E-05	1	1
ILMN_1662935	C1QTNF7	C1QTNF7	0.664458141	0.41499045	-0.000336237	1	1
ILMN_1662944	PON1	PON1	2.424361252	0.119461927	-0.000753057	1	1
ILMN_1662952	ZNF687	ZNF687	0.448853239	0.502880036	0.000394648	1	1
ILMN_1662961	GRHL3	GRHL3	0.517584408	0.471873928	-0.000271567	1	1
ILMN_1662962	COLEC10	COLEC10	1.703490595	0.191832115	-0.000505253	1	1
ILMN_1662963	PSD2	PSD2	1.792476337	0.180624737	0.000609092	1	1
ILMN_1662964	PRMT3	PRMT3	0.306538993	0.579811804	-0.000798266	1	1
ILMN_1662973	CD82	CD82	0.007577419	0.930633062	0.0001578	1	1
ILMN_1663002	STOML2	STOML2	0.639264654	0.423977202	-0.000721398	1	1
ILMN_1663010	FLJ43860		2.123623858	0.145043	-0.000558579	1	1
ILMN_1663015	HIF3A	HIF3A	0.430334864	0.511824681	-0.000299429	1	1
ILMN_1663032	FNDC4	FNDC4	2.552527454	0.11011797	0.000579276	1	1
ILMN_1663033	TMEM129	TMEM129	0.576731669	0.447596261	-0.000489403	1	1
ILMN_1663035	SREBF1	SREBF1	0.213185372	0.644282117	-0.000490259	1	1
ILMN_1663037	LRRC4C	LRRC4C	0.019312902	0.88947317	9.78E-05	1	1
ILMN_1663042	SDC4	SDC4	1.247340283	0.264061078	0.001825811	1	1
ILMN_1663052	FLJ41821		0.121176516	0.727761949	-0.000131941	1	1
ILMN_1663068	MGC33556	NCRNA00082	0.010499737	0.918385032	-0.000124763	1	1
ILMN_1663080	LFNG	LFNG	0.069609429	0.791906302	-0.00043191	1	1
ILMN_1663090	SON	SON	0.940752125	0.332084489	0.000842319	1	1
ILMN_1663092	CITED2	CITED2	0.020662936	0.885700981	-0.000168657	1	1
ILMN_1663099	UBE2B	UBE2B	1.130503194	0.287668032	-0.000561584	1	1
ILMN_1663106	SPTB	SPTB	0.080909852	0.776068173	0.00013281	1	1
ILMN_1663113	TTLL12	TTLL12	0.606908941	0.435954028	0.000995815	1	1
ILMN_1663119	DSC2	DSC2	0.211612468	0.645506493	0.000314797	1	1
ILMN_1663131	LYST	LYST	1.07E-05	0.997394513	2.22E-06	1	1
ILMN_1663132	ADCK2	ADCK2	0.198505884	0.655929566	-0.000402994	1	1
ILMN_1663142	CLEC12A	CLEC12A	0.24029265	0.623994828	-0.000523484	1	1
ILMN_1663149	SRP54		0.008222759	0.927747314	9.89E-05	1	1
ILMN_1663155	ZNF238	ZNF238	0.985263795	0.320902706	0.000346946	1	1
ILMN_1663156	DDX31	DDX31	0.007429696	0.931310859	3.32E-05	1	1
ILMN_1663159	CTNND1	CTNND1	1.256987954	0.262222001	0.000510308	1	1
ILMN_1663160	ZNF337	ZNF337	1.801453254	0.179536903	0.001562053	1	1
ILMN_1663171	MATN3	MATN3	0.005540344	0.940665462	-3.50E-05	1	1
ILMN_1663185	PLEKHA8	PLEKHA8	0.519671515	0.470981838	0.000413335	1	1
ILMN_1663195	MCM7	MCM7	0.115231322	0.734265188	-0.000383666	1	1
ILMN_1663213	ITIH5	ITIH5	0.133735901	0.714589547	0.000144108	1	1
ILMN_1663220	MRPL22	MRPL22	0.007422547	0.931343834	0.000124807	1	1
ILMN_1663234	KATNAL1	KATNAL1	0.341133712	0.559175552	-0.000402137	1	1
ILMN_1663257	ATP6V1C1	ATP6V1C1	0.495470012	0.481497351	-0.000308066	1	1
ILMN_1663263	EPHA10	EPHA10	1.775965784	0.182645486	-0.000747598	1	1
ILMN_1663281	ZNF702P	ZNF702	0.012979173	0.909296317	0.000102504	1	1
ILMN_1663300	PCDH11X	PCDH11X	1.331500209	0.248538504	-0.000424493	1	1
ILMN_1663327	SOX6	SOX6	0.230265295	0.631327186	-0.000186911	1	1
ILMN_1663347	OTOF	OTOF	0	1	0.000138555	1	1
ILMN_1663351	SLC2A10	SLC2A10	0.021939001	0.882249488	-6.15E-05	1	1
ILMN_1663356	RPH3A	RPH3A	2.785666446	0.09511112	-0.000681955	1	1
ILMN_1663370	CCDC62	CCDC62	2.50180258	0.113716074	-0.000857227	1	1
ILMN_1663379	FBXL15	FBXL15	0.643401935	0.422481585	0.000680629	1	1
ILMN_1663381	TRAF3IP2	TRAF3IP2	1.591032729	0.207178648	0.00074945	1	1
ILMN_1663383	GEMIN5	GEMIN5	1.677497557	0.1952573	0.001406136	1	1
ILMN_1663397	CAMK2B	CAMK2B	2.335486561	0.126455473	0.000608907	1	1
ILMN_1663399	TIMP4	TIMP4	0.02788667	0.867375537	-6.73E-05	1	1
ILMN_1663401	LARP6	LARP6	0.128924581	0.719549686	0.000212659	1	1
ILMN_1663422	RGL4	RGL4	0.557336866	0.455335254	-0.000779093	1	1
ILMN_1663425	MED12L	MED12L	0.114682517	0.734874864	-0.000121597	1	1
ILMN_1663437	NECAB2	NECAB2	0.001030075	0.974396467	-1.20E-05	1	1
ILMN_1663446	SORBS1	SORBS1	2.07229582	0.149995579	0.00054087	1	1
ILMN_1663447	HNRNPA1	HNRNPA1	0.017877763	0.893633676	-0.000267622	1	1
ILMN_1663453	HIST1H2AI	HIST1H2AI	0.55636308	0.455729336	-0.000322032	1	1
ILMN_1663484	C15orf63	SERF2	0.48808857	0.484781191	0.000400537	1	1
ILMN_1663490	ZNF541	ZNF541	3.037721407	0.081350032	0.000525281	1	1
ILMN_1663497	MXI1	MXI1	0.448214251	0.5031842	-0.00028039	1	1
ILMN_1663502	WHSC1	WHSC1	0.204272333	0.651294219	0.000378183	1	1
ILMN_1663519	SLC24A3	SLC24A3	0.025765287	0.872474862	-0.000100092	1	1
ILMN_1663532	RIC8B	RIC8B	0.349217091	0.554556651	-0.00049371	1	1
ILMN_1663538	CLYBL	CLYBL	1.174044481	0.278571764	-0.001703184	1	1
ILMN_1663541	B4GALT7	B4GALT7	0.161815244	0.687490735	-0.000419854	1	1
ILMN_1663561	TCF2	HNF1B	2.665096208	0.102571622	0.002027798	1	1
ILMN_1663569	FTCD	FTCD	2.180171012	0.139798927	-0.000596832	1	1
ILMN_1663577	S100PBP	S100PBP	0.044038426	0.833782137	0.000209002	1	1
ILMN_1663605	RNF123	RNF123	0.099721887	0.752163636	-0.000265992	1	1
ILMN_1663607	TUBG1	TUBG1	0.030022454	0.862439291	-6.89E-05	1	1
ILMN_1663616	DNAJC7	DNAJC7	0.696983392	0.403799178	-0.001210585	1	1
ILMN_1663618	STAT3	STAT3	0.095115761	0.757771566	0.00042686	1	1
ILMN_1663620	GLYCAM1		0.181396236	0.670176073	0.000173846	1	1
ILMN_1663640	MAOA	MAOA	0.984715773	0.321037324	0.000388712	1	1
ILMN_1663646	DMXL1	DMXL1	3.017064639	0.082392474	-0.0006593	1	1
ILMN_1663648	MTUS1	MTUS1	0.940110937	0.332249313	0.000421416	1	1
ILMN_1663649	C10orf136	C10orf136	0.001189068	0.972492108	1.64E-05	1	1
ILMN_1663665	C9orf171		0.025518068	0.87308293	-5.70E-05	1	1
ILMN_1663667	FLAD1	FLAD1	0.252709194	0.615173878	-0.000652472	1	1
ILMN_1663683	HEPH	HEPH	0.771175458	0.37985366	-0.000391985	1	1
ILMN_1663684	ATP13A3		0.057734287	0.810113507	-0.000157531	1	1
ILMN_1663699	SLCO3A1	SLCO3A1	1.086160341	0.297323522	0.000813539	1	1
ILMN_1663716	PCDH21	PCDH21	0.002290409	0.96182924	3.63E-05	1	1
ILMN_1663718	LHFPL3		0.035324425	0.850917468	-9.05E-05	1	1
ILMN_1663722	DNAJB5	DNAJB5	0.009981367	0.920418324	-6.85E-05	1	1
ILMN_1663723	SLC13A4	SLC13A4	0.023877339	0.877197425	5.89E-05	1	1
ILMN_1663751	CYCSL1		0.396989774	0.528647972	-0.001426956	1	1
ILMN_1663772	SIX2	SIX2	0.882089499	0.34763002	0.000347846	1	1
ILMN_1663780	WISP3	WISP3	0.225777591	0.634672511	-0.000310832	1	1
ILMN_1663786	EPB41	EPB41	1.13026719	0.287718354	0.000396994	1	1
ILMN_1663787	KLK3	KLK3	0.04614592	0.829910766	0.000122375	1	1
ILMN_1663793	MIST	CLNK	0.09321831	0.76012493	0.00082284	1	1
ILMN_1663815	UNQ1940	FAM180A	0.553127487	0.457042613	0.000342622	1	1
ILMN_1663827	SMYD5	SMYD5	0.041270464	0.83901675	-0.000145907	1	1
ILMN_1663866	TGFBI	TGFBI	4.736987494	0.029520721	-0.00030099	1	1
ILMN_1663873	MMP13	MMP13	5.815670782	0.015883994	-0.000981761	1	1
ILMN_1663893	C21orf128	C21orf128	0.725559726	0.394326252	0.000658415	1	1
ILMN_1663897	ALS2CR16		1.305313748	0.253244883	0.000378702	1	1
ILMN_1663913	OR1S2	OR1S2	1.790172849	0.180905104	0.000469757	1	1
ILMN_1663916	ARHGAP9	ARHGAP9	0.963509127	0.326304336	-0.001016755	1	1
ILMN_1663925	OR2L1P		1.164889854	0.280453731	0.000399319	1	1
ILMN_1663944	KNDC1	KNDC1	0.109794869	0.740377796	-0.000192478	1	1
ILMN_1663948	FRMD4B	FRMD4B	0.972970434	0.323940477	-0.00035182	1	1
ILMN_1663954	TH1L	TH1L	0.192708621	0.660671752	-0.000500362	1	1
ILMN_1663963	DAG1	DAG1	0.03719192	0.847074825	-7.76E-05	1	1
ILMN_1663975	CNNM2	CNNM2	0.222480251	0.637156555	-0.000254271	1	1
ILMN_1663976	PDLIM4	PDLIM4	0.075895619	0.782938582	-0.000114232	1	1
ILMN_1663997	WNT8A	WNT8A	0.060279884	0.806054118	8.65E-05	1	1
ILMN_1664001	ARSF	ARSF	0.835152382	0.360786883	-0.0002889	1	1
ILMN_1664006	AGL	AGL	1.08050558	0.298584482	-0.001427201	1	1
ILMN_1664009	RBM46	RBM46	0.427048567	0.513440737	-0.000343176	1	1
ILMN_1664010	ELF1	ELF1	0.243795218	0.621478346	-0.00058148	1	1
ILMN_1664012	CANT1	CANT1	3.137360062	0.076517566	0.001389129	1	1
ILMN_1664016	ARHGEF18	ARHGEF18	0.72026212	0.396057942	0.000816171	1	1
ILMN_1664024	APOB	APOB	0.025459592	0.873227202	-7.86E-05	1	1
ILMN_1664025	PXMP4	PXMP4	0.014159324	0.905280936	-9.47E-05	1	1
ILMN_1664028	CENPB	CENPB	0.044307625	0.833282318	0.000297844	1	1
ILMN_1664030	RAB1B	RAB1B	0.020477425	0.886211715	-9.92E-05	1	1
ILMN_1664034	ZNF485	ZNF485	0.361503766	0.547672266	0.000410617	1	1
ILMN_1664047	CACNA1E	CACNA1E	0.605666614	0.436424088	-0.002258682	1	1
ILMN_1664051	SEC22C	SEC22C	0.564838157	0.452317417	0.000871681	1	1
ILMN_1664065	LAD1	LAD1	0.037132745	0.847195031	-8.64E-05	1	1
ILMN_1664068	ERGIC1	ERGIC1	0.2513747	0.616108768	0.000547641	1	1
ILMN_1664071	TNNT2	TNNT2	1.943950375	0.16324025	-0.000582835	1	1
ILMN_1664094	P2RY13	P2RY13	0.395144636	0.529607483	-0.000279542	1	1
ILMN_1664096	ZNF491	ZNF491	0.302614321	0.5822481	0.00027748	1	1
ILMN_1664098	FASTK	FASTK	0.184117477	0.667858366	0.000407256	1	1
ILMN_1664099	GLIS3	GLIS3	0	1	-0.000324115	1	1
ILMN_1664102	KIAA1160	ISY1	0	1	0.000294627	1	1
ILMN_1664111	RFFL	RFFL	0.181221335	0.670325739	-0.000168912	1	1
ILMN_1664122	PTPN6	PTPN6	1.525291482	0.216820487	0.000973663	1	1
ILMN_1664124	FLJ13224		0.024000694	0.876883145	-6.65E-05	1	1
ILMN_1664153	SLC30A5	SLC30A5	0.27426337	0.6004861	0.000562242	1	1
ILMN_1664165	IZUMO1	IZUMO1	0.147891052	0.700558946	-0.000129967	1	1
ILMN_1664167	RPF2	BXDC1	0.166446335	0.683289569	0.000327761	1	1
ILMN_1664168	SLC25A11	SLC25A11	1.908703122	0.167107389	-0.001241	1	1
ILMN_1664170	CUGBP2	CUGBP2	0.003346518	0.953868833	4.25E-05	1	1
ILMN_1664175	VAMP4	VAMP4	0.979488347	0.322325158	-0.000754255	1	1
ILMN_1664176	FBLN5	FBLN5	4.285633402	0.038435759	-0.00091357	1	1
ILMN_1664177	ATXN7L2	ATXN7L2	0.002805776	0.957756146	-4.59E-05	1	1
ILMN_1664186	MFN1	MFN1	0.059193373	0.807775419	0.000382098	1	1
ILMN_1664193	DKFZP781G0119		1.015661998	0.31355021	0.000259957	1	1
ILMN_1664216	NKIRAS1	NKIRAS1	0.439365704	0.507428762	0.000567101	1	1
ILMN_1664231	TIMM23	TIMM23	0.163340514	0.686099425	0.000452582	1	1
ILMN_1664235	BCL2L14	BCL2L14	0.056767644	0.811679741	0.000108935	1	1
ILMN_1664236	ADAM28	ADAM28	0.093806229	0.759392969	0.000128873	1	1
ILMN_1664242	C20orf12	C20orf12	0.574295409	0.448557066	0.00055097	1	1
ILMN_1664248	MGC40069		0.031056467	0.86011447	9.51E-05	1	1
ILMN_1664253	LRRC30	LRRC30	1.116024643	0.290776064	0.00038988	1	1
ILMN_1664265	EPHA1	EPHA1	0.045075162	0.831865882	9.08E-05	1	1
ILMN_1664267	WBSCR28	WBSCR28	0.086037344	0.769276628	0.000114806	1	1
ILMN_1664276	TBX22	TBX22	1.724045408	0.189173144	0.000597085	1	1
ILMN_1664283	C9orf75	C9orf75	0.039331063	0.84279423	-0.000150202	1	1
ILMN_1664292	ZNF415	ZNF415	1.629772489	0.201734519	0.00090575	1	1
ILMN_1664294	LEPRE1	LEPRE1	2.03E-05	0.996407109	-4.95E-06	1	1
ILMN_1664303	HTATIP2	HTATIP2	0.192953602	0.660469645	0.000620374	1	1
ILMN_1664316	CCR9	CCR9	0.9675439	0.325293488	0.000547717	1	1
ILMN_1664320	SLC14A2	SLC14A2	0.000226565	0.987990627	6.73E-06	1	1
ILMN_1664323	MBIP	MBIP	4.770355889	0.02895384	-0.001745033	1	1
ILMN_1664330	CEACAM1	CEACAM1	1.161496041	0.281155491	0.00090046	1	1
ILMN_1664348	PNPLA4	PNPLA4	0.036513412	0.848459134	9.34E-05	1	1
ILMN_1664350	GBA3	GBA3	0.915217334	0.338733886	-0.000365094	1	1
ILMN_1664362	SGIP1	SGIP1	0.167894149	0.681990166	0.000155727	1	1
ILMN_1664364	FLJ40288		1.261794176	0.261311751	0.0005489	1	1
ILMN_1664367	COQ6	COQ6	1.269594008	0.259842857	-0.000988675	1	1
ILMN_1664369	DHTKD1	DHTKD1	0.016847464	0.89672642	-0.000109697	1	1
ILMN_1664383	C3orf47	C3orf47	1.855521334	0.173142594	0.000535229	1	1
ILMN_1664416	MEIS2	MEIS2	0.775236137	0.37860207	-0.000459948	1	1
ILMN_1664424	ZBED5		4.461710638	0.034662768	0.001935831	1	1
ILMN_1664439	TAF1	TAF1	2.199448159	0.138060155	-0.000820855	1	1
ILMN_1664440	TP53BP1	TP53BP1	3.220151913	0.072736879	0.001560917	1	1
ILMN_1664448	PEX12	PEX12	0.001368634	0.970488953	1.37E-05	1	1
ILMN_1664449	ALG5	ALG5	0.308575705	0.578555507	-0.001423395	1	1
ILMN_1664462	ONECUT2	ONECUT2	0.010948125	0.9166668	-5.18E-05	1	1
ILMN_1664466	KLHL9	KLHL9	0.295477842	0.586731396	0.000820398	1	1
ILMN_1664488	C10orf64	WDFY4	1.38659578	0.238980833	0.001035546	1	1
ILMN_1664499	PLEKHG7	PLEKHG7	0.119949137	0.729089661	-0.00022766	1	1
ILMN_1664502	CRMP1	CRMP1	0.030110621	0.86223947	-6.14E-05	1	1
ILMN_1664511	NDC80	NDC80	0.772596937	0.379414866	-0.001935709	1	1
ILMN_1664516	CENPF	CENPF	0.115783428	0.733653478	0.000425253	1	1
ILMN_1664525	P2RY13	P2RY13	0.602526625	0.437615625	0.000427542	1	1
ILMN_1664537	USP11	USP11	0.046870814	0.828600611	0.000204074	1	1
ILMN_1664542	UBE2I	UBE2I	0.297537941	0.585430043	0.000355301	1	1
ILMN_1664543	IFIT3	IFIT3	0.208641122	0.64783457	0.001395972	1	1
ILMN_1664560	DYRK1A	DYRK1A	0.003141362	0.955303685	-7.57E-05	1	1
ILMN_1664563	FLJ33360		0.597238523	0.439633599	0.000359774	1	1
ILMN_1664565	PROZ	PROZ	0.552747942	0.457197055	-0.000285167	1	1
ILMN_1664577	DLD	DLD	0	1	-0.002492689	1	1
ILMN_1664583	TIMP2	TIMP2	0.112655383	0.737141038	-0.000143181	1	1
ILMN_1664592	C1orf95		0.178705509	0.672488074	-0.00020756	1	1
ILMN_1664607	NRIP2	NRIP2	1.112678676	0.291500404	0.000596186	1	1
ILMN_1664608	INPP5A	INPP5A	0.100377987	0.751376505	0.000608609	1	1
ILMN_1664622	KIAA0953	EFR3B	0.141971466	0.706328921	0.000148296	1	1
ILMN_1664630	CHEK1	CHEK1	0.312002068	0.576454227	-0.000946883	1	1
ILMN_1664631	ADAM28	ADAM28	0.044481137	0.832960999	0.000124528	1	1
ILMN_1664641	MED4	MED4	0.600944562	0.43821786	-0.001074642	1	1
ILMN_1664644	ATG16L2	ATG16L2	0.083522146	0.77257986	0.00062639	1	1
ILMN_1664646	NSUN6	NSUN6	0.931310437	0.33452264	-0.000653606	1	1
ILMN_1664675	ARMCX3	ARMCX3	0.974025331	0.323678321	-0.000546915	1	1
ILMN_1664679	CADM2	CADM2	3.074175853	0.079544901	-0.000715034	1	1
ILMN_1664682	DNA2	DNA2	0.37369403	0.540997559	-0.0005732	1	1
ILMN_1664691	DAPP1	DAPP1	0.463526254	0.495980569	-0.000893077	1	1
ILMN_1664698	UNC119	UNC119	0.153267061	0.695432587	-0.000644319	1	1
ILMN_1664701	FLJ14816		0.20421467	0.65134018	0.000156458	1	1
ILMN_1664738	C11orf54	C11orf54	0.606057931	0.436275941	0.000926211	1	1
ILMN_1664741	C10orf72	C10orf72	0.414056781	0.519917592	0.000351789	1	1
ILMN_1664748	SLC25A25	SLC25A25	1.174236053	0.278532552	0.000518405	1	1
ILMN_1664750	TMBIM4	TMBIM4	0.245545398	0.620229314	0.000341936	1	1
ILMN_1664761	TMEM138	TMEM138	0.022505295	0.880750691	0.00015524	1	1
ILMN_1664762	SH2D4B	SH2D4B	4.105018045	0.042756135	0.000670737	1	1
ILMN_1664771	OR5I1	OR5I1	0.804318631	0.369805298	-0.00032476	1	1
ILMN_1664772	ATP2B4	ATP2B4	2.244226038	0.134113997	-0.000914962	1	1
ILMN_1664776	EFR3A	EFR3A	0	1	0.000432703	1	1
ILMN_1664779	FBXO18	FBXO18	1.056260768	0.304069569	-0.000427625	1	1
ILMN_1664798	GRHPR	GRHPR	1.149575068	0.28363812	-0.001789142	1	1
ILMN_1664802	WSB1	WSB1	0.975300588	0.323361776	-0.003084036	1	1
ILMN_1664815	ELK4	ELK4	2.040950741	0.153113922	-0.000519013	1	1
ILMN_1664826	FBXO33	FBXO33	0.033903008	0.85391328	0.000155205	1	1
ILMN_1664828	APOBEC3H	APOBEC3H	0.15179699	0.696823971	0.000746978	1	1
ILMN_1664833	MRPL50	MRPL50	0.633541308	0.426059307	-0.001476793	1	1
ILMN_1664855	PPP1R14C	PPP1R14C	4.722785526	0.029765488	0.000899545	1	1
ILMN_1664859	ST8SIA1	ST8SIA1	0.515377134	0.472820355	-0.000329325	1	1
ILMN_1664861	ID1	ID1	0.790746428	0.373874517	0.000594274	1	1
ILMN_1664863	CTRL	CTRL	0.001413185	0.9700127	3.26E-05	1	1
ILMN_1664872	CACNA1G	CACNA1G	1.105764027	0.293004612	0.000385861	1	1
ILMN_1664878	NLRP2	NLRP2	3.754816761	0.052655567	-0.007724653	1	1
ILMN_1664910	RPSA	RPSA	3.32156984	0.068376509	-0.001493327	1	1
ILMN_1664912	IL11RA	IL11RA	0.644705757	0.422011894	0.001688615	1	1
ILMN_1664920	C19orf12	C19orf12	0.062529662	0.802541477	-0.000289172	1	1
ILMN_1664921	PPP6C	PPP6C	2.803867479	0.094037228	-0.001166672	1	1
ILMN_1664922	FLNB	FLNB	5.019223519	0.025067408	0.004222534	1	1
ILMN_1664926	FLJ90680		0.256952963	0.61222128	0.000207122	1	1
ILMN_1664928	ZNF599	ZNF599	0.343208634	0.557982967	0.000237286	1	1
ILMN_1664931	GTF2E2	GTF2E2	0.132558343	0.71579407	-0.00025312	1	1
ILMN_1664956	SSU72	SSU72	0.221011829	0.638270034	-0.000331572	1	1
ILMN_1664960	KIAA0284	KIAA0284	1.358974148	0.24371535	0.000448869	1	1
ILMN_1664978	TJP2	TJP2	0	1	0.000330957	1	1
ILMN_1664994	MINPP1	MINPP1	0	1	1.68E-05	1	1
ILMN_1665004	CASC3	CASC3	1.070638878	0.300801183	0.001389196	1	1
ILMN_1665033	NPR3	NPR3	0.983277276	0.321391037	0.000414443	1	1
ILMN_1665035	KRT14	KRT14	1.10091257	0.294065921	-0.000380888	1	1
ILMN_1665040	RBMS3	RBMS3	0.342213741	0.558554187	0.000249341	1	1
ILMN_1665049	SPG11	SPG11	0.032852658	0.856168977	0.000160227	1	1
ILMN_1665058	TCHP	TCHP	0.021122525	0.884445669	-0.000121173	1	1
ILMN_1665065	SERINC3	SERINC3	0.306212333	0.580013803	-0.000516813	1	1
ILMN_1665066	C4orf14	C4orf14	0.139514455	0.708764187	-0.000318273	1	1
ILMN_1665094	SPTLC1	SPTLC1	1.42204943	0.233066371	-0.000899633	1	1
ILMN_1665095	NELF	NELF	0.576595048	0.447650057	-0.000867841	1	1
ILMN_1665100	PTGS1	PTGS1	0.047387912	0.827672488	-0.000124189	1	1
ILMN_1665107	ITGB1BP1	ITGB1BP1	0.015369052	0.90133746	-0.000283294	1	1
ILMN_1665117	C6orf89	C6orf89	0.050117167	0.822859519	-0.000210822	1	1
ILMN_1665123	NMNAT3	NMNAT3	0.503386537	0.478015875	0.000540576	1	1
ILMN_1665132	CD36	CD36	0.007674468	0.930191392	-3.10E-05	1	1
ILMN_1665135	RBBP6	RBBP6	1.070878029	0.300747204	-0.000638772	1	1
ILMN_1665152	FCRL2	FCRL2	0.010634959	0.91786302	3.72E-05	1	1
ILMN_1665164	CTR9	CTR9	0.263448114	0.607761089	-0.000838437	1	1
ILMN_1665180	OPN5	OPN5	1.818846587	0.177450632	-0.000500791	1	1
ILMN_1665192	NUDT6	NUDT6	1.555541236	0.212319265	0.000143589	1	1
ILMN_1665203	SUMO4	SUMO4	0.038615434	0.844212492	-8.27E-05	1	1
ILMN_1665205	ZNF260		1.352684879	0.244809291	0.001451385	1	1
ILMN_1665207	C10orf85	C10orf85	0.685519889	0.407692426	-0.000350384	1	1
ILMN_1665212	EDC4	EDC4	0.009032523	0.924283382	9.61E-05	1	1
ILMN_1665217	C3orf34	C3orf34	0	1	-0.000105938	1	1
ILMN_1665219	LTBP4	LTBP4	1.27905122	0.258075519	0.001784801	1	1
ILMN_1665235	CRTAP	CRTAP	1.777340522	0.182476234	0.002447811	1	1
ILMN_1665243	FKBP14	FKBP14	0.364976386	0.545755384	-0.000753784	1	1
ILMN_1665246	UMODL1	UMODL1	2.539263865	0.111046548	-0.000681684	1	1
ILMN_1665250	EFEMP1	EFEMP1	0.024129432	0.876556033	1.90E-05	1	1
ILMN_1665257	RIMS2		2.533761385	0.1114343	-0.000942591	1	1
ILMN_1665260	FLJ25996		0.5049601	0.477328767	-0.000314923	1	1
ILMN_1665280	SPCS1	SPCS1	0.269222703	0.603853667	0.000488607	1	1
ILMN_1665289	FLJ22222		0.333393301	0.563667788	0.000417809	1	1
ILMN_1665291	NUB1	NUB1	0.4427423	0.505801825	0.000810211	1	1
ILMN_1665300	C1orf25	C1orf25	2.380172956	0.122883941	0.001304175	1	1
ILMN_1665304	FOXN3	FOXN3	4.298811995	0.038139006	-0.000788829	1	1
ILMN_1665311	STH		0.238666169	0.625171142	-0.000257429	1	1
ILMN_1665319	NRTN	NRTN	1.549754463	0.213171692	0.000766682	1	1
ILMN_1665327	ZNF92	ZNF92	0.210960229	0.646015825	-0.000224784	1	1
ILMN_1665331	AMT	AMT	0.720396471	0.39601389	0.00131148	1	1
ILMN_1665335	DIABLO	DIABLO	0.634230581	0.425807742	0.00072633	1	1
ILMN_1665357	EPS15	EPS15	0.006761837	0.934463506	-9.39E-05	1	1
ILMN_1665372	FXYD3	FXYD3	0.685594222	0.407667004	-0.000366952	1	1
ILMN_1665374	COL9A1	COL9A1	0.082172815	0.774374191	0.000191851	1	1
ILMN_1665384	SH3BP5L	SH3BP5L	0.098403352	0.753754152	-0.000335608	1	1
ILMN_1665397	ZNF445	ZNF445	0.172663901	0.677755085	-0.000161982	1	1
ILMN_1665423	ZFP91	CNTF	0.001470304	0.969412981	-2.10E-05	1	1
ILMN_1665425	RPRM	RPRM	0.101278662	0.750300553	0.000224957	1	1
ILMN_1665428	GSDMD	GSDMD	0.533777554	0.465023013	0.000892894	1	1
ILMN_1665437	CYP2E1	CYP2E1	1.43960435	0.230203376	0.00080004	1	1
ILMN_1665442	NOL6	NOL6	1.061817935	0.302800922	0.000694874	1	1
ILMN_1665449	ROBO4	ROBO4	4.935111388	0.026316366	-0.001136708	1	1
ILMN_1665458	PDHA2	PDHA2	0.61171764	0.43414182	0.000302266	1	1
ILMN_1665471	C2orf54	C2orf54	0.795587756	0.372415841	-0.000343944	1	1
ILMN_1665483			0.57343479	0.448897242	0.000723741	1	1
ILMN_1665492	SORCS1	SORCS1	0.110511819	0.739562188	-0.000130644	1	1
ILMN_1665508	C10orf12	C10orf12	0.084392498	0.771430791	-0.000165981	1	1
ILMN_1665510	ERRFI1	ERRFI1	0	1	0.000141238	1	1
ILMN_1665521	STAMBP	STAMBP	2.34066721	0.126035561	-0.000622577	1	1
ILMN_1665526	TCEA2	TCEA2	0.210761079	0.646171531	0.000631222	1	1
ILMN_1665538	SKP2	SKP2	0.07498603	0.784210832	0.000250827	1	1
ILMN_1665547	CADPS	CADPS	0.300948675	0.583288297	-0.000286314	1	1
ILMN_1665554	BRF2	BRF2	2.060710304	0.151139704	0.001357719	1	1
ILMN_1665557	USP15	USP15	0.656851443	0.417673708	-0.000644508	1	1
ILMN_1665559	CDK2	CDK2	0.011923287	0.913048774	0.000111267	1	1
ILMN_1665562	PLIN	PLIN	4.253270403	0.039174821	0.000859495	1	1
ILMN_1665622	WDR5B		1.413745457	0.23443562	-0.000725052	1	1
ILMN_1665632	POU5F1	POU5F1	0.374689874	0.540458918	-0.000361657	1	1
ILMN_1665647	CD180	CD180	4.495252666	0.03398909	0.000926379	1	1
ILMN_1665657	LCA5L	LCA5L	0.101490086	0.750048747	-0.000144928	1	1
ILMN_1665660	C11orf17	C11orf17	0.783277277	0.376140702	0.000579563	1	1
ILMN_1665671	EPO	EPO	0.014376393	0.904561099	4.57E-05	1	1
ILMN_1665679	PEX10	PEX10	0.800952187	0.370808834	-0.000324093	1	1
ILMN_1665682	IL15RA	IL15RA	0.013983838	0.905866976	0.000170464	1	1
ILMN_1665686	FAM38B	FAM38B	1.161500339	0.281154601	-0.00303908	1	1
ILMN_1665691	ACTN3		0.080807734	0.776205765	-0.000147335	1	1
ILMN_1665696	EFNA4	EFNA4	0.009435503	0.922617981	7.87E-05	1	1
ILMN_1665723	C20orf194	C20orf194	0.034119499	0.853452862	7.50E-05	1	1
ILMN_1665737	UFD1L	UFD1L	0.215955375	0.642139153	-0.000430102	1	1
ILMN_1665738	FLI1	FLI1	1.161623129	0.281129172	-0.000686812	1	1
ILMN_1665748	DCC	DCC	0.112375491	0.737455713	0.000128077	1	1
ILMN_1665760	C10orf53	C10orf53	0.105147306	0.74573798	0.000117572	1	1
ILMN_1665761	BCL11B	BCL11B	0.032238461	0.857505296	7.11E-05	1	1
ILMN_1665792	ITGA2	ITGA2	0.016359512	0.898224701	4.69E-05	1	1
ILMN_1665795	ROR1		1.73743773	0.187463811	-0.000668446	1	1
ILMN_1665797	CSE1L	CSE1L	0.000246497	0.987473561	1.92E-05	1	1
ILMN_1665806	OR13C2	OR13C2	0.50703179	0.476426602	0.000281665	1	1
ILMN_1665824	C6orf218	C6orf218	0.377442349	0.538975236	-0.000276189	1	1
ILMN_1665831	CLPTM1	CLPTM1	0.977514424	0.322813226	0.001181946	1	1
ILMN_1665832	ID1	ID1	0.184950387	0.667153025	-0.00018395	1	1
ILMN_1665838	SLC25A24	SLC25A24	0.370809383	0.542563415	-0.000354153	1	1
ILMN_1665859	RAB27A	RAB27A	0.030546565	0.861255838	-0.000315152	1	1
ILMN_1665862	UBE2V1	UBE2V1	0.829954536	0.362285676	0.00049945	1	1
ILMN_1665865	IGFBP4	IGFBP4	5.299829315	0.021327514	0.005564889	1	1
ILMN_1665871	ANGEL1	ANGEL1	0.258715634	0.611003908	0.000425583	1	1
ILMN_1665873	DST	DST	0.428014458	0.512964835	0.000302617	1	1
ILMN_1665876	TMEM84		0.090856731	0.763090812	0.000149493	1	1
ILMN_1665877	RNF149	RNF149	1.306920707	0.252952936	-0.001275157	1	1
ILMN_1665884	REP15		0.273771675	0.600812849	0.000333564	1	1
ILMN_1665887	WDR61	WDR61	0.092512127	0.761007473	-0.000330378	1	1
ILMN_1665902	FOLR4	FOLR4	0.364221329	0.546171113	0.000224568	1	1
ILMN_1665903	KIF25	KIF25	0.219215462	0.639638348	0.000183408	1	1
ILMN_1665909	LASP1	LASP1	0	1	0.000196721	1	1
ILMN_1665916	HYAL2	HYAL2	0.17315345	0.67732431	0.000358615	1	1
ILMN_1665923	THEM5	THEM5	1.600209937	0.205873462	-0.000504285	1	1
ILMN_1665932	ACCN1	ACCN1	0.006939613	0.933609549	2.95E-05	1	1
ILMN_1665943	MAP4K1	MAP4K1	1.234737258	0.266487728	0.001279872	1	1
ILMN_1665945	ACBD3	ACBD3	2.25330277	0.133329564	-0.002654494	1	1
ILMN_1665964	GAB2	GAB2	0.023859795	0.877242191	0.000157658	1	1
ILMN_1665982	AKTIP	AKTIP	0.791362157	0.373688557	-0.000840853	1	1
ILMN_1665989	ERCC8	ERCC8	0.521830795	0.47006176	-0.000253357	1	1
ILMN_1665994	SILV	SILV	1.580514415	0.208686612	-0.000656598	1	1
ILMN_1665996	BCL7A	BCL7A	0.195291797	0.658548317	0.000220375	1	1
ILMN_1665998	HS3ST4		0.02482228	0.874810712	8.42E-05	1	1
ILMN_1666004	WASL	WASL	0.956080271	0.32817643	0.00080387	1	1
ILMN_1666007	TRAPPC6B	TRAPPC6B	0.028290335	0.866428056	-0.000154185	1	1
ILMN_1666019	ADNP	ADNP	0.468294916	0.493772634	0.000926084	1	1
ILMN_1666022	TNFRSF10D	TNFRSF10D	0.076082651	0.782677997	-0.000300938	1	1
ILMN_1666050	TMUB1	TMUB1	0.002595226	0.959370651	-4.60E-05	1	1
ILMN_1666057	REEP2	REEP2	0.601095919	0.438160189	0.000389622	1	1
ILMN_1666068	JMJD6	JMJD6	0.754906928	0.384927101	-0.000369551	1	1
ILMN_1666076	ARHGEF4	ARHGEF4	0.02702318	0.869426271	7.10E-05	1	1
ILMN_1666082	HEATR3	HEATR3	0.198249163	0.656137798	-0.000347752	1	1
ILMN_1666089	OLIG1	OLIG1	0.864288801	0.352541278	-0.000376751	1	1
ILMN_1666090	OPALIN	OPALIN	0.55085744	0.457967556	-0.000329399	1	1
ILMN_1666096	ACSL3	ACSL3	0.094623943	0.758379072	-0.00028119	1	1
ILMN_1666109	MB	MB	1.589061442	0.207460279	-0.000693223	1	1
ILMN_1666111	YTHDC1	YTHDC1	0.994471122	0.318652043	-0.000523762	1	1
ILMN_1666122	HEG1	HEG1	0.373293971	0.541214224	-0.000560436	1	1
ILMN_1666148	OR8A1	OR8A1	0.491438566	0.483286294	-0.000260488	1	1
ILMN_1666156	MORF4L2	MORF4L2	1.116233721	0.290730879	0.001557506	1	1
ILMN_1666173	TCF20	TCF20	0.266161422	0.605918424	-0.000221481	1	1
ILMN_1666174	CECR1	CECR1	1.330531555	0.248710676	0.000662145	1	1
ILMN_1666175	IL22RA1	IL22RA1	0.969875419	0.324711251	-0.000691973	1	1
ILMN_1666178	TP53I13	TP53I13	0.011296009	0.915358071	-0.000114416	1	1
ILMN_1666192	DCTN5	DCTN5	0.234079243	0.62851549	-0.000452288	1	1
ILMN_1666203	VDR	VDR	0.458870849	0.498152157	0.000258626	1	1
ILMN_1666206	GSDMB	GSDMB	1.218601906	0.269635203	0.002590631	1	1
ILMN_1666208	C14orf106	C14orf106	0	1	0.00056346	1	1
ILMN_1666221	ANKRD19		1.421323472	0.233185689	-0.000459257	1	1
ILMN_1666222	PHACTR3	PHACTR3	0.004127885	0.948772266	2.63E-05	1	1
ILMN_1666226	IL17RC	IL17RC	0.003765704	0.951068258	-4.65E-05	1	1
ILMN_1666236	HMGA2	HMGA2	0.111987462	0.737892686	0.000206962	1	1
ILMN_1666258	AMFR	AMFR	0.224805289	0.635402671	0.000405889	1	1
ILMN_1666269	CTSZ	CTSZ	0.581881441	0.4455758	0.001305767	1	1
ILMN_1666280	COX11	COX11	0.009859136	0.92090549	-9.80E-05	1	1
ILMN_1666305	CDKN3	CDKN3	1.295208083	0.255090381	-0.001637249	1	1
ILMN_1666306	SRRD	SRRD	2.71440975	0.099445749	-0.001528396	1	1
ILMN_1666314	RET	RET	2.343795379	0.125782761	0.000554111	1	1
ILMN_1666325	ALG10B	ALG10B	0.004972342	0.943783892	-7.31E-05	1	1
ILMN_1666357	ZPBP2	ZPBP2	0.263157945	0.607958858	-0.000277281	1	1
ILMN_1666361	SLC23A2	SLC23A2	0	1	-0.000443796	1	1
ILMN_1666363	FOXN1	FOXN1	5.118608049	0.023670596	-0.000914428	1	1
ILMN_1666364	COQ10A	COQ10A	0.89002184	0.34547139	0.000792778	1	1
ILMN_1666376	TRIM56	TRIM56	0.697405297	0.403656928	-0.001364065	1	1
ILMN_1666378	MAGEC1	MAGEC1	0.036913473	0.847641321	7.27E-05	1	1
ILMN_1666380	STARD13	STARD13	1.410694601	0.23494112	0.000661497	1	1
ILMN_1666385	CALM3	CALM3	0.008590371	0.926154406	-0.000100992	1	1
ILMN_1666392	WNT4	WNT4	0.024753507	0.874982828	7.37E-05	1	1
ILMN_1666399	RING1	RING1	0.010082535	0.92001738	5.69E-05	1	1
ILMN_1666409	PSMB6	PSMB6	0.000265322	0.987004059	-1.90E-05	1	1
ILMN_1666420	ZNF679	ZNF679	0	1	-0.000765358	1	1
ILMN_1666445	CAMK2A	CAMK2A	0.241169035	0.623363048	-0.000222128	1	1
ILMN_1666449	FAM134C	FAM134C	1.041650239	0.30743798	-0.00070363	1	1
ILMN_1666453	STK3	STK3	0.428106087	0.512919729	-0.00090352	1	1
ILMN_1666468	ROBO1	ROBO1	0.007257494	0.932109605	-3.93E-05	1	1
ILMN_1666471	UQCRQ	UQCRQ	0.029023812	0.864724069	-0.000168953	1	1
ILMN_1666482	SP2	SP2	6.077336035	0.01369271	0.002150912	1	1
ILMN_1666490	DST	DST	3.097775283	0.078399364	0.000913888	1	1
ILMN_1666493	CCR10	CCR10	0.921721366	0.337023403	-0.000565309	1	1
ILMN_1666494	CRK	CRK	0.012543047	0.910826782	7.97E-05	1	1
ILMN_1666502	SOBP	SOBP	0.161888512	0.687423728	0.000180821	1	1
ILMN_1666503	DENND2A	DENND2A	0.072081434	0.788329977	0.000126598	1	1
ILMN_1666512	SKIV2L		0.481323509	0.487823432	0.000775889	1	1
ILMN_1666519	AQP6	AQP6	0.246755332	0.619369072	0.000207724	1	1
ILMN_1666536	VSIG2	VSIG2	0.077658117	0.780496507	-0.000135366	1	1
ILMN_1666545	GCNT1	GCNT1	0.139378277	0.708899873	0.000668612	1	1
ILMN_1666546	DUSP14	DUSP14	0.054518262	0.8153798	-0.000326349	1	1
ILMN_1666552	ZNF75A	ZNF75A	0.348897329	0.55473799	-0.000418791	1	1
ILMN_1666556	TRERF1	TRERF1	1.315208178	0.251453847	-0.000452751	1	1
ILMN_1666560	IFT88	IFT88	0.636884968	0.424841051	-0.00049348	1	1
ILMN_1666594	IRF8	IRF8	0	1	0.000386683	1	1
ILMN_1666596	HSPB9	HSPB9	2.149127768	0.14265091	0.000609407	1	1
ILMN_1666597	PI4KB	PI4KB	0.173981306	0.676597465	-0.000393428	1	1
ILMN_1666599	SNORD30		0.62804001	0.428075164	0.000964484	1	1
ILMN_1666609	USP22	USP22	0.941649096	0.331854097	0.001527013	1	1
ILMN_1666610	NARG2	NARG2	0.652455388	0.41923618	0.000388818	1	1
ILMN_1666617	C6orf155		0	1	0.000139433	1	1
ILMN_1666625	KIF17	KIF17	0.046612158	0.829066874	8.19E-05	1	1
ILMN_1666631	LRRC48	LRRC48	0.086727192	0.76837983	-0.000123966	1	1
ILMN_1666632	VPS52		0.328966088	0.566268528	0.000584944	1	1
ILMN_1666633	FLJ39653		0.242776225	0.62220813	0.000564281	1	1
ILMN_1666635	RPS14	RPS14	0.150348608	0.698202438	-0.000199107	1	1
ILMN_1666652	BRCA1	BRCA1	0.147556697	0.700881287	-0.000161845	1	1
ILMN_1666653	BTBD3	BTBD3	0.552805938	0.45717345	0.00028157	1	1
ILMN_1666656	KCNK2	KCNK2	0.789936099	0.374119448	-0.000316461	1	1
ILMN_1666659	PCDHA1	PCDHA12	0.000594594	0.980546071	9.81E-06	1	1
ILMN_1666679	AHCTF1	AHCTF1P	3.146364501	0.076096329	-0.000760925	1	1
ILMN_1666690	ACRC	ACRC	0.016919173	0.896508102	-8.03E-05	1	1
ILMN_1666715	WHSC1L1	WHSC1L1	1.026442824	0.310995613	0.000312086	1	1
ILMN_1666727	ZNF586	ZNF586	1.74E-06	0.998948422	1.49E-06	1	1
ILMN_1666731	C3orf32	C3orf32	0.225002921	0.635254101	-0.000227724	1	1
ILMN_1666733	IL8	IL8	0.026015512	0.87186244	-0.000282284	1	1
ILMN_1666742	C9orf72	C9orf72	1.371065166	0.241628958	0.000526891	1	1
ILMN_1666773	C21orf90	C21orf90	0.361575192	0.547632713	-0.000323052	1	1
ILMN_1666775	CACNA1C	CACNA1C	0.353824137	0.551956321	0.000434329	1	1
ILMN_1666776	KCNQ2	KCNQ2	0.757744523	0.384035291	0.00047231	1	1
ILMN_1666777	SHOX2	SHOX2	0.58799084	0.443197102	0.0004982	1	1
ILMN_1666785	SYNE1	SYNE1	2.722430675	0.098947233	0.000645643	1	1
ILMN_1666819	PHLDB1	PHLDB1	0.443023086	0.505666938	0.000328324	1	1
ILMN_1666823	KRTAP23-1	KRTAP23-1	0.254562827	0.613880419	-0.000174522	1	1
ILMN_1666825	C1orf229		1.448085976	0.228835322	-0.000449124	1	1
ILMN_1666827	C4orf41	C4orf41	1.816953931	0.177676287	0.001068153	1	1
ILMN_1666852	TRIM62	TRIM62	0.824186179	0.363959062	0.000851879	1	1
ILMN_1666887	KRT28	KRT28	0.430344567	0.511819923	-0.000247886	1	1
ILMN_1666893	TRIML2	TRIML2	0.166591646	0.683158856	0.000173777	1	1
ILMN_1666894	CSPG4	CSPG4	0.454869223	0.500031662	-0.00048102	1	1
ILMN_1666902	GPR114	GPR114	2.144628252	0.143069688	-0.004450099	1	1
ILMN_1666910	GAB1	GAB1	0.005375089	0.941555456	-2.74E-05	1	1
ILMN_1666924	PINK1	PINK1	0.429310114	0.512327659	0.000423829	1	1
ILMN_1666933	ASH2L	ASH2L	0.461517149	0.496915784	0.000535627	1	1
ILMN_1666934	GRIK2	GRIK2	0.161412797	0.687859106	-0.000198077	1	1
ILMN_1666960	NOP2	NOP2	0.222101714	0.637443163	0.000238423	1	1
ILMN_1666966	INS	INS	0.041912878	0.837785933	-9.09E-05	1	1
ILMN_1666967	BRP44L	BRP44L	0.072630361	0.787544784	0.000464702	1	1
ILMN_1666969	TEC	TEC	0.600054769	0.43855713	-0.000476756	1	1
ILMN_1666972	SLC5A2	SLC5A2	0	1	0.00050648	1	1
ILMN_1666976	PLD3	PLD3	0.724609939	0.394635916	-0.000847919	1	1
ILMN_1666986	GCNT2	GCNT2	3.324808044	0.06824198	-9.41E-05	1	1
ILMN_1667016	FAF1	FAF1	1.434513164	0.231029298	-0.001129845	1	1
ILMN_1667018	ACE2	ACE2	0.094243512	0.758850175	0.000148542	1	1
ILMN_1667030	HSBP1		0.395040708	0.529661621	0.000712403	1	1
ILMN_1667034	PDPR	PDPR	0.31115028	0.576975184	0.000910641	1	1
ILMN_1667037	MFSD4	MFSD4	0.481438364	0.487771518	0.000257941	1	1
ILMN_1667043	EIF4A3	EIF4A3	1.118623391	0.290215067	0.000801437	1	1
ILMN_1667047	TRPM7	TRPM7	1.125773162	0.28867873	0.000508008	1	1
ILMN_1667058	CLU	CLU	0.201535774	0.653484059	0.000195527	1	1
ILMN_1667060	HSF1	HSF1	1.33633822	0.247680764	0.000436749	1	1
ILMN_1667064	GPSM1	GPSM1	0.016658254	0.897304746	5.50E-05	1	1
ILMN_1667068	ZC3HAV1	ZC3HAV1	0.371822346	0.542012605	0.000515502	1	1
ILMN_1667079	SPTBN2	SPTBN2	0.034852795	0.851904455	0.000225332	1	1
ILMN_1667081	CCND2	CCND2	1.341390526	0.246788895	0.000897949	1	1
ILMN_1667101	PRM3	PRM3	0.039341619	0.84277341	-8.91E-05	1	1
ILMN_1667115	TMEM61	TMEM61	0.337068153	0.561526448	-0.000217071	1	1
ILMN_1667120	FBXO9	FBXO9	0.817171935	0.366008325	0.000333056	1	1
ILMN_1667125	RPS6KL1	RPS6KL1	0	1	0.000518633	1	1
ILMN_1667132	NANP	NANP	0.895168197	0.344080608	0.000596373	1	1
ILMN_1667138	S100A13	S100A13	0.483994209	0.486618653	0.000316935	1	1
ILMN_1667183	AIFM1	AIFM1	0.71932883	0.396364153	-0.000521936	1	1
ILMN_1667201	WDR51B	WDR51B	0.029397349	0.863864792	-0.000177119	1	1
ILMN_1667213	DFFA	DFFA	1.93E-05	0.996491654	4.17E-06	1	1
ILMN_1667224	SLAMF8	SLAMF8	0.376026817	0.539737325	0.00038064	1	1
ILMN_1667225	PDE1C	PDE1C	0.218116802	0.640478582	-0.000182805	1	1
ILMN_1667229	HCG22	HCG22	0.533404032	0.465179239	0.001836982	1	1
ILMN_1667230	C21orf59	C21orf59	1.71591199	0.190220113	0.000480917	1	1
ILMN_1667239	INPP1	INPP1	2.283279679	0.130775074	0.00182985	1	1
ILMN_1667257	SDHB	SDHB	0.561427792	0.453685535	0.0006728	1	1
ILMN_1667260	MAPK3	MAPK3	0.024831834	0.87478682	-0.000155594	1	1
ILMN_1667261	PJA1	PJA1	0.03036612	0.861662098	8.88E-05	1	1
ILMN_1667288	SNORD73A		0.003598678	0.952164407	-3.38E-05	1	1
ILMN_1667295	VASN	VASN	5.16985919	0.022982079	0.002505267	1	1
ILMN_1667305	KIAA0692		0.151802257	0.696818972	0.000167806	1	1
ILMN_1667306	RANBP10	RANBP10	0.027216486	0.86896429	0.000106704	1	1
ILMN_1667314	T1560		0.206918043	0.64919381	-0.00016767	1	1
ILMN_1667319	LPPR2		0.021586452	0.883192572	-8.95E-05	1	1
ILMN_1667356	CCDC128	KLRAQ1	0.323891179	0.569278519	-0.000532752	1	1
ILMN_1667361	COPZ2	COPZ2	0.270478631	0.603010883	0.000223109	1	1
ILMN_1667362	GABRB2	GABRB2	0.231670127	0.63028821	-0.000190868	1	1
ILMN_1667374	C14orf149	C14orf149	0	1	0.001097899	1	1
ILMN_1667381	CAMKV	CAMKV	0.173141824	0.677334531	-0.00024085	1	1
ILMN_1667388	OR13C8	OR13C8	1.56142841	0.211456196	-0.000489985	1	1
ILMN_1667405	C9orf100	C9orf100	0.003988622	0.949642648	5.38E-05	1	1
ILMN_1667408	EPB41	EPB41	1.520659636	0.217519698	-0.001239502	1	1
ILMN_1667417	RAB23	RAB23	0.000701232	0.978873855	2.60E-05	1	1
ILMN_1667429	SLC25A20	SLC25A20	0.861835958	0.353225421	-0.000838792	1	1
ILMN_1667430	DEGS1	DEGS1	5.72E-05	0.993967866	-9.15E-06	1	1
ILMN_1667432	HYAL3	HYAL3	0.061644811	0.803914886	-0.000268735	1	1
ILMN_1667437	FAM70B	FAM70B	0.344735892	0.557108248	0.000217614	1	1
ILMN_1667449	GCET2	GCET2	0.003020746	0.956169282	-0.000102833	1	1
ILMN_1667453	HINFP	MIZF	0.424305166	0.51479663	0.000624035	1	1
ILMN_1667460	SULF2	SULF2	3.043350864	0.081068415	-0.000874088	1	1
ILMN_1667476	LTBR	LTBR	0.352243474	0.552845893	0.000912262	1	1
ILMN_1667490	MGC40489		0.885867813	0.346599553	0.00041711	1	1
ILMN_1667494	SPTB	SPTB	0.592690314	0.441380673	-0.000335834	1	1
ILMN_1667504	TTN	TTN	0.059384202	0.807471895	-0.000116814	1	1
ILMN_1667561	IFRD1	IFRD1	0.097112056	0.755323196	0.000437024	1	1
ILMN_1667564	ALDH3A2	ALDH3A2	1.909903315	0.166973999	-0.001183306	1	1
ILMN_1667575	IL31RA	IL31RA	2.164616957	0.141219809	0.000623203	1	1
ILMN_1667577	LCMT2	LCMT2	0.115184794	0.734316814	0.000427834	1	1
ILMN_1667578	DUSP26	DUSP26	2.287287407	0.130437712	-0.000949583	1	1
ILMN_1667589	ZNF283	ZNF283	3.805548438	0.051083044	0.00102702	1	1
ILMN_1667592	PARVB	PARVB	1.635957871	0.200880968	0.000537281	1	1
ILMN_1667594	KLF10	KLF10	0.382691683	0.536166202	0.000428144	1	1
ILMN_1667626	EGLN3	EGLN3	0.797544349	0.371828585	-0.001005807	1	1
ILMN_1667641	ACACA	ACACA	0.02943592	0.863776385	6.46E-05	1	1
ILMN_1667644	RAD51C	RAD51C	0.739206464	0.389915195	0.000356826	1	1
ILMN_1667657	TPP2	TPP2	1.608675601	0.204678072	0.001435107	1	1
ILMN_1667665	C16orf46	C16orf46	0.731448026	0.392414229	-0.000331254	1	1
ILMN_1667707	SPCS3		0.178146885	0.672970638	0.000633268	1	1
ILMN_1667711	HRASLS3	PLA2G16	0.019494998	0.88895669	0.000321513	1	1
ILMN_1667716	TMEM101	TMEM101	0.005724387	0.939689856	7.08E-05	1	1
[truncated: 21,109 more rows]
