# Supplementary material for: Gene expression changes with age in skin, adipose tissue, blood and brain
Source: Genome Biol. 2013 Jul 26;14(7):R75. doi: 10.1186/gb-2013-14-7-r75 (PMC4054017; doi:10.1186/gb-2013-14-7-r75)
Supplement: Additional file 6 — Table S6: Pvalues for ageeffect in fresh lymphocytes. [file gb-2013-14-7-r75-S6.TXT]

Probe	Symbol	HGNC_symbol	Chis	Pr	Beta	Bonferroni	BH
ILMN_2055271	A1BG	A1BG	0.919445863	0.337620513	0.002390264	1	0.979415787
ILMN_2383229	A1CF	A1CF	2.645287524	0.103857365	0.006018555	1	0.979415787
ILMN_1779670	A1CF	A1CF	1.05045577	0.305402142	0.001774981	1	0.979415787
ILMN_1671474	POTEA	POTEA	0.563017604	0.453046953	0.001193883	1	0.979415787
ILMN_1787689	A2BP1		0.965528249	0.325797959	-0.002186118	1	0.979415787
ILMN_1745607	A2M	A2M	0.319222757	0.572075115	-0.000976372	1	0.979415787
ILMN_2136495	A2ML1	A2ML1	0.381879434	0.536599108	0.001379405	1	0.979415787
ILMN_1668111	A3GALT2	A3GALT2	1.456824152	0.227436108	0.00223606	1	0.979415787
ILMN_1680754	A4GNT	A4GNT	0.33755446	0.561244247	-0.00151435	1	0.979415787
ILMN_1673870	AAA1		1.223865715	0.268603336	0.001877934	1	0.979415787
ILMN_1755321	AAAS	AAAS	1.529474571	0.216191319	-0.002885673	1	0.979415787
ILMN_1698554	AACS	AACS	0.257086884	0.612128606	-0.001853029	1	0.979415787
ILMN_1814092	AACSL		1.015629631	0.313557921	-0.001982112	1	0.979415787
ILMN_1760414	AADAC	AADAC	0.534998641	0.464512875	0.001002332	1	0.979415787
ILMN_2061446	AADACL1	AADACL1	1.674091878	0.195711356	0.005755598	1	0.979415787
ILMN_1676336	AADACL1	AADACL1	0.42939241	0.512287234	-0.002774941	1	0.979415787
ILMN_1660703	AADACL3	AADACL3	1.057921706	0.303689675	-0.001793522	1	0.979415787
ILMN_2270015	AADAT	AADAT	2.974235258	0.084600101	-0.002808507	1	0.979415787
ILMN_2357031	AADAT	AADAT	2.869257547	0.090286512	-0.00274957	1	0.979415787
ILMN_1688755	AAK1	AAK1	2.484583621	0.11496677	-0.014467346	1	0.979415787
ILMN_1880387	AAK1	AAK1	1.060527076	0.303095002	0.001636287	1	0.979415787
ILMN_1689211	AAK1	AAK1	0.85815318	0.354256027	-0.001508346	1	0.979415787
ILMN_1653165	AAMP	AAMP	0.218005513	0.640563837	0.001464451	1	0.979415787
ILMN_1729835	AANAT	AANAT	1.871953385	0.171251524	0.002000706	1	0.979415787
ILMN_1662364	AARS	AARS	0.386446105	0.53417342	0.001984448	1	0.979415787
ILMN_1698189	AASDHPPT	AASDHPPT	0.903869942	0.341746153	-0.003405018	1	0.979415787
ILMN_2157219	AASS	AASS	0.393126508	0.530660538	-0.001442635	1	0.979415787
ILMN_1703743	AATF	AATF	0.369305825	0.543382897	-0.002115832	1	0.979415787
ILMN_1699334	AATK	AATK	2.345242206	0.125666028	0.003030967	1	0.979415787
ILMN_1670117	ABAT	ABAT	5.176218733	0.022898103	-0.003266735	1	0.979415787
ILMN_1805104	ABAT	ABAT	2.638552722	0.104298519	-0.005394576	1	0.979415787
ILMN_1766054	ABCA1	ABCA1	2.859034375	0.090862029	0.009460152	1	0.979415787
ILMN_2232084	ABCA11	ABCA11	0.292622515	0.588544841	-0.001130936	1	0.979415787
ILMN_2361400	ABCA12	ABCA12	0.439943176	0.507149883	-0.001508627	1	0.979415787
ILMN_1704579	ABCA13	ABCA13	1.891062542	0.169082126	0.002036679	1	0.979415787
ILMN_1687636	ABCA2	ABCA2	1.853910786	0.173329231	-0.001895682	1	0.979415787
ILMN_1747627	ABCA2	ABCA2	1.422597943	0.232976267	-0.005273512	1	0.979415787
ILMN_1758523	ABCA3	ABCA3	0.473271604	0.491485916	-0.00157197	1	0.979415787
ILMN_1794965	ABCA4	ABCA4	1.068562936	0.30127027	0.00675614	1	0.979415787
ILMN_1722286	ABCA5	ABCA5	0.640816916	0.423415135	-0.001949193	1	0.979415787
ILMN_1784176	ABCA5	ABCA5	1.530697126	0.216007849	-0.002671665	1	0.979415787
ILMN_1701551	ABCA6	ABCA6	1.334345856	0.248033555	0.008035485	1	0.979415787
ILMN_1795507	ABCA6	ABCA6	2.900722995	0.088539832	0.006740449	1	0.979415787
ILMN_2259319	ABCA7	ABCA7	1.126986701	0.288418995	0.001783542	1	0.979415787
ILMN_2129886	ABCA8	ABCA8	2.127704953	0.144657204	-0.002049985	1	0.979415787
ILMN_1668446	ABCA9	ABCA9	0.608554607	0.435332546	-0.001690367	1	0.979415787
ILMN_1812070	ABCB1	ABCB1	4.488907684	0.034115469	-0.012287695	1	0.979415787
ILMN_2094875	ABCB1	ABCB1	4.814515576	0.028221003	-0.009891951	1	0.979415787
ILMN_2232066	ABCB11	ABCB11	1.058932874	0.303458698	0.002661606	1	0.979415787
ILMN_1767349	ABCB4	ABCB4	0.64100474	0.4233472	0.001684911	1	0.979415787
ILMN_2193980	ABCB6	ABCB6	2.558829378	0.10967977	-0.004338834	1	0.979415787
ILMN_1687840	ABCB7	ABCB7	0.221782542	0.637685054	0.002740093	1	0.979415787
ILMN_1788928	ABCB9	ABCB9	1.208690611	0.271591598	0.001515369	1	0.979415787
ILMN_1802404	ABCC1	ABCC1	1.452781793	0.228082114	-0.006484326	1	0.979415787
ILMN_1776119	ABCC10	ABCC10	0.28757581	0.591778212	-0.002946469	1	0.979415787
ILMN_1732140	ABCC11	ABCC11	0.296630822	0.586002343	0.001017035	1	0.979415787
ILMN_1713008	ABCC11	ABCC11	1.623138679	0.202654698	0.003633957	1	0.979415787
ILMN_1762093	ABCC12	ABCC12	1.355393536	0.24433742	-0.002119523	1	0.979415787
ILMN_1678409	ABCC13	ABCC13	1.660116561	0.197587587	0.003053836	1	0.979415787
ILMN_1774344	ABCC13	ABCC13	2.333314959	0.126631952	0.004353309	1	0.979415787
ILMN_1717466	ABCC3		1.419378608	0.233505708	-0.001912381	1	0.979415787
ILMN_1788457	ABCC4	ABCC4	4.061444513	0.043872954	-0.012811754	1	0.979415787
ILMN_2194009	ABCC4	ABCC4	0.86274662	0.352971209	0.002599503	1	0.979415787
ILMN_1706531	ABCC5	ABCC5	1.013390516	0.314091944	-0.004776311	1	0.979415787
ILMN_1725675	ABCC6	ABCC6	2.19434901	0.138517719	-0.004373039	1	0.979415787
ILMN_1767129	ABCC8	ABCC8	0.254662042	0.613811353	0.000807756	1	0.979415787
ILMN_1751453	ABCC9	ABCC9	0.261622611	0.609007584	0.00091306	1	0.979415787
ILMN_1674032	ABCD3	ABCD3	1.506418434	0.219686416	0.003181418	1	0.979415787
ILMN_1737656	ABCD4	ABCD4	0.769017999	0.380521014	0.001454458	1	0.979415787
ILMN_2343917	ABCD4	ABCD4	0.964760277	0.325990436	0.001492052	1	0.979415787
ILMN_1746032	ABCD4	ABCD4	3.305869873	0.069032787	-0.00404497	1	0.979415787
ILMN_1651501	ABCD4	ABCD4	0.940238612	0.332216484	0.004934767	1	0.979415787
ILMN_2392635	ABCF1		0.749976147	0.386483783	-0.002234428	1	0.979415787
ILMN_2284941	ABCF2	ABCF2	1.814237866	0.178000693	-0.005005588	1	0.979415787
ILMN_1669201	ABCF2	ABCF2	0.513539997	0.473610421	-0.001945136	1	0.979415787
ILMN_1810085	ABCF3	ABCF3	0.450551081	0.502073371	-0.004186201	1	0.979415787
ILMN_2262362	ABCG1	ABCG1	4.940657045	0.026232063	-0.003955256	1	0.979415787
ILMN_1743638	ABCG1	ABCG1	2.939887593	0.086416747	-0.002915574	1	0.979415787
ILMN_2329927	ABCG1	ABCG1	0.525719902	0.468411881	-0.00314652	1	0.979415787
ILMN_1695968	ABCG1	ABCG1	0.417472968	0.518200685	-0.001470619	1	0.979415787
ILMN_1789641	ABCG2	ABCG2	0.323206669	0.569686897	0.000931432	1	0.979415787
ILMN_1779470	ABCG4	ABCG4	0.982067549	0.321688894	0.003875062	1	0.979415787
ILMN_1680309	ABCG8	ABCG8	1.277905092	0.258288912	0.002086606	1	0.979415787
ILMN_1770031	ABHD10	ABHD10	3.421790286	0.064341202	0.007438152	1	0.979415787
ILMN_2338268	ABHD11	ABHD11	0.928256015	0.335316509	-0.002813563	1	0.979415787
ILMN_1753912	ABHD11		0.240099594	0.624134192	-0.001350091	1	0.979415787
ILMN_1737475	ABHD11	ABHD11	1.480191517	0.22374456	-0.006766074	1	0.979415787
ILMN_2318685	ABHD12	ABHD12	1.151068468	0.283325594	-0.003496721	1	0.979415787
ILMN_2245305	ABHD12	ABHD12	0.38820085	0.53324663	-0.003001087	1	0.979415787
ILMN_1707925	ABHD12B	ABHD12B	1.317174426	0.251099783	0.00164554	1	0.979415787
ILMN_1698311	ABHD12B	ABHD12B	0.941031285	0.332012762	0.001809799	1	0.979415787
ILMN_2367487	ABHD12B	ABHD12B	0.316193054	0.573904512	-0.000863814	1	0.979415787
ILMN_2073969	ABHD13	ABHD13	1.399833774	0.236751404	0.001658299	1	0.979415787
ILMN_1794213	ABHD14A	ABHD14A	1.582768932	0.208362302	-0.006167997	1	0.979415787
ILMN_2403446	ABHD2	ABHD2	3.624437354	0.056936821	0.005574504	1	0.979415787
ILMN_1723662	ABHD2	ABHD2	0.70217138	0.40205504	-0.004193121	1	0.979415787
ILMN_1706344	ABHD6	ABHD6	0.273503536	0.600991194	0.001794656	1	0.979415787
ILMN_1719498	ABHD7	ABHD7	0.678392597	0.410140778	-0.004599934	1	0.979415787
ILMN_1712707	ABHD8	ABHD8	0.882617296	0.347485824	0.003662218	1	0.979415787
ILMN_1699750	ABHD9	ABHD9	2.905474522	0.088279269	-0.002629692	1	0.979415787
ILMN_1775944	ABI2	ABI2	0.329926619	0.565702301	-0.001045379	1	0.979415787
ILMN_1720988	ABI2	ABI2	0.341415677	0.559013204	0.00080442	1	0.979415787
ILMN_1707274	ABI2	ABI2	1.122782675	0.28932006	-0.001673001	1	0.979415787
ILMN_1755658	ABI3	ABI3	3.292495338	0.069597176	0.010913324	1	0.979415787
ILMN_1673639	ABI3BP	ABI3BP	0.227133084	0.6336578	-0.001409452	1	0.979415787
ILMN_1713732	ABL1	ABL1	0.446992413	0.503766681	-0.001917474	1	0.979415787
ILMN_1708922	ABL1	ABL1	1.252890638	0.263001098	-0.004131512	1	0.979415787
ILMN_2268241	ABL1	ABL1	0.230944157	0.630824632	-0.000932652	1	0.979415787
ILMN_1741628	ABL2	ABL2	1.750120749	0.185861553	0.002131453	1	0.979415787
ILMN_1657870	ABL2	ABL2	1.800800731	0.179615721	0.002212287	1	0.979415787
ILMN_2240003	ABL2	ABL2	0.336591293	0.561803432	-0.001412455	1	0.979415787
ILMN_1785424	ABLIM1	ABLIM1	2.606875256	0.106401231	-0.015027802	1	0.979415787
ILMN_1731610	ABLIM1	ABLIM1	1.709231643	0.191085091	-0.005537133	1	0.979415787
ILMN_1696682	ABLIM1	ABLIM1	0.808339984	0.36861149	0.001453339	1	0.979415787
ILMN_2396672	ABLIM1	ABLIM1	4.761112897	0.029109721	-0.023084293	1	0.979415787
ILMN_1758825	ABLIM2		1.174634854	0.278450945	-0.002252452	1	0.979415787
ILMN_1656940	ABLIM3	ABLIM3	4.489676071	0.034100138	-0.011530044	1	0.979415787
ILMN_1731433	ABP1	ABP1	0.999178043	0.317509479	0.002060243	1	0.979415787
ILMN_1672878	ABR	ABR	1.164968628	0.280437469	0.004505409	1	0.979415787
ILMN_1655114	ABR	ABR	2.347327761	0.125497973	-0.005128895	1	0.979415787
ILMN_1766991	ABRA	ABRA	3.645942728	0.056205975	0.002462191	1	0.979415787
ILMN_1658083	ABT1	ABT1	0.793894656	0.372925059	-0.003280298	1	0.979415787
ILMN_2367165	ABTB1	ABTB1	3.22133212	0.072684457	-0.014565726	1	0.979415787
ILMN_2331636	ACACA	ACACA	2.003304881	0.156956661	-0.004419813	1	0.979415787
ILMN_1763852	ACACB	ACACB	1.544070355	0.214012956	-0.007572195	1	0.979415787
ILMN_1761058	ACAD11	NPHP3	1.911950575	0.166746747	-0.005803346	1	0.979415787
ILMN_2225595	ACAD8	ACAD8	0.203502225	0.651908679	-0.001845479	1	0.979415787
ILMN_1775579	ACAD9	ACAD9	0.514732799	0.47309721	0.002527315	1	0.979415787
ILMN_1660890	ACADL	ACADL	2.531071298	0.111624408	-0.002479752	1	0.979415787
ILMN_1778104	ACADM	ACADM	0.233031042	0.629285408	-0.003015746	1	0.979415787
ILMN_1740920	ACADSB	ACADSB	0.517775098	0.471792308	-0.001701121	1	0.979415787
ILMN_2263466	ACADVL	ACADVL	1.468924885	0.225515399	-0.006011329	1	0.979415787
ILMN_1693148	ACAN	ACAN	0.448228153	0.503177579	0.00121023	1	0.979415787
ILMN_2133799	ACAT2	ACAT2	3.727546748	0.053521949	0.00300593	1	0.979415787
ILMN_1708672	ACAT2	ACAT2	0.596100195	0.440069859	-0.003454121	1	0.979415787
ILMN_1665945	ACBD3	ACBD3	0.979870201	0.322230854	0.00798743	1	0.979415787
ILMN_1693250	ACBD5	ACBD5	3.196135141	0.07381251	-0.005017701	1	0.979415787
ILMN_2295980	ACBD5	ACBD5	0.366435826	0.544953487	-0.000844676	1	0.979415787
ILMN_1684271	ACBD6	ACBD6	0.568707714	0.450772894	-0.003688972	1	0.979415787
ILMN_1779685	ACCN1	ACCN1	7.202384723	0.007280677	0.004305434	1	0.979415787
ILMN_1665932	ACCN1	ACCN1	1.471576081	0.225097188	0.002186764	1	0.979415787
ILMN_1727251	ACCN2	ACCN2	1.625749296	0.20229199	0.002194134	1	0.979415787
ILMN_2394902	ACCN4	ACCN4	1.151448182	0.2832462	-0.002913841	1	0.979415787
ILMN_2287535	ACCN4	ACCN4	2.442847397	0.118061745	0.002321336	1	0.979415787
ILMN_1750295	ACCN5	ACCN5	1.346488679	0.24589291	-0.001661842	1	0.979415787
ILMN_1716480	ACD	ACD	0.443092154	0.505633768	-0.002124342	1	0.979415787
ILMN_1715192	ACE	ACE	2.000685847	0.15722805	0.002726333	1	0.979415787
ILMN_1779984	ACE	ACE	0.925346611	0.336075032	-0.00153936	1	0.979415787
ILMN_1667018	ACE2	ACE2	0.370003253	0.543002495	-0.001017477	1	0.979415787
ILMN_2333219	ACHE	ACHE	9.708907845	0.00183377	0.003938701	1	0.979415787
ILMN_1780485	ACHE	ACHE	0.340682661	0.559435442	-0.000934807	1	0.979415787
ILMN_1699636	ACIN1	ACIN1	1.790750167	0.180834789	-0.006432097	1	0.979415787
ILMN_2371379	ACLY	ACLY	0.224074117	0.635953027	-0.001052683	1	0.979415787
ILMN_1749014	ACLY	ACLY	1.139006222	0.285862416	-0.004788205	1	0.979415787
ILMN_1727091	ACMSD	ACMSD	1.234937755	0.266448907	0.002983823	1	0.979415787
ILMN_1771348	ACN9	ACN9	0.351187469	0.553441701	-0.003242648	1	0.979415787
ILMN_2134039	ACN9	ACN9	0.38061365	0.537275004	0.005443591	1	0.979415787
ILMN_2121389	ACOT1	ACOT1	0.505973963	0.47688691	-0.001221771	1	0.979415787
ILMN_1739594	ACOT11	ACOT11	0.574445839	0.448497647	0.001524519	1	0.979415787
ILMN_1785474	ACOT12	ACOT12	4.269991313	0.038791129	-0.003192499	1	0.979415787
ILMN_2188959	ACOT2	ACOT2	0.808798699	0.368475654	-0.001325482	1	0.979415787
ILMN_1784756	ACOT7	ACOT7	1.704205657	0.191738886	-0.002057888	1	0.979415787
ILMN_2252621	ACOT7	ACOT7	0.572221295	0.449377581	-0.001873176	1	0.979415787
ILMN_2332250	ACOT7	ACOT7	3.760676424	0.052471348	-0.010627178	1	0.979415787
ILMN_1719178	ACOT7	ACOT7	1.307143045	0.252912575	-0.002221963	1	0.979415787
ILMN_1679600	ACOT8	ACOT8	1.507105482	0.219581296	-0.003814261	1	0.979415787
ILMN_2367070	ACOT9	ACOT9	0.337854181	0.561070456	0.002820416	1	0.979415787
ILMN_1658995	ACOT9	ACOT9	0.434761781	0.509661617	-0.004243849	1	0.979415787
ILMN_1765767	ACOX1	ACOX1	1.003506149	0.316463607	-0.00208117	1	0.979415787
ILMN_1743680	ACOXL	ACOXL	0.628087191	0.428057814	0.001199318	1	0.979415787
ILMN_2344956	ACP1	ACP1	3.420478364	0.064392352	-0.008729255	1	0.979415787
ILMN_2104830	ACP2	ACP2	0.43353321	0.510260329	0.003566957	1	0.979415787
ILMN_2306955	ACPL2	ACPL2	3.690249298	0.054731435	-0.010236956	1	0.979415787
ILMN_1758323	ACPP	ACPP	1.105926483	0.292969158	0.006527265	1	0.979415787
ILMN_1728331	ACPT	ACPT	0.726332342	0.394074609	0.012412521	1	0.979415787
ILMN_1784203	ACRBP	ACRBP	0.830488807	0.362131223	-0.011796107	1	0.979415787
ILMN_1666690	ACRC	ACRC	3.413386811	0.064669592	-0.005883452	1	0.979415787
ILMN_1654468	ACRV1	ACRV1	0.6667892	0.414173283	0.001963383	1	0.979415787
ILMN_2320277	ACRV1	ACRV1	0.383602134	0.535681712	-0.001147727	1	0.979415787
ILMN_2227011	ACSBG1	ACSBG1	3.008363898	0.082835863	-0.009700245	1	0.979415787
ILMN_1730002	ACSBG2	ACSBG2	2.328492349	0.127024851	-0.002286352	1	0.979415787
ILMN_1716832	ACSF3	ACSF3	1.850678513	0.1737045	0.001855193	1	0.979415787
ILMN_1684585	ACSL1	ACSL1	1.215773277	0.270191746	0.005763268	1	0.979415787
ILMN_1654414	ACSL3	ACSL3	1.014641053	0.313793548	-0.002186544	1	0.979415787
ILMN_1666096	ACSL3	ACSL3	1.165472526	0.280333471	-0.002385402	1	0.979415787
ILMN_2391458	ACSL4	ACSL4	1.892924287	0.168872459	-0.003191027	1	0.979415787
ILMN_1691714	ACSL4	ACSL4	0.622795456	0.43001037	0.001180145	1	0.979415787
ILMN_2370882	ACSL5	ACSL5	0.386498016	0.534145961	-0.002733736	1	0.979415787
ILMN_1807914	ACSL5	ACSL5	0.581800596	0.445607409	0.001263258	1	0.979415787
ILMN_1678517	ACSL5	ACSL5	5.654711401	0.017408539	-0.004744605	1	0.979415787
ILMN_2278242	ACSL6	ACSL6	1.119316374	0.290065704	0.002256539	1	0.979415787
ILMN_1730025	ACSL6	ACSL6	1.050071453	0.305490631	0.001870842	1	0.979415787
ILMN_2378555	ACSL6	ACSL6	1.197935541	0.273734688	0.002237371	1	0.979415787
ILMN_1685952	ACSM3	ACSM3	1.143009732	0.285017253	0.002208638	1	0.979415787
ILMN_1662738	ACSM3	ACSM3	4.333524294	0.037368796	0.00541422	1	0.979415787
ILMN_1771084	ACSM3	ACSM3	0.436932579	0.508606697	-0.002564215	1	0.979415787
ILMN_1791923	ACSM4	ACSM4	0.447284301	0.503627426	0.001166453	1	0.979415787
ILMN_2070792	ACSM5	ACSM5	1.327021008	0.249335876	0.004944532	1	0.979415787
ILMN_1697510	ACSS2	ACSS2	0.287737992	0.591673738	-0.002481017	1	0.979415787
ILMN_2254962	ACSS2	ACSS2	0.768610642	0.380647205	0.001432565	1	0.979415787
ILMN_1742859	ACSS2	ACSS2	1.197488485	0.273824228	-0.001614746	1	0.979415787
ILMN_1659885	ACSS3	ACSS3	2.408864732	0.120649834	0.002780968	1	0.979415787
ILMN_2125869	ACTA1	ACTA1	0.559514168	0.454456058	0.001470973	1	0.979415787
ILMN_1671703	ACTA2	ACTA2	0.913938185	0.339071657	-0.008210263	1	0.979415787
ILMN_1777296	ACTB	ACTB	1.167322314	0.279952117	-0.013164878	1	0.979415787
ILMN_1658660	ACTC1	ACTC1	2.247830268	0.133801895	-0.002868704	1	0.979415787
ILMN_1829919	ACTC1	ACTC1	0.206954175	0.649165237	0.000659991	1	0.979415787
ILMN_2053178	ACTG1	ACTG1	0.739932662	0.38968245	-0.003831211	1	0.979415787
ILMN_1795325	ACTG2	ACTG2	0.551855038	0.457560716	0.001312875	1	0.979415787
ILMN_1717900	ACTL7A	ACTL7A	1.881130765	0.170205685	-0.001833571	1	0.979415787
ILMN_2232177	ACTN1	ACTN1	4.01456123	0.045108959	-0.017622601	1	0.979415787
ILMN_1654422	ACTN2	ACTN2	0.851575701	0.356106961	0.002959321	1	0.979415787
ILMN_1725534	ACTN4	ACTN4	0.253619117	0.614538196	0.001104812	1	0.979415787
ILMN_1695821	ACTR1B	ACTR1B	1.213067057	0.270725549	-0.00520377	1	0.979415787
ILMN_2388605	ACTR2	ACTR2	0.801627762	0.370607141	-0.006298901	1	0.979415787
ILMN_2260392	ACTR3B	ACTR3B	2.910686466	0.087994413	-0.005075171	1	0.979415787
ILMN_2346451	ACTR3B	ACTR3B	0.211666654	0.645464222	-0.000756678	1	0.979415787
ILMN_1787513	ACTR3B	ACTR3B	2.444306159	0.11795203	-0.00734992	1	0.979415787
ILMN_1680941	ACTR3B	ACTR3B	0.611584183	0.43419196	0.001779326	1	0.979415787
ILMN_1689162	ACTR8	ACTR8	1.447533941	0.228924065	-0.003631721	1	0.979415787
ILMN_1815392	ACTRT1	ACTRT1	2.308851537	0.128639064	0.02683157	1	0.979415787
ILMN_1670912	ACVR2A	ACVR2A	0.389004663	0.532823058	0.001361062	1	0.979415787
ILMN_2152711	ACVR2A	ACVR2A	0.457347589	0.498866197	0.003290433	1	0.979415787
ILMN_1824337	ACVR2B	ACVR2B	1.12210707	0.289465199	0.001811654	1	0.979415787
ILMN_1686432	ACYP1	ACYP1	0.289408745	0.59059967	0.000893936	1	0.979415787
ILMN_1697550	ACYP2	ACYP2	0.549359829	0.458579386	-0.001300804	1	0.979415787
ILMN_2158705	ACYP2	ACYP2	2.881223014	0.089617932	-0.009116012	1	0.979415787
ILMN_1803686	ADA	ADA	0.345376896	0.556741897	0.003115968	1	0.979415787
ILMN_1745108	ADAD2	ADAD2	1.866742787	0.171848599	-0.002723243	1	0.979415787
ILMN_1725043	ADAL	ADAL	2.259544928	0.132793078	-0.003752952	1	0.979415787
ILMN_2148360	ADAM10	ADAM10	0.478056774	0.489303839	0.001554396	1	0.979415787
ILMN_1718946	ADAM10	ADAM10	1.140807404	0.285481784	-0.005894445	1	0.979415787
ILMN_1711374	ADAM11	ADAM11	0.260793502	0.609575532	0.000809224	1	0.979415787
ILMN_1705689	ADAM12	ADAM12	1.4533727	0.227987544	-0.005199395	1	0.979415787
ILMN_2384544	ADAM15	ADAM15	0.25987996	0.610202636	-0.00274861	1	0.979415787
ILMN_1751500	ADAM15	ADAM15	0.832854592	0.361448391	-0.004805248	1	0.979415787
ILMN_2121068	ADAM17	ADAM17	0.233474292	0.628959575	0.005089162	1	0.979415787
ILMN_1765779	ADAM17	ADAM17	0.934075531	0.333806135	-0.002791631	1	0.979415787
ILMN_1682225	ADAM19	ADAM19	1.1871164	0.275911985	-0.003135471	1	0.979415787
ILMN_1713751	ADAM19	ADAM19	1.087928011	0.296930751	0.007354547	1	0.979415787
ILMN_1662675	ADAM2	ADAM2	6.23302114	0.012538963	0.003952906	1	0.979415787
ILMN_1706302	ADAM22	ADAM22	0.242865111	0.622144396	-0.000605243	1	0.979415787
ILMN_2351754	ADAM22	ADAM22	2.467703025	0.116207637	-0.004638582	1	0.979415787
ILMN_1664236	ADAM28	ADAM28	0.917717037	0.338075119	0.002614645	1	0.979415787
ILMN_1802100	ADAM28	ADAM28	0.831256912	0.361909331	0.003031138	1	0.979415787
ILMN_2194158	ADAM29	ADAM29	0.507229206	0.476340778	0.00281526	1	0.979415787
ILMN_2100871	ADAM30	ADAM30	3.653014335	0.055967832	0.003337435	1	0.979415787
ILMN_1703383	ADAM32	ADAM32	0.320536197	0.571285588	-0.000999971	1	0.979415787
ILMN_1798045	ADAM32	ADAM32	1.036597202	0.308614195	-0.00135648	1	0.979415787
ILMN_1651657	ADAM33	ADAM33	0.793297431	0.373104914	0.001948789	1	0.979415787
ILMN_1671297	ADAM33	ADAM33	1.254640382	0.262668037	-0.004087378	1	0.979415787
ILMN_1795204	ADAM3A		2.381700718	0.122763832	0.0027659	1	0.979415787
ILMN_1685531	ADAM5		0.321997949	0.570409418	0.001168488	1	0.979415787
ILMN_1764554	ADAM5		1.538350447	0.214863505	0.002229052	1	0.979415787
ILMN_2302214	ADAM5P	ADAM5P	1.072367427	0.300411312	0.001519779	1	0.979415787
ILMN_1750294	ADAM7	ADAM7	0.752757676	0.385604536	-0.004153856	1	0.979415787
ILMN_1708348	ADAM8	ADAM8	0.433028751	0.510506516	-0.002894666	1	0.979415787
ILMN_1716909	ADAMDEC1	ADAMDEC1	0.919163549	0.337694693	0.001560591	1	0.979415787
ILMN_1751168	ADAMTS10	ADAMTS10	2.209560065	0.13715778	-0.002614658	1	0.979415787
ILMN_2286570	ADAMTS13	ADAMTS13	1.863258874	0.17224915	0.002142466	1	0.979415787
ILMN_1873412	ADAMTS14	ADAMTS14	4.040010119	0.044433555	0.004542112	1	0.979415787
ILMN_2358134	ADAMTS14	ADAMTS14	0.271319288	0.602448153	-0.001032892	1	0.979415787
ILMN_1683781	ADAMTS15	ADAMTS15	0.56524679	0.452153922	0.001406531	1	0.979415787
ILMN_1770152	ADAMTS18	ADAMTS18	4.671723986	0.030663132	0.003673842	1	0.979415787
ILMN_1656171	ADAMTS19	ADAMTS19	0.908843454	0.340421471	0.003738572	1	0.979415787
ILMN_1796628	ADAMTS2	ADAMTS2	0.414618342	0.519634676	-0.001122133	1	0.979415787
ILMN_1811765	ADAMTS2	ADAMTS2	0.408916133	0.522520147	0.001160283	1	0.979415787
ILMN_1791795	ADAMTS20	ADAMTS20	1.042350001	0.307275553	0.001020936	1	0.979415787
ILMN_1787908	ADAMTS20	ADAMTS20	0.782851062	0.3762706	0.001511166	1	0.979415787
ILMN_1651717	ADAMTS20	ADAMTS20	0.52673614	0.467982296	-0.001052817	1	0.979415787
ILMN_1767362	ADAMTS6	ADAMTS6	0.289905955	0.590280803	-0.001333041	1	0.979415787
ILMN_2211790	ADAMTS7	ADAMTS7	1.824943806	0.176725927	-0.002153585	1	0.979415787
ILMN_1805543	ADAMTS9	ADAMTS9	0.692074077	0.405459805	0.001500213	1	0.979415787
ILMN_1727084	ADAMTSL1	C9orf94	0.262188273	0.608620752	0.000938331	1	0.979415787
ILMN_1705250	ADAMTSL1	ADAMTSL1	0.402075688	0.526019228	-0.000978448	1	0.979415787
ILMN_1722621	ADAMTSL1	ADAMTSL1	0.206922352	0.649190402	-0.000594324	1	0.979415787
ILMN_1798690	ADAMTSL3	ADAMTSL3	0.834920719	0.3608535	-0.002129868	1	0.979415787
ILMN_1687035	ADAMTSL4	ADAMTSL4	2.157875291	0.141840702	0.005106217	1	0.979415787
ILMN_1777683	ADAMTSL4	ADAMTSL4	0.528890425	0.467073722	-0.001859695	1	0.979415787
ILMN_1762294	ADAMTSL4	ADAMTSL4	2.726851248	0.098673652	0.005701601	1	0.979415787
ILMN_1793040	ADAMTSL5	ADAMTSL5	0.245712089	0.620110643	-0.001521973	1	0.979415787
ILMN_1776777	ADAR	ADAR	2.577671634	0.108380979	0.010379882	1	0.979415787
ILMN_1697628	ADARB1	ADARB1	3.535415214	0.060071292	-0.006201992	1	0.979415787
ILMN_1657442	ADARB1	ADARB1	1.530087468	0.216099318	-0.002044771	1	0.979415787
ILMN_1749493	ADARB2	ADARB2	2.92385285	0.087279237	-0.004283406	1	0.979415787
ILMN_1806275	ADAT3	ADAT3	1.08514728	0.297548921	-0.00339316	1	0.979415787
ILMN_1659599	ADC	ADC	1.088168045	0.296877468	-0.001051112	1	0.979415787
ILMN_1698777	ADCK1	ADCK1	0.683957835	0.408227181	-0.004036369	1	0.979415787
ILMN_1700349	ADCK4	ADCK4	2.231457311	0.13522625	0.005740327	1	0.979415787
ILMN_2120555	ADCY1	ADCY1	1.20307248	0.272708452	0.001633727	1	0.979415787
ILMN_1742073	ADCY1	ADCY1	0.595840707	0.4401694	0.001857934	1	0.979415787
ILMN_1810691	ADCY2	ADCY2	0.817524062	0.365905068	0.002690487	1	0.979415787
ILMN_1676893	ADCY3	ADCY3	0.87044816	0.350831269	-0.00455672	1	0.979415787
ILMN_2311674	ADCY6	ADCY6	1.688684877	0.193774422	-0.002285868	1	0.979415787
ILMN_1655935	ADCY7	ADCY7	0.888567348	0.345865839	-0.004444979	1	0.979415787
ILMN_1754440	ADCY8	ADCY8	3.915160938	0.047852433	-0.003509518	1	0.979415787
ILMN_1654287	ADCY9	ADCY9	3.468282794	0.06255622	-0.010075533	1	0.979415787
ILMN_1763344	ADCYAP1	ADCYAP1	1.745181169	0.186483675	-0.002492601	1	0.979415787
ILMN_1711736	ADCYAP1R1	ADCYAP1R1	0.608303504	0.435427287	0.001096976	1	0.979415787
ILMN_2356786	ADD1	ADD1	0.428980775	0.512489491	-0.002682355	1	0.979415787
ILMN_1759252	ADD1	ADD1	0.348917909	0.554726315	-0.002321537	1	0.979415787
ILMN_1787378	ADD3	ADD3	0.254741599	0.613755984	-0.0053667	1	0.979415787
ILMN_2311278	ADD3	ADD3	3.303854819	0.069117506	-0.018621719	1	0.979415787
ILMN_2138765	PLIN2	ADFP	1.351784808	0.244966337	0.006260982	1	0.979415787
ILMN_1764309	ADH1A	ADH1A	0.423949756	0.514972744	0.000856302	1	0.979415787
ILMN_1738604	ADH5	ADH5	2.395097164	0.121716187	-0.004120553	1	0.979415787
ILMN_1691175	ADH6	ADH6	3.957688611	0.046657728	0.002970289	1	0.979415787
ILMN_1702858	ADHFE1	ADHFE1	1.177356688	0.277894779	-0.007499689	1	0.979415787
ILMN_1813975	ADI1	ADI1	0.900558194	0.342632083	-0.001663935	1	0.979415787
ILMN_2096322	ADIPOR1	ADIPOR1	4.905436372	0.026772286	-0.01228507	1	0.979415787
ILMN_1688322	ADIPOR1	ADIPOR1	4.38137435	0.03633369	-0.015012289	1	0.979415787
ILMN_2224833	ADIPOR2	ADIPOR2	0.898898094	0.343077344	-0.004920194	1	0.979415787
ILMN_1768062	ADK	ADK	3.128612048	0.07692921	-0.00549693	1	0.979415787
ILMN_2358628	ADK	ADK	0.822550882	0.364435402	-0.001288102	1	0.979415787
ILMN_1801020	ADK	ADK	1.602788376	0.205508504	-0.005339195	1	0.979415787
ILMN_1702933	ADM2	ADM2	1.569360085	0.210299969	0.003219293	1	0.979415787
ILMN_1657993	ADNP	ADNP	0.251140668	0.616273041	0.002885747	1	0.979415787
ILMN_1666019	ADNP	ADNP	1.562972736	0.211230485	-0.007318464	1	0.979415787
ILMN_2275396	ADORA1	ADORA1	4.019022533	0.044989781	0.003108954	1	0.979415787
ILMN_1747227	ADORA1	ADORA1	0.619743472	0.431142629	0.001806226	1	0.979415787
ILMN_1730710	ADORA3	ADORA3	0.771294966	0.379816742	0.003532307	1	0.979415787
ILMN_1793959	ADPGK	ADPGK	0.675539101	0.411127064	-0.00348774	1	0.979415787
ILMN_1794512	ADPRH	ADPRH	0.436634793	0.508751186	-0.003994775	1	0.979415787
ILMN_1795788	ADPRHL1	ADPRHL1	0.878484567	0.34861708	-0.001396433	1	0.979415787
ILMN_1788530	ADPRHL1	ADPRHL1	1.250515864	0.263453973	0.002171685	1	0.979415787
ILMN_1813598	ADRA1A	ADRA1A	0.716156414	0.397407576	-0.001199901	1	0.979415787
ILMN_1780551	ADRA1A	ADRA1A	0.974024917	0.323678424	-0.002022081	1	0.979415787
ILMN_1669227	ADRA1A	ADRA1A	1.184463836	0.276449117	-0.002391066	1	0.979415787
ILMN_1679754	ADRA1B	ADRA1B	2.084315067	0.148818959	-0.003067454	1	0.979415787
ILMN_1659371	ADRA2A	ADRA2A	2.883572984	0.089487257	-0.003647515	1	0.979415787
ILMN_1677868	ADRA2B	ADRA2B	1.038078008	0.308268898	-0.003813879	1	0.979415787
ILMN_1707445	ADRA2C	ADRA2C	0.238403432	0.625361626	0.00065125	1	0.979415787
ILMN_1733963	ADRA2C	ADRA2C	0.636466735	0.424993147	0.003917478	1	0.979415787
ILMN_1804255	ADRB1	ADRB1	2.044520959	0.152755062	0.001790281	1	0.979415787
ILMN_1673330	ADRBK1		0.354238904	0.551723342	-0.00095029	1	0.979415787
ILMN_2389013	ADRM1	ADRM1	0.392363559	0.531059624	0.002145449	1	0.979415787
ILMN_1760143	ADRM1	ADRM1	2.744060913	0.097616412	0.012251	1	0.979415787
ILMN_2092664	ADSS	ADSS	0.590553636	0.442205111	0.004473592	1	0.979415787
ILMN_1720235	ADSSL1	ADSSL1	0.942285686	0.331690714	-0.002753747	1	0.979415787
ILMN_1736178	AEBP1	AEBP1	1.091221716	0.296200675	-0.005020733	1	0.979415787
ILMN_1712944	AES	AES	4.006637394	0.045321455	-0.012546023	1	0.979415787
ILMN_2333107	AES	AES	2.648994632	0.103615408	-0.013925741	1	0.979415787
ILMN_1707958	AES	AES	2.770303114	0.096027975	-0.00299944	1	0.979415787
ILMN_1660424	AFAP1	AFAP1	0.865398458	0.352232368	0.001721081	1	0.979415787
ILMN_1701998	AFAP1	AFAP1	2.175936687	0.140184141	-0.00594171	1	0.979415787
ILMN_1651235	AFAP1	AFAP1	1.32215154	0.250206281	-0.001698382	1	0.979415787
ILMN_1694140	AFAP1L1	AFAP1L1	0.314663022	0.574832766	0.000943268	1	0.979415787
ILMN_1730995	AFAP1L2	AFAP1L2	1.762311316	0.184336484	-0.005917333	1	0.979415787
ILMN_1769563	AFARP1		1.324121406	0.249853725	-0.001865127	1	0.979415787
ILMN_1673119	AFF1	AFF1	0.358389268	0.549402159	-0.001616787	1	0.979415787
ILMN_1725889	AFF2	AFF2	1.964874144	0.160992995	-0.002398137	1	0.979415787
ILMN_1775235	AFF3	AFF3	0.421037852	0.51641963	0.003776972	1	0.979415787
ILMN_1705447	AFG3L1		1.122735241	0.289330247	-0.00491706	1	0.979415787
ILMN_1699172	AFG3L1		1.181836606	0.276982416	-0.004232032	1	0.979415787
ILMN_2095653	AFMID	AFMID	0.234119056	0.628486288	-0.001501076	1	0.979415787
ILMN_1707551	AFMID	AFMID	0.564085098	0.452618961	-0.00016172	1	0.979415787
ILMN_1782204	AFP	AFP	0.274061484	0.600620215	0.000936714	1	0.979415787
ILMN_1767722	AFTPH	AFTPH	1.355864312	0.24425552	-0.004196391	1	0.979415787
ILMN_1802631	AGA	AGA	0.843671326	0.358348876	0.005521732	1	0.979415787
ILMN_1887648	AGBL1		0.792135838	0.373455075	-0.001664652	1	0.979415787
ILMN_2290776	AGBL5	AGBL5	4.989470166	0.025502016	-0.005201683	1	0.979415787
ILMN_1729777	AGER	AGER	1.331273333	0.248578817	-0.004313725	1	0.979415787
ILMN_1690829	AGER	AGER	3.058507951	0.080315388	-0.005643539	1	0.979415787
ILMN_2064917	AGGF1	AGGF1	0.858596958	0.354131621	-0.002715627	1	0.979415787
ILMN_1776153	AGGF1	AGGF1	0.242163396	0.622647944	-0.00139577	1	0.979415787
ILMN_1772645	AGK	AGK	1.73297487	0.188031425	-0.004205554	1	0.979415787
ILMN_1680343	AGL	AGL	0.502193357	0.478537962	-0.001373219	1	0.979415787
ILMN_2371825	AGL	AGL	0.218519682	0.640170168	0.004776859	1	0.979415787
ILMN_1717468	AGL	AGL	5.905909642	0.015090171	-0.004150933	1	0.979415787
ILMN_2274377	AGL	AGL	1.768289079	0.183593961	-0.00239309	1	0.979415787
ILMN_1707169	AGMAT	AGMAT	3.021145176	0.082185413	-0.008578474	1	0.979415787
ILMN_1779109	AGPAT1		0.318987494	0.57221676	-0.000921028	1	0.979415787
ILMN_1697790	AGPAT1		0.380491792	0.537340155	-0.00088474	1	0.979415787
ILMN_1679520	AGPAT1		2.91306983	0.087864484	-0.011905502	1	0.979415787
ILMN_1681081	AGPAT2	AGPAT2	2.321614245	0.12758756	-0.008881519	1	0.979415787
ILMN_1654010	AGPAT3	AGPAT3	1.373897818	0.241143312	-0.007189057	1	0.979415787
ILMN_1732672	AGPAT4	AGPAT4	3.308117257	0.068938432	-0.002679553	1	0.979415787
ILMN_1730504	AGPAT4	AGPAT4	0.486347355	0.485561206	-0.004290618	1	0.979415787
ILMN_1662049	AGPAT5	AGPAT5	0.575871171	0.447935256	-0.004673334	1	0.979415787
ILMN_1698209	AGPS	AGPS	0.785536652	0.375453165	0.003576986	1	0.979415787
ILMN_1814151	AGR2	AGR2	0.44330629	0.505530952	0.002415071	1	0.979415787
ILMN_2050246	AGR3	AGR3	2.572310157	0.108748816	0.002545143	1	0.979415787
ILMN_1728787	AGR3	AGR3	0.254670359	0.613805564	0.000885295	1	0.979415787
ILMN_1770336	AGRP	AGRP	0.397224768	0.528525994	-0.001457766	1	0.979415787
ILMN_1714253	AGRP	AGRP	0.469874097	0.493045096	-0.001859408	1	0.979415787
ILMN_1813530	AGT	AGT	0.937239444	0.332988799	0.001491338	1	0.979415787
ILMN_1802458	AGTRAP	AGTRAP	2.072676667	0.149958135	0.007606741	1	0.979415787
ILMN_1700183	APLNR	APLNR	1.226958936	0.267999269	0.001691891	1	0.979415787
ILMN_1783963	AGXT2	AGXT2	3.229583249	0.07231909	0.002923155	1	0.979415787
ILMN_2134801	AGXT2L1	AGXT2L1	0.623297877	0.429824408	-0.001300161	1	0.979415787
ILMN_1757807	AGXT2L1	AGXT2L1	1.324073608	0.249862272	0.001811087	1	0.979415787
ILMN_1686370	AGXT2L2	AGXT2L2	0.770030342	0.380207666	-0.005619816	1	0.979415787
ILMN_1666679	AHCTF1	AHCTF1P	4.152316996	0.041577594	0.003406029	1	0.979415787
ILMN_1770412	AHCYL1	AHCYL1	0.286327575	0.592583575	0.002293346	1	0.979415787
ILMN_1712786	AHCYL2	AHCYL2	0.92139044	0.337110153	-0.004007873	1	0.979415787
ILMN_1680111	AHDC1	AHDC1	8.807880055	0.002999323	-0.007897146	1	0.979415787
ILMN_2162799	AHR	AHR	7.103190868	0.007694685	-0.011654797	1	0.979415787
ILMN_1782679	AHRR	AHRR	0.38012567	0.537535988	-0.000922456	1	0.979415787
ILMN_1703617	AHSA1	AHSA1	0.469332588	0.49329437	0.002868608	1	0.979415787
ILMN_1730625	AHSG	AHSG	0.203968733	0.651536291	-0.000929815	1	0.979415787
ILMN_1771827	AIF1		2.046938786	0.152512576	0.003161497	1	0.979415787
ILMN_1668408	AIFM1	AIFM1	0.91397637	0.339061567	-0.002722454	1	0.979415787
ILMN_1667183	AIFM1	AIFM1	3.640246313	0.05639859	-0.006442423	1	0.979415787
ILMN_1712639	AIFM2	AIFM2	2.238624392	0.134600678	0.003862617	1	0.979415787
ILMN_1704173	AIFM3	AIFM3	0.900301876	0.34270078	-0.003758011	1	0.979415787
ILMN_1776916	AIM1L		2.602063007	0.10672471	0.003391236	1	0.979415787
ILMN_2415292	AIPL1	AIPL1	2.553408899	0.110056564	-0.003466022	1	0.979415787
ILMN_2261519	AIRE	AIRE	1.069972774	0.300951595	0.013598233	1	0.979415787
ILMN_1791236	AIRE	AIRE	0.302175727	0.582521639	0.000813302	1	0.979415787
ILMN_1723521	AJAP1	AJAP1	0.371254068	0.542321486	-0.001076922	1	0.979415787
ILMN_2242299	AJAP1	AJAP1	0.498483301	0.480167306	-0.001868063	1	0.979415787
ILMN_1670542	AK2	AK2	1.022253672	0.311985028	0.004683176	1	0.979415787
ILMN_1655645	AK2	AK2	0.209339341	0.647285715	-0.001704544	1	0.979415787
ILMN_1778173	AK3	AK3	0.838204131	0.359910896	-0.003812759	1	0.979415787
ILMN_1656593	AK5	AK5	0.372758721	0.541504356	-0.001083745	1	0.979415787
ILMN_2387712	AK5	AK5	1.695204192	0.19291636	-0.003649391	1	0.979415787
ILMN_1684305	AK7	AK7	0.410172236	0.521882098	-0.001209432	1	0.979415787
ILMN_1662598	AKAP1	AKAP1	1.469248309	0.225464331	0.003121979	1	0.979415787
ILMN_1718808	AKAP10	AKAP10	0.509167259	0.475499566	-0.005551309	1	0.979415787
ILMN_2280189	AKAP11	AKAP11	0.466012985	0.494827123	-0.004222406	1	0.979415787
ILMN_1684836	AKAP12	AKAP12	0.317133406	0.573335477	0.001395763	1	0.979415787
ILMN_2308950	AKAP12	AKAP12	0.650980163	0.419762463	-0.001918063	1	0.979415787
ILMN_1709101	AKAP13	AKAP13	1.079055908	0.298908852	-0.00292091	1	0.979415787
ILMN_1752247	AKAP13	AKAP13	0.748945285	0.386810365	-0.004703166	1	0.979415787
ILMN_1802537	AKAP14	AKAP14	0.71248964	0.398618549	0.001364155	1	0.979415787
ILMN_1675507	AKAP2	PALM2	2.377152237	0.123121808	0.002690501	1	0.979415787
ILMN_1691959	AKAP2	AKAP2	1.538669136	0.21481601	0.005584279	1	0.979415787
ILMN_1808905	AKAP3	AKAP3	1.853822	0.173339527	0.002661772	1	0.979415787
ILMN_2268556	AKAP4	AKAP4	0.595128777	0.440442677	-0.001265528	1	0.979415787
ILMN_2253207	AKAP4	AKAP4	3.677748307	0.055143273	0.004719651	1	0.979415787
ILMN_1690818	AKAP5	AKAP5	3.202383097	0.073531053	-0.002929743	1	0.979415787
ILMN_1733690	AKAP7	AKAP7	0.853524677	0.355557132	-0.004836691	1	0.979415787
ILMN_2410406	AKAP7	AKAP7	0.331450269	0.564806362	0.001070371	1	0.979415787
ILMN_1741572	AKAP8	AKAP8	0.812262321	0.367452239	-0.00351714	1	0.979415787
ILMN_1770673	AKNA	AKNA	0.229451376	0.631930924	-0.002414178	1	0.979415787
ILMN_1774938	AKR1A1	AKR1A1	0.48137546	0.48779995	-0.001356633	1	0.979415787
ILMN_1701731	AKR1B1	AKR1B1	0.576463809	0.447701743	-0.003736744	1	0.979415787
ILMN_1662507	AKR1C1	AKR1C1	1.706260057	0.191471329	0.001938476	1	0.979415787
ILMN_1773417	AKR1C2	AKR1C2	2.116875997	0.145683438	0.002256451	1	0.979415787
ILMN_2412336	AKR1C2	AKR1C2	4.618978504	0.031620063	0.007124753	1	0.979415787
ILMN_1730191	AKR1C2	AKR1C2	0.746180023	0.38768836	0.00129349	1	0.979415787
ILMN_1668880	AKR1C4	AKR1C4	0.203852132	0.651629319	-0.000802641	1	0.979415787
ILMN_1692661	AKR1D1	AKR1D1	1.162081326	0.28103431	0.002146951	1	0.979415787
ILMN_2388507	AKT1	AKT1	0.268669525	0.604225666	-0.002465009	1	0.979415787
ILMN_1748661	AKT1	AKT1	0.285857333	0.592887562	0.001802422	1	0.979415787
ILMN_1726906	AKT1S1	AKT1S1	1.030466448	0.310049138	-0.00189758	1	0.979415787
ILMN_1743347	AKT2	AKT2	2.079269475	0.14931162	-0.002781263	1	0.979415787
ILMN_1757130	AKT3	AKT3	1.065347377	0.301998733	-0.003007262	1	0.979415787
ILMN_2325612	AKT3	AKT3	0.641032406	0.423337195	0.001596954	1	0.979415787
ILMN_1665982	AKTIP	AKTIP	0.2110851	0.64591824	-0.002168197	1	0.979415787
ILMN_1747577	ALAD	ALAD	0.30627704	0.579973779	-0.003420971	1	0.979415787
ILMN_1679898	ALAD	ALAD	0.355856834	0.550816297	0.000924524	1	0.979415787
ILMN_1700047	ALAS1	ALAS1	0.265872426	0.606114121	0.000934923	1	0.979415787
ILMN_1728309	ALAS1	ALAS1	2.811081267	0.093615259	0.002946411	1	0.979415787
ILMN_1708323	ALAS2	ALAS2	1.053053218	0.30480495	-0.005674915	1	0.979415787
ILMN_2367126	ALAS2	ALAS2	0.815445025	0.366515308	-0.027505987	1	0.979415787
ILMN_2271875	ALAS2	ALAS2	0.339613218	0.560052565	-0.00145825	1	0.979415787
ILMN_1670870	ALCAM	ALCAM	0.676387952	0.410833301	0.003810611	1	0.979415787
ILMN_2302716	ALDH18A1	ALDH18A1	0.895188474	0.344075143	-0.005462728	1	0.979415787
ILMN_1748538	ALDH1A2	ALDH1A2	3.33454954	0.06783898	0.003271036	1	0.979415787
ILMN_2383707	ALDH1A2	ALDH1A2	0.442304361	0.50601233	0.000954378	1	0.979415787
ILMN_2182980	ALDH1L2	ALDH1L2	0.518944724	0.47129218	-0.001996738	1	0.979415787
ILMN_1667564	ALDH3A2	ALDH3A2	0.231614568	0.630329226	-0.001016001	1	0.979415787
ILMN_1794825	ALDH3A2	ALDH3A2	8.835198555	0.002954755	-0.009190011	1	0.979415787
ILMN_2401641	ALDH3A2	ALDH3A2	3.79721142	0.051338016	-0.011302979	1	0.979415787
ILMN_1727965	ALDH3B1	ALDH3B1	2.728728616	0.098557715	-0.003425197	1	0.979415787
ILMN_1728662	ALDH3B1	ALDH3B1	1.251783731	0.263212068	0.007671037	1	0.979415787
ILMN_1761514	ALDH3B2	ALDH3B2	7.017286713	0.008072647	-0.004387769	1	0.979415787
ILMN_1763666	ALDH3B2	ALDH3B2	2.264599618	0.132360416	0.002606774	1	0.979415787
ILMN_2244841	ALDH4A1	ALDH4A1	0.588835762	0.442869676	-0.002019326	1	0.979415787
ILMN_2406557	ALDH4A1	ALDH4A1	1.582011876	0.208471137	-0.002179032	1	0.979415787
ILMN_2372403	ALDH5A1	ALDH5A1	0.350980282	0.55355874	-0.001364734	1	0.979415787
ILMN_2372398	ALDH5A1	ALDH5A1	1.130440466	0.287681406	-0.005892535	1	0.979415787
ILMN_1785284	ALDH6A1	ALDH6A1	3.686408219	0.054857629	-0.007653229	1	0.979415787
ILMN_2365176	ALDH8A1	ALDH8A1	0.346093139	0.556333085	0.003697054	1	0.979415787
ILMN_1681938	ALDH8A1	ALDH8A1	1.701182406	0.192133417	-0.001972077	1	0.979415787
ILMN_1699258	ALDH8A1	ALDH8A1	0.629035537	0.427709306	-0.001422119	1	0.979415787
ILMN_1761804	ALDH9A1	ALDH9A1	1.374808779	0.240987384	-0.004278248	1	0.979415787
ILMN_1736700	ALDOA	ALDOA	2.565625461	0.109209357	-0.016290175	1	0.979415787
ILMN_2251253	ALDOA	ALDOA	0.998796043	0.317602006	-0.002079772	1	0.979415787
ILMN_1755974	ALDOC	ALDOC	0.351275716	0.553391865	-0.004005141	1	0.979415787
ILMN_1718093	ALG1	ALG1	0.708783858	0.399847837	-0.003131485	1	0.979415787
ILMN_2147503	ALG13	ALG13	0.348525558	0.554948965	-0.000972927	1	0.979415787
ILMN_1743635	ALG14	ALG14	2.062269156	0.150985186	-0.004499052	1	0.979415787
ILMN_2191822	ALG14	ALG14	1.383621555	0.239485227	-0.003838319	1	0.979415787
ILMN_1737945	ALG2	ALG2	1.651473627	0.198758481	0.002037799	1	0.979415787
ILMN_1722688	ALG2	ALG2	1.612371405	0.204158776	0.003263103	1	0.979415787
ILMN_1711886	ALG3	ALG3	0.223411591	0.636452662	0.001691485	1	0.979415787
ILMN_1806845	ALG3	ALG3	0.282762964	0.594895965	0.000874332	1	0.979415787
ILMN_1664449	ALG5	ALG5	0.467777667	0.494011326	0.007241318	1	0.979415787
ILMN_1685413	ALG8	ALG8	0.970968312	0.324438803	-0.00229352	1	0.979415787
ILMN_1732809	ALG9	ALG9	1.459628987	0.226989162	-0.006553071	1	0.979415787
ILMN_1753135	ALK	ALK	1.697397122	0.192628729	-0.001719255	1	0.979415787
ILMN_1758038	ALKBH1	ALKBH1	1.0145938	0.313804816	-0.003638225	1	0.979415787
ILMN_2375973	ALKBH1	ALKBH1	2.934150088	0.086724296	-0.007139413	1	0.979415787
ILMN_1690252	ALKBH2	ALKBH2	0.875177524	0.349525928	-0.003932378	1	0.979415787
ILMN_2134062	ALKBH3	ALKBH3	2.528590356	0.111800053	-0.003454397	1	0.979415787
ILMN_1805673	ALKBH4	ALKBH4	1.393636925	0.237791869	-0.004243566	1	0.979415787
ILMN_1779190	ALKBH8	ALKBH8	1.363297231	0.242966859	-0.00358805	1	0.979415787
ILMN_1796946	ALLC	ALLC	0.363372363	0.546639251	-0.00084959	1	0.979415787
ILMN_1784583	ALLC	ALLC	3.658217299	0.0557933	0.003067829	1	0.979415787
ILMN_1681046	ALLC	ALLC	0.534138668	0.464872056	-0.001180085	1	0.979415787
ILMN_1709474	ALMS1	ALMS1	1.136711074	0.286348368	-0.005105971	1	0.979415787
ILMN_1713731	ALOX12	ALOX12	0.656699763	0.417727474	-0.009986588	1	0.979415787
ILMN_1692332	ALOX12B	ALOX12B	1.118474953	0.290247073	0.00322141	1	0.979415787
ILMN_2137544	ALOX12P2		1.925795452	0.165219179	0.002333439	1	0.979415787
ILMN_2403534	ALOX15	ALOX15	2.71467738	0.099429071	-0.003909226	1	0.979415787
ILMN_1751975	ALOX15B	ALOX15B	2.253627355	0.133301608	0.004599553	1	0.979415787
ILMN_1680996	ALOX5	ALOX5	0.527344455	0.46772545	0.005116295	1	0.979415787
ILMN_1678255	ALOXE3	ALOXE3	3.569446138	0.058851938	-0.002573303	1	0.979415787
ILMN_1811238	ALPK2	ALPK2	3.95513452	0.046728583	-0.006167978	1	0.979415787
ILMN_1734630	ALPK3	ALPK3	0.253780778	0.614425408	0.001098407	1	0.979415787
ILMN_1693789	ALPP	ALPP	0.521605324	0.470157699	0.008739133	1	0.979415787
ILMN_1750256	ALS2	ALS2	1.343002894	0.246505095	-0.004302989	1	0.979415787
ILMN_1700596	ALS2CL	ALS2CL	2.119137285	0.145468465	0.0024726	1	0.979415787
ILMN_1702322	ALS2CL	ALS2CL	0.570410407	0.450095878	-0.004855456	1	0.979415787
ILMN_1765674	ALS2CR12	ALS2CR12	2.782576313	0.095294764	-0.004585846	1	0.979415787
ILMN_1663897	ALS2CR16		0.373572186	0.54106353	-0.001746789	1	0.979415787
ILMN_1800958	ALS2CR4	ALS2CR4	1.295318512	0.255070125	-0.003551765	1	0.979415787
ILMN_1760889	ALS2CR8	ALS2CR8	1.433266914	0.231232016	-0.002743937	1	0.979415787
ILMN_1729325	ALX3	ALX3	0.284845156	0.593542973	-0.001251986	1	0.979415787
ILMN_1803384	ALX4	ALX4	1.863542259	0.172216529	-0.002618243	1	0.979415787
ILMN_2194619	AMAC1L2	AMAC1L2	1.061070054	0.302971257	-0.002926349	1	0.979415787
ILMN_1759670	AMACR	AMACR	1.035518115	0.308866136	-0.003076245	1	0.979415787
ILMN_2367172	AMACR	AMACR	0.631107594	0.426949332	-0.002017763	1	0.979415787
ILMN_1792741	AMACR	C1QTNF3	0.52851168	0.467233253	-0.00212626	1	0.979415787
ILMN_1794384	AMBN	AMBN	1.093609245	0.295672898	0.001921916	1	0.979415787
ILMN_1688019	AMBN	AMBN	2.47087083	0.115973655	-0.002513479	1	0.979415787
ILMN_1751092	AMBN	AMBN	0.218662829	0.64006067	-0.000704399	1	0.979415787
ILMN_1695446	AMBP	AMBP	0.313470611	0.575558248	-0.001213886	1	0.979415787
ILMN_1788462	AMD1	AMD1	0.693097286	0.405112873	0.010104968	1	0.979415787
ILMN_1667994	AMD1	AMD1	2.611042801	0.106121958	-0.010950803	1	0.979415787
ILMN_1788239	AMDHD1	AMDHD1	2.380907679	0.122826163	-0.003943235	1	0.979415787
ILMN_1695759	AMDHD2	AMDHD2	2.766501597	0.096256326	-0.007927192	1	0.979415787
ILMN_1723116	AMFR	AMFR	0.524154618	0.469074801	-0.006890904	1	0.979415787
ILMN_1666258	AMFR	AMFR	2.608681731	0.106280078	-0.007323445	1	0.979415787
ILMN_1736412	AMHR2	AMHR2	0.508618721	0.475737413	-0.001058488	1	0.979415787
ILMN_1778723	AMICA1	AMICA1	0.309594976	0.577928831	-0.004737966	1	0.979415787
ILMN_1738233	AMIGO3	AMIGO3	0.873734306	0.349923565	-0.001796898	1	0.979415787
ILMN_1670506	AMMECR1	AMMECR1	0.392762078	0.530851098	0.001467578	1	0.979415787
ILMN_1779374	AMMECR1	AMMECR1	0.205159694	0.650587932	0.002597645	1	0.979415787
ILMN_2394242	AMMECR1	AMMECR1	0.439051609	0.507580559	-0.002867129	1	0.979415787
ILMN_1683901	AMN	AMN	0.578293421	0.446982024	-0.001055357	1	0.979415787
ILMN_1750880	AMN1	AMN1	1.309310208	0.252519584	0.001679046	1	0.979415787
ILMN_1748141	AMOTL1		2.555087753	0.10993971	0.005250725	1	0.979415787
ILMN_1701589	AMPD2	AMPD2	0.451711007	0.501523542	0.001080556	1	0.979415787
ILMN_1696830	AMPD2	AMPD2	0.274729875	0.600176435	0.00119897	1	0.979415787
ILMN_1786899	AMPD2	AMPD2	0.759148877	0.383595011	-0.002103601	1	0.979415787
ILMN_1774447	AMPD3	AMPD3	1.492615641	0.221811071	-0.003445678	1	0.979415787
ILMN_1731223	AMPD3	AMPD3	2.085718147	0.148682286	-0.002621928	1	0.979415787
ILMN_1685834	AMPH	AMPH	0.31366552	0.575439538	-0.001267693	1	0.979415787
ILMN_1665331	AMT	AMT	0.437999109	0.508089785	-0.004841299	1	0.979415787
ILMN_1713927	AMTN	AMTN	0.630244328	0.427265707	0.001006969	1	0.979415787
ILMN_1694882	AMY2B	AMY2B	2.167393928	0.140964944	-0.005259496	1	0.979415787
ILMN_1785742	AMZ1	AMZ1	0.29284631	0.588402295	0.000824916	1	0.979415787
ILMN_1753773	ANAPC11	ANAPC11	2.404413121	0.120993493	0.002886868	1	0.979415787
ILMN_1722102	ANAPC11	ANAPC11	1.11152386	0.291750935	0.004529681	1	0.979415787
ILMN_1793894	ANAPC13	ANAPC13	0.543077583	0.461160068	0.005598157	1	0.979415787
ILMN_1733096	ANAPC2	ANAPC2	0.249937931	0.617118786	-0.000331367	1	0.979415787
ILMN_1802973	ANAPC4	ANAPC4	0.45069367	0.502005725	-0.004216093	1	0.979415787
ILMN_1723177	ANAPC5	ANAPC5	2.529960176	0.111703035	-0.004230012	1	0.979415787
ILMN_2199284	ANAPC7	ANAPC7	3.343147301	0.06748541	-0.008858459	1	0.979415787
ILMN_1760727	ANG	ANG	1.540508974	0.214542061	0.008240344	1	0.979415787
ILMN_1736340	ANGEL2	ANGEL2	1.50652368	0.219670309	-0.004875422	1	0.979415787
ILMN_1774207	ANGPT2	ANGPT2	0.445042094	0.504698837	0.001546851	1	0.979415787
ILMN_1758443	ANGPT4	ANGPT4	1.026145865	0.311065615	-0.001371662	1	0.979415787
ILMN_1669773	ANGPTL1	ANGPTL1	2.522995402	0.11219728	0.002482499	1	0.979415787
ILMN_2145501	ANGPTL1	ANGPTL1	0.690679398	0.405933388	0.001436443	1	0.979415787
ILMN_1772612	ANGPTL2	ANGPTL2	0.857755442	0.354367578	-0.001524403	1	0.979415787
ILMN_2143220	ANGPTL3	ANGPTL3	0.218634405	0.640082409	-0.000742587	1	0.979415787
ILMN_1707727	ANGPTL4	ANGPTL4	0.306402801	0.579896005	-0.001320241	1	0.979415787
ILMN_1813361	ANGPTL7	ANGPTL7	0.301209492	0.58312517	0.001057951	1	0.979415787
ILMN_2317186	ANK1	ANK1	1.020415405	0.312420494	0.001965296	1	0.979415787
ILMN_1684694	ANK1	ANK1	1.334347451	0.248033272	-0.004090704	1	0.979415787
ILMN_1776363	ANK2	ANK2	0.306849221	0.579620096	0.000795129	1	0.979415787
ILMN_1661875	ANK3	ANK3	1.967769845	0.160684779	-0.002466503	1	0.979415787
ILMN_2112829	ANKAR	ANKAR	0.682750455	0.408641221	-0.002661354	1	0.979415787
ILMN_1735364	ANKFY1	ANKFY1	1.73436828	0.187853988	-0.007329399	1	0.979415787
ILMN_2341382	ANKHD1	ANKHD1	0.712311126	0.39867764	-0.002273857	1	0.979415787
ILMN_1766560	ANKHD1-EIF4EBP3	EIF4EBP3	0.54376902	0.460874906	-0.002584994	1	0.979415787
ILMN_1797873	ANKK1	ANKK1	3.93188435	0.047378828	-0.004785147	1	0.979415787
ILMN_2251062	ANKMY1	ANKMY1	3.807503877	0.051023435	-0.003264177	1	0.979415787
ILMN_1799369	ANKMY1	ANKMY1	1.11047402	0.29197893	0.001695441	1	0.979415787
ILMN_1687351	ANKRA2	ANKRA2	3.196767306	0.07378398	-0.0083282	1	0.979415787
ILMN_1716264	ANKRD1	ANKRD1	0.245374511	0.620351025	0.000837077	1	0.979415787
ILMN_1690465	ANKRD11	ANKRD11	1.817548229	0.177605395	0.00178716	1	0.979415787
ILMN_1661833	ANKRD12	ANKRD12	0.980681352	0.322030649	0.006196312	1	0.979415787
ILMN_1689908	ANKRD13A	ANKRD13A	1.176668302	0.278035308	0.007240291	1	0.979415787
ILMN_2148507	ANKRD13C	ANKRD13C	0.422790486	0.51554792	-0.001901754	1	0.979415787
ILMN_1660183	ANKRD13D		0.467376585	0.494196544	0.001069173	1	0.979415787
ILMN_1667830	ANKRD13D		0.467850149	0.493977867	0.000152151	1	0.979415787
ILMN_1790351	ANKRD13D		0.357780504	0.549741478	0.001433126	1	0.979415787
ILMN_1807112	ANKRD13D		0.464495114	0.495530635	-0.002821181	1	0.979415787
ILMN_1672356	ANKRD13D		0.883968146	0.347117135	0.005514279	1	0.979415787
ILMN_1659156	ANKRD16	ANKRD16	3.15968452	0.075477768	-0.005836791	1	0.979415787
ILMN_2353431	ANKRD16	ANKRD16	1.577710182	0.209090832	-0.003445226	1	0.979415787
ILMN_1787064	ANKRD17	ANKRD17	1.348245997	0.245584988	-0.003470763	1	0.979415787
ILMN_1712019	ANKRD17	ANKRD17	1.860706463	0.172543286	-0.00745915	1	0.979415787
ILMN_2132599	ANKRD22	ANKRD22	0.334486177	0.563029329	-0.002484969	1	0.979415787
ILMN_2227338	ANKRD23	ANKRD23	1.236923275	0.266064839	-0.00335788	1	0.979415787
ILMN_2101368	ANKRD24	ANKRD24	0.302318064	0.582432839	-0.000832861	1	0.979415787
ILMN_1740161	ANKRD26	ANKRD26	0.315510927	0.574317985	-0.001259951	1	0.979415787
ILMN_2232520	ANKRD28	ANKRD28	2.27088523	0.131824586	-0.007297917	1	0.979415787
ILMN_1749338	ANKRD29	ANKRD29	1.496438634	0.22122015	-0.001704692	1	0.979415787
ILMN_1708056	ANKRD31		0.972651675	0.324019748	0.001614054	1	0.979415787
ILMN_2214278	ANKRD32	ANKRD32	0.49851807	0.480151994	-0.001985923	1	0.979415787
ILMN_1667748	ANKRD33	ANKRD33	2.13573139	0.143901813	0.006855671	1	0.979415787
ILMN_2280568	ANKRD36		3.612176368	0.057358012	-0.013980205	1	0.979415787
ILMN_1710979	ANKRD39	ANKRD39	0.363248736	0.546707483	0.00344337	1	0.979415787
ILMN_1758846	ANKRD40	ANKRD40	0.298492359	0.584829123	0.001211309	1	0.979415787
ILMN_1751744	ANKRD41	ANKLE1	0.571287708	0.449747669	0.002579031	1	0.979415787
ILMN_2059844	ANKRD44	ANKRD44	0.65097453	0.419764475	0.008557513	1	0.979415787
ILMN_1733716	ANKRD45	ANKRD45	0.660315259	0.416448667	0.001661438	1	0.979415787
ILMN_1712298	ANKRD46	ANKRD46	1.826474015	0.176544586	-0.005964197	1	0.979415787
ILMN_1755588	ANKRD47	KANK3	5.838100234	0.015682751	-0.006425834	1	0.979415787
ILMN_1669259	ANKRD49	ANKRD49	2.067316636	0.150486092	-0.007492547	1	0.979415787
ILMN_1728957	ANKRD5	ANKRD5	0.746663628	0.387534606	-0.001474966	1	0.979415787
ILMN_1793466	ANKRD5	ANKRD5	0.496618741	0.480989598	-0.001054942	1	0.979415787
ILMN_2367300	ANKRD5	ANKRD5	0.635294857	0.425419751	0.001318123	1	0.979415787
ILMN_1766309	ANKRD54	ANKRD54	0.247201001	0.619052871	-0.001575173	1	0.979415787
ILMN_1692849	ANKRD58	ANKRD58	1.649961303	0.198964198	-0.003371701	1	0.979415787
ILMN_1698159	ANKRD6	ANKRD6	1.537248491	0.215027827	-0.002149198	1	0.979415787
ILMN_2178587	ANKRD6	ANKRD6	0.647909708	0.420861006	0.002679492	1	0.979415787
ILMN_1675937	ANKRD9	ANKRD9	0.213137406	0.644319373	-0.001388538	1	0.979415787
ILMN_2048607	ANKRD9	ANKRD9	2.645564368	0.103839275	-0.016718417	1	0.979415787
ILMN_1813669	ANKS1A	ANKS1A	1.930152463	0.164741766	0.004532386	1	0.979415787
ILMN_1696131	ANKS1B	ANKS1B	0.278200594	0.597883043	-0.001299785	1	0.979415787
ILMN_2340974	ANKS1B	ANKS1B	0.511732384	0.47438988	-0.001400383	1	0.979415787
ILMN_1751636	ANKS3	ANKS3	0.326483808	0.567736922	-0.003657642	1	0.979415787
ILMN_1735108	ANKS6	ANKS6	0.993890834	0.318793276	-0.001489165	1	0.979415787
ILMN_1739645	ANLN	ANLN	0.255987479	0.61289031	-0.00114595	1	0.979415787
ILMN_1684923	ANP32E	ANP32E	3.046337127	0.080919453	-0.00404064	1	0.979415787
ILMN_1811877	ANTXR1	ANTXR1	0.420821216	0.516527558	-0.00194548	1	0.979415787
ILMN_1668566	ANUBL1	ANUBL1	3.484613476	0.061941825	0.002886083	1	0.979415787
ILMN_2184184	ANXA1	ANXA1	0.272871034	0.601412328	-0.00347698	1	0.979415787
ILMN_1807003	ANXA11	ANXA11	0.786386715	0.375194945	-0.004152747	1	0.979415787
ILMN_1799243	ANXA13	ANXA13	0.735131747	0.39122483	0.001389282	1	0.979415787
ILMN_1711899	ANXA2	ANXA2	0.952689472	0.329035659	-0.00793534	1	0.979415787
ILMN_1755937	ANXA2	ANXA2P2	0.201364551	0.653621667	0.001369387	1	0.979415787
ILMN_1698100	ANXA2P1	ANXA2	1.436144493	0.230764266	0.005193699	1	0.979415787
ILMN_1694548	ANXA3	ANXA3	0.969211568	0.32487689	0.002839395	1	0.979415787
ILMN_1711408	ANXA4	ANXA4	0.563337839	0.452918494	-0.001152767	1	0.979415787
ILMN_1678612	ANXA6	ANXA6	1.408913712	0.235236807	-0.007384063	1	0.979415787
ILMN_1741431	AOC2	AOC2	0.736200748	0.390880639	-0.001518504	1	0.979415787
ILMN_2405185	AOC2	AOC2	3.56776249	0.058911641	0.002858305	1	0.979415787
ILMN_1767113	AOX1	AOX1	0.34417112	0.55743141	0.001144023	1	0.979415787
ILMN_1789676	AOX2P		2.149316121	0.14263341	0.002451301	1	0.979415787
ILMN_2387505	AP1B1	AP1B1	1.623189461	0.202647636	-0.005314335	1	0.979415787
ILMN_2399627	AP1G1	AP1G1	1.286250753	0.25674004	-0.007656327	1	0.979415787
ILMN_2276598	AP1G2	AP1G2	0.318982824	0.572219573	0.000942635	1	0.979415787
ILMN_1754179	AP1G2	AP1G2	0.838829369	0.359731786	-0.005177512	1	0.979415787
ILMN_1805247	AP1GBP1	AP1GBP1	0.969527746	0.324797986	-0.00353865	1	0.979415787
ILMN_2415467	AP1GBP1	AP1GBP1	1.078980048	0.298925838	-0.002444597	1	0.979415787
ILMN_1754738	AP1M1	AP1M1	0.530554504	0.466373828	0.002574014	1	0.979415787
ILMN_1766411	AP1S2	AP1S2	1.059226148	0.303391749	-0.009079484	1	0.979415787
ILMN_1768610	AP1S3	AP1S3	3.363634982	0.066650798	0.002750152	1	0.979415787
ILMN_1673108	AP2A1	AP2A1	0.421883484	0.515998715	0.001186349	1	0.979415787
ILMN_1803779	AP2A2	AP2A2	1.327393863	0.249269382	-0.005979403	1	0.979415787
ILMN_1699598	AP2M1	AP2M1	2.289965056	0.130212855	-0.007904235	1	0.979415787
ILMN_2402798	AP2M1	AP2M1	0.990875813	0.319528412	-0.004935254	1	0.979415787
ILMN_1809957	AP2S1	AP2S1	1.856774056	0.172997583	-0.005847156	1	0.979415787
ILMN_1768867	AP3B1	AP3B1	0.228414871	0.632701677	-0.001609554	1	0.979415787
ILMN_1679256	AP3B2	AP3B2	2.55961518	0.109625265	-0.002567884	1	0.979415787
ILMN_1764945	AP3D1	AP3D1	0.836892527	0.360287025	-0.003539582	1	0.979415787
ILMN_2362122	AP3M1	AP3M1	0.768509522	0.380678539	-0.00380892	1	0.979415787
ILMN_1701774	AP3M1	AP3M1	0.217250485	0.641142944	-0.000754917	1	0.979415787
ILMN_1667086	AP3M1	AP3M1	1.268638083	0.26002233	-0.004176903	1	0.979415787
ILMN_1676946	AP3M2	AP3M2	1.84682634	0.174152961	-0.009703738	1	0.979415787
ILMN_1754531	AP4E1	AP4E1	0.495576298	0.481450334	-0.002286	1	0.979415787
ILMN_1779512	AP4M1	AP4M1	1.904211756	0.167607646	-0.003075388	1	0.979415787
ILMN_1760466	AP4S1	AP4S1	1.886550561	0.169591498	-0.003079931	1	0.979415787
ILMN_1659463	APAF1	APAF1	1.029416199	0.310295825	0.011559658	1	0.979415787
ILMN_2182656	APBA1	APBA1	1.353581875	0.244652903	0.00173533	1	0.979415787
ILMN_1723626	APBA2	APBA2	2.513667531	0.112862995	-0.005092644	1	0.979415787
ILMN_2270491	APBA2BP	NECAB3	1.181417538	0.277067602	0.001894323	1	0.979415787
ILMN_2364928	APBA2BP	NECAB3	2.321836972	0.127569295	-0.00544455	1	0.979415787
ILMN_1769918	APBB1	APBB1	0.67997374	0.409595767	-0.002272172	1	0.979415787
ILMN_1796271	APBB1	APBB1	1.66816079	0.196505063	-0.001841336	1	0.979415787
ILMN_1699646	APBB1	APBB1	0.586540103	0.443760167	0.001369346	1	0.979415787
ILMN_1801710	APBB1IP	APBB1IP	1.127200462	0.288373274	-0.004717001	1	0.979415787
ILMN_1740772	APBB3	APBB3	1.7069773	0.19137802	-0.00835896	1	0.979415787
ILMN_2320513	APBB3	APBB3	1.958527442	0.161670893	-0.00934157	1	0.979415787
ILMN_1662668	APC	APC	1.355430013	0.244331073	-0.002923612	1	0.979415787
ILMN_1656951	APCDD1	APCDD1	1.021585732	0.312143164	-0.003133963	1	0.979415787
ILMN_1689431	APCDD1L	APCDD1L	2.115908497	0.145775524	0.003652469	1	0.979415787
ILMN_1740052	APEG1	SPEG	1.365803341	0.242534239	-0.002569094	1	0.979415787
ILMN_1718023	APEH	APEH	5.210028758	0.022456963	0.004640798	1	0.979415787
ILMN_2319344	APEX1	APEX1	1.14834945	0.283894934	-0.005114044	1	0.979415787
ILMN_1661886	APEX1	APEX1	0.913951417	0.339068161	-0.004426505	1	0.979415787
ILMN_1658472	APH1A	APH1A	0.318845635	0.572302203	-0.002771826	1	0.979415787
ILMN_1767816	APH1B	APH1B	4.079282145	0.043412099	0.008981642	1	0.979415787
ILMN_1788135	APITD1	APITD1	1.403950165	0.236063302	-0.001910352	1	0.979415787
ILMN_1793360	APITD1	CORT	2.290903309	0.130134166	-0.004082621	1	0.979415787
ILMN_1689353	APLN	APLN	3.074622774	0.079523041	0.004159923	1	0.979415787
ILMN_2396198	APLP1	APLP1	0.4640149	0.495753558	-0.002046508	1	0.979415787
ILMN_1763834	APLP1	APLP1	1.213736781	0.270593323	-0.00170638	1	0.979415787
ILMN_1796737	APM-1		0.293448411	0.588019135	0.001381493	1	0.979415787
ILMN_1729533	APOA1BP	APOA1BP	0.263944557	0.607423051	0.001694076	1	0.979415787
ILMN_1688543	APOA2	APOA2	0.420030579	0.516921786	0.001125474	1	0.979415787
ILMN_1664024	APOB	APOB	2.498444843	0.11395878	-0.002875962	1	0.979415787
ILMN_1680192	APOBEC3A	APOBEC3A	0.383851537	0.535549133	0.002787103	1	0.979415787
ILMN_1802106	APOBEC3G	APOBEC3G	0.505638361	0.477033096	-0.005415687	1	0.979415787
ILMN_1765605	APOC4	APOC4	1.024028777	0.311565274	0.001159986	1	0.979415787
ILMN_1780170	APOD	APOD	6.359423843	0.011675945	0.00778075	1	0.979415787
ILMN_1809311	APOF	APOF	0.362890035	0.546905548	-0.00208222	1	0.979415787
ILMN_1761793	APOL1	APOL1	0.470436963	0.492786214	-0.001771921	1	0.979415787
ILMN_2325338	APOL2	APOL2	0.660484824	0.416388834	-0.00381887	1	0.979415787
ILMN_2325337	APOL2	APOL2	0.388157075	0.533269715	-0.003138331	1	0.979415787
ILMN_2283195	APOL3	APOL3	1.843625027	0.174526666	-0.002759486	1	0.979415787
ILMN_1756862	APOL3	APOL3	0.691792265	0.405555433	-0.00369677	1	0.979415787
ILMN_1687201	APOL6		1.674127495	0.195706601	-0.004470155	1	0.979415787
ILMN_1723522	APOLD1	APOLD1	2.257222337	0.132992412	-0.003955257	1	0.979415787
ILMN_1777483	APOOL	APOOL	5.983056474	0.01444395	-0.005553636	1	0.979415787
ILMN_2404065	APP	APP	2.918529976	0.087567606	-0.011196995	1	0.979415787
ILMN_1653283	APP	APP	0.627869944	0.428137711	0.001229261	1	0.979415787
ILMN_2404063	APP	APP	2.446968376	0.117752093	-0.011413166	1	0.979415787
ILMN_1694875	APPBP2	APPBP2	0.26019725	0.609984674	-0.000785663	1	0.979415787
ILMN_2149766	APPBP2	APPBP2	0.39100013	0.531774159	-0.0023613	1	0.979415787
ILMN_1763730	APPL1	APPL1	4.036514882	0.044525683	0.005913247	1	0.979415787
ILMN_1765076	APPL2	APPL2	3.138666262	0.076456306	-0.00968901	1	0.979415787
ILMN_1686011	APRIN		1.344167619	0.246300335	0.002034299	1	0.979415787
ILMN_1722491	APRT	APRT	0.647122663	0.421143285	-0.003943855	1	0.979415787
ILMN_1726752	APTX	APTX	0.428272316	0.512837916	0.002481697	1	0.979415787
ILMN_2090004	AQP10	AQP10	0.317129958	0.573337561	-0.006473057	1	0.979415787
ILMN_1732149	AQP2	AQP2	4.556915983	0.032786061	0.003080296	1	0.979415787
ILMN_1651574	AQP3	AQP3	0.564552884	0.452431611	-0.003015566	1	0.979415787
ILMN_1676649	AQP4	AQP4	2.23811212	0.134645284	-0.002220301	1	0.979415787
ILMN_1786381	AQP6	AQP6	0.402643855	0.525727009	-0.001426565	1	0.979415787
ILMN_1666519	AQP6	AQP6	2.650370661	0.103525754	-0.002820629	1	0.979415787
ILMN_1715068	AQP9	AQP9	0.43239016	0.510818458	0.005984265	1	0.979415787
ILMN_2177460	AQR	AQR	0.267001133	0.605350569	-0.00108138	1	0.979415787
ILMN_1659572	AR	AR	2.375320471	0.1232663	0.002222274	1	0.979415787
ILMN_1699703	ARCN1	ARCN1	0.473302177	0.491471923	-0.003347195	1	0.979415787
ILMN_1721977	ARD1A	ARD1A	1.761887694	0.184389236	0.008752243	1	0.979415787
ILMN_2330948	ARF1	ARF1	0.442006887	0.506155404	-0.003129368	1	0.979415787
ILMN_1661458	ARF1	ARF1	0.295228935	0.586889027	-0.001895386	1	0.979415787
ILMN_1682938	ARF3	ARF3	0.772973135	0.379298858	0.003380888	1	0.979415787
ILMN_1723884	ARF4	ARF4	0.966931244	0.325446712	-0.006841451	1	0.979415787
ILMN_1752340	ARF5	ARF5	1.187281755	0.275878545	-0.004296839	1	0.979415787
ILMN_1675709	ARFGAP1	ARFGAP1	0.33655781	0.56182289	0.004490883	1	0.979415787
ILMN_1769250	ARFGAP2	ARFGAP2	0.208128174	0.648238495	-0.001673253	1	0.979415787
ILMN_2227800	ARFGAP3	ARFGAP3	0.344513911	0.557235223	-0.001407702	1	0.979415787
ILMN_1731287	ARFGAP3	ARFGAP3	0.508465304	0.47580397	-0.002612019	1	0.979415787
ILMN_2221408	ARFGEF1	ARFGEF1	1.538582657	0.214828897	-0.00275892	1	0.979415787
ILMN_1728471	ARFGEF1	ARFGEF1	0.310279582	0.577508673	-0.002477475	1	0.979415787
ILMN_1789990	ARFGEF2	ARFGEF2	1.267449469	0.260245704	-0.003469415	1	0.979415787
ILMN_2403906	ARFIP1	ARFIP1	0.553648542	0.456830722	0.00512188	1	0.979415787
ILMN_2403911	ARFIP1	ARFIP1	0.880917043	0.347950632	0.003291758	1	0.979415787
ILMN_1768399	ARFIP1	ARFIP1	2.509372262	0.113171004	-0.003579591	1	0.979415787
ILMN_1750690	ARFIP2	ARFIP2	0.485913028	0.485756096	-0.003552693	1	0.979415787
ILMN_1703989	ARFRP1	ARFRP1	4.847640569	0.027683976	-0.005422653	1	0.979415787
ILMN_1812281	ARG1	ARG1	0.291558357	0.589223625	0.000931142	1	0.979415787
ILMN_1800898	ARG2	ARG2	1.344518905	0.24623862	-0.003769689	1	0.979415787
ILMN_1707529	ARG99	TMTC1	0.397402843	0.528433594	0.000841588	1	0.979415787
ILMN_1814353	ARGFXP2		1.689357132	0.193685735	0.002227614	1	0.979415787
ILMN_1736112	ARHGAP10	ARHGAP10	1.457754006	0.22728782	-0.003612363	1	0.979415787
ILMN_2101810	ARHGAP12	ARHGAP12	0.208626757	0.647845873	-0.001039409	1	0.979415787
ILMN_1753500	ARHGAP12	ARHGAP12	0.235099237	0.62776833	-0.002250954	1	0.979415787
ILMN_2208413	ARHGAP15	ARHGAP15	0.525480263	0.468513274	-0.004758596	1	0.979415787
ILMN_2398847	ARHGAP17	ARHGAP17	0.508033753	0.47599127	0.002996737	1	0.979415787
ILMN_1756693	ARHGAP17	ARHGAP17	0.70669035	0.40054473	-0.001196405	1	0.979415787
ILMN_1791186	ARHGAP18	ARHGAP18	2.186818165	0.139196603	0.002747698	1	0.979415787
ILMN_1688953	ARHGAP19	ARHGAP19	0.354555871	0.551545423	-0.001621409	1	0.979415787
ILMN_1782761	ARHGAP20	ARHGAP20	4.923408137	0.026495201	0.003649983	1	0.979415787
ILMN_1775441	ARHGAP24	ARHGAP24	1.379407511	0.240202096	0.004544258	1	0.979415787
ILMN_1765876	ARHGAP24	ARHGAP24	0.626533822	0.428629588	0.004591774	1	0.979415787
ILMN_1801833	ARHGAP24	ARHGAP24	0.381017394	0.537059247	0.004743105	1	0.979415787
ILMN_1777998	ARHGAP25	ARHGAP25	0.529266919	0.466915225	-0.002406772	1	0.979415787
ILMN_1661971	ARHGAP25	ARHGAP25	0.368262578	0.543952839	0.001050879	1	0.979415787
ILMN_1711490	ARHGAP26	ARHGAP26	0.221443512	0.637942229	-0.002285836	1	0.979415787
ILMN_2103362	ARHGAP27	ARHGAP27	1.484411686	0.223085547	0.005809051	1	0.979415787
ILMN_1731178	ARHGAP28	ARHGAP28	1.479251394	0.223891685	0.002112195	1	0.979415787
ILMN_2290204	ARHGAP28	ARHGAP28	3.690447905	0.054724919	0.003257888	1	0.979415787
ILMN_1797753	ARHGAP28	ARHGAP28	0.217174109	0.641201593	-0.00066259	1	0.979415787
ILMN_1751474	ARHGAP29	ARHGAP29	0.365607692	0.545408242	0.0009925	1	0.979415787
ILMN_1751164	ARHGAP30	ARHGAP30	2.114532311	0.145906622	-0.012211546	1	0.979415787
ILMN_2322747	ARHGAP5	ARHGAP5	0.366478907	0.544929849	0.001530112	1	0.979415787
ILMN_1673358	ARHGAP6	ARHGAP6	2.550940496	0.110228621	-0.002215376	1	0.979415787
ILMN_1732641	ARHGAP6	ARHGAP6	0.429464625	0.512251766	0.000886407	1	0.979415787
ILMN_1806655	ARHGAP6	ARHGAP6	0.680498862	0.409414996	-0.001560562	1	0.979415787
ILMN_2342851	ARHGAP8	PRR5	1.661110336	0.197453475	-0.002611117	1	0.979415787
ILMN_2297096	ARHGAP8	PRR5	1.990632425	0.158274769	0.001947416	1	0.979415787
ILMN_1734742	ARHGDIA	ARHGDIA	3.947961957	0.046928171	0.008019069	1	0.979415787
ILMN_1678143	ARHGDIB	ARHGDIB	1.158960875	0.28168115	-0.004605219	1	0.979415787
ILMN_2293131	ARHGEF1	ARHGEF1	11.31158522	0.00077025	-0.007017586	1	0.979415787
ILMN_2405129	ARHGEF1	ARHGEF1	2.159460034	0.141694475	-0.01067084	1	0.979415787
ILMN_1727205	ARHGEF10L	ARHGEF10L	2.51383935	0.112850694	-0.004565979	1	0.979415787
ILMN_1689770	ARHGEF10L	ARHGEF10L	1.665564322	0.196853712	0.004051958	1	0.979415787
ILMN_2389445	ARHGEF10L	ARHGEF10L	1.372079478	0.241454922	-0.005646475	1	0.979415787
ILMN_1810712	ARHGEF12	ARHGEF12	1.139375207	0.285784388	-0.003411969	1	0.979415787
ILMN_1792571	ARHGEF15	ARHGEF15	3.842018722	0.049983307	-0.004794589	1	0.979415787
ILMN_1664016	ARHGEF18	ARHGEF18	0.571002051	0.449861002	-0.003325342	1	0.979415787
ILMN_1703477	ARHGEF2	ARHGEF2	1.462589465	0.226518559	0.00485822	1	0.979415787
ILMN_1781010	ARHGEF3	ARHGEF3	0.557832969	0.455134692	-0.003581659	1	0.979415787
ILMN_2342282	ARHGEF4	ARHGEF4	1.543319589	0.214124367	-0.002666542	1	0.979415787
ILMN_1708093	ARHGEF5	ARHGEF5	0.35139704	0.553323363	-0.001099046	1	0.979415787
ILMN_1803423	ARHGEF6	ARHGEF6	1.795328506	0.180278283	-0.0061464	1	0.979415787
ILMN_1796912	ARHGEF7	ARHGEF7	1.451682191	0.228258222	-0.004722859	1	0.979415787
ILMN_1675984	ARHGEF7	ARHGEF7	0.258626212	0.61106554	0.001069796	1	0.979415787
ILMN_1798587	ARHGEF7	ARHGEF7	0.466783435	0.494470672	0.001028281	1	0.979415787
ILMN_1779370	ARHGEF9	ARHGEF9	2.056420403	0.151565855	-0.003272867	1	0.979415787
ILMN_1734496	ARID1A	ARID1A	1.666221751	0.196765365	0.002174183	1	0.979415787
ILMN_2415357	ARID1B	ARID1B	0.542490003	0.461402617	0.000775692	1	0.979415787
ILMN_1795247	ARID2	ARID2	1.759840741	0.184644381	-0.005665164	1	0.979415787
ILMN_1670130	ARID3A	ARID3A	0.862019691	0.353174112	0.005100958	1	0.979415787
ILMN_2338447	ARID4A	ARID4A	0.307896267	0.578973998	-0.002149921	1	0.979415787
ILMN_1676626	ARID4A	ARID4A	0.725595626	0.394314554	-0.001964046	1	0.979415787
ILMN_1761334	ARID4B	ARID4B	0.256069017	0.612833747	-0.001591279	1	0.979415787
ILMN_2362982	ARID4B	ARID4B	0.338339797	0.560789094	-0.003749663	1	0.979415787
ILMN_1689700	ARID5A	ARID5A	0.392464174	0.531006963	0.002321024	1	0.979415787
ILMN_2298567	ARID5A	ARID5A	0.281449904	0.595752469	-0.000948442	1	0.979415787
ILMN_2415157	ARID5A	ARID5A	1.657615289	0.197925611	-0.0038396	1	0.979415787
ILMN_1721626	ARID5B	ARID5B	0.252809388	0.615103811	0.003777752	1	0.979415787
ILMN_1792825	ARIH2	ARIH2	0.578376162	0.446949518	-0.003834733	1	0.979415787
ILMN_1769168	ARL10	ARL10	1.597087414	0.206316456	0.001764655	1	0.979415787
ILMN_1777550	ARL13A	ARL13A	0.449129062	0.502748839	-0.000861696	1	0.979415787
ILMN_2232463	ARL14	ARL14	0.73891321	0.390009238	0.001343319	1	0.979415787
ILMN_1774161	ARL15	ARL15	0.861136661	0.353420801	0.003638594	1	0.979415787
ILMN_2202967	ARL15	ARL15	3.259822339	0.070996818	0.003299992	1	0.979415787
ILMN_1679917	ARL16	ARL16	0.319434334	0.571947788	0.003848977	1	0.979415787
ILMN_1787879	ARL2	ARL2	1.064935696	0.30209216	0.003886033	1	0.979415787
ILMN_1755391	ARL2BP	ARL2BP	1.152602858	0.283004942	-0.00403222	1	0.979415787
ILMN_1780444	ARL3	ARL3	1.708861529	0.191133148	-0.002523307	1	0.979415787
ILMN_1704842	ARL4A	ARL4A	0.695094251	0.404437023	-0.003855936	1	0.979415787
ILMN_1775405	ARL4A	ARL4A	0.22012635	0.638943663	-0.001645977	1	0.979415787
ILMN_1743241	ARL4A	ARL4A	0.824660233	0.363821137	0.003313464	1	0.979415787
ILMN_1768391	ARL4C	ARL4C	0.988829964	0.32002851	-0.005301971	1	0.979415787
ILMN_1719010	ARL4D	ARL4D	3.066718214	0.079910641	0.003074705	1	0.979415787
ILMN_1771738	ARL5A	ARL5A	1.386335207	0.239024972	-0.003765264	1	0.979415787
ILMN_2307266	ARL6	ARL6	0.85280533	0.355759933	-0.001345026	1	0.979415787
ILMN_1703325	ARL6	ARL6	0.409626705	0.522159036	0.000898727	1	0.979415787
ILMN_1771822	ARL6	ARL6	0.232733505	0.629504342	-0.000734759	1	0.979415787
ILMN_2113362	ARL6IP1	ARL6IP1	0.889894641	0.345505861	-0.001711177	1	0.979415787
ILMN_1716384	ATL2	ATL2	2.396207203	0.121629824	-0.005899838	1	0.979415787
ILMN_1779835	ARL6IP4	ARL6IP4	0.961597765	0.32678465	-0.00292847	1	0.979415787
ILMN_2393144	ARL6IP4	ARL6IP4	1.781011639	0.182025152	0.005295131	1	0.979415787
ILMN_1769810	ARL6IP5	ARL6IP5	0.409435264	0.522256282	0.008390498	1	0.979415787
ILMN_1797964	ARL6IP6	ARL6IP6	2.953728319	0.085679685	-0.009238571	1	0.979415787
ILMN_2117902	ARL6IP6	ARL6IP6	0.86139658	0.353348163	-0.001496081	1	0.979415787
ILMN_1659148	ARL8A	ARL8A	0.537250488	0.463574453	0.002911692	1	0.979415787
ILMN_1752837	ARL8B	ARL8B	1.532747229	0.215700603	0.010302179	1	0.979415787
ILMN_1779256	ARMC2	ARMC2	0.610688938	0.434528531	-0.001813735	1	0.979415787
ILMN_1776395	ARMC4	ARMC4	1.882723598	0.170024916	0.002144545	1	0.979415787
ILMN_1797453	ARMC8	ARMC8	1.356539587	0.244138103	-0.004563718	1	0.979415787
ILMN_1781151	ARMC8	ARMC8	3.108107845	0.077903415	-0.008216342	1	0.979415787
ILMN_2180677	ARMCX1	ARMCX1	2.281056282	0.130962654	0.002217892	1	0.979415787
ILMN_1788192	ARMCX1	ARMCX1	2.162407302	0.141422976	-0.004828718	1	0.979415787
ILMN_2334760	ARMCX3	ARMCX3	1.237319983	0.265988184	-0.005765188	1	0.979415787
ILMN_1651741	ARMCX3	ARMCX3	0.204918087	0.650780055	0.000646944	1	0.979415787
ILMN_2334765	ARMCX3	ARMCX3	2.765481809	0.096317683	-0.004723396	1	0.979415787
ILMN_1741156	ARMCX5	ARMCX5	0.548272733	0.459024315	-0.002760561	1	0.979415787
ILMN_1768226	ARMCX6	ARMCX6	0.250217312	0.616922103	0.001182211	1	0.979415787
ILMN_1687291	CDNF	ARMETL1	1.406060849	0.235711417	0.002158017	1	0.979415787
ILMN_1762582	ARNT	ARNT	3.656999742	0.055834091	-0.004018244	1	0.979415787
ILMN_1718046	ARNT2	ARNT2	1.00282163	0.316628718	-0.001364429	1	0.979415787
ILMN_2405305	ARNTL	ARNTL	2.765673954	0.096306119	-0.011978255	1	0.979415787
ILMN_1798064	ARNTL2	ARNTL2	0.28626312	0.592625223	0.001065711	1	0.979415787
ILMN_2255021	ARPC2	ARPC2	0.636176609	0.425098703	0.001549323	1	0.979415787
ILMN_1792489	ARPC2	ARPC2	1.458526834	0.227164662	0.006323124	1	0.979415787
ILMN_1803183	ARPC4	TTLL3	0.694220625	0.404732489	0.000730523	1	0.979415787
ILMN_2393763	ARPC4	ARPC4	0.994087746	0.318745342	-0.006693068	1	0.979415787
ILMN_1707336	ARPC4	TTLL3	1.58052864	0.208684564	0.004781788	1	0.979415787
ILMN_1768394	ARPC5	ARPC5	0.64278023	0.422705825	0.014731891	1	0.979415787
ILMN_1782810	ARPM1		4.142601031	0.041816869	-0.004827271	1	0.979415787
ILMN_1776442	ARPM2	ACTRT2	0.888392863	0.345913199	0.001145699	1	0.979415787
ILMN_2059505	ARPP19		0.57059173	0.450023874	0.004906695	1	0.979415787
ILMN_2325168	ARRB1	ARRB1	0.997972125	0.317801692	0.005750713	1	0.979415787
ILMN_1730620	ARRB1	ARRB1	1.14101731	0.285437467	0.005207979	1	0.979415787
ILMN_2395711	ARRB2	ARRB2	0.206939526	0.649176821	-0.003152776	1	0.979415787
ILMN_1661492	ARRDC1	ARRDC1	1.190669484	0.275194555	-0.004736236	1	0.979415787
ILMN_1710229	ARRDC2	ARRDC2	2.334515988	0.126534315	-0.004184941	1	0.979415787
ILMN_1715181	ARRDC2	ARRDC2	1.918986097	0.165968475	-0.003261764	1	0.979415787
ILMN_1655612	ARRDC2	ARRDC2	0.949007151	0.329972147	-0.004266918	1	0.979415787
ILMN_2198515	ARRDC3	ARRDC3	0.860283602	0.35365934	0.00328183	1	0.979415787
ILMN_1660544	ARRDC4	ARRDC4	1.498661275	0.220877462	0.003832332	1	0.979415787
ILMN_2153787	ARRDC5	ARRDC5	1.745016233	0.18650449	-0.007628841	1	0.979415787
ILMN_2358202	ARS2		0.270087078	0.603273366	-0.001894426	1	0.979415787
ILMN_1733295	ARS2		0.620446548	0.430881394	-0.001383923	1	0.979415787
ILMN_2047240	ARSA	ARSA	0.480731994	0.48809094	0.003640088	1	0.979415787
ILMN_1722045	ARSB	ARSB	0.818883632	0.365506768	-0.002663823	1	0.979415787
ILMN_1712587	ARSB	ARSB	1.543552082	0.214089858	-0.004303018	1	0.979415787
ILMN_1661624	ARSD	ARSD	1.65893465	0.197747227	-0.00311822	1	0.979415787
ILMN_1757896	ARSH	ARSH	0.6840614	0.408191694	-0.001177016	1	0.979415787
ILMN_1727156	ARSI	ARSI	1.388537561	0.238652226	-0.001923223	1	0.979415787
ILMN_1679318	ARSJ	ARSJ	0.420581268	0.516647145	0.001404945	1	0.979415787
ILMN_1657050	ARSK	ARSK	0.779193258	0.377387984	-0.001951699	1	0.979415787
ILMN_1805773	ART4	ART4	0.203005933	0.652305406	-0.001144332	1	0.979415787
ILMN_1733583	ART5	ART5	0.858439703	0.354175698	-0.001435925	1	0.979415787
ILMN_2338733	ART5	ART5	1.476817581	0.224273106	-0.002091352	1	0.979415787
ILMN_1762952	ARTN	ARTN	0.685419417	0.40772679	-0.001621657	1	0.979415787
ILMN_1727040	ARTN	ARTN	3.464731992	0.062690666	-0.003024696	1	0.979415787
ILMN_1803691	ARTN	ARTN	0.567587271	0.451219267	-0.000991745	1	0.979415787
ILMN_1800935	ARV1	ARV1	0.339585905	0.560068343	-0.003287831	1	0.979415787
ILMN_1677226	ARVCF	ARVCF	0.81147903	0.367683336	-0.001880136	1	0.979415787
ILMN_1771732	AS3MT	AS3MT	0.475877409	0.490295639	0.00095882	1	0.979415787
ILMN_1684054	ASAH1	ASAH1	0.24767806	0.618714793	-0.002620227	1	0.979415787
ILMN_1655509	ASAH1	ASAH1	0.855960226	0.354871668	-0.001503427	1	0.979415787
ILMN_1780786	ASAH2	ASAH2C	0.390439464	0.532068491	0.000846318	1	0.979415787
ILMN_1800237	ASAH2	ASAH2	0.256446397	0.612572107	0.000965709	1	0.979415787
ILMN_1776129	ASAH2	ASAH2	1.768657718	0.183548284	0.004254631	1	0.979415787
ILMN_1761000	ACER2	ACER2	0.375271984	0.540144516	0.000982992	1	0.979415787
ILMN_2391512	NAAA	NAAA	0.511277442	0.474586383	-0.004818915	1	0.979415787
ILMN_1656248	ASAM		3.080803641	0.079221373	0.003583065	1	0.979415787
ILMN_1722024	ASB11	ASB11	0.252723418	0.61516393	-0.000914866	1	0.979415787
ILMN_1651643	ASB11	ASB11	1.198652295	0.273591208	0.002659529	1	0.979415787
ILMN_1654385	ASB13	ASB13	0.288851288	0.590957594	-0.002464513	1	0.979415787
ILMN_1753737	ASB14	ASB14	0.248401869	0.618202625	-0.000476118	1	0.979415787
ILMN_1740528	ASB15	ASB15	6.249255813	0.01242455	0.003786199	1	0.979415787
ILMN_1810881	ASB16	ASB16	0.434012137	0.510026792	0.001242567	1	0.979415787
ILMN_2210101	ASB17	ASB17	3.265322217	0.07075912	0.002568997	1	0.979415787
ILMN_2358784	ASB3	ASB3	0.910829607	0.339894395	-0.002546771	1	0.979415787
ILMN_2358783	ASB3	ASB3	0.701125472	0.402405778	0.003951247	1	0.979415787
ILMN_1699606	ASB3	ASB3	0.788676304	0.374500682	-0.004257683	1	0.979415787
ILMN_1813668	ASB4	ASB4	1.504253844	0.220017997	-0.002870925	1	0.979415787
ILMN_1702618	ASB4	ASB4	0.93784797	0.332831904	-0.001906447	1	0.979415787
ILMN_1676066	ASB4	ASB4	5.059222152	0.02449523	0.003149133	1	0.979415787
ILMN_2126055	ASB5	ASB5	2.516745783	0.112642826	0.002675962	1	0.979415787
ILMN_1655532	ASB6	ASB6	4.366966714	0.036642163	-0.003676206	1	0.979415787
ILMN_1744050	ASB7	ASB7	0.222098488	0.637445607	-0.00086421	1	0.979415787
ILMN_1753040	ASB7	ASB7	1.43516847	0.23092279	-0.002844294	1	0.979415787
ILMN_1783675	ASB8	ASB8	1.210016271	0.2713289	-0.005905794	1	0.979415787
ILMN_2373728	ASB9	ASB9	0.481197096	0.487880581	-0.001235042	1	0.979415787
ILMN_1786041	ASB9	ASB9	3.814211998	0.050819504	-0.004156134	1	0.979415787
ILMN_1685097	ASCC1	ASCC1	0.381158311	0.536983979	-0.002100789	1	0.979415787
ILMN_1679919	ASCC2	ASCC2	1.261882296	0.261295098	-0.004869938	1	0.979415787
ILMN_1797656	ASCC3	ASCC3	0.665199863	0.414730176	-0.002321386	1	0.979415787
ILMN_2294751	ASCC3	ASCC3	0.282074154	0.595344954	-0.001158027	1	0.979415787
ILMN_1772177	ASCC3	ASCC3	0.746555775	0.387568888	-0.001509444	1	0.979415787
ILMN_1723412	ASCL2	ASCL2	0.41939241	0.517240375	0.003223061	1	0.979415787
ILMN_1695353	ASCL3	ASCL3	0.479571385	0.488616526	0.001156658	1	0.979415787
ILMN_1813075	ASCL4	ASCL4	0.218967056	0.639828099	-0.000830619	1	0.979415787
ILMN_1714737	ASF1A	ASF1A	0.243619253	0.621604233	-0.002086289	1	0.979415787
ILMN_1769013	ASGR1	ASGR1	2.240021372	0.134479121	0.011196522	1	0.979415787
ILMN_1700340	ASGR2	ASGR2	0.691205846	0.40575453	0.001509683	1	0.979415787
ILMN_1782032	ASH1L	ASH1L	0.287757656	0.591661073	-0.001319113	1	0.979415787
ILMN_1685142	ASL	ASL	0.997737791	0.317858516	-0.001408858	1	0.979415787
ILMN_1690595	ASMT	ASMT	0.510836482	0.474776973	0.001092831	1	0.979415787
ILMN_1804384	ASMTL	ASMTL	1.053348102	0.304737247	-0.00361311	1	0.979415787
ILMN_2221673	ASNSD1	ASNSD1	5.646595296	0.017489297	-0.011160435	1	0.979415787
ILMN_1692824	ASPA	ASPA	0.856192735	0.354806325	-0.001593442	1	0.979415787
ILMN_2352934	ASPH	ASPH	0.965954236	0.325691258	-0.003273731	1	0.979415787
ILMN_1693771	ASPH	ASPH	3.945577271	0.046994727	0.002820136	1	0.979415787
ILMN_1739719	ASPH	ASPH	2.844282121	0.091699542	0.002640438	1	0.979415787
ILMN_1662390	ASPHD1	ASPHD1	1.086969856	0.297143567	-0.001572379	1	0.979415787
ILMN_1708950	ASPHD1	ASPHD1	4.804183452	0.028390718	-0.003303231	1	0.979415787
ILMN_1662490	ASPHD1		2.204608037	0.137598865	0.002205474	1	0.979415787
ILMN_2167426	ASPHD2	ASPHD2	0.504380813	0.477581529	0.002970533	1	0.979415787
ILMN_2168166	ASPN	ASPN	0.745506122	0.38790276	-0.001383377	1	0.979415787
ILMN_1762284	ASPRV1	ASPRV1	0.289671366	0.590431204	-0.001328589	1	0.979415787
ILMN_1688180	ASPSCR1	ASPSCR1	1.103297271	0.293543628	-0.003729916	1	0.979415787
ILMN_1661860	ASPSCR1	ASPSCR1	1.038135715	0.308255452	-0.001857193	1	0.979415787
ILMN_1688234	ASS1	ASS1	0.91012827	0.340080387	0.001606545	1	0.979415787
ILMN_1684959	ASTN1	ASTN1	1.106686824	0.292803295	-0.002268693	1	0.979415787
ILMN_1744118	ASTN2	ASTN2	0.279885553	0.596776239	-0.001312374	1	0.979415787
ILMN_1797283	ASTN2	ASTN2	0.578988671	0.446709003	0.001348323	1	0.979415787
ILMN_2381559	ASTN2	ASTN2	0.354733357	0.551445844	-0.000803864	1	0.979415787
ILMN_1726025	ASXL1	ASXL1	0.350773513	0.553675589	-0.00311205	1	0.979415787
ILMN_1782246	ASZ1	ASZ1	0.688216435	0.406771701	0.00166785	1	0.979415787
ILMN_1654497	ATAD1	ATAD1	0.613620374	0.433427922	-0.002936577	1	0.979415787
ILMN_2048700	ATAD2	ATAD2	0.709267762	0.399687005	-0.002437645	1	0.979415787
ILMN_1748970	PRR15L	ATAD4	0.800190279	0.371036485	0.003311991	1	0.979415787
ILMN_1806956	ATAD5	ATAD5	1.015128542	0.313677326	0.00148646	1	0.979415787
ILMN_1656576	ATCAY		3.16549548	0.075209611	-0.005062981	1	0.979415787
ILMN_1791400	ATE1	ATE1	2.981119825	0.084240969	-0.003463838	1	0.979415787
ILMN_1812479	ATE1	ATE1	0.544448956	0.460594761	-0.00135912	1	0.979415787
ILMN_2381769	ATE1	ATE1	0.591030697	0.442020831	0.001177858	1	0.979415787
ILMN_1756867	ATE1	ATE1	2.0889996	0.148363196	-0.004059947	1	0.979415787
ILMN_1748271	ATF2	ATF2	2.356578033	0.124755585	-0.008970202	1	0.979415787
ILMN_1791346	ATF3	ATF3	2.686846708	0.101179866	0.003114036	1	0.979415787
ILMN_1672128	ATF4	ATF4	0.296775826	0.585910784	0.010979231	1	0.979415787
ILMN_1783394	ATF4	ATF4	2.739396769	0.097901718	-0.016672957	1	0.979415787
ILMN_1703471	ATF6	ATF6	1.483450555	0.22323543	-0.00484624	1	0.979415787
ILMN_1716435	ATF7IP	ATF7IP	0.24429944	0.621117933	-0.001554066	1	0.979415787
ILMN_1804445	ATF7IP2	ATF7IP2	2.334592638	0.126528086	-0.009188371	1	0.979415787
ILMN_2206098	ATG10	ATG10	0.586755507	0.443676494	-0.003431469	1	0.979415787
ILMN_1673898	ATG12	ATG12	0.444911426	0.504761396	-0.003046825	1	0.979415787
ILMN_1725707	ATG16L1	ATG16L1	0.339182216	0.560301643	-0.003087618	1	0.979415787
ILMN_2365881	ATG16L1	ATG16L1	2.785352344	0.095129769	-0.009698452	1	0.979415787
ILMN_1756006	ATG2A	ATG2A	0.64590564	0.421580335	0.003730905	1	0.979415787
ILMN_1735006	ATG2B	ATG2B	0.802065781	0.370476452	-0.001801171	1	0.979415787
ILMN_2163732	ATG3	ATG3	0.56442741	0.452481852	0.002680941	1	0.979415787
ILMN_2313782	ATG4A	ATG4A	1.678284181	0.195152601	-0.004192819	1	0.979415787
ILMN_2180315	ATG4D	ATG4D	0.535567471	0.464275538	0.001361014	1	0.979415787
ILMN_1718265	ATG5	ATG5	0.54240126	0.461439267	0.002642781	1	0.979415787
ILMN_1790978	ATG7	ATG7	0.570125084	0.450209216	0.004350666	1	0.979415787
ILMN_2296290	ATG9A	ATG9A	0.741608274	0.389146177	-0.001128881	1	0.979415787
ILMN_2410975	ATG9A	ATG9A	0.294262071	0.587502152	0.002513554	1	0.979415787
ILMN_1794707	ATHL1	ATHL1	2.250306687	0.133587925	-0.020065334	1	0.979415787
ILMN_1751086	ATL3	ATL3	1.561779977	0.211404788	0.004802951	1	0.979415787
ILMN_1713630	ATM	ATM	0.60065349	0.438328799	-0.001227203	1	0.979415787
ILMN_2370825	ATM	ATM	2.650025255	0.103548251	-0.013949428	1	0.979415787
ILMN_1716231	ATM	ATM	0.59592803	0.440135898	0.001024004	1	0.979415787
ILMN_1772540	ATMIN	ATMIN	0.716967736	0.397140352	0.002633008	1	0.979415787
ILMN_1737833	ATN1	ATN1	0.83999881	0.359397111	-0.002557568	1	0.979415787
ILMN_1711210	ATN1	ATN1	0.671227032	0.412624135	0.001417943	1	0.979415787
ILMN_1752393	ATOH7	ATOH7	0.623055612	0.429914063	0.001178489	1	0.979415787
ILMN_2168228	ATOH7	ATOH7	0.667739547	0.413840816	0.001097303	1	0.979415787
ILMN_1654065	ATOH8	ATOH8	0.962795418	0.326483578	0.004523076	1	0.979415787
ILMN_1670609	ATOX1	ATOX1	0.632950654	0.426275056	0.004055879	1	0.979415787
ILMN_1813434	ATP10A		3.737622293	0.053200099	-0.005271531	1	0.979415787
ILMN_1656159	ATP10D	ATP10D	2.290117304	0.130200082	-0.004453846	1	0.979415787
ILMN_1674217	ATP11A	ATP11A	0.269345689	0.603771027	0.000807945	1	0.979415787
ILMN_1768783	ATP11A	ATP11A	1.883834429	0.169898979	0.002414176	1	0.979415787
ILMN_1658884	ATP11B	ATP11B	2.077013226	0.149532521	-0.00566095	1	0.979415787
ILMN_1661428	ATP11C	ATP11C	0.838656525	0.359781288	-0.001705818	1	0.979415787
ILMN_1804137	ATP11C	ATP11C	0.881671888	0.347744171	0.00193855	1	0.979415787
ILMN_2389810	ATP11C	ATP11C	0.553436849	0.45691679	-0.002509107	1	0.979415787
ILMN_2134224	ATP13A1	ATP13A1	6.752425515	0.009362033	0.028749128	1	0.979415787
ILMN_1704164	ATP13A2	ATP13A2	1.453225638	0.228011076	0.003259789	1	0.979415787
ILMN_1768895	ATP13A3		0.560836558	0.453923377	-0.00134965	1	0.979415787
ILMN_1651303	ATP13A4	ATP13A4	1.040828073	0.307628962	0.001643895	1	0.979415787
ILMN_1775285	ATP13A5	ATP13A5	1.612938481	0.204079234	-0.002580164	1	0.979415787
ILMN_2415189	ATP1A1	ATP1A1	0.272357627	0.601754623	0.001841012	1	0.979415787
ILMN_1775566	ATP1A1	ATP1A1	0.777937593	0.37777264	-0.006288797	1	0.979415787
ILMN_1689098	ATP1A3	ATP1A3	1.717095426	0.190067357	0.004964204	1	0.979415787
ILMN_1705208	ATP1A4	ATP1A4	4.486671524	0.034160126	-0.004151643	1	0.979415787
ILMN_1730291	ATP1B1	ATP1B1	5.043711903	0.024715477	-0.004436298	1	0.979415787
ILMN_1747271	ATP1B2	ATP1B2	0.740519585	0.389494487	-0.002230021	1	0.979415787
ILMN_1653211	ATP1B4	ATP1B4	3.578528689	0.05853097	0.004382585	1	0.979415787
ILMN_1655884	ATP2A2	ATP2A2	1.137263232	0.286231364	-0.006463572	1	0.979415787
ILMN_1687375	ATP2A2	ATP2A2	1.66605946	0.19678717	-0.004344638	1	0.979415787
ILMN_1697827	ATP2A3	ATP2A3	3.463988341	0.062718862	-0.008207311	1	0.979415787
ILMN_2310909	ATP2A3	ATP2A3	1.252478725	0.263079582	-0.004720481	1	0.979415787
ILMN_2401933	ATP2B1	ATP2B1	0.787695924	0.374797738	-0.002182674	1	0.979415787
ILMN_1750599	ATP2B1	ATP2B1	0.271379399	0.602407957	-0.00131466	1	0.979415787
ILMN_2381938	ATP2B2	ATP2B2	0.566585756	0.451618845	0.001040053	1	0.979415787
ILMN_1693481	ATP2B3	ATP2B3	0.258871408	0.610896575	0.000886491	1	0.979415787
ILMN_1660741	ATP2B3	ATP2B3	1.431066388	0.231590482	-0.004286492	1	0.979415787
ILMN_2415073	ATP2B3	ATP2B3	1.921293454	0.165714141	0.00270878	1	0.979415787
ILMN_1664772	ATP2B4	ATP2B4	1.707879403	0.191260738	-0.006429849	1	0.979415787
ILMN_1680579	ATP2B4	ATP2B4	1.278513946	0.258175525	-0.01022673	1	0.979415787
ILMN_2367753	ATP2B4	ATP2B4	1.154358266	0.282638667	-0.008981397	1	0.979415787
ILMN_2340565	ATP2C1	ATP2C1	4.166400669	0.041233307	-0.011654746	1	0.979415787
ILMN_2209417	ATP4A	ATP4A	1.175623414	0.278248786	0.001710486	1	0.979415787
ILMN_1702257	ATP4B	ATP4B	0.746269013	0.38766006	-0.001210565	1	0.979415787
ILMN_1703787	ATP4B	ATP4B	0.880674886	0.3480169	0.00147388	1	0.979415787
ILMN_1771680	ATP4B	ATP4B	2.672696719	0.102082921	0.002646009	1	0.979415787
ILMN_2341363	ATP5A1	ATP5A1	2.909788734	0.088043407	-0.009092156	1	0.979415787
ILMN_1772132	ATP5B	ATP5B	0.347032513	0.555797778	-0.00242713	1	0.979415787
ILMN_1653599	ATP5D	ATP5D	0.624898987	0.429232596	-0.003101461	1	0.979415787
ILMN_1756674	ATP5EP2	ATP5EP2	3.01080808	0.082711048	-0.00939135	1	0.979415787
ILMN_2225887	ATP5EP2	ATP5E	1.724493604	0.189115646	-0.006482845	1	0.979415787
ILMN_1669102	ATP5G2	ATP5G2	1.885439577	0.16971719	-0.003373868	1	0.979415787
ILMN_1770466	ATP5G3	ATP5G3	0.216620015	0.641627454	-0.000989533	1	0.979415787
ILMN_1726603	ATP5I	ATP5I	0.382465432	0.536286723	-0.002660866	1	0.979415787
ILMN_1772506	ATP5I	ATP5I	0.324218973	0.56908316	-0.002702395	1	0.979415787
ILMN_2348093	ATP5J	ATP5J	1.234162612	0.266599034	-0.00617765	1	0.979415787
ILMN_2079285	ATP5L	ATP5L	0.461594522	0.496879713	0.006127926	1	0.979415787
ILMN_1679188	ATP5S	ATP5S	1.42371323	0.232793189	-0.004804716	1	0.979415787
ILMN_1809027	ATP5SL	ATP5SL	1.164942	0.280442966	-0.003967614	1	0.979415787
ILMN_1697694	ATP6AP1	ATP6AP1	0.92828097	0.335310013	0.003773218	1	0.979415787
ILMN_1677440	ATP6AP2	ATP6AP2	0.400682501	0.526736995	0.006293911	1	0.979415787
ILMN_1752579	ATP6V0A1	ATP6V0A1	1.851525971	0.173606019	0.006123111	1	0.979415787
ILMN_1700380	ATP6V0A2	ATP6V0A2	1.459667726	0.226982996	-0.005623209	1	0.979415787
ILMN_1812896	ATP6V0A4	ATP6V0A4	0.457623315	0.49873682	0.000946897	1	0.979415787
ILMN_1721788	ATP6V0A4	ATP6V0A4	1.140179146	0.285614476	-0.001891172	1	0.979415787
ILMN_1773849	ATP6V0C	ATP6V0C	0.557998924	0.455067632	-0.004046113	1	0.979415787
ILMN_1799889	ATP6V0D2	ATP6V0D2	2.922342809	0.08736094	0.002097053	1	0.979415787
ILMN_1715635	ATP6V0E1	ATP6V0E1	2.619022784	0.105589449	-0.010579586	1	0.979415787
ILMN_1812073	ATP6V1B1	ATP6V1B1	1.453141452	0.228024548	0.00155942	1	0.979415787
ILMN_1787705	ATP6V1B2	ATP6V1B2	0.261601512	0.609022024	-0.003490283	1	0.979415787
ILMN_1663257	ATP6V1C1	ATP6V1C1	1.159425508	0.281584717	-0.001874248	1	0.979415787
ILMN_1660729	ATP6V1C2	ATP6V1C2	0.994918117	0.318543307	-0.001270828	1	0.979415787
ILMN_2389995	ATP6V1C2	ATP6V1C2	0.946911878	0.3305066	-0.001560172	1	0.979415787
ILMN_1797310	ATP6V1D	ATP6V1D	0.606381365	0.436153553	-0.002890784	1	0.979415787
ILMN_1810235	ATP6V1E2	ATP6V1E2	1.074903954	0.29984038	-0.004379643	1	0.979415787
ILMN_1654541	ATP6V1G2		0.819252808	0.365398718	-0.002797024	1	0.979415787
ILMN_1674778	ATP6V1G2		0.267491362	0.605019574	0.000926953	1	0.979415787
ILMN_2371001	ATP6V1G3	ATP6V1G3	4.304796446	0.038005043	0.005322606	1	0.979415787
ILMN_1689473	ATP6V1H	ATP6V1H	1.61362916	0.203982403	-0.002334858	1	0.979415787
ILMN_1696223	ATP7B	ATP7B	1.134450188	0.286828092	-0.001829202	1	0.979415787
ILMN_1778358	ATP8A1	ATP8A1	0.245662202	0.620146154	-0.001203961	1	0.979415787
ILMN_1653372	ATP8B3	ATP8B3	3.457063049	0.062982091	0.002960617	1	0.979415787
ILMN_1799232	ATP9A	ATP9A	1.437987595	0.230465269	-0.001825438	1	0.979415787
ILMN_1706406	ATP9A	ATP9A	4.280459921	0.038552915	-0.004657798	1	0.979415787
ILMN_2089073	ATP9A	ATP9A	1.324707163	0.249749006	-0.01058191	1	0.979415787
ILMN_1658684	ATP9B	ATP9B	1.382821213	0.239621176	-0.004620862	1	0.979415787
ILMN_1790603	ATPAF1	ATPAF1	0.570805933	0.449938838	-0.003656459	1	0.979415787
ILMN_2395055	ATPAF1	ATPAF1	2.875827098	0.089918766	-0.004325498	1	0.979415787
ILMN_1727390	ATPAF2	ATPAF2	1.092940755	0.29582055	-0.004222411	1	0.979415787
ILMN_1721741	ATPBD1B		0.285792929	0.59292922	0.004374535	1	0.979415787
ILMN_1704943	GPN3	GPN3	1.138934631	0.285877558	0.001471333	1	0.979415787
ILMN_1727332	ATPIF1	ATPIF1	0.914499587	0.338923358	0.004620162	1	0.979415787
ILMN_1660342	ATR	ATR	2.226425863	0.135667359	0.002260718	1	0.979415787
ILMN_1772124	ATRN	ATRN	0.29051669	0.589889613	-0.001863666	1	0.979415787
ILMN_1678541	ATRN	ATRN	1.178408791	0.277680172	-0.002080416	1	0.979415787
ILMN_1786966	ATRNL1	ATRNL1	1.539706117	0.214661554	0.002230896	1	0.979415787
ILMN_1705900	ATXN10	ATXN10	0.63194459	0.426642922	0.004698603	1	0.979415787
ILMN_2169676	ATXN10	ATXN10	1.617272638	0.203472499	-0.002417649	1	0.979415787
ILMN_1743829	ATXN2	ATXN2	1.478477788	0.224012838	-0.005199373	1	0.979415787
ILMN_1705034	ATXN2L	ATXN2L	5.535338859	0.018636156	0.004674919	1	0.979415787
ILMN_2271627	ATXN2L	ATXN2L	2.695436825	0.100635905	-0.007865384	1	0.979415787
ILMN_2354334	ATXN2L	ATXN2L	1.053905591	0.304609306	-0.002920305	1	0.979415787
ILMN_1680380	ATXN2L	ATXN2L	0.641463767	0.423181242	-0.003687965	1	0.979415787
ILMN_1725696	ATXN3	ATXN3	0.714332959	0.398009117	-0.001946949	1	0.979415787
ILMN_1753450	ATXN3L	ATXN3L	1.833630162	0.17569937	0.002224992	1	0.979415787
ILMN_1688602	ATXN7	ATXN7	1.381168661	0.239902182	-0.001978956	1	0.979415787
ILMN_1777260	ATXN7L1	ATXN7L1	0.23759614	0.625947725	-0.001319839	1	0.979415787
ILMN_1862018	ATXN7L3	ATXN7L3	1.763899052	0.184138925	-0.0033204	1	0.979415787
ILMN_2111556	ATXN8OS		1.10605529	0.292941051	-0.001622394	1	0.979415787
ILMN_2357438	AURKA	AURKA	1.034771403	0.309040631	-0.003770433	1	0.979415787
ILMN_2053650	AURKAPS1		5.315057313	0.021141898	-0.005100767	1	0.979415787
ILMN_1721333	AURKC	AURKC	0.527283018	0.46775138	-0.001133943	1	0.979415787
ILMN_1675376	AURKC	AURKC	0.537155083	0.463614149	-0.001163643	1	0.979415787
ILMN_1749081	AUTS2	AUTS2	1.125157469	0.288810622	-0.007773418	1	0.979415787
ILMN_1811443	AVP	AVP	2.016903248	0.155556103	-0.007370123	1	0.979415787
ILMN_1671731	AVPI1	AVPI1	1.393376377	0.237835737	0.00660515	1	0.979415787
ILMN_1712159	AVPR1A	AVPR1A	2.398938792	0.121417591	0.002608134	1	0.979415787
ILMN_1698324	AVPR2	AVPR2	0.235124909	0.62774955	-0.00092585	1	0.979415787
ILMN_1766185	AXIN1	AXIN1	2.067206432	0.150496969	-0.006808212	1	0.979415787
ILMN_1692967	AXIN1	AXIN1	1.107658361	0.292591536	-0.003478827	1	0.979415787
ILMN_1724480	AXIN2	AXIN2	1.138412691	0.285987984	-0.011789199	1	0.979415787
ILMN_1701877	AXL	AXL	0.38100734	0.537064617	0.001410659	1	0.979415787
ILMN_2364521	AXL	AXL	0.932850513	0.334123315	0.002606636	1	0.979415787
ILMN_1703123	AXUD1	AXUD1	0.837996395	0.359970432	0.008165069	1	0.979415787
ILMN_1742262	AZI1	AZI1	1.182351467	0.276877803	-0.002678552	1	0.979415787
ILMN_1704550	AZIN1	AZIN1	1.058102659	0.303648324	-0.003043781	1	0.979415787
ILMN_1730867	AZU1	AZU1	2.508568926	0.113228713	-0.003415889	1	0.979415787
ILMN_2148459	B2M	B2M	0.664873459	0.414844683	0.010073502	1	0.979415787
ILMN_1726840	B3GALNT1	B3GALNT1	0.556839218	0.45553658	-0.001673412	1	0.979415787
ILMN_1780188	B3GALNT2	B3GALNT2	1.473806358	0.224746095	0.001858377	1	0.979415787
ILMN_1659202	B3GALT1	B3GALT1	0.632432172	0.426464578	0.001540422	1	0.979415787
ILMN_1709907	B3GALT2	B3GALT2	0.379391673	0.537928983	-0.001288125	1	0.979415787
ILMN_1657096	B3GALT3	B3GALNT1	2.471475753	0.115929032	0.001893108	1	0.979415787
ILMN_1815287	B3GALT3	B3GALNT1	2.417958623	0.119951153	-0.003376954	1	0.979415787
ILMN_1690682	B3GALT4		0.303898621	0.581448596	0.002469557	1	0.979415787
ILMN_1800713	B3GALT5	B3GALT5	1.277572492	0.258350878	-0.001674326	1	0.979415787
ILMN_1739749	B3GALT6	B3GALT6	2.65477368	0.10323945	-0.005843611	1	0.979415787
ILMN_1794072	B3GAT1	B3GAT1	1.726752385	0.18882618	0.00398257	1	0.979415787
ILMN_2210581	B3GAT3	B3GAT3	1.728534947	0.188598106	-0.006870136	1	0.979415787
ILMN_1711102	B3GNT2	B3GNT2	1.720729479	0.189599172	-0.00656379	1	0.979415787
ILMN_1800082	B3GNT3	B3GNT3	1.399764828	0.23676295	-0.003258848	1	0.979415787
ILMN_1771260	B3GNT4	B3GNT4	0.265801364	0.606162261	0.000136743	1	0.979415787
ILMN_1715384	B3GNT6		0.673731932	0.411753504	-0.002911462	1	0.979415787
ILMN_1721523	B3GNT7	B3GNT7	0.493132464	0.482533302	-0.001068014	1	0.979415787
ILMN_1741389	B3GNT8	B3GNT8	0.402310741	0.525898301	-0.001926212	1	0.979415787
ILMN_1702817	B3GNTL1	B3GNTL1	1.240439906	0.26538629	-0.005649181	1	0.979415787
ILMN_1707200	B4GALNT2	B4GALNT2	0.686248475	0.407443352	0.001152986	1	0.979415787
ILMN_1796663	B4GALNT4	B4GALNT4	0.847145169	0.357361212	-0.001545188	1	0.979415787
ILMN_1680732	B4GALT2	B4GALT2	1.199695547	0.273382537	0.003504654	1	0.979415787
ILMN_1753755	B4GALT2	B4GALT2	0.502697507	0.478317253	0.003998203	1	0.979415787
ILMN_1692267	B4GALT3	B4GALT3	0.820607916	0.365002485	0.002875627	1	0.979415787
ILMN_1806999	B9D2	B9D2	0.327194377	0.56731583	0.002453716	1	0.979415787
ILMN_1778161	DNAJC25	GNG10	0.776420921	0.378237989	-0.002628958	1	0.979415787
ILMN_1687751	BAALC	BAALC	0.613325111	0.433538587	0.002102507	1	0.979415787
ILMN_1681583	BACH1	BACH1	0.301193618	0.583135095	-0.000899673	1	0.979415787
ILMN_1751149	BACH1	BACH1	1.337846753	0.247414055	-0.002346686	1	0.979415787
ILMN_1659943	BACH2	BACH2	2.15082134	0.142493644	-0.00270433	1	0.979415787
ILMN_2058468	BACH2	BACH2	0.690828808	0.405882616	-0.005701334	1	0.979415787
ILMN_1720360	BAD	BAD	1.256432838	0.262327387	-0.00136561	1	0.979415787
ILMN_1659766	BAG3	BAG3	2.203782332	0.137672566	-0.008089347	1	0.979415787
ILMN_2268855	BAG5	BAG5	7.913773768	0.004905982	-0.005077298	1	0.979415787
ILMN_1751396	BAG5	BAG5	0.404422132	0.524814275	-0.001146793	1	0.979415787
ILMN_1739256	BAHD1	BAHD1	0.830413983	0.362152849	-0.002676146	1	0.979415787
ILMN_1729529	BAI1	BAI1	0.385884365	0.534470727	0.001217816	1	0.979415787
ILMN_1763869	BAI1	BAI1	0.271904352	0.602057168	-0.000713745	1	0.979415787
ILMN_1773109	BAI2	BAI2	0.442832632	0.505758424	-0.001063106	1	0.979415787
ILMN_1671076	BAI3	BAI3	0.946731048	0.330552779	-0.001200652	1	0.979415787
ILMN_1705922	BAIAP2	BAIAP2	0.487749433	0.484932952	0.002530258	1	0.979415787
ILMN_2258749	BAIAP2	BAIAP2	0.735666424	0.391052623	-0.0021662	1	0.979415787
ILMN_1771652	BAIAP2L2	BAIAP2L2	0.332676859	0.564087091	-0.003574171	1	0.979415787
ILMN_1810550	BAIAP3	BAIAP3	0.215855189	0.642216368	-0.00121927	1	0.979415787
ILMN_2179837	BANF1	BANF1	0.395310399	0.529521155	-0.002806965	1	0.979415787
ILMN_1805823	BANF2	BANF2	3.800602832	0.051234134	0.003678331	1	0.979415787
ILMN_1661646	BANK1	BANK1	0.439453553	0.50738632	0.006182574	1	0.979415787
ILMN_1768363	BAP1	BAP1	0.235738773	0.627300881	-0.002046749	1	0.979415787
ILMN_2074258	BARD1	BARD1	0.282316952	0.59518661	-0.002070887	1	0.979415787
ILMN_1737662	BARHL1	BARHL1	1.049076889	0.305719783	0.001775885	1	0.979415787
ILMN_1772312	BARX1	BARX1	0.548307458	0.459010092	0.00125399	1	0.979415787
ILMN_1651826	BASP1	BASP1	3.409690129	0.064814616	0.011390959	1	0.979415787
ILMN_1690576	BAT1		2.022471991	0.154986652	0.002057296	1	0.979415787
ILMN_1705364	BAT3		0.74788402	0.38714699	0.003228037	1	0.979415787
ILMN_1742782	BAT4		1.125803337	0.288672268	-0.001979924	1	0.979415787
ILMN_1690241	BATF2	BATF2	2.0246425	0.154765341	0.003532441	1	0.979415787
ILMN_1763207	BATF3	BATF3	1.23497109	0.266442453	0.007411908	1	0.979415787
ILMN_1683300	BAX	BAX	2.54488799	0.110651758	-0.005079703	1	0.979415787
ILMN_1742230	BAZ1A	BAZ1A	0.358578872	0.549296555	0.003459741	1	0.979415787
ILMN_1658327	BAZ1A	BAZ1A	0.783391692	0.376105843	-0.005509349	1	0.979415787
ILMN_1680831	BAZ1B	BAZ1B	0.905952542	0.341190614	-0.004384127	1	0.979415787
ILMN_1676318	BAZ2A	BAZ2A	0.554235213	0.456592333	0.003107241	1	0.979415787
ILMN_1720850	BAZ2B	BAZ2B	0.275145863	0.599900586	-0.002392747	1	0.979415787
ILMN_1734929	BBOX1	BBOX1	0.445880199	0.504297903	-0.001669967	1	0.979415787
ILMN_1800590	BBS1	BBS1	0.697437112	0.403646204	-0.003205734	1	0.979415787
ILMN_1741985	BBS10	BBS10	0.753319147	0.3854274	-0.003164036	1	0.979415787
ILMN_2166972	BBS12	BBS12	1.944032836	0.163231323	0.003967748	1	0.979415787
ILMN_2230035	BBS2	BBS2	3.856076237	0.049566117	-0.008991103	1	0.979415787
ILMN_1762466	BBS4	BBS4	0.438617811	0.507790335	-0.003161819	1	0.979415787
ILMN_2299737	BBS5	BBS5	0.560931725	0.45388508	-0.001043881	1	0.979415787
ILMN_1776656	BBS7	BBS7	0.424401695	0.514748816	0.001256333	1	0.979415787
ILMN_1775012	BBS7	BBS7	2.698193614	0.100462012	-0.00416229	1	0.979415787
ILMN_2377056	BBS7	BBS7	1.544633249	0.213929471	0.001682599	1	0.979415787
ILMN_1794956	BBS9	BBS9	1.891266104	0.169059187	-0.005356535	1	0.979415787
ILMN_2352159	BBS9	BBS9	0.424458495	0.514720684	-0.001486094	1	0.979415787
ILMN_1745415	BBX	BBX	1.189159516	0.275499157	-0.005282699	1	0.979415787
ILMN_1804268	ZNF835	ZNF835	6.42016235	0.011283185	-0.003422351	1	0.979415787
ILMN_1790455	BCAM	BCAM	2.250505567	0.133570757	-0.002618768	1	0.979415787
ILMN_1705653	BCAM	BCAM	0.556596221	0.455634937	0.001195638	1	0.979415787
ILMN_1680300	BCAN	BCAN	0.808884353	0.368450298	-0.003651773	1	0.979415787
ILMN_2246131	BCAN	BCAN	3.231163213	0.072249353	-0.002579544	1	0.979415787
ILMN_1732154	BCAN	BCAN	2.278106686	0.131211964	-0.002139418	1	0.979415787
ILMN_2342084	BCAP29	BCAP29	1.244433894	0.264618242	-0.005164298	1	0.979415787
ILMN_1672596	BCAR1	BCAR1	0.598678387	0.439082726	-0.001152534	1	0.979415787
ILMN_1763638	BCAR3	BCAR3	0.93884569	0.332574878	0.002524315	1	0.979415787
ILMN_1733042	BCAS1	BCAS1	0.461501289	0.496923178	-0.001255705	1	0.979415787
ILMN_2136147	BCAS1	BCAS1	0.42939936	0.51228382	0.000959408	1	0.979415787
ILMN_2054510	BCAS3	BCAS3	1.475920252	0.224413929	-0.002160729	1	0.979415787
ILMN_1808059	BCAS4	BCAS4	0.510510945	0.474917755	0.004223641	1	0.979415787
ILMN_1766169	BCAT1	BCAT1	1.092258883	0.295971255	0.006059537	1	0.979415787
ILMN_1771966	BCCIP	BCCIP	0.34789403	0.555307696	-0.00266953	1	0.979415787
ILMN_1811188	BCCIP	BCCIP	0.717252659	0.397046568	-0.003599497	1	0.979415787
ILMN_1786433	BCCIP	BCCIP	0.280339997	0.596478457	-0.001705192	1	0.979415787
ILMN_1758090	BCCIP	BCCIP	0.203055879	0.652265453	-0.001452988	1	0.979415787
ILMN_1685641	BCHE	BCHE	5.550560802	0.018474767	-0.003836343	1	0.979415787
ILMN_1735979	BCKDHA	BCKDHA	1.554301233	0.212501584	0.004358165	1	0.979415787
ILMN_1764166	BCKDHB	BCKDHB	2.029299982	0.154291659	-0.004698828	1	0.979415787
ILMN_1693394	BCKDK	BCKDK	0.593195697	0.441186017	0.003346234	1	0.979415787
ILMN_1716446	BCL10	BCL10	1.001959445	0.316836844	-0.004109566	1	0.979415787
ILMN_2255133	BCL11A	BCL11A	0.338987598	0.560414183	0.004329363	1	0.979415787
ILMN_1659800	BCL11A	BCL11A	1.763905636	0.184138106	0.007441463	1	0.979415787
ILMN_1752899	BCL11A	BCL11A	0.779738853	0.37722102	0.006429371	1	0.979415787
ILMN_2342271	BCL11A	BCL11A	1.492986187	0.221753714	0.007806001	1	0.979415787
ILMN_1665761	BCL11B	BCL11B	1.583096291	0.208315261	-0.015627734	1	0.979415787
ILMN_1667885	BCL11B	BCL11B	1.729195152	0.188513717	0.002515612	1	0.979415787
ILMN_2363250	BCL2	BCL2	0.301370055	0.583024792	0.001415338	1	0.979415787
ILMN_1701120	BCL2	BCL2	0.544393174	0.460617734	0.00211125	1	0.979415787
ILMN_1654118	BCL2L1	BCL2L1	1.897533474	0.168354662	-0.014003809	1	0.979415787
ILMN_1742410	BCL2L1	BCL2L1	5.672579295	0.017232101	-0.006291763	1	0.979415787
ILMN_1766541	BCL2L11	BCL2L11	0.241508461	0.623118741	0.000836819	1	0.979415787
ILMN_1774997	BCL2L11	BCL2L11	0.558713103	0.454779218	-0.001293492	1	0.979415787
ILMN_2359627	BCL2L11	BCL2L11	2.564252461	0.109304215	-0.005295765	1	0.979415787
ILMN_2181445	BCL2L13	BCL2L13	0.791904975	0.373524724	-0.003991755	1	0.979415787
ILMN_1773925	BCL2L14	BCL2L14	1.699434153	0.192361994	-0.002452598	1	0.979415787
ILMN_2279645	BCL2L14	BCL2L14	1.519740402	0.217658782	0.0034856	1	0.979415787
ILMN_1694666	BCL2L15	C1orf178	0.924959204	0.336176208	0.001519612	1	0.979415787
ILMN_1655722	BCL2L15	BCL2L15	1.454349127	0.227831378	-0.002024811	1	0.979415787
ILMN_1746561	BCL2L2	BCL2L2	0.813119506	0.367199572	0.004225411	1	0.979415787
ILMN_1746053	BCL6	BCL6	0.20814841	0.648222548	-0.000876458	1	0.979415787
ILMN_1737314	BCL6	BCL6	0.670366328	0.412923918	0.006195417	1	0.979415787
ILMN_1706886	BCL7A	BCL7A	0.912828782	0.339364972	0.002587502	1	0.979415787
ILMN_2378081	BCL7A	BCL7A	0.432514522	0.510757683	-0.000437006	1	0.979415787
ILMN_1754199	BCL7B	BCL7B	2.330259663	0.126880711	-0.007024305	1	0.979415787
ILMN_1701165	BCL7C	BCL7C	1.869587012	0.171522387	-0.004777268	1	0.979415787
ILMN_1704452	BCL9	BCL9	0.856862944	0.354618066	-0.003722028	1	0.979415787
ILMN_1743966	BCL9L	BCL9L	1.533258616	0.215624043	-0.005573298	1	0.979415787
ILMN_2357272	BCLAF1	BCLAF1	1.739111503	0.187251445	-0.007405497	1	0.979415787
ILMN_1814686	BCMO1	BCMO1	0.797212439	0.371928114	0.001346667	1	0.979415787
ILMN_2335264	BCO2	BCO2	1.608414221	0.204714857	0.002196293	1	0.979415787
ILMN_1773117	BCOR	BCOR	0.257403967	0.6119093	-0.001992249	1	0.979415787
ILMN_1676241	BCOR	BCOR	0.71552075	0.397617127	-0.003137542	1	0.979415787
ILMN_1767015	BCORL1	BCORL1	0.436087331	0.509017005	-0.001818929	1	0.979415787
ILMN_1670398	BCR	BCR	2.039717889	0.153238063	-0.008407138	1	0.979415787
ILMN_1680683	BCR	BCR	1.682389035	0.194607308	-0.00349193	1	0.979415787
ILMN_1668907	BCR	BCR	0.670423046	0.412904153	0.001275632	1	0.979415787
ILMN_2333146	BCR	BCR	1.927284768	0.165055811	-0.00389098	1	0.979415787
ILMN_1738529	BCS1L	BCS1L	1.277903562	0.258289197	-0.00551991	1	0.979415787
ILMN_1683471	BDH1	BDH1	0.607617794	0.435686165	-0.00278676	1	0.979415787
ILMN_1677637	BDH1	BDH1	0.336590869	0.561803678	0.001142262	1	0.979415787
ILMN_1799280	BDH1	BDH1	0.769524371	0.380364232	-0.003057437	1	0.979415787
ILMN_1734611	BDKRB1	BDKRB1	0.542648944	0.461336987	0.002081095	1	0.979415787
ILMN_1719820	BDNF	BDNF	0.308151997	0.578816414	0.000840762	1	0.979415787
ILMN_1793988	BDNF	BDNF	0.675659009	0.411085549	-0.001306564	1	0.979415787
ILMN_1706644	BDNF	BDNF	0.357798154	0.549731635	-0.002889156	1	0.979415787
ILMN_1809543	BDNF	BDNF	0.421952833	0.515964224	-0.002080314	1	0.979415787
ILMN_1751276	BDNF	BDNF	4.353166274	0.036940208	0.004357144	1	0.979415787
ILMN_1687149	BDP1	BDP1	1.839723569	0.17498335	-0.007616765	1	0.979415787
ILMN_1697923	BEAN		1.182527839	0.276841978	0.001472037	1	0.979415787
ILMN_1733066	BEAN		0.500100576	0.479455933	0.001339913	1	0.979415787
ILMN_1668924	BEGAIN	BEGAIN	0.569238969	0.450561488	0.005877209	1	0.979415787
ILMN_2410182	BEST3	BEST3	0.445032484	0.504703438	-0.001528883	1	0.979415787
ILMN_1796685	BEST4	BEST4	0.628195326	0.428018054	-0.001441025	1	0.979415787
ILMN_1684042	BET1	BET1	0.249315059	0.617557779	-0.002637132	1	0.979415787
ILMN_2060652	BET1L		2.098042516	0.147487852	-0.007312471	1	0.979415787
ILMN_2234697	BEX1	BEX1	5.258540024	0.021839332	-0.004466806	1	0.979415787
ILMN_2351638	BEX4	BEX4	0.539136321	0.462790884	-0.004840827	1	0.979415787
ILMN_1806473	BEX5	BEX5	1.451179512	0.228338784	-0.005165798	1	0.979415787
ILMN_1804798	BEXL1	BEX4	0.746024203	0.387737918	-0.00407872	1	0.979415787
ILMN_1814808	BFAR	BFAR	1.27160512	0.259465776	-0.004607007	1	0.979415787
ILMN_1712608	BFSP1	BFSP1	1.337595865	0.247458388	-0.002983266	1	0.979415787
ILMN_1726809	BHLHB3	BHLHE41	0.460690612	0.497301392	0.001043738	1	0.979415787
ILMN_1742787	BHLHB4	BHLHE23	0.781317634	0.376738463	-0.001700684	1	0.979415787
ILMN_1699585	BHLHE22	BHLHE22	0.398115357	0.528064173	0.001134122	1	0.979415787
ILMN_1673590	BHLHA15	BHLHA15	0.884606389	0.346943123	0.001598282	1	0.979415787
ILMN_1708131	BHLHB9	BHLHB9	1.346273539	0.24593064	0.002170101	1	0.979415787
ILMN_1656638	BHMT	BHMT	1.570905726	0.210075529	0.001992333	1	0.979415787
ILMN_1813043	BHMT2	BHMT2	0.215621062	0.642396899	0.000773568	1	0.979415787
ILMN_2070521	BHMT2	BHMT2	2.708107285	0.099839384	-0.002572449	1	0.979415787
ILMN_2362034	BICD1	BICD1	1.850599655	0.173713667	-0.00225375	1	0.979415787
ILMN_1771268	BICD2	BICD2	0.395088143	0.52963691	0.000926132	1	0.979415787
ILMN_2372413	BID	BID	0.498054484	0.480356214	-0.004097431	1	0.979415787
ILMN_1763386	BID	BID	0.770656533	0.380014025	0.006964852	1	0.979415787
ILMN_2259495	BID	BID	1.053756727	0.304643463	0.001756178	1	0.979415787
ILMN_1770505	BIK	BIK	0.904676891	0.341530753	0.001944263	1	0.979415787
ILMN_2309245	BIN1	BIN1	1.726668948	0.188836863	-0.008417936	1	0.979415787
ILMN_1674160	BIN1	BIN1	1.775685572	0.182680007	-0.009455686	1	0.979415787
ILMN_1726342	BIN2	BIN2	0.719465551	0.396319274	-0.002311639	1	0.979415787
ILMN_1688489	BIRC1		2.157253795	0.141898095	-0.00251097	1	0.979415787
ILMN_1768194	BIRC2	BIRC2	1.584736393	0.208079771	-0.007141846	1	0.979415787
ILMN_2182704	BIRC2	BIRC2	0.416378348	0.518749733	0.007402111	1	0.979415787
ILMN_2405684	BIRC3	BIRC3	0.528674534	0.467164646	0.006949369	1	0.979415787
ILMN_1776181	BIRC3	BIRC3	2.596309176	0.107112898	0.009753032	1	0.979415787
ILMN_1681644	BIRC3	BIRC3	0.216747038	0.641529769	-0.001478495	1	0.979415787
ILMN_1801605	BIRC6	BIRC6	0.880708529	0.348007692	0.004256312	1	0.979415787
ILMN_1674036	BIRC7	BIRC7	1.66942425	0.196335669	-0.002626224	1	0.979415787
ILMN_1727144	BIRC8	BIRC8	7.328233457	0.006787974	-0.003766574	1	0.979415787
ILMN_2214098	BIVM	BIVM	2.345563427	0.125640128	-0.008410957	1	0.979415787
ILMN_1675612	BLCAP	BLCAP	0.265835884	0.606138875	-0.002082958	1	0.979415787
ILMN_1668277	BLK	BLK	0.637582711	0.42458749	0.007996982	1	0.979415787
ILMN_1709484	BLM	BLM	1.159672484	0.281533475	0.003221678	1	0.979415787
ILMN_1760530	BLOC1S2	BLOC1S2	0.493634418	0.482310538	0.001142774	1	0.979415787
ILMN_1679782	BLOC1S2	BLOC1S2	0.478902762	0.488919741	-0.00151064	1	0.979415787
ILMN_1699669	BLR1	CXCR5	0.543426325	0.461016205	-0.001484662	1	0.979415787
ILMN_1691436	BLVRA	BLVRA	1.507599881	0.219505689	0.013063864	1	0.979415787
ILMN_1797793	BLVRB	BLVRB	0.240046538	0.624172504	0.002545178	1	0.979415787
ILMN_2106656	BLZF1	BLZF1	0.747663805	0.387216893	0.010294911	1	0.979415787
ILMN_1787794	BMF	BMF	0.546085012	0.459921783	-0.001169502	1	0.979415787
ILMN_1800412	BMP1	BMP1	0.357872682	0.549690073	-0.00252711	1	0.979415787
ILMN_1800776	BMP1	BMP1	1.353963914	0.244586334	0.001911985	1	0.979415787
ILMN_1798803	BMP1	BMP1	0.621169672	0.430612961	0.001943669	1	0.979415787
ILMN_1791688	BMP10	BMP10	1.364379438	0.242779926	-0.002040231	1	0.979415787
ILMN_1702755	BMP15	BMP15	0.92161576	0.337051084	-0.00161804	1	0.979415787
ILMN_2299045	BMP2K	BMP2K	1.002062435	0.316811973	-0.004275091	1	0.979415787
ILMN_1811148	BMP2K	BMP2K	2.163668668	0.141306959	-0.002659549	1	0.979415787
ILMN_1814200	BMP2K	BMP2K	2.859267008	0.090848888	-0.005842284	1	0.979415787
ILMN_1707469	BMP2KL	BMP2KL	0.293919719	0.587719562	-0.001186475	1	0.979415787
ILMN_1682661	BMP3	BMP3	0.866928374	0.35180707	-0.002395993	1	0.979415787
ILMN_1740900	BMP4	BMP4	2.114200043	0.145938294	-0.002769984	1	0.979415787
ILMN_1693749	BMP4	BMP4	0.455402237	0.49978062	-0.001293234	1	0.979415787
ILMN_1747650	BMP6	BMP6	0.564947826	0.452273529	-0.005844662	1	0.979415787
ILMN_1741566	BMP7	BMP7	0.257819526	0.611622142	0.00117365	1	0.979415787
ILMN_2123415	BMP8B	BMP8B	0.285418016	0.593171847	0.006340902	1	0.979415787
ILMN_2095577			1.686870859	0.194013973	-0.0021997	1	0.979415787
ILMN_1796138	BMX	BMX	1.446277439	0.229126209	-0.001935028	1	0.979415787
ILMN_1679464	BNC1	BNC1	0.507055437	0.476416321	0.001279597	1	0.979415787
ILMN_1655086	BNC1	BNC1	2.489337715	0.114619948	-0.003403435	1	0.979415787
ILMN_2318733	BNIP1	BNIP1	0.267971068	0.604696055	-0.002684597	1	0.979415787
ILMN_1770803	BNIP2	BNIP2	0.721445564	0.395670147	-0.002967298	1	0.979415787
ILMN_1718961	BNIP3L	BNIP3L	3.680195127	0.055062406	-0.011593848	1	0.979415787
ILMN_1708513	BNIPL	BNIPL	1.065017179	0.302073666	0.002055414	1	0.979415787
ILMN_1699989	BNIPL	BNIPL	1.315089868	0.251475171	-0.003918294	1	0.979415787
ILMN_1728780	BOAT		0.457872232	0.498620071	-0.00112845	1	0.979415787
ILMN_1730032	BOK	BOK	1.701432965	0.192100683	0.003979371	1	0.979415787
ILMN_1786658	BOLA3	BOLA3	0.28633685	0.592577583	-0.003278526	1	0.979415787
ILMN_2343010	BOLA3	BOLA3	0.471107075	0.492478303	-0.004446268	1	0.979415787
ILMN_2329759	BOLL	BOLL	3.409413759	0.064825473	0.002214876	1	0.979415787
ILMN_1670746	BOLL	BOLL	2.557716556	0.10975701	0.002709162	1	0.979415787
ILMN_1793049	BPESC1		0.588943588	0.442827918	0.002045111	1	0.979415787
ILMN_2352921	BPGM	BPGM	1.545255137	0.21383728	-0.007795123	1	0.979415787
ILMN_1788764	BPGM	BPGM	0.879005422	0.348474231	-0.001381931	1	0.979415787
ILMN_2352926	BPGM	BPGM	3.224217976	0.072556445	0.002973094	1	0.979415787
ILMN_1657746	BPHL	BPHL	0.659224881	0.416833723	-0.002772786	1	0.979415787
ILMN_1708152	BPIL2	BPIL2	3.040418503	0.081214977	-0.00295871	1	0.979415787
ILMN_1712718	BPNT1	BPNT1	1.851454937	0.173614271	-0.00799754	1	0.979415787
ILMN_1688381	BPTF	BPTF	1.016066885	0.313453775	-0.002742479	1	0.979415787
ILMN_2311089	BRCA1	BRCA1	2.380846373	0.122830982	0.002851558	1	0.979415787
ILMN_1738027	BRCA1	BRCA1	0.437253082	0.508451264	-0.001947765	1	0.979415787
ILMN_1771065	BRCA1	BRCA1	0.380863914	0.537141247	0.001525722	1	0.979415787
ILMN_1677794	BRCA2	BRCA2	0.251973686	0.615688761	0.000775171	1	0.979415787
ILMN_1785635	BRD3	BRD3	0.390058386	0.532268713	-0.003031814	1	0.979415787
ILMN_1736981	BRD4	BRD4	1.713311811	0.190556243	-0.002930906	1	0.979415787
ILMN_2082810	BRD7	BRD7	0.208630789	0.647842701	0.003825393	1	0.979415787
ILMN_2349600	BRD8	BRD8	0.55392243	0.456719406	0.002820029	1	0.979415787
ILMN_1702335	BRD8	BRD8	0.502455677	0.478423102	-0.001192657	1	0.979415787
ILMN_1811481	BRD9	BRD9	1.477104569	0.224228089	-0.001922148	1	0.979415787
ILMN_2247703	BRDT	BRDT	0.201547994	0.653474241	-0.000770586	1	0.979415787
ILMN_2363489	BRE	BRE	0.774975004	0.378682382	-0.003694333	1	0.979415787
ILMN_1778684	BRE	BRE	0.689158533	0.406450742	0.001798583	1	0.979415787
ILMN_1658805	BRE	BRE	0.524284398	0.46901978	0.001448602	1	0.979415787
ILMN_1703686	BRF1	BRF1	0.641328291	0.423230213	-0.003030301	1	0.979415787
ILMN_1665554	BRF2	BRF2	0.826701604	0.363228032	0.003225574	1	0.979415787
ILMN_1803570	BRI3BP	BRI3BP	2.753024376	0.097070657	-0.005145676	1	0.979415787
ILMN_1800619	BRI3BP	BRI3BP	0.237646196	0.625911349	-0.001489259	1	0.979415787
ILMN_1760757	BRIP1	BRIP1	0.569320925	0.450528889	-0.001432546	1	0.979415787
ILMN_2398432	BRMS1	BRMS1	1.047819555	0.306009798	0.003667511	1	0.979415787
ILMN_1719165	BRMS1	BRMS1	0.342561527	0.558354379	-0.002192858	1	0.979415787
ILMN_1775943	BRMS1L	BRMS1L	0.498610297	0.480111383	-0.002292323	1	0.979415787
ILMN_2225511	BRMS1L	BRMS1L	7.922032428	0.004883638	0.00429444	1	0.979415787
ILMN_2226324	BRP44L	BRP44L	1.032854793	0.309489101	0.015167116	1	0.979415787
ILMN_2365549	BRPF1	BRPF1	0.34362121	0.557746411	-0.001420947	1	0.979415787
ILMN_1658800	BRPF3	BRPF3	2.554123889	0.110006781	-0.009870855	1	0.979415787
ILMN_2185845	BRSK1	BRSK1	0.546019378	0.459948751	-0.004963001	1	0.979415787
ILMN_1675776	BRUNOL4	BRUNOL4	1.125269111	0.2887867	0.001381577	1	0.979415787
ILMN_1660400	BRUNOL4	BRUNOL4	0.481723642	0.487642613	0.001790306	1	0.979415787
ILMN_1656045	BRUNOL6	BRUNOL6	2.820195724	0.093085052	-0.004857938	1	0.979415787
ILMN_2296011	BRWD1	BRWD1	0.26501454	0.60669584	0.000700561	1	0.979415787
ILMN_1801866	BRWD1	BRWD1	1.607512913	0.204841762	-0.006177182	1	0.979415787
ILMN_1761915	BRWD1	BRWD1	0.202322446	0.652852729	-0.001086704	1	0.979415787
ILMN_1757794	BRWD3	BRWD3	0.348044964	0.55522192	-0.001158874	1	0.979415787
ILMN_1734483	BSDC1	BSDC1	0.822303881	0.364507425	0.003602022	1	0.979415787
ILMN_1778374	BSG	BSG	0.517885477	0.471745074	-0.00494016	1	0.979415787
ILMN_1730709	BSG	BSG	0.220572709	0.638603889	-0.0008677	1	0.979415787
ILMN_1726420	BSND	BSND	0.21478419	0.643043171	-0.000867183	1	0.979415787
ILMN_1723480	BST2	BST2	1.797778381	0.17998131	0.005880253	1	0.979415787
ILMN_1676842	BTAF1	BTAF1	0.241353092	0.623230544	0.003209247	1	0.979415787
ILMN_1691927	BTBD1	BTBD1	1.293086734	0.255479883	-0.004959522	1	0.979415787
ILMN_1654153	BTBD11	BTBD11	0.415085904	0.519399323	-0.000918334	1	0.979415787
ILMN_1674670	BTBD11	BTBD11	0.360340791	0.54831703	0.001091329	1	0.979415787
ILMN_1705066	BTBD11	BTBD11	1.575158882	0.209459398	-0.006156305	1	0.979415787
ILMN_1809522	NACC2	NACC2	0.531546756	0.465957296	0.005139734	1	0.979415787
ILMN_1677684	BTBD16	BTBD16	0.462799912	0.49631833	-0.001216213	1	0.979415787
ILMN_1713964	BTBD3	BTBD3	1.384193377	0.239388152	-0.003896737	1	0.979415787
ILMN_1744725	BTBD6	BTBD6	2.044466832	0.152760496	-0.006165161	1	0.979415787
ILMN_1687743	BTBD7	BTBD7	1.828421498	0.176314104	-0.004595426	1	0.979415787
ILMN_1757298	BTBD7	BTBD7	0.475940403	0.490266925	-0.001526482	1	0.979415787
ILMN_2049900	BTBD8	BTBD8	0.532536454	0.465542429	-0.001117807	1	0.979415787
ILMN_1796773	BTBD8	BTBD8	1.887048783	0.169535165	-0.002017115	1	0.979415787
ILMN_1732271	BTBD9	BTBD9	0.590073519	0.442390691	-0.001754997	1	0.979415787
ILMN_1699728	BTD	BTD	0.382863742	0.536074581	-0.002211769	1	0.979415787
ILMN_2319414	BTF3	BTF3	1.365852291	0.242525798	-0.005798557	1	0.979415787
ILMN_1659762	BTF3	BTF3	0.722417197	0.395352167	-0.004582368	1	0.979415787
ILMN_2245676	BTF3	BTF3	1.549573533	0.21319841	-0.007928061	1	0.979415787
ILMN_1707339	BTG3	BTG3	0.322683123	0.569999631	-0.002346607	1	0.979415787
ILMN_2154836	BTG3	BTG3	1.848343674	0.173976158	-0.003088485	1	0.979415787
ILMN_1689154	BTG4	BTG4	0.277555652	0.598307823	0.000626789	1	0.979415787
ILMN_1662026	BTK	BTK	3.45011739	0.063247278	0.016852648	1	0.979415787
ILMN_1778536	BTLA	BTLA	3.058511472	0.080315214	0.010230218	1	0.979415787
ILMN_2099528	BTLA	BTLA	0.313043884	0.575818315	0.003922352	1	0.979415787
ILMN_2256894	BTN2A2	BTN2A2	2.484417762	0.114978891	-0.003954069	1	0.979415787
ILMN_1802708	BTN3A1	BTN3A1	1.048600407	0.305829646	-0.007179741	1	0.979415787
ILMN_1660446	BTNL3	BTNL3	0.984650096	0.321053463	0.002116291	1	0.979415787
ILMN_2355786	BTNL3	BTNL3	1.007180194	0.315579326	0.001551045	1	0.979415787
ILMN_1815718	BTRC	BTRC	1.342471946	0.246598506	-0.004275285	1	0.979415787
ILMN_1689438	BTRC	BTRC	0.259527103	0.610445227	0.000940657	1	0.979415787
ILMN_1693145	BUB3	BUB3	1.93926697	0.163748148	-0.007623908	1	0.979415787
ILMN_2245180	BUB3	BUB3	1.162395091	0.280969373	-0.001939776	1	0.979415787
ILMN_1749210	BUD13	BUD13	0.209304332	0.647313208	0.001313582	1	0.979415787
ILMN_1710697	BUD31	BUD31	0.548184076	0.45906063	0.002643909	1	0.979415787
ILMN_1702107	BVES	BVES	1.010420426	0.314802139	-0.001270628	1	0.979415787
ILMN_1676294	BVES	BVES	0.552587081	0.457262537	0.001504261	1	0.979415787
ILMN_1664167	RPF2	BXDC1	1.355647821	0.244293179	-0.003245779	1	0.979415787
ILMN_2155172	BRIX1	BXDC2	0.308559942	0.57856521	0.003205388	1	0.979415787
ILMN_1704760			0.593507091	0.441066144	0.001390863	1	0.979415787
ILMN_1714878	BZW1	BZW1	0.697595518	0.403592817	0.001090545	1	0.979415787
ILMN_1793846	BZW1	BZW1	2.79548301	0.094530278	0.0029325	1	0.979415787
ILMN_1676548	BZW2	BZW2	0.206684617	0.649378471	-0.001626404	1	0.979415787
ILMN_1767556	C10orf10	C10orf10	0.654033173	0.418674395	0.001232017	1	0.979415787
ILMN_1712854	NCRNA00168		0.557668121	0.455201321	-0.001971156	1	0.979415787
ILMN_1770130	C10orf113	C10orf113	1.040545635	0.307694605	0.001935046	1	0.979415787
ILMN_2159300	C10orf114	C10orf114	0.788294729	0.374616261	-0.001985857	1	0.979415787
ILMN_1761411	C10orf119	C10orf119	0.319658788	0.571812773	-0.002124496	1	0.979415787
ILMN_1758153	C10orf122	C10orf122	0.387176851	0.533787114	0.001166215	1	0.979415787
ILMN_2100936	C10orf129	C10orf129	0.537771929	0.463357581	0.001815061	1	0.979415787
ILMN_1784933	C10orf129	C10orf129	1.084897062	0.297604627	0.001388491	1	0.979415787
ILMN_1717887	GOLGA7B	GOLGA7B	0.537565441	0.463443442	-0.002729698	1	0.979415787
ILMN_1663649	C10orf136	C10orf136	2.879833606	0.08969529	0.006363137	1	0.979415787
ILMN_1791656	C10orf137	C10orf137	0.445443832	0.504506585	-0.004343417	1	0.979415787
ILMN_2071682	C10orf141	C10orf141	1.008315148	0.315306816	0.003709456	1	0.979415787
ILMN_1677311	C10orf18		0.76100863	0.383013059	0.002308169	1	0.979415787
ILMN_1701243	C10orf2	C10orf2	1.534193775	0.215484124	-0.004941572	1	0.979415787
ILMN_2231921	C10orf25	C10orf25	0.548566397	0.458904056	0.00152391	1	0.979415787
ILMN_1658830	C10orf26	C10orf26	1.456332512	0.227514559	-0.006944757	1	0.979415787
ILMN_1674373	C10orf27	C10orf27	0.429674172	0.51214887	0.001368578	1	0.979415787
ILMN_1723921	C10orf30	BEND7	1.047655248	0.306047723	-0.001569062	1	0.979415787
ILMN_1772706	C10orf32	C10orf32	0.902929774	0.341997344	-0.007185155	1	0.979415787
ILMN_1684497	C10orf33	C10orf33	1.323056156	0.250044302	-0.008240119	1	0.979415787
ILMN_1662470	C10orf35	C10orf35	2.077793265	0.149456108	-0.00822178	1	0.979415787
ILMN_1747741	C10orf37		0.946619835	0.330581184	0.001751835	1	0.979415787
ILMN_2375141	C10orf4	C10orf4	2.064828206	0.150731914	0.005745579	1	0.979415787
ILMN_1742604	C10orf4	C10orf4	0.435155146	0.509470178	-0.00154475	1	0.979415787
ILMN_1660288	C10orf41		0.812243428	0.367457811	0.002521469	1	0.979415787
ILMN_1792270	C10orf46	C10orf46	1.120392319	0.289833993	-0.003562748	1	0.979415787
ILMN_1773497	UCMA	C10orf49	0.844583217	0.35808925	-0.00171014	1	0.979415787
ILMN_1665760	C10orf53	C10orf53	0.288601169	0.591118332	0.001059118	1	0.979415787
ILMN_1672717	C10orf57		0.617877322	0.431837182	-0.003818581	1	0.979415787
ILMN_2118472	C10orf58	C10orf57	1.022300036	0.311974055	0.01401282	1	0.979415787
ILMN_1718520	C10orf59	C10orf59	1.296367055	0.254877891	0.003473551	1	0.979415787
ILMN_1783873	C10orf59	C10orf59	5.484199485	0.019189105	0.005349422	1	0.979415787
ILMN_1678652	C10orf61	TCTN3	1.321635103	0.250298812	-0.005885128	1	0.979415787
ILMN_1795563	C10orf61	TCTN3	3.870673219	0.049136808	-0.002961686	1	0.979415787
ILMN_1720898	C10orf62	C10orf62	0.436876322	0.508633988	-0.00120963	1	0.979415787
ILMN_2097164	ENKUR	C10orf63	2.431693459	0.118904383	-0.004793284	1	0.979415787
ILMN_1664488	C10orf64	WDFY4	0.662375003	0.415722728	0.003944325	1	0.979415787
ILMN_1777591	C10orf65	C10orf65	0.562660893	0.453190111	-0.001088899	1	0.979415787
ILMN_1719577	C10orf67		1.263119249	0.261061484	-0.001680068	1	0.979415787
ILMN_1662791	C10orf68	C10orf68	2.313405047	0.128262803	0.002332984	1	0.979415787
ILMN_1742473	C10orf72	C10orf72	0.822051113	0.36458115	-0.001844486	1	0.979415787
ILMN_1664741	C10orf72	C10orf72	0.223691535	0.636241436	0.000911489	1	0.979415787
ILMN_1738047	C10orf73	FAM170B	1.217801434	0.269792553	-0.003224195	1	0.979415787
ILMN_1838791	C10orf76	C10orf76	0.238028157	0.625633925	-0.000860422	1	0.979415787
ILMN_2301163	C10orf78	C10orf78	1.546249598	0.213689957	-0.002196033	1	0.979415787
ILMN_1805603	C10orf79	C10orf79	0.555595054	0.456040527	0.001126913	1	0.979415787
ILMN_1782861	C10orf82	C10orf82	1.29349992	0.255403961	-0.002747199	1	0.979415787
ILMN_1788878	MORN4	MORN4	0.50977523	0.475236174	0.001156541	1	0.979415787
ILMN_1665207	C10orf85	C10orf85	2.289811971	0.130225698	0.002503886	1	0.979415787
ILMN_1725594	FAM188A	C10orf97	1.198689821	0.273583698	0.00714697	1	0.979415787
ILMN_2128967	C11orf1	C11orf1	1.104607091	0.293257259	-0.006000931	1	0.979415787
ILMN_1708304	C11orf16	C11orf16	0.492980792	0.482600646	-0.001505364	1	0.979415787
ILMN_1788356	C11orf17	C11orf17	0.442027723	0.50614538	-0.002700307	1	0.979415787
ILMN_2359029	C11orf17	C11orf17	0.648473043	0.420659136	-0.003585208	1	0.979415787
ILMN_1665660	C11orf17	C11orf17	1.446349408	0.229114625	-0.003009487	1	0.979415787
ILMN_1808163	C11orf24	C11orf24	0.870740233	0.350750462	0.003196245	1	0.979415787
ILMN_1680963	C11orf34		0.449867087	0.502398079	-0.001306934	1	0.979415787
ILMN_1788756	C11orf36		1.021586329	0.312143023	0.001309924	1	0.979415787
ILMN_1789804	C11orf37		0.39977087	0.527207613	0.001116808	1	0.979415787
ILMN_1765039	PATE2	PATE2	0.601432894	0.438031834	0.001497634	1	0.979415787
ILMN_2133784	PATE2	PATE2	1.524822977	0.216891089	0.011385416	1	0.979415787
ILMN_1673982	C11orf40	C11orf40	0.561887743	0.45350064	0.001102509	1	0.979415787
ILMN_1653836	C11orf41	C11orf41	0.764386443	0.381959273	0.001507827	1	0.979415787
ILMN_1782371	C11orf41	C11orf41	2.747580616	0.097401711	-0.002782149	1	0.979415787
ILMN_1803015	C11orf44	C11orf44	0.660513622	0.416378674	-0.001310295	1	0.979415787
ILMN_1680102	C11orf45	C11orf45	0.842422916	0.358704734	0.002532119	1	0.979415787
ILMN_1767642	C11orf46	C11orf46	1.536875467	0.215083485	-0.006675777	1	0.979415787
ILMN_1696826	C11orf47	C11orf47	2.400616738	0.121287425	-0.003623992	1	0.979415787
ILMN_2050790	C11orf52	C11orf52	2.831993021	0.092403621	-0.003118223	1	0.979415787
ILMN_1674017	C11orf53	C11orf53	0.499125659	0.479884552	0.002156105	1	0.979415787
ILMN_2213297	C11orf54	C11orf54	2.564509935	0.109286419	-0.005734581	1	0.979415787
ILMN_1664738	C11orf54	C11orf54	1.498504995	0.220901536	-0.004268294	1	0.979415787
ILMN_1713402	FAM160A2	FAM160A2	0.288893242	0.590930641	-0.003934169	1	0.979415787
ILMN_1728965	C11orf57	C11orf57	1.913792763	0.16654256	-0.006135054	1	0.979415787
ILMN_1802649	C11orf58	C11orf58	1.089371237	0.296610564	-0.002039659	1	0.979415787
ILMN_1815878	C11orf59	C11orf59	0.867672776	0.351600389	-0.006017624	1	0.979415787
ILMN_1677080	C11orf60	C11orf60	1.875996596	0.170789859	-0.004588627	1	0.979415787
ILMN_1773148	C11orf61	C11orf61	2.397487454	0.121530303	-0.006498229	1	0.979415787
ILMN_1709050	C11orf63	C11orf63	0.619749902	0.431140239	0.001372775	1	0.979415787
ILMN_2243516	C11orf63	C11orf63	0.433345589	0.510351868	0.008126337	1	0.979415787
ILMN_1767103	C11orf63	C11orf63	3.892057094	0.048514966	0.003072909	1	0.979415787
ILMN_1757847	C11orf68	C11orf68	1.534514046	0.215436229	0.004776757	1	0.979415787
ILMN_1683635	C11orf70	C11orf70	2.715054533	0.099405574	0.00436284	1	0.979415787
ILMN_2049693	C11orf71		1.962402911	0.161256565	-0.004125603	1	0.979415787
ILMN_1793570	C11orf72	C11orf72	1.895227443	0.168613494	0.002568818	1	0.979415787
ILMN_1659017	C11orf74	C11orf74	0.778867428	0.377487745	-0.005228154	1	0.979415787
ILMN_1798270	C11orf75	C11orf75	1.882380245	0.170063864	0.009251562	1	0.979415787
ILMN_1669579	C11orf76	C11orf76	7.184825958	0.007352268	0.003423495	1	0.979415787
ILMN_2163051	HARBI1	HARBI1	2.273752317	0.131580979	-0.00355461	1	0.979415787
ILMN_1759828	HARBI1	HARBI1	0.573805307	0.448750739	-0.00132686	1	0.979415787
ILMN_1790637	C11orf80	C11orf80	0.311431968	0.576802799	0.003819699	1	0.979415787
ILMN_1790100	C11orf82	C11orf82	0.378779869	0.538256954	-0.00282883	1	0.979415787
ILMN_2196337	C12orf11	C12orf11	0.386178355	0.534315093	0.004455984	1	0.979415787
ILMN_1804611	C12orf23	C12orf23	0.598765089	0.439049589	-0.001657289	1	0.979415787
ILMN_2180371	C12orf24	C12orf24	1.245984429	0.264320818	-0.006372874	1	0.979415787
ILMN_1709367	FAM186B	FAM186B	1.283682935	0.257215377	0.001692998	1	0.979415787
ILMN_1787199	C12orf28	C12orf28	0.424926043	0.514489223	0.001360916	1	0.979415787
ILMN_2077733	C12orf30	C12orf30	0.349532129	0.5543781	0.000834514	1	0.979415787
ILMN_2105923	C12orf32	C12orf32	0.7726206	0.379407568	-0.004370846	1	0.979415787
ILMN_1772446	C12orf34	C12orf34	3.333391553	0.067886752	0.002631403	1	0.979415787
ILMN_1726289	C12orf35	C12orf35	0.557363453	0.455324502	-0.004408371	1	0.979415787
ILMN_1755414	C12orf36	C12orf36	0.790724027	0.373881285	0.001412298	1	0.979415787
ILMN_1757142	C12orf37	C12orf37	1.066962694	0.30163251	0.003122338	1	0.979415787
ILMN_1751898	C12orf4		2.112763121	0.146075353	-0.00772721	1	0.979415787
ILMN_1722880	C12orf40	C12orf4	0.498133529	0.480321383	0.001179615	1	0.979415787
ILMN_1809597	C12orf40	C12orf40	0.578557402	0.44687833	-0.001176968	1	0.979415787
ILMN_1713189	C12orf41	C12orf41	1.548974782	0.213286855	-0.004925673	1	0.979415787
ILMN_1711720	C12orf42	C12orf42	3.092916599	0.078633748	0.002487051	1	0.979415787
ILMN_1791792	C12orf5	C12orf5	0.402016573	0.526049648	-0.003437382	1	0.979415787
ILMN_1715567	C12orf50	C12orf50	0.583224918	0.445051025	0.000670061	1	0.979415787
ILMN_1675616	C12orf54	C12orf54	1.517707466	0.217966752	-0.002092559	1	0.979415787
ILMN_1770616	C12orf56	C12orf56	1.500560843	0.220585087	0.002378539	1	0.979415787
ILMN_1812191	C12orf57	C12orf57	0.398922032	0.52764649	-0.006576904	1	0.979415787
ILMN_1773927	C12orf61		0.928594316	0.335228458	-0.001660974	1	0.979415787
ILMN_1804656	C12orf62	C12orf62	0.211580648	0.645531319	0.004080155	1	0.979415787
ILMN_1670355	C12orf64	C12orf64	0.572404276	0.4493051	0.001364662	1	0.979415787
ILMN_1658477	C12orf64	C12orf64	1.604067569	0.205327728	0.003608715	1	0.979415787
ILMN_1667510	C12orf65	C12orf65	1.370670908	0.241696646	-0.00614417	1	0.979415787
ILMN_2223350	C13orf1	C13orf1	0.902848363	0.342019107	-0.003022605	1	0.979415787
ILMN_1658494	C13orf15	C13orf15	1.455874442	0.227587683	-0.010868075	1	0.979415787
ILMN_2042792	C13orf16	C13orf16	1.517863324	0.217943123	-0.002770508	1	0.979415787
ILMN_2196550	C13orf18		1.115029886	0.290991171	0.007572586	1	0.979415787
ILMN_2391551	C13orf23	C13orf23	2.870477674	0.090218089	-0.00631517	1	0.979415787
ILMN_1795128	C13orf23	C13orf23	3.321774693	0.06836799	-0.006163634	1	0.979415787
ILMN_2285585	C13orf23	C13orf23	1.505842297	0.219774613	0.002013806	1	0.979415787
ILMN_1660754	C13orf25	MIRHG1	0.367459089	0.54439255	-0.001131647	1	0.979415787
ILMN_1682774	C13orf27	C13orf27	2.068844631	0.150335372	0.008818234	1	0.979415787
ILMN_1680178	C13orf28	C13orf28	4.383512169	0.03628815	-0.003089022	1	0.979415787
ILMN_1797475	C13orf30	C13orf30	0.430570595	0.511709099	-0.001117373	1	0.979415787
ILMN_1693431	C13orf31	C13orf31	0.210409368	0.646446735	0.001049274	1	0.979415787
ILMN_1759486	C13orf35	C13orf35	0.306584736	0.579783528	-0.000887962	1	0.979415787
ILMN_1758093	C14orf101	C14orf101	5.850931895	0.015568805	-0.004949408	1	0.979415787
ILMN_1807667	C14orf105	C14orf105	3.972162072	0.046258341	0.003569323	1	0.979415787
ILMN_2083789	C14orf105	C14orf105	0.847761278	0.357186434	0.002006402	1	0.979415787
ILMN_1666208	C14orf106	C14orf106	0.303242786	0.581856591	0.003044035	1	0.979415787
ILMN_1741331	MUDENG	MUDENG	0.931139086	0.334567109	-0.003739887	1	0.979415787
ILMN_2055218	C14orf115	C14orf115	0.848736955	0.356909893	0.001601	1	0.979415787
ILMN_1699091	C14orf118	C14orf118	0.622261383	0.430208181	-0.001406706	1	0.979415787
ILMN_1777708	C14orf121	LRRC16B	2.050561512	0.152150066	0.00528008	1	0.979415787
ILMN_1755677	FAM158A	FAM158A	0.383621354	0.535671493	-0.00253703	1	0.979415787
ILMN_1704238	C14orf126	C14orf126	0.885239962	0.346770501	-0.002520762	1	0.979415787
ILMN_1804908	C14orf128		0.535939961	0.464120226	-0.000989646	1	0.979415787
ILMN_1712748	C14orf129	C14orf129	1.112759213	0.291482942	-0.004404323	1	0.979415787
ILMN_1758293	UBR7	UBR7	0.251995353	0.615673579	-0.00256832	1	0.979415787
ILMN_1726594	UBR7	UBR7	1.123918002	0.289076368	-0.0026851	1	0.979415787
ILMN_1777487	ZNF839	ZNF839	3.775071251	0.052021685	-0.00903723	1	0.979415787
ILMN_2186858	C14orf131	ZNF839	1.436597006	0.230690814	-0.006150935	1	0.979415787
ILMN_1713744	C14orf132		1.717337784	0.190036092	-0.005451799	1	0.979415787
ILMN_1734440	C14orf133	C14orf133	0.278493887	0.59769008	0.001959771	1	0.979415787
ILMN_2111918	C14orf135	C14orf135	0.228088398	0.632944889	-0.003650513	1	0.979415787
ILMN_1680781	C14orf135	C14orf135	2.58698545	0.107745228	-0.004393313	1	0.979415787
ILMN_2394193	C14orf138	C14orf138	0.205634165	0.650211036	0.003939855	1	0.979415787
ILMN_2354269	FAM164C	FAM164C	0.48089883	0.488015465	0.000997661	1	0.979415787
ILMN_1760222	C14orf144		2.709410528	0.099757847	0.002796478	1	0.979415787
ILMN_1667374	C14orf149	C14orf149	0.740323423	0.389557294	-0.00243745	1	0.979415787
ILMN_1729596	INF2	INF2	0.275029552	0.599977687	-0.002142691	1	0.979415787
ILMN_2078724	C14orf153	C14orf153	0.376516151	0.539473656	0.00664118	1	0.979415787
ILMN_1775121	C14orf162		0.981713235	0.321776202	0.001948784	1	0.979415787
ILMN_1669287	C14orf165	C14orf165	1.436148934	0.230763545	0.002106834	1	0.979415787
ILMN_1696708	C14orf166	C14orf166	0.56731502	0.451327833	0.009634931	1	0.979415787
ILMN_2393450	C14orf173	INF2	0.342063717	0.558640421	0.00432514	1	0.979415787
ILMN_1689560	C14orf181		0.292670555	0.588514237	0.0020629	1	0.979415787
ILMN_2157709	C14orf19	IGBP1	1.62841785	0.201922022	0.001901874	1	0.979415787
ILMN_1652722	C14orf2	C14orf2	1.529924334	0.216123801	-0.005055765	1	0.979415787
ILMN_1807728	C14orf23		2.699205108	0.100398291	0.002979888	1	0.979415787
ILMN_1763603	FAM177A1	FAM177A1	0.773965364	0.378993124	-0.002793744	1	0.979415787
ILMN_2185077	C14orf39	C14orf39	0.901090115	0.342489579	-0.00220805	1	0.979415787
ILMN_1804396	C14orf4		2.236149751	0.134816308	0.012550252	1	0.979415787
ILMN_2297373	C14orf43	C14orf43	0.61939469	0.431272312	-0.00128003	1	0.979415787
ILMN_1763091	C14orf43	C14orf43	3.559607064	0.059201751	0.007743139	1	0.979415787
ILMN_1688031	FAM161B	FAM161B	1.872273101	0.171214965	-0.001960378	1	0.979415787
ILMN_1806456	C14orf45	C14orf45	3.660760557	0.055708198	-0.004779332	1	0.979415787
ILMN_1668914	C14orf48	C14orf48	0.739678601	0.389763853	-0.001468968	1	0.979415787
ILMN_1803300	C14orf68	C14orf68	0.331212124	0.564946216	-0.00128998	1	0.979415787
ILMN_1670143	C14orf70	C14orf70	0.210718279	0.646205006	0.00072269	1	0.979415787
ILMN_1658628	C14orf72		0.421093781	0.516391773	0.002189542	1	0.979415787
ILMN_1773017	C14orf73	C14orf73	0.216858076	0.641444406	-0.001088078	1	0.979415787
ILMN_1790688	C14orf78	AHNAK2	0.387770724	0.533473538	-0.001180775	1	0.979415787
ILMN_1686082	C14orf79	C14orf79	4.163225886	0.041310655	-0.004665659	1	0.979415787
ILMN_1690443	C14orf82		0.510440261	0.474948332	0.008883693	1	0.979415787
ILMN_2134381	C14orf85		1.369311946	0.241930136	0.014724626	1	0.979415787
ILMN_1771003	HAUS4	C14orf94	1.324859202	0.249721834	0.004876645	1	0.979415787
ILMN_2175465	RSL24D1	C15orf15	0.68756738	0.406993039	0.007158689	1	0.979415787
ILMN_1657744	C15orf17	C15orf17	0.258587677	0.611092104	-0.00158	1	0.979415787
ILMN_1737699	C15orf20		0.303287803	0.581828567	-0.001296669	1	0.979415787
ILMN_1693344	C15orf21	C15orf21	1.080457784	0.298595169	-0.002148154	1	0.979415787
ILMN_1686373	C15orf26	C15orf26	2.710626092	0.099681862	-0.008678671	1	0.979415787
ILMN_1739854	C15orf29	C15orf29	0.278241211	0.597856313	0.001005144	1	0.979415787
ILMN_2189406	C15orf38		2.073877295	0.149840162	0.007099142	1	0.979415787
ILMN_1793729	C15orf39	C15orf39	1.283319902	0.257282667	0.006940773	1	0.979415787
ILMN_1660585	C15orf40	C15orf40	0.438214941	0.507985288	0.003849238	1	0.979415787
ILMN_1747217	C15orf41	C15orf41	1.197841684	0.273753483	-0.002522739	1	0.979415787
ILMN_1674662	C15orf42	C15orf42	0.584372711	0.444603444	0.001245721	1	0.979415787
ILMN_2167858	C15orf43	C15orf43	0.60828174	0.4354355	0.001244502	1	0.979415787
ILMN_1771326	C15orf44	C15orf44	0.21704188	0.64130316	-0.002210986	1	0.979415787
ILMN_1654696	C15orf48	C15orf48	11.56578597	0.000671765	-0.005331432	1	0.979415787
ILMN_1698363	C15orf53	C15orf53	2.777389865	0.095603861	0.002461084	1	0.979415787
ILMN_1737624	C15orf55	C15orf55	0.941307696	0.331941762	0.001348003	1	0.979415787
ILMN_2168276	C15orf56	C15orf56	0.302371835	0.5823993	-0.000961813	1	0.979415787
ILMN_1774990	C16orf13	C16orf13	2.229656216	0.135383968	0.004777527	1	0.979415787
ILMN_1730523	FAM195A	C16orf14	0.821256107	0.364813165	-0.005090924	1	0.979415787
ILMN_1751559	C16orf30	TMEM204	2.583238632	0.108000488	-0.013241719	1	0.979415787
ILMN_2369580	C16orf35	C16orf35	1.637746248	0.200634973	-0.004259009	1	0.979415787
ILMN_1733581	C16orf35	C16orf35	1.363742233	0.242889971	-0.005886891	1	0.979415787
ILMN_1667665	C16orf46	C16orf46	0.368669484	0.543730408	-0.000864639	1	0.979415787
ILMN_1815812	C16orf5	C16orf5	1.915632211	0.166338963	-0.006695119	1	0.979415787
ILMN_1689710	C16orf50	LRRC19	1.031077889	0.309905637	-0.001668863	1	0.979415787
ILMN_1717324	C16orf52		0.682741299	0.408644363	-0.002152531	1	0.979415787
ILMN_2194828	C16orf53	C16orf53	1.192772513	0.27477102	0.007490184	1	0.979415787
ILMN_1727444	C16orf53	C16orf53	1.245423296	0.264428407	-0.006216729	1	0.979415787
ILMN_1759261	C16orf55	C16orf55	2.537297207	0.111184965	0.003952357	1	0.979415787
ILMN_1765880	C16orf57	C16orf57	3.842479196	0.049969583	0.006876628	1	0.979415787
ILMN_1656452	C16orf59	C16orf59	0.211355087	0.645707367	0.000761127	1	0.979415787
ILMN_1783333	C16orf61	C16orf61	0.281362113	0.595809827	-0.001841122	1	0.979415787
ILMN_1729450	C16orf62	C16orf62	0.837190194	0.360201615	-0.00268567	1	0.979415787
ILMN_1790650	C16orf63	C16orf63	0.537728014	0.463375839	-0.002051596	1	0.979415787
ILMN_1658290	C16orf68	C16orf68	2.100967693	0.147205948	-0.007438357	1	0.979415787
ILMN_2135991	C16orf69		0.77904736	0.377432649	0.001410786	1	0.979415787
ILMN_1773407	C16orf72	C16orf72	0.727493063	0.393696993	-0.003611855	1	0.979415787
ILMN_1806149	C16orf74	C16orf74	0.787645027	0.374813169	-0.002805535	1	0.979415787
ILMN_1790537	C16orf75	C16orf75	0.249595634	0.617359948	-0.001429447	1	0.979415787
ILMN_2112599	C16orf80	C16orf80	1.523577998	0.217078837	-0.005892339	1	0.979415787
ILMN_1795662	C16orf82		0.368397976	0.543878806	0.00096365	1	0.979415787
ILMN_1697800	C16orf86	C16orf86	1.102278794	0.293766548	-0.004139943	1	0.979415787
ILMN_1654013	C17orf28	C17orf28	2.121988645	0.145197906	-0.003110363	1	0.979415787
ILMN_1727078	C17orf37	C17orf37	0.237107575	0.626303026	-0.001361961	1	0.979415787
ILMN_2113016	C17orf39	C17orf39	0.233276803	0.629104701	0.00163967	1	0.979415787
ILMN_1732374	C17orf41	ATAD5	0.22221215	0.637359516	0.001466103	1	0.979415787
ILMN_1686835	C17orf41	ATAD5	0.272971154	0.601345625	-0.001018027	1	0.979415787
ILMN_1687725	C17orf41		0.415183346	0.519350299	-0.000955384	1	0.979415787
ILMN_1719224	C17orf45	C17orf45	2.319227671	0.127783458	-0.008401775	1	0.979415787
ILMN_1670707	C17orf46	C17orf46	6.712870214	0.009571954	-0.00410649	1	0.979415787
ILMN_1688703	C17orf47	C17orf47	0.38095305	0.537093621	-0.000584477	1	0.979415787
ILMN_2075221	C17orf47	C17orf47	1.672064585	0.195982228	-0.006162506	1	0.979415787
ILMN_1702526	C17orf48	C17orf48	1.93298686	0.164432038	-0.008254954	1	0.979415787
ILMN_1763688	C17orf49	C17orf49	0.245891368	0.619983066	0.002986795	1	0.979415787
ILMN_1765645	C17orf50	C17orf50	0.619812245	0.431117065	0.001163142	1	0.979415787
ILMN_1808625	C17orf51		1.88171194	0.170139702	-0.002229007	1	0.979415787
ILMN_1757693	C17orf51		1.601723308	0.205659164	-0.002241505	1	0.979415787
ILMN_1721055	C17orf54		0.4641084	0.49571014	-0.001319492	1	0.979415787
ILMN_2056687	C17orf56	C17orf56	0.425713422	0.514099838	-0.004576009	1	0.979415787
ILMN_1688422	C17orf57	C17orf57	0.798375568	0.371579492	0.001441322	1	0.979415787
ILMN_1741924	C17orf58		2.051448055	0.152061502	0.00252646	1	0.979415787
ILMN_2225746	C17orf59	C17orf59	0.944470626	0.331130757	-0.004887993	1	0.979415787
ILMN_1750401	C17orf62	C17orf62	0.255780117	0.613034208	-0.003061385	1	0.979415787
ILMN_1812441	C17orf63		0.967446303	0.32531789	-0.004005675	1	0.979415787
ILMN_1717579	C17orf64	C17orf64	0.446115872	0.504185259	-0.001361298	1	0.979415787
ILMN_1676731	C17orf65	C17orf65	3.096593166	0.07845632	-0.009090947	1	0.979415787
ILMN_1707292	C17orf67	C17orf67	0.563103756	0.453012388	-0.002184191	1	0.979415787
ILMN_1772296	C17orf68	C17orf68	0.354626377	0.551505861	-0.00323698	1	0.979415787
ILMN_1743621	C17orf69		0.894520874	0.344255127	-0.004912082	1	0.979415787
ILMN_1810107	C17orf74	C17orf74	4.38752214	0.036202892	0.006738532	1	0.979415787
ILMN_1797155	C17orf75	C17orf75	1.433316808	0.231223896	0.003565179	1	0.979415787
ILMN_2185604	C17orf77	C17orf77	0.59175933	0.441739602	0.001298495	1	0.979415787
ILMN_1762071	C17orf80	C17orf80	0.415989801	0.518944869	-0.002541949	1	0.979415787
ILMN_1705414	C17orf81	C17orf81	0.339734826	0.559982325	-0.002506633	1	0.979415787
ILMN_1672554	C17orf81	C17orf81	0.234049136	0.628537574	-0.001075506	1	0.979415787
ILMN_1661351	C17orf81	C17orf81	0.416334977	0.518771508	-0.001051008	1	0.979415787
ILMN_1783682	C17orf82	C17orf82	0.34534579	0.556759664	-0.000976722	1	0.979415787
ILMN_2221076	C17orf85	C17orf85	1.106145721	0.292921321	-0.005271506	1	0.979415787
ILMN_1801832	PRAC	PRAC	2.352483476	0.125083593	-0.002641771	1	0.979415787
ILMN_2351795	C18orf1	C18orf1	1.297726177	0.254628982	-0.003251281	1	0.979415787
ILMN_1671693	C18orf10	C18orf10	1.375439873	0.240879433	-0.004854704	1	0.979415787
ILMN_1705656	C18orf16		3.212365718	0.073083743	0.00267203	1	0.979415787
ILMN_1658110	C18orf19	C18orf19	2.117841919	0.145591567	-0.005973765	1	0.979415787
ILMN_1722133	C18orf2		1.910064212	0.166956126	0.003628319	1	0.979415787
ILMN_1771012	C18orf20	C18orf20	0.507879735	0.476058146	0.001113202	1	0.979415787
ILMN_1736130	C18orf22	C18orf22	0.537354175	0.463531315	0.002332242	1	0.979415787
ILMN_1801822	C18orf25	C18orf25	0.771026874	0.379899568	-0.002352818	1	0.979415787
ILMN_1746670	C18orf26	C18orf26	0.579979202	0.446320473	0.001471107	1	0.979415787
ILMN_1673320	C18orf34	C18orf34	0.505120718	0.477258723	0.001348715	1	0.979415787
ILMN_1730294	INO80C	INO80C	0.422861732	0.515512539	-0.001700757	1	0.979415787
ILMN_1735401	C18orf51	C18orf51	0.290452755	0.58993054	0.000916037	1	0.979415787
ILMN_2182531	C18orf55	C18orf55	2.949520554	0.085903039	-0.005137744	1	0.979415787
ILMN_1796074	C18orf56	C18orf56	0.879753211	0.348269282	0.002162554	1	0.979415787
ILMN_1784905	C18orf58	C18orf58	1.054050272	0.304576113	0.00196636	1	0.979415787
ILMN_1719097	C18orf8	C18orf8	0.292347586	0.588720055	0.001639138	1	0.979415787
ILMN_1703695	C19orf12	C19orf12	1.140575277	0.285530801	-0.006706561	1	0.979415787
ILMN_1800031	C19orf15	C19orf15	0.392606764	0.530932349	0.00132344	1	0.979415787
ILMN_1719207	C19orf16		0.962433847	0.326574433	-0.001824452	1	0.979415787
ILMN_1787831	ODF3L2	ODF3L2	1.518738058	0.217810563	0.002066228	1	0.979415787
ILMN_2406892	C19orf2	C19orf2	0.286336993	0.592577491	0.003946009	1	0.979415787
ILMN_1798728	C19orf2	C19orf2	0.54087445	0.462070552	-0.002716275	1	0.979415787
ILMN_1663349	C19orf20	C19orf20	0.96519393	0.325881731	-0.001447206	1	0.979415787
ILMN_2199298	C19orf20	C19orf20	3.192306539	0.073985552	-0.006618006	1	0.979415787
ILMN_1683905	C19orf21	C19orf21	0.321410364	0.570761298	0.001667516	1	0.979415787
ILMN_1655225	C19orf25		1.155975571	0.282301738	0.003807031	1	0.979415787
ILMN_1780504	C19orf26	C19orf26	0.54101666	0.462011695	-0.003361655	1	0.979415787
ILMN_2408796	C19orf28	C19orf28	0.68344269	0.408403761	-0.003043257	1	0.979415787
ILMN_2262462	C19orf29	C19orf29	0.410739833	0.521594234	-0.002440629	1	0.979415787
ILMN_1730818	C19orf30	C19orf30	1.524714749	0.216907403	-0.004087412	1	0.979415787
ILMN_1782782	C19orf31		0.608174678	0.435475905	-0.001896558	1	0.979415787
ILMN_1734346	C19orf36	C19orf36	2.202590648	0.137779012	-0.00327164	1	0.979415787
ILMN_1788337	C19orf36	C19orf36	0.201276325	0.6536926	-0.000649779	1	0.979415787
ILMN_1684854	C19orf41	C19orf41	2.78405411	0.095206892	0.002412845	1	0.979415787
ILMN_1784299	C19orf43	C19orf43	0.338596212	0.560640638	0.007039919	1	0.979415787
ILMN_1801572	C19orf44	C19orf44	1.203026142	0.272717688	0.001728206	1	0.979415787
ILMN_1755335	C19orf45	C19orf45	0.21020522	0.646606603	0.00080616	1	0.979415787
ILMN_1801697	C19orf46	C19orf46	1.281968908	0.257533271	-0.003745669	1	0.979415787
ILMN_1735608	C19orf47	C19orf47	2.469089495	0.116105165	-0.002831588	1	0.979415787
ILMN_1681124	C19orf48	C19orf48	1.747252344	0.186222524	-0.00269781	1	0.979415787
ILMN_2383484	C19orf48	C19orf48	0.520625315	0.470575062	-0.002449119	1	0.979415787
ILMN_1790951	C19orf50	C19orf50	0.903829182	0.341757037	0.007662679	1	0.979415787
ILMN_1726181	C19orf52	C19orf52	1.427346476	0.232197984	-0.004582525	1	0.979415787
ILMN_1729546	C19orf54	C19orf54	0.49623949	0.481157135	-0.002424292	1	0.979415787
ILMN_2195397	C19orf55	C19orf55	0.354762985	0.551429225	-0.000818881	1	0.979415787
ILMN_1757914	C19orf56	C19orf56	2.753461712	0.097044115	0.004865515	1	0.979415787
ILMN_1682339	C19orf57	C19orf57	0.818738456	0.36554927	0.006537881	1	0.979415787
ILMN_1762439	C19orf6	C19orf6	1.092036059	0.296020524	-0.009636196	1	0.979415787
ILMN_1703288	C19orf6	C19orf6	0.54146914	0.461824504	-0.00675228	1	0.979415787
ILMN_1737005	C19orf61	C19orf61	0.407877306	0.523048872	-0.003332088	1	0.979415787
ILMN_2396813	C19orf62	C19orf62	1.917956676	0.16608209	-0.007497714	1	0.979415787
ILMN_1806937	C19orf62	C19orf62	0.552014357	0.457495795	-0.00241969	1	0.979415787
ILMN_1786707	C19orf63	C19orf63	0.791935921	0.373515387	-0.00184731	1	0.979415787
ILMN_1753903	C1GALT1C1	C1GALT1C1	0.310121918	0.577605381	-0.001015352	1	0.979415787
ILMN_1751234	C1GALT1C1	C1GALT1C1	0.462046246	0.496669207	0.003620607	1	0.979415787
ILMN_1792088	C1orf101	C1orf101	4.148828396	0.041663342	-0.003601398	1	0.979415787
ILMN_2273572	OSCP1	C1orf102	1.253892697	0.262810294	-0.001628284	1	0.979415787
ILMN_2385662	C1orf103	C1orf103	0.225156625	0.635138608	0.000852044	1	0.979415787
ILMN_1725906	C1orf104		2.68645555	0.101204712	-0.003947694	1	0.979415787
ILMN_1714222	C1orf105	C1orf105	0.934166654	0.333782558	-0.001405641	1	0.979415787
ILMN_2089656	C1orf107	C1orf107	0.368227876	0.543971815	-0.002209771	1	0.979415787
ILMN_1679383	AKIRIN1	AKIRIN1	3.56668684	0.058949818	-0.005707388	1	0.979415787
ILMN_1782991	C1orf108		1.745736036	0.186413671	-0.003019763	1	0.979415787
ILMN_2077886	C1orf109	C1orf109	0.447233708	0.503651558	-0.003124123	1	0.979415787
ILMN_1710993	C1orf111	C1orf111	2.41846061	0.119912716	0.00378402	1	0.979415787
ILMN_1789140	C1orf113	C1orf113	0.414427978	0.519730552	0.001464723	1	0.979415787
ILMN_2073446	C1orf116	C1orf116	3.75673607	0.052595151	-0.004281384	1	0.979415787
ILMN_1706483	C1orf116	C1orf116	2.538628356	0.111091256	0.004335606	1	0.979415787
ILMN_1676725	C1orf116	C1orf116	1.389983156	0.238407944	-0.00450261	1	0.979415787
ILMN_1679816	C1orf117	HSPB7	0.682866765	0.408601308	-0.001305652	1	0.979415787
ILMN_1795893	TMEM167B	TMEM167B	0.831200887	0.36192551	-0.003676834	1	0.979415787
ILMN_1755835	C1orf120	C1orf120	0.418897629	0.517487619	0.000975027	1	0.979415787
ILMN_2371470	C1orf124	C1orf124	1.886527444	0.169594112	-0.003531709	1	0.979415787
ILMN_1684246	C1orf125	C1orf125	0.609535078	0.434962915	-0.001408146	1	0.979415787
ILMN_1744089	C1orf127	C1orf127	1.283034261	0.257335627	-0.003322613	1	0.979415787
ILMN_1784207	C1orf128	C1orf128	1.486591035	0.222746134	-0.005509404	1	0.979415787
ILMN_1747531	C1orf132	C1orf132	0.204098694	0.651432641	-0.000732545	1	0.979415787
ILMN_1787280	C1orf135	C1orf135	3.264787546	0.070782191	0.003381841	1	0.979415787
ILMN_1723256	C1orf137	C1orf137	0.604701128	0.436789934	0.00156812	1	0.979415787
ILMN_1797566	SNAP47	SNAP47	0.80572702	0.369386582	-0.004490399	1	0.979415787
ILMN_1714854	MEAF6		0.87284146	0.350169872	-0.002805864	1	0.979415787
ILMN_1762204	C1orf150	C1orf150	0.276297446	0.599138335	0.000969694	1	0.979415787
ILMN_1657860	C1orf151	C1orf151	1.253391365	0.262905732	-0.001628243	1	0.979415787
ILMN_2121189	C1orf156	C1orf156	0.255172634	0.613456189	0.000898141	1	0.979415787
ILMN_1734915	C1orf156	C1orf156	1.35726498	0.244012047	-0.003751142	1	0.979415787
ILMN_1733298	C1orf158	C1orf158	2.455517039	0.1171126	0.002351688	1	0.979415787
ILMN_1672811	C1orf159		0.603871586	0.437104642	-0.00285116	1	0.979415787
ILMN_1793632	TMEM222	TMEM222	0.284640171	0.593675888	-0.001577949	1	0.979415787
ILMN_1675055	C1orf166	MUL1	1.227900334	0.267815762	-0.004000722	1	0.979415787
ILMN_1701101	C1orf167		0.45760717	0.498744394	-0.001352582	1	0.979415787
ILMN_1676322	C1orf172	C1orf172	0.511567119	0.474461248	-0.001363851	1	0.979415787
ILMN_2117569	DEM1	DEM1	1.123884421	0.289083572	0.01382561	1	0.979415787
ILMN_1783996	DEM1	DEM1	0.653299053	0.418935646	-0.003516553	1	0.979415787
ILMN_1668540	ZNHIT6	ZNHIT6	6.159390879	0.013071621	-0.008771182	1	0.979415787
ILMN_1797301	C1orf183	C1orf183	1.407124709	0.235534295	0.002072719	1	0.979415787
ILMN_1690209	C1orf186	C1orf186	2.533842813	0.111428551	0.002770566	1	0.979415787
ILMN_1789058	C1orf188	RNF207	2.688819709	0.101054644	-0.006089152	1	0.979415787
ILMN_1790713	C1orf189	C1orf189	0.476922484	0.489819622	-0.001188806	1	0.979415787
ILMN_1734486	C1orf19	TSEN15	0.215814441	0.64224778	-0.002811006	1	0.979415787
ILMN_1691299	C1orf192	C1orf192	1.865146563	0.172031986	-0.005444321	1	0.979415787
ILMN_1657683	C1orf198	C1orf198	1.846190539	0.174227108	-0.009028347	1	0.979415787
ILMN_2346769	FAM189B	C1orf2	0.42763533	0.513151543	-0.0018124	1	0.979415787
ILMN_1703119	C1orf200	C1orf200	9.836909919	0.001710446	0.005155827	1	0.979415787
ILMN_2157091	C1orf200	C1orf200	0.875826582	0.349347299	0.001760545	1	0.979415787
ILMN_2187071	C1orf201	C1orf201	0.705676845	0.400882741	-0.001590014	1	0.979415787
ILMN_1797735	C1orf21	C1orf21	1.930797189	0.164671255	-0.008062507	1	0.979415787
ILMN_1670064	C1orf210	C1orf210	1.298000152	0.254578842	0.001678684	1	0.979415787
ILMN_1693226	C1orf212	C1orf212	0.508731204	0.475688625	0.002555021	1	0.979415787
ILMN_1719831	C1orf213	C1orf213	2.208718833	0.137232598	-0.001798018	1	0.979415787
ILMN_1708714	C1orf215		0.437348304	0.508405101	-0.000948652	1	0.979415787
ILMN_1749317	C1orf222	C1orf222	0.480062227	0.488394131	0.000916292	1	0.979415787
ILMN_1665300	C1orf25	C1orf25	1.324393736	0.249805032	-0.003444829	1	0.979415787
ILMN_1681741	C1orf31	C1orf31	3.361669276	0.066730395	-0.007423084	1	0.979415787
ILMN_2297570	TTC39A	TTC39A	0.656587927	0.417767124	-0.001333476	1	0.979415787
ILMN_1790202	C1orf35	C1orf35	1.973035741	0.160126004	-0.005423386	1	0.979415787
ILMN_1729509	C1orf43	C1orf43	2.045254139	0.152681485	0.007438476	1	0.979415787
ILMN_1722788	C1orf49	C1orf49	1.794236369	0.180410854	0.002053015	1	0.979415787
ILMN_1801941	C1orf50	C1orf50	0.47628883	0.49010815	0.002179227	1	0.979415787
ILMN_1742611	C1orf52	C1orf52	1.06921646	0.301122496	-0.00344437	1	0.979415787
ILMN_1748291	C1orf55	C1orf55	0.735323414	0.391163086	-0.004938043	1	0.979415787
ILMN_1780268	C1orf56		0.630433292	0.427196424	-0.003925995	1	0.979415787
ILMN_1657446	C1orf57	C1orf57	0.653183773	0.418976692	0.005171692	1	0.979415787
ILMN_1682428	C1orf59	C1orf59	1.709937753	0.190993447	-0.005921795	1	0.979415787
ILMN_1759652	C1orf61	C1orf61	0.472769106	0.491716001	-0.001463994	1	0.979415787
ILMN_2205785	AKNAD1	C1orf62	1.556177741	0.212225751	-0.001807389	1	0.979415787
ILMN_1760556	C1orf63	C1orf63	2.353406225	0.12500959	-0.011102037	1	0.979415787
ILMN_1798914	C1orf65	C1orf65	0.610413826	0.43463204	0.001054532	1	0.979415787
ILMN_1779847	DNAH14	C1orf67	0.209126099	0.647453223	-0.00069862	1	0.979415787
ILMN_1657144	C1orf69	C1orf69	4.073560083	0.043559377	-0.004715393	1	0.979415787
ILMN_1748257	C1orf70	C1orf70	1.323898055	0.249893668	-0.002047102	1	0.979415787
ILMN_1670263	C1orf71	C1orf71	1.541474709	0.214398431	-0.009399308	1	0.979415787
ILMN_1786470	C1orf74	C1orf74	0.393481108	0.530475236	-0.001392641	1	0.979415787
ILMN_1730729	C1orf75		3.025444506	0.081967857	0.002771831	1	0.979415787
ILMN_1758599	FAM163A	FAM163A	0.661239759	0.416122603	0.00186679	1	0.979415787
ILMN_1736234	C1orf77	C1orf77	0.375338738	0.540108483	0.00286508	1	0.979415787
ILMN_1769092	FAM176B	FAM176B	1.152604489	0.283004602	-0.003374122	1	0.979415787
ILMN_1719398	C1orf84	C1orf84	0.246578637	0.619494535	0.000793521	1	0.979415787
ILMN_1657913	C1orf84	KIAA0467	2.373470199	0.123412442	-0.00252741	1	0.979415787
ILMN_1716517	C1orf84	KIAA0467	1.074440215	0.299944656	0.00189084	1	0.979415787
ILMN_1698243	C1orf85	C1orf85	0.426512735	0.513705076	0.004067508	1	0.979415787
ILMN_2097943	C1orf87	C1orf87	0.290825565	0.589691974	-0.002305568	1	0.979415787
ILMN_2064237	C1orf88	C1orf88	0.261872048	0.60883694	-0.002255922	1	0.979415787
ILMN_1683990	C1orf89	C1orf89	0.542488067	0.461403416	-0.001826302	1	0.979415787
ILMN_2253272	C1orf9	C1orf9	0.265363606	0.606459	-0.000983079	1	0.979415787
ILMN_1791524	C1orf9	C1orf9	0.463931746	0.495792177	-0.001404953	1	0.979415787
ILMN_1742324	C1orf9	C1orf9	0.817034389	0.36604867	-0.001468444	1	0.979415787
ILMN_1673752	C1orf91	C1orf91	3.192485954	0.073977434	-0.005844938	1	0.979415787
ILMN_2190266	C1orf91	C1orf91	1.584016536	0.208183091	-0.002453884	1	0.979415787
ILMN_1664592	C1orf95		1.037034633	0.308512142	-0.001683424	1	0.979415787
ILMN_1699217	C1orf96	C1orf96	0.432726752	0.510653997	0.000828869	1	0.979415787
ILMN_2047354	C1orf97	C1orf97	2.407645722	0.120743832	0.005265529	1	0.979415787
ILMN_1808769	C1orf97	C1orf97	1.394220531	0.237693644	0.003588603	1	0.979415787
ILMN_2138631	C1orf99		0.448660985	0.502971518	0.001115041	1	0.979415787
ILMN_1733658	C1orf99		1.137909344	0.286094527	0.00284222	1	0.979415787
ILMN_1737918	C1QA	C1QA	2.484094736	0.115002501	-0.00703218	1	0.979415787
ILMN_1668996	C1QBP	C1QBP	1.461197844	0.226739627	-0.005307766	1	0.979415787
ILMN_1785902	C1QC	C1QC	0.433628962	0.510213623	-0.003226974	1	0.979415787
ILMN_1756236	C1QL2	C1QL2	0.414657452	0.519614982	-0.001132886	1	0.979415787
ILMN_2050970	C1QL3	C1QL3	0.524442739	0.468952664	-0.001513559	1	0.979415787
ILMN_1808117	C1QL4	C1QL4	0.763290728	0.382300656	0.001581393	1	0.979415787
ILMN_1701459	C1QTNF1	C1QTNF1	0.263269858	0.607882566	-0.001084967	1	0.979415787
ILMN_2380237	C1QTNF1	C1QTNF1	0.70927681	0.399683998	-0.001290781	1	0.979415787
ILMN_1694608	C1QTNF1	C1QTNF1	0.790836053	0.373847441	0.001494633	1	0.979415787
ILMN_1813307	C1QTNF2	C1QTNF2	0.242726351	0.622243898	-0.000692427	1	0.979415787
ILMN_1804604	C1QTNF3	AMACR	1.891948096	0.168982359	0.003617493	1	0.979415787
ILMN_1768925	C1QTNF3	C1QTNF3	5.802683693	0.016001733	0.004598819	1	0.979415787
ILMN_1689102	C1QTNF6	C1QTNF6	2.654505229	0.103256881	-0.002638941	1	0.979415787
ILMN_1662935	C1QTNF7	C1QTNF7	0.272904141	0.60139027	-0.000625858	1	0.979415787
ILMN_1695740	C1QTNF8	C1QTNF8	1.839292949	0.175033841	-0.002620283	1	0.979415787
ILMN_1656242	C1R		0.346171395	0.556288453	-0.000900264	1	0.979415787
ILMN_1733288	C1RL	C1RL	1.281062277	0.257701616	-0.005642474	1	0.979415787
ILMN_1677603	C1S	C1S	4.70679048	0.030043692	0.00307809	1	0.979415787
ILMN_1710740	C2	C2	0.476597305	0.489967654	0.002345172	1	0.979415787
ILMN_1722091	TP53TG5	TP53TG5	0.510250512	0.475030431	0.001183293	1	0.979415787
ILMN_2082209	C20orf100	TOX2	0.936147712	0.333270525	0.004263015	1	0.979415787
ILMN_1713561	C20orf103	C20orf103	1.143247877	0.284967079	-0.009649216	1	0.979415787
ILMN_1714667	C20orf107	C20orf107	0.894973536	0.344133076	-0.003137323	1	0.979415787
ILMN_2148497	C20orf107	C20orf107	0.378916426	0.538183718	-0.002692829	1	0.979415787
ILMN_1708016	C20orf108	C20orf108	0.308832124	0.578397727	-0.004398636	1	0.979415787
ILMN_1755909	C20orf11	C20orf11	0.541229856	0.461923481	-0.00194827	1	0.979415787
ILMN_1652219	C20orf112	C20orf112	1.23324633	0.266776632	-0.002871021	1	0.979415787
ILMN_1797828	DDRGK1	DDRGK1	1.482007367	0.223460715	0.003069118	1	0.979415787
ILMN_1727920	C20orf117	C20orf117	3.960472939	0.046580615	-0.003860803	1	0.979415787
ILMN_1687073	C20orf117	C20orf117	0.276022539	0.599320116	-0.001283689	1	0.979415787
ILMN_1664242	C20orf12	C20orf12	0.859037781	0.354008102	0.00313745	1	0.979415787
ILMN_2364131	TTPAL	TTPAL	1.211979532	0.270940435	-0.004589869	1	0.979415787
ILMN_1744442	TTPAL	TTPAL	1.802917443	0.17936019	-0.005687916	1	0.979415787
ILMN_1677441	C20orf123	C20orf123	0.219941904	0.639084188	0.000773573	1	0.979415787
ILMN_1662640	C20orf127		0.245730269	0.620097704	-0.001121259	1	0.979415787
ILMN_1805483	C20orf135	C20orf135	0.339380084	0.560187268	0.001176168	1	0.979415787
ILMN_2338593	FITM2	C20orf142	2.857688186	0.090938109	-0.00293908	1	0.979415787
ILMN_1720430	PPDPF	C20orf149	1.605863849	0.205074193	-0.005048106	1	0.979415787
ILMN_1682863	C20orf151	C20orf151	0.584922859	0.444389161	-0.002037552	1	0.979415787
ILMN_1748206	C20orf160	C20orf160	0.987944949	0.320245166	0.001315288	1	0.979415787
ILMN_1785476	C20orf165	C20orf165	3.725462763	0.053588776	0.002774519	1	0.979415787
ILMN_1768979	C20orf173	C20orf173	2.382002447	0.122740126	-0.00207935	1	0.979415787
ILMN_1791248	C20orf175	FAM65C	1.678754913	0.195089978	0.004955361	1	0.979415787
ILMN_1718712	C20orf177	C20orf177	3.355911521	0.066964128	-0.010198162	1	0.979415787
ILMN_2293451	C20orf179	BANF2	0.685222667	0.407794098	0.001260573	1	0.979415787
ILMN_1703839	C20orf186	C20orf186	0.227745144	0.633200834	-0.000756659	1	0.979415787
ILMN_1779536	NCRNA00153	NCRNA00153	0.3420585	0.55864342	0.001237565	1	0.979415787
ILMN_1672066	C20orf194	C20orf194	1.004297071	0.316272972	0.001938546	1	0.979415787
ILMN_1673005	C20orf194	C20orf194	0.963749674	0.326243955	-0.001482629	1	0.979415787
ILMN_1665723	C20orf194	C20orf194	0.331198288	0.564954343	0.000989422	1	0.979415787
ILMN_1689585	C20orf194	C20orf194	0.529589216	0.466779613	-0.002541738	1	0.979415787
ILMN_1793002	C20orf196	C20orf196	1.634646843	0.201061528	-0.005731612	1	0.979415787
ILMN_1691228	C20orf197	C20orf197	3.622404263	0.057006434	-0.004360607	1	0.979415787
ILMN_1791967	C20orf200	C20orf200	1.132660079	0.28720865	0.002345551	1	0.979415787
ILMN_2387599	C20orf24	C20orf24	1.183445585	0.276655658	-0.005184925	1	0.979415787
ILMN_1679195	C20orf24	C20orf24	1.658377431	0.197822542	-0.006979323	1	0.979415787
ILMN_2283388	C20orf24	C20orf24	1.248302681	0.263876904	-0.006076223	1	0.979415787
ILMN_1684629	C20orf26	C20orf26	4.72637985	0.029703342	0.004226493	1	0.979415787
ILMN_1697363	C20orf27	C20orf27	0.780858626	0.37687867	0.005525016	1	0.979415787
ILMN_1785644	C20orf29	C20orf29	0.210437251	0.646424907	-0.001775632	1	0.979415787
ILMN_1721225	C20orf4	C20orf4	0.539156714	0.462782422	-0.002951444	1	0.979415787
ILMN_1751228	C20orf46	C20orf46	5.264690948	0.021762286	0.005183015	1	0.979415787
ILMN_1801633	C20orf52	ROMO1	0.316478214	0.573731836	0.001696905	1	0.979415787
ILMN_1785405	SLC17A9	C20orf59	3.891073488	0.048543386	-0.007154863	1	0.979415787
ILMN_1779974	C20orf62	C20orf62	1.857227896	0.172945082	0.00963446	1	0.979415787
ILMN_1718501	C20orf7	C20orf7	2.37663175	0.123162846	0.002518158	1	0.979415787
ILMN_2260933	C20orf71	C20orf71	1.880451325	0.170282861	0.002921917	1	0.979415787
ILMN_1752744	C20orf71	C20orf71	0.300903861	0.583316335	0.001847436	1	0.979415787
ILMN_2176251	C20orf72	C20orf72	2.273680699	0.131587058	0.006657513	1	0.979415787
ILMN_1726333	RALGAPA2	C20orf74	2.397187256	0.121553631	-0.003370688	1	0.979415787
ILMN_2146614	RALGAPA2	C20orf74	1.121573774	0.289579832	-0.003557711	1	0.979415787
ILMN_1764885	C20orf75	LRRN4	2.562537162	0.109422848	0.003940424	1	0.979415787
ILMN_1765400	C20orf77		0.812832646	0.367284101	-0.001164889	1	0.979415787
ILMN_1739198	C20orf79	C20orf79	0.558266971	0.45495935	0.001641838	1	0.979415787
ILMN_1772869	ISM1	ISM1	0.666349374	0.414327284	-0.001777361	1	0.979415787
ILMN_1661618	C20orf85	C20orf85	0.364258643	0.546150554	0.000923935	1	0.979415787
ILMN_1751045	C20orf86	ANKRD60	1.212955825	0.270747518	-0.002939721	1	0.979415787
ILMN_1715625	C20orf94	C20orf94	0.967826523	0.325222836	0.004338259	1	0.979415787
ILMN_1677137	C20orf95		0.209841292	0.646891826	0.001012078	1	0.979415787
ILMN_1808633	C20orf96	C20orf96	1.014531239	0.313819736	-0.001755299	1	0.979415787
ILMN_1667790	C21orf100		0.283933217	0.594134759	-0.000719933	1	0.979415787
ILMN_1728403	C21orf119		1.265659005	0.26058263	-0.002427553	1	0.979415787
ILMN_1697872	C21orf121		0.245645055	0.62015836	0.00099871	1	0.979415787
ILMN_1749424	C21orf122		0.447360244	0.503591205	-0.001960864	1	0.979415787
ILMN_1724608	C21orf125	C21orf125	0.597693828	0.43945929	0.0018414	1	0.979415787
ILMN_1663893	C21orf128	C21orf128	0.514929969	0.473012463	0.004099825	1	0.979415787
ILMN_2174711	C21orf129		0.428313094	0.51281785	0.001139561	1	0.979415787
ILMN_1758806	C21orf2		1.175714124	0.278230245	-0.011503388	1	0.979415787
ILMN_1661954	C21orf24		0.654213442	0.41861028	-0.001184412	1	0.979415787
ILMN_1699901	C21orf29	C21orf29	2.641473036	0.104106976	0.002591216	1	0.979415787
ILMN_1737588	C21orf33	C21orf33	1.235811756	0.26627976	0.00347632	1	0.979415787
ILMN_1690703	C21orf34		0.976238502	0.323129227	-0.001661526	1	0.979415787
ILMN_1702226	C21orf34	C21orf34	0.235096595	0.627770263	0.000707102	1	0.979415787
ILMN_2283814	C21orf34		3.296942508	0.069408965	-0.004039573	1	0.979415787
ILMN_1722407	C21orf41		2.883218785	0.08950694	0.003547145	1	0.979415787
ILMN_2267383	C21orf41		0.467872573	0.493967516	0.00119464	1	0.979415787
ILMN_1653577	C21orf41		0.205707552	0.650152788	-0.00096347	1	0.979415787
ILMN_1668442	C21orf42	C21orf42	0.528044617	0.467430105	0.001647359	1	0.979415787
ILMN_1712386	C21orf45	C21orf45	0.664495243	0.414977425	-0.002345254	1	0.979415787
ILMN_2171183	C21orf45	C21orf45	2.699831156	0.100358874	-0.003954458	1	0.979415787
ILMN_2266005	C21orf51	FAM165B	3.29864235	0.069337169	-0.004624329	1	0.979415787
ILMN_1777221	C21orf51	FAM165B	1.25398985	0.262791803	-0.004404764	1	0.979415787
ILMN_2253246	DNAJC28	DNAJC28	1.3486674	0.245511219	-0.002006784	1	0.979415787
ILMN_2316083	DNAJC28	DNAJC28	1.429785955	0.231799374	-0.001577963	1	0.979415787
ILMN_1716838	C21orf56	C21orf56	5.466718846	0.019381981	-0.007502595	1	0.979415787
ILMN_1795836	C21orf57	C21orf57	0.860071908	0.35371857	0.00477603	1	0.979415787
ILMN_2310295	C21orf58	C21orf58	0.423524909	0.515183403	-0.001265856	1	0.979415787
ILMN_1763401	C21orf58	C21orf58	0.289943329	0.590256849	-0.001098542	1	0.979415787
ILMN_1764329	C21orf59	C21orf59	2.343456184	0.125810146	-0.008891369	1	0.979415787
ILMN_1667230	C21orf59	C21orf59	0.643682353	0.422380501	-0.001250866	1	0.979415787
ILMN_1776147	C21orf59	C21orf59	3.067579948	0.079868287	-0.003722411	1	0.979415787
ILMN_1814369	C21orf62		4.437041782	0.035167132	-0.003794224	1	0.979415787
ILMN_1695959	C21orf63	C21orf63	1.361656954	0.243250523	-0.004637211	1	0.979415787
ILMN_1682896	C21orf66	C21orf66	1.665480179	0.196865023	-0.003836449	1	0.979415787
ILMN_1808602	C21orf67	C21orf67	0.315324484	0.574431101	-0.002840728	1	0.979415787
ILMN_1772575	C21orf69	C21orf67	2.598635779	0.106955745	0.002185363	1	0.979415787
ILMN_1699071	C21orf7	C21orf7	0.22664659	0.634021557	-0.007309234	1	0.979415787
ILMN_1716149	C21orf74		3.484737703	0.061937176	0.003231237	1	0.979415787
ILMN_1807686	C21orf77	C21orf77	0.761123375	0.382977194	0.001792285	1	0.979415787
ILMN_1694182	C21orf84	C21orf84	1.739084421	0.187254878	0.003168008	1	0.979415787
ILMN_1780406	C21orf86		0.651298074	0.419648966	0.001227965	1	0.979415787
ILMN_1683036	C21orf87		0.324199931	0.569094505	-0.001705944	1	0.979415787
ILMN_2202320	C21orf87		0.39447977	0.529953993	0.001252638	1	0.979415787
ILMN_2110496	C21orf91	C21orf91	0.369853802	0.543083969	-0.001494113	1	0.979415787
ILMN_1698166	C21orf91	C21orf91	0.29610456	0.586334881	0.001654844	1	0.979415787
ILMN_1767601	C21orf94	C21orf94	4.623124526	0.031543729	0.003546569	1	0.979415787
ILMN_1789405	C22orf25	C22orf25	0.237539899	0.625988603	-0.002518596	1	0.979415787
ILMN_1673743	C22orf26	C22orf26	2.319176721	0.127787644	-0.002918224	1	0.979415787
ILMN_1795991	C22orf28	C22orf28	3.573884892	0.058694844	0.006312423	1	0.979415787
ILMN_1759595	C22orf29	C22orf29	2.761328238	0.096568031	-0.009521845	1	0.979415787
ILMN_1741295	C22orf30	C22orf30	0.789039421	0.374390742	-0.001351469	1	0.979415787
ILMN_1757114	C22orf31	C22orf31	2.423500336	0.119527581	-0.002693271	1	0.979415787
ILMN_1706859	C22orf32	C22orf32	0.48755847	0.485018441	-0.003018077	1	0.979415787
ILMN_1717371	C22orf34	C22orf34	0.331334358	0.564874424	-0.003535331	1	0.979415787
ILMN_1737255	C22orf36	C22orf36	0.400046661	0.52706516	0.001737918	1	0.979415787
ILMN_1804884	C22orf39	C22orf39	1.096297499	0.295080087	-0.004395408	1	0.979415787
ILMN_1697957	C22orf9	C22orf9	6.190830643	0.01284139	-0.003727015	1	0.979415787
ILMN_1757347	C22orf9	C22orf9	0.800181452	0.371039124	-0.00339354	1	0.979415787
ILMN_1759195	C22orf9	C22orf9	0.644465919	0.422098235	-0.001324442	1	0.979415787
ILMN_2384513	C2CD2	C2CD2	1.553144425	0.212671838	-0.005364379	1	0.979415787
ILMN_1778132	C2CD2L	C2CD2L	0.780097376	0.37711136	-0.003740627	1	0.979415787
ILMN_1691757	C2CD3	C2CD3	1.230360867	0.267336869	-0.002265755	1	0.979415787
ILMN_1808597	APLF	APLF	0.575831541	0.447950878	0.001228011	1	0.979415787
ILMN_1732404	C2orf15	C2orf15	1.853528056	0.173373617	-0.00373446	1	0.979415787
ILMN_1812688	C2orf18	C2orf18	0.489712602	0.484055534	0.002420113	1	0.979415787
ILMN_1738410	C2orf19		0.422216426	0.515833157	-0.000928066	1	0.979415787
ILMN_2073520	C2orf21	C2orf21	0.910398887	0.340008604	-0.00174789	1	0.979415787
ILMN_1795419	C2orf24	C2orf24	4.418450037	0.035552317	0.006423267	1	0.979415787
ILMN_1810759	C2orf25	MMADHC	1.456435923	0.227498055	-0.00570378	1	0.979415787
ILMN_1708906	C2orf29	C2orf29	0.80640707	0.369184638	-0.003300559	1	0.979415787
[truncated: 21,617 more rows]
