# Supplementary material for: Gene expression changes with age in skin, adipose tissue, blood and brain
Source: Genome Biol. 2013 Jul 26;14(7):R75. doi: 10.1186/gb-2013-14-7-r75 (PMC4054017; doi:10.1186/gb-2013-14-7-r75)
Supplement: Additional file 10 — Table S7: Pvalues for ageeffect in brain. [file gb-2013-14-7-r75-S10.TXT]

Affy.transcriptID	Affy.ProbeID	Probe	Symbol	HGNC_symbol	EntrezID_Illumina	Ref_SeqID_illumina	Ref_SeqID_illumina.1	matchEvidence	p_CRBL	p_FCTX	p_HIPP	p_MEDU	p_OCTX	p_PUTM	p_SNIG	p_TCTX	p_THAL	p_WHMT	BH_p_CRBL	BH_p_FCTX	BH_p_HIPP	BH_p_MEDU	BH_p_OCTX	BH_p_PUTM	BH_p_SNIG	BH_p_TCTX	BH_p_THAL	BH_p_WHMT
t2315739	228733_at	ILMN_1780315	PUSL1	PUSL1	126789	NM_153339	ENSG00000169972	bySymbolSymbol	0.463680274	0.896884106	0.436329422	0.300752808	0.1943302	0.815166313	0.759971501	0.846114713	0.362220441	0.426285366	0.86859632	0.992775555	0.77015318	0.913920629	0.606851939	0.986419146	0.985112999	0.940250513	0.648540057	0.753421284
t2316605	206080_at	ILMN_2061565	PLCH2	PLCH2	9651	NM_014638	ENSG00000149527	byProbeSeq	0.009721748	0.000148322	0.349483882	0.757873474	0.140369954	0.320169841	0.855857789	4.12E-06	0.64191033	0.091969709	0.30540197	0.083950164	0.693636048	0.9585137	0.579495213	0.885458924	0.988990421	0.006999153	0.832669015	0.442910015
t2318656	221045_s_at	ILMN_1660986	PER3	PER3	8863	NM_016831	ENSG00000049246	byProbeSeq	0.173807357	0.7927854	0.274266387	0.835812658	0.424288986	0.909020897	0.761072975	0.769934892	0.401614067	0.258930129	0.743387637	0.992775555	0.635499496	0.970290373	0.741736892	0.992615745	0.985112999	0.914856634	0.674811367	0.64607095
t2319423	201561_s_at	ILMN_2415179	CLSTN1	CLSTN1	22883	NM_001009566	ENSG00000171603	byProbeSeq	0.26108111	0.026129915	0.572094178	0.701958279	0.650469319	0.654819436	0.324221152	0.161521665	0.076947523	0.981191979	0.803334546	0.632978774	0.84523757	0.949766359	0.837331277	0.985626714	0.985112999	0.476393831	0.442904727	0.992550315
t2319661	209234_at	ILMN_1735552	KIF1B	KIF1B	23095	NM_015074	ENSG00000054523	byProbeSeq	0.989009478	0.620603362	0.589074971	0.068062468	0.15794057	0.814873321	0.999429592	0.797836004	0.032143806	0.03307536	0.999007514	0.992775555	0.853752424	0.908340097	0.590126856	0.986419146	0.999429592	0.926442355	0.401160276	0.283646265
t2320048	221264_s_at	ILMN_1677532	TARDBP	TARDBP	23435	NM_007375	ENSG00000120948	byProbeSeq	0.514908606	0.88826557	0.466121344	0.209333033	0.570652619	0.691233061	0.573253698	0.579408536	0.348422171	0.794401507	0.890540656	0.992775555	0.78899251	0.913920629	0.798100421	0.985626714	0.985112999	0.816461158	0.644467153	0.934604846
t2320210	219131_at	ILMN_1651872	UBIAD1	UBIAD1	29914	NM_013319	ENSG00000120942	byProbeSeq	0.475977686	0.426477818	0.380471814	0.306770064	0.371092492	0.09752163	0.300746407	0.941339709	0.271122807	0.296656365	0.874686268	0.992775555	0.724696415	0.913920629	0.737551164	0.700105621	0.985112999	0.96836077	0.582997065	0.680706092
t2320411	225059_at	ILMN_1802458	AGTRAP	AGTRAP	57085	NM_001040196	ENSG00000177674	bySymbolSymbol	0.231286556	0.220422641	0.013472729	0.380169117	0.108829602	0.742823014	0.233351889	0.851091297	0.197517218	0.875172528	0.777672419	0.973951082	0.25952814	0.913920629	0.564345955	0.985626714	0.985112999	0.942002207	0.533202283	0.968737258
t2320581	200827_at	ILMN_1684391	PLOD1	PLOD1	5351	NM_000302	ENSG00000083444	byProbeSeq	0.97615723	0.744811056	0.588502506	0.419761651	0.788040843	0.552295743	0.658496603	0.838366825	0.627663145	0.144742176	0.999007514	0.992775555	0.853752424	0.913920629	0.913605125	0.960905286	0.985112999	0.937990245	0.829380883	0.522919605
t2321011	231549_at	ILMN_1733298	C1orf158	C1orf158	93190	NM_152290	ENSG00000157330	byProbeSeq	0.509384558	0.568228643	0.397057583	0.977206006	0.970011635	0.641261325	0.974153545	0.174238758	0.460476351	0.017427868	0.890503331	0.992775555	0.732297989	0.993569191	0.990426793	0.985071801	0.994058125	0.491542666	0.716445703	0.220839698
t2321182	226658_at	ILMN_1670490	PDPN	PDPN	10630	NM_001006625	ENSG00000162493	byProbeSeq	0.135967604	0.910759693	0.19619893	0.530456306	0.791447662	0.651347746	0.924524234	0.171954654	0.705730754	0.194531155	0.701146771	0.992775555	0.582831936	0.915221548	0.913605125	0.985626714	0.988990421	0.491542666	0.865220808	0.577471854
t2322004	1559977_a_at	ILMN_1709399	SLC25A34	SLC25A34	284723	NM_207348	ENSG00000162461	byProbeSeq	0.946262027	0.891155969	0.190240793	0.868129523	0.937776801	0.791146292	0.704114644	0.472036392	0.090112339	0.615336774	0.999007514	0.992775555	0.577487612	0.97427887	0.98001223	0.985626714	0.985112999	0.756862884	0.449478351	0.846025783
t2322103	201997_s_at	ILMN_1802611	SPEN	SPEN	23013	NM_015001	ENSG00000065526	byProbeSeq	0.146698656	0.258209046	0.015081554	0.963423429	0.28575741	0.27598407	0.536017238	0.923888112	0.886930572	0.5158007	0.716564281	0.973951082	0.260924715	0.984291807	0.683098092	0.86621248	0.985112999	0.967774223	0.947174912	0.793892851
t2322211	229381_at	ILMN_2066088	C1orf64	C1orf64	149563	NM_178840	ENSG00000183888	byProbeSeq	0.951235273	0.363681124	0.142151442	0.007515468	0.070813868	0.021731228	0.184297213	0.018186083	0.002281613	0.004768863	0.999007514	0.992775555	0.511383788	0.660970355	0.527376968	0.518458914	0.985112999	0.207549523	0.203904164	0.168698533
t2322362	212004_at	ILMN_1707503	C1orf144	C1orf144	26099	NM_015609	ENSG00000055070	byProbeSeq	0.392825396	0.490362226	0.016600508	0.321736983	0.786794316	0.544521798	0.284839828	0.278349539	0.678263783	0.446104613	0.853423252	0.992775555	0.273666629	0.913920629	0.913176179	0.960905286	0.985112999	0.59925588	0.853401809	0.764889289
t2322818	220779_at	ILMN_1758888	PADI3	PADI3	51702	NM_016233	ENSG00000142619	byProbeSeq	0.479093889	0.251287292	0.584767568	0.702818828	0.28603224	0.421734208	0.807344316	0.94373172	0.542054321	0.731310428	0.877855398	0.973951082	0.853037225	0.949766359	0.683098092	0.916087813	0.988990421	0.968979399	0.772802886	0.901395046
t2322848	220001_at	ILMN_1807529	PADI4	PADI4	23569	NM_012387	ENSG00000159339	byProbeSeq	0.73070506	0.167337463	0.12021052	0.741925087	0.063710812	0.958111917	0.279098123	0.030340985	0.457104099	0.44947911	0.953011494	0.931453143	0.483237307	0.956051318	0.516232421	0.994932096	0.985112999	0.238513853	0.714041178	0.764999375
t2324061	1569256_a_at	ILMN_1754921	FAM43B	FAM43B	163933	NM_207334	ENSG00000183114	byProbeSeq	0.279247041	0.116206031	0.255140437	0.4294574	0.644463717	0.51933222	0.064378919	0.305079595	0.021764998	0.54750731	0.818904638	0.861006302	0.6269587	0.913920629	0.837331277	0.958987337	0.985112999	0.622106955	0.370311087	0.814069538
t2324084	205627_at	ILMN_1714592	CDA	CDA	978	NM_001785	ENSG00000158825	byProbeSeq	0.072437616	0.996442283	0.718340189	0.317194087	0.105125795	0.612237115	0.164879405	0.85014055	0.016847246	0.988806679	0.556556888	0.998533274	0.900178333	0.913920629	0.564345955	0.976620141	0.985112999	0.942002207	0.370311087	0.994594541
t2324873	225353_s_at	ILMN_1785902	C1QC	C1QC	714	NM_172369	ENSG00000159189	bySymbolSymbol	0.17970604	0.095898632	0.015169139	0.065449291	0.951833179	0.011034392	0.984477911	0.515021253	0.431799405	0.243905764	0.749564538	0.822403417	0.260924715	0.908340097	0.980825319	0.382375455	0.997996115	0.784895556	0.697616926	0.63036832
t2324884	202953_at	ILMN_1796409	C1QB	C1QB	713	NM_000491	ENSG00000173369	byProbeSeq	0.232812721	0.157570297	0.017203635	0.011418727	0.705114528	0.005560171	0.705611436	0.576013233	0.61694146	0.374389551	0.77958129	0.913154828	0.278207358	0.663451223	0.872020734	0.357834802	0.985112999	0.812350888	0.826808681	0.723223501
t2326448	221269_s_at	ILMN_1737163	SH3BGRL3	SH3BGRL3	83442	NM_031286	ENSG00000142669	bySymbolSymbol	0.654990938	0.851685448	0.262897708	0.007785281	0.208291816	0.058753576	0.399749898	0.785148024	0.234521048	0.300054654	0.926812177	0.992775555	0.62925243	0.660970355	0.619421627	0.6478154	0.985112999	0.922407071	0.558203152	0.684674346
t2327375	223338_s_at	ILMN_1685978	ATPIF1	ATPIF1	93974	NM_178191	ENSG00000130770	byProbeSeq	0.451910536	0.074221722	0.072853456	0.230052438	0.417545677	0.232248537	0.990087376	0.408793357	0.418485529	0.89682842	0.86859632	0.788884602	0.419293972	0.913920629	0.741736892	0.83489207	0.998955183	0.717077603	0.68788812	0.97741634
t2328674	226976_at	ILMN_1696021	KPNA6	KPNA6	23633	NM_012316	ENSG00000025800	bySymbolSymbol	0.823385834	0.932671654	0.434240873	0.131782149	0.056302747	0.422371808	0.862890286	0.086674723	0.089286925	0.011426084	0.98672306	0.996171147	0.768063545	0.909431107	0.514616237	0.916087813	0.988990421	0.364291284	0.449478351	0.208700959
t2329077	NA	ILMN_1663577	S100PBP	S100PBP	64766	NM_022753	ENSG00000116497	bySymbolSymbol	0.489674589	0.446691169	0.019262157	0.703283031	0.822154691	0.98030146	0.547842854	0.815359149	0.192410776	0.286649878	0.878404019	0.992775555	0.280316573	0.949766359	0.925128341	0.994932096	0.985112999	0.928819866	0.528648639	0.669316302
t2332566	NA	ILMN_1776094	PPCS	PPCS	79717	NM_024664	ENSG00000127125	bySymbolSymbol	0.615825441	0.962603627	0.290484717	0.899445561	0.243228391	0.45084048	0.275770354	0.394373697	0.636058889	0.015429999	0.923922752	0.996171147	0.64968775	0.978031712	0.648354485	0.930311883	0.985112999	0.707871604	0.829906659	0.21634008
t2333035	225822_at	ILMN_1685709	TMEM125	TMEM125	128218	NM_144626	ENSG00000179178	byProbeSeq	0.204501195	0.651699247	0.905994074	0.713487276	0.315480275	0.212302835	0.553820426	0.813825718	0.360254391	0.007916154	0.76432625	0.992775555	0.960285854	0.951748434	0.706305383	0.833881532	0.985112999	0.928819866	0.648540057	0.183120975
t2333658	200078_s_at	ILMN_1721391	ATP6V0B	ATP6V0B	533	NM_004047	ENSG00000117410	byProbeSeq	0.473746591	0.444544473	0.744526184	0.403854391	0.052060324	0.23029305	0.894759584	0.013533868	0.152513231	0.000706537	0.873422054	0.992775555	0.913564622	0.913920629	0.514616237	0.83489207	0.988990421	0.195623338	0.501498737	0.070570567
t2334847	234776_at	ILMN_1765993	DMBX1	DMBX1	127343	NM_172225	ENSG00000197587	byProbeSeq	0.806621712	0.45038835	0.03531334	0.472353431	0.088916758	0.96536352	0.501601943	0.905874517	0.683414464	0.856148118	0.983128379	0.992775555	0.320230243	0.913920629	0.557740939	0.994932096	0.985112999	0.959560155	0.855007262	0.965298476
t2334986	227702_at	ILMN_2175317	CYP4X1	CYP4X1	260293	NM_178033	ENSG00000186377	byProbeSeq	0.437732361	0.970038629	0.197957933	0.706896573	0.475305222	0.224546745	0.721746238	0.22714763	0.16185026	0.335605296	0.86859632	0.996171147	0.582831936	0.949766359	0.760960121	0.83489207	0.985112999	0.555758898	0.511421337	0.684674346
t2336706	204264_at	ILMN_1678579	CPT2	CPT2	1376	NM_000098	ENSG00000157184	byProbeSeq	0.169057024	0.547586792	0.875262947	0.016411897	0.491625246	0.723251223	0.451387348	0.726311148	0.533327028	0.386229706	0.738122596	0.992775555	0.948715496	0.663451223	0.775929421	0.985626714	0.985112999	0.890452224	0.768080401	0.730576041
t2337003	222993_at	ILMN_2041327	MRPL37	MRPL37	51253	NM_016491	ENSG00000116221	byProbeSeq	0.615392167	0.892555262	0.297785994	0.749494062	0.170100426	0.494255588	0.68779042	0.03001966	0.124047385	0.185879944	0.923922752	0.992775555	0.651598734	0.956882781	0.591865826	0.956375049	0.985112999	0.238513853	0.472052935	0.572820591
t2339786	201968_s_at	ILMN_1800659	PGM1	PGM1	5236	NM_002633	ENSG00000079739	byProbeSeq	0.703837827	0.049108991	0.557301128	0.922650117	0.701762811	0.723640612	0.577103931	0.084680141	0.960995578	0.406678492	0.946599387	0.702704129	0.841117104	0.980806417	0.870055015	0.985626714	0.985112999	0.359467197	0.9811381	0.745372434
t2340433	211355_x_at	ILMN_2234956	LEPR	LEPR	3953	NM_001003679	ENSG00000116678	byProbeSeq	0.434765698	0.263543317	0.251690207	0.707563667	0.558399048	0.047444315	0.460426963	0.092228622	0.662378231	0.591670943	0.86859632	0.973951082	0.626095298	0.949766359	0.797783914	0.612373858	0.985112999	0.376452404	0.84449264	0.830982019
t2340529	211302_s_at	ILMN_2340259	PDE4B	PDE4B	5142	NM_002600	ENSG00000184588	byProbeSeq	0.002507791	0.704260823	0.307871997	0.155642684	0.161703694	0.778529331	0.309046473	0.543159221	0.222928542	0.105949575	0.146835483	0.992775555	0.656780756	0.909431107	0.591865826	0.985626714	0.985112999	0.797823839	0.557031829	0.466513951
t2342576	NA	ILMN_1778104	ACADM	ACADM	34	NM_000016	ENSG00000117054	bySymbolSymbol	0.432027307	0.599606313	0.703802709	0.413958654	0.173590836	0.616795721	0.698975694	0.852533767	0.112402774	0.507412076	0.86859632	0.992775555	0.898662617	0.913920629	0.596438927	0.976620141	0.985112999	0.942002207	0.465657539	0.791898625
t2343231	226103_at	ILMN_1783276	NEXN	NEXN	91624	NM_144573	ENSG00000162614	byProbeSeq	0.512124863	0.018787772	0.955279447	0.162147221	0.442771846	0.193939116	0.436311999	0.183674653	0.214515421	0.010363901	0.890540656	0.600236206	0.984101438	0.909431107	0.751054107	0.827938005	0.985112999	0.50032705	0.555319033	0.202274755
t2345128	209090_s_at	ILMN_1766045	SH3GLB1	SH3GLB1	51100	NM_016009	ENSG00000097033	byProbeSeq	0.974282475	0.732536392	0.558098091	0.214697304	0.4109057	0.659143052	0.086089305	0.480573242	0.120667968	0.201939501	0.999007514	0.992775555	0.841117104	0.913920629	0.739360818	0.985626714	0.985112999	0.762020581	0.472052935	0.593240957
t2346863	NA	ILMN_1682577	FAM69A		388650	NM_001006605	NA	bySymbolSymbol	0.812070138	0.764358385	0.494971064	0.178338673	0.081103493	0.71564659	0.741690879	0.028856132	0.364087008	0.420186219	0.986188983	0.992775555	0.80969255	0.913920629	0.54005385	0.985626714	0.985112999	0.235565921	0.650073333	0.747680799
t2347732	NA	ILMN_1782429	TMEM56	TMEM56	148534	NM_152487	ENSG00000152078	bySymbolSymbol	0.364736528	0.457886129	0.143758759	0.252590249	0.351127358	0.600127299	0.15087443	0.76720516	0.013002426	0.015270254	0.846485421	0.992775555	0.514983909	0.913920629	0.728286799	0.976620141	0.985112999	0.914856634	0.35956507	0.21634008
t2348992	203868_s_at	ILMN_2307903	VCAM1	VCAM1	7412	NM_001078	ENSG00000162692	byProbeSeq	0.82556693	0.704644629	0.071878349	0.841442912	0.204123566	0.260567206	0.456057348	0.192311106	0.163462283	0.020768127	0.98672306	0.992775555	0.419293972	0.970290373	0.615633775	0.854633645	0.985112999	0.514242925	0.511421337	0.239893055
t2350714	230611_at	ILMN_1679279	SYPL2	SYPL2	284612	NM_001040709	ENSG00000143028	byProbeSeq	0.197116196	0.630868681	0.212759733	0.519923505	0.03511936	0.144866364	0.84332919	0.433860953	0.885699568	0.443349528	0.754429647	0.992775555	0.582831936	0.915221548	0.514616237	0.823944492	0.988990421	0.731574874	0.947174912	0.763724621
t2350922	NA	ILMN_1713162	GSTM2	GSTM2	2946	NM_000848	ENSG00000213366	bySymbolSymbol	0.863215695	0.160278484	0.837230947	0.167586185	0.182040114	0.414982625	0.390044375	0.433173614	0.103383305	0.56609887	0.990257244	0.919796826	0.935275097	0.909431107	0.596438927	0.916087813	0.985112999	0.731141944	0.459558874	0.817155248
t2351246	229925_at	ILMN_1723837	SLC6A17	SLC6A17	388662	NM_001010898	ENSG00000197106	byProbeSeq	0.008947216	0.977991559	0.239255473	0.471925235	0.460605637	0.075759953	0.831607033	0.048798	0.501476327	0.305285854	0.30540197	0.996171147	0.616660421	0.913920629	0.757133753	0.669292327	0.988990421	0.282343351	0.743674064	0.684674346
t2351687	213060_s_at	ILMN_2326273	CHI3L2	CHI3L2	1117	NM_004000	ENSG00000064886	byProbeSeq	0.873939628	0.465031029	0.134317987	0.99380943	0.821295057	0.009230777	0.362612083	0.11534067	0.574388226	0.649661313	0.991246593	0.992775555	0.496888764	0.997106407	0.925128341	0.360694756	0.985112999	0.414055937	0.792819922	0.861539593
t2352804	218162_at	ILMN_1727532	OLFML3	OLFML3	56944	NM_020190	ENSG00000116774	byProbeSeq	0.313213173	0.030739083	0.862108623	0.509404152	0.494536776	0.789089299	0.038044003	0.25692313	0.41432435	0.059677634	0.825504892	0.632978774	0.946869626	0.913920629	0.778696615	0.985626714	0.985112999	0.577600039	0.6843257	0.368639379
t2353988	226811_at	ILMN_1713266	FAM46C	FAM46C	54855	NM_017709	ENSG00000183508	byProbeSeq	0.644093526	0.849129093	0.672005513	0.256136994	0.095739298	0.615730644	0.88302435	0.260111239	0.058490672	0.07713607	0.925271316	0.992775555	0.887151164	0.913920629	0.557740939	0.976620141	0.988990421	0.580294603	0.439159431	0.41580015
t2354365	NA	ILMN_1740402	HAO2	HAO2	51179	NM_001005783	ENSG00000116882	bySymbolSymbol	0.279720077	0.719724794	0.034383202	0.552097101	0.34952672	0.973859612	0.821756265	0.608953039	0.07601098	0.285797644	0.818904638	0.992775555	0.317297159	0.915221548	0.728286799	0.994932096	0.988990421	0.828440651	0.441536196	0.669316302
t2354365	220801_s_at	ILMN_1767474	HAO2	HAO2	51179	NM_016527	ENSG00000116882	bySymbolSymbol	0.279720077	0.719724794	0.034383202	0.552097101	0.34952672	0.973859612	0.821756265	0.608953039	0.07601098	0.285797644	0.818904638	0.992775555	0.317297159	0.915221548	0.728286799	0.994932096	0.988990421	0.828440651	0.441536196	0.669316302
t2354433	204515_at	ILMN_1780693	HSD3B1	HSD3B1	3283	NM_000862	ENSG00000203857	bySymbolSymbol	0.881137323	0.860255905	0.814703626	0.553993569	0.019999887	0.392282593	0.717417961	0.403389673	0.767475468	0.029391221	0.991246593	0.992775555	0.928590612	0.915221548	0.47166399	0.911211825	0.985112999	0.713014138	0.896884614	0.268905948
t2355615	209207_s_at	ILMN_1784238	SEC22B		9554	NM_004892	NA	byProbeSeq	0.740035886	0.606316364	0.561653118	0.343626933	0.207712446	0.926652588	0.870914726	0.913262948	0.205593742	0.871356165	0.954848734	0.992775555	0.843224575	0.913920629	0.619421627	0.994932096	0.988990421	0.963779047	0.545039986	0.966694586
t2356115	201010_s_at	ILMN_1697448	TXNIP	TXNIP	10628	NM_006472	ENSG00000117289	byProbeSeq	0.016926189	0.306907713	0.100439833	0.473791405	0.408508981	0.002285409	0.642860567	0.1452221	0.06097623	0.892251416	0.32659852	0.988925709	0.462186551	0.913920629	0.739360818	0.277187444	0.985112999	0.452594915	0.439159431	0.974304119
t2356205	202658_at	ILMN_1678546	PEX11B	PEX11B	8799	NM_003846	ENSG00000131779	byProbeSeq	0.815937517	0.737267904	0.121245046	0.662363356	0.012230076	0.210233767	0.714236624	0.134257342	0.136955707	0.053596099	0.98672306	0.992775555	0.483237307	0.942386218	0.449458389	0.832114072	0.985112999	0.444690859	0.487725177	0.35829203
t2356273	231118_at	ILMN_1798006	ANKRD35	ANKRD35	148741	NM_144698	ENSG00000198483	bySymbolSymbol	0.58174674	0.751431665	0.860981202	0.953754577	0.381275437	0.240797346	0.05919627	0.03684361	0.440843726	0.755567368	0.908102964	0.992775555	0.946869626	0.981126433	0.739360818	0.849496589	0.985112999	0.254387742	0.706848581	0.917050315
t2356300	203035_s_at	ILMN_1814966	PIAS3	PIAS3	10401	NM_006099	ENSG00000131788	byProbeSeq	0.311133058	0.340490174	0.456244627	0.688672841	0.037074525	0.796301901	0.362051656	0.458917604	0.851401991	0.393904197	0.825504892	0.99257596	0.780950985	0.949766359	0.514616237	0.985626714	0.985112999	0.751373418	0.932699543	0.73499926
t2357996	209268_at	ILMN_1683243	VPS45	VPS45	11311	NM_007259	ENSG00000136631	byProbeSeq	0.334253671	0.839712019	0.571957373	0.091973348	0.160175874	0.898058836	0.506104527	0.603356131	0.090703869	0.838662379	0.838802146	0.992775555	0.84523757	0.909431107	0.591865826	0.990389664	0.985112999	0.826777617	0.449478351	0.953816959
t2358092	219464_at	ILMN_1742358	CA14	CA14	23632	NM_012113	ENSG00000118298	byProbeSeq	0.016853811	0.97831705	0.537404237	0.366658853	0.891537656	0.540072365	0.5612852	0.690204967	0.616874789	0.004167686	0.32659852	0.996171147	0.826629005	0.913920629	0.957715931	0.960905286	0.985112999	0.874255278	0.826808681	0.158057763
t2358136	227285_at	ILMN_1793543	C1orf51	C1orf51	148523	NM_144697	ENSG00000159208	byProbeSeq	0.139379587	0.658733277	0.715118165	0.524960783	0.528098997	0.587439381	0.422719598	0.507184537	0.149298503	0.38183093	0.701146771	0.992775555	0.898662617	0.915221548	0.788977355	0.974496365	0.985112999	0.780716557	0.496103439	0.727664332
t2358171	202251_at	ILMN_1715392	PRPF3	PRPF3	9129	NM_004698	ENSG00000117360	byProbeSeq	0.691840962	0.286918835	0.039913412	0.953774488	0.279458504	0.914226683	0.965645353	0.491564371	0.935571663	0.912823191	0.94243078	0.976122899	0.342047215	0.981126433	0.67885628	0.994463106	0.99038345	0.767634039	0.969249959	0.982920795
t2358360	209365_s_at	ILMN_2329735	ECM1	ECM1	1893	NM_022664	ENSG00000143369	byProbeSeq	0.742082576	0.00331221	0.818820039	0.979168885	0.144916377	0.285387698	0.787989727	0.073178876	0.252938766	0.587011244	0.955465489	0.309913802	0.930844844	0.993687577	0.582142446	0.871561709	0.986730499	0.331696775	0.567017168	0.829166516
t2358520	203155_at	ILMN_1718207	SETDB1	SETDB1	9869	NM_012432	ENSG00000143379	byProbeSeq	0.278482936	0.307549629	0.003632794	0.984428047	0.557143601	0.783850159	0.570149421	0.810216994	0.650547241	0.717825669	0.818904638	0.988925709	0.156171418	0.995310186	0.797690699	0.985626714	0.985112999	0.927963254	0.837780309	0.894509291
t2358591	211712_s_at	ILMN_1755721	FAM63A	ANXA9	55793	NM_018379	ENSG00000143412	byProbeSeq	0.904525838	0.288123686	0.095310719	0.14235538	0.42576102	0.751679823	0.622861464	0.495734717	0.184456256	0.422363645	0.997975876	0.976122899	0.457168363	0.909431107	0.741736892	0.985626714	0.985112999	0.77164602	0.524659801	0.750181453
t2358993	205807_s_at	ILMN_1781374	TUFT1	TUFT1	7286	NM_020127	ENSG00000143367	byProbeSeq	0.807461469	0.293160474	0.483345383	0.519000928	0.329728849	0.30184733	0.147410196	0.344501348	0.311261872	0.45410642	0.983128379	0.981827386	0.802214541	0.915221548	0.717632068	0.885458924	0.985112999	0.663976492	0.623993694	0.767159493
t2359483	1552620_at	ILMN_1777949	SPRR4	SPRR4	163778	NM_173080	ENSG00000184148	byProbeSeq	0.983220105	0.443021823	0.868676983	0.277222099	0.495284066	0.455314016	0.808029228	0.111708481	0.593694137	0.262986848	0.999007514	0.992775555	0.948715496	0.913920629	0.778696615	0.93330728	0.988990421	0.407040776	0.807119811	0.649588533
t2359492	213796_at	ILMN_1716591	SPRR1A	SPRR1A	6698	NM_005987	ENSG00000169474	byProbeSeq	0.739811987	0.836711017	0.528746578	0.51071966	0.763049446	0.940809826	0.604941758	0.284315685	0.044414851	0.004888561	0.954848734	0.992775555	0.821837595	0.913920629	0.902897533	0.994932096	0.985112999	0.60421531	0.414375919	0.169403599
t2359885	222217_s_at	ILMN_1719627	SLC27A3	SLC27A3	11000	NM_024330	ENSG00000143554	bySymbolSymbol	0.172442835	0.552826283	0.096754058	0.944493018	0.910596603	0.306346453	0.481694916	0.440508978	0.80110712	0.920388363	0.743387637	0.992775555	0.457627828	0.981028722	0.96516419	0.885458924	0.985112999	0.737657047	0.914540664	0.986628434
t2360541	1553860_at	ILMN_1774491	DCST1	DCST1	149095	NM_152494	ENSG00000163357	byProbeSeq	0.529561144	0.250004747	0.176080171	0.995805059	0.516124306	0.958008821	0.48561584	0.420088898	0.220464741	0.6107957	0.895010337	0.973951082	0.554701539	0.997106407	0.786871859	0.994932096	0.985112999	0.724909501	0.556741458	0.843196015
t2360677	202023_at	ILMN_2371055	EFNA1	EFNA1	1942	NM_004428	ENSG00000169242	byProbeSeq	0.035820578	0.841638425	0.308254045	0.226920395	0.264075375	0.148066804	0.862416584	0.571076958	0.623226787	0.489009117	0.442418341	0.992775555	0.656780756	0.913920629	0.669527002	0.827938005	0.988990421	0.809713805	0.829380883	0.779659606
t2360700	NA	ILMN_1776522	RAG1AP1	RAG1AP1	55974	NM_018845	ENSG00000169241	bySymbolSymbol	0.822572906	0.21303494	0.703519116	0.017980845	0.199466468	0.196905272	0.459122039	0.571861925	0.223008955	0.007611618	0.98672306	0.973951082	0.898662617	0.663451223	0.606851939	0.827938005	0.985112999	0.809713805	0.557031829	0.183120975
t2360850	201275_at	ILMN_1804248	FDPS	FDPS	2224	NM_002004	ENSG00000160752	bySymbolSymbol	0.059994592	0.109615167	0.556400165	0.696810766	0.996089581	0.47447545	0.429281896	0.360436329	0.304824829	0.160500165	0.522414446	0.861006302	0.841117104	0.949766359	0.998441622	0.94705501	0.985112999	0.678515395	0.620343141	0.552797728
t2361488	220510_at	ILMN_1697412	RHBG	RHBG	57127	NM_020407	ENSG00000132677	byProbeSeq	0.21520414	0.047433628	0.065194066	0.453782452	0.744102235	0.689116964	0.57402532	0.563173291	0.667151994	0.508704984	0.766072598	0.702704129	0.412790202	0.913920629	0.89418655	0.985626714	0.985112999	0.806297005	0.846654773	0.792401008
t2361584	225427_s_at	ILMN_1729533	APOA1BP	APOA1BP	128240	NM_144772	ENSG00000163382	bySymbolSymbol	0.149796879	0.462153231	0.515338884	0.747199068	0.351158626	0.749976348	0.994257098	0.094364818	0.429342611	0.749488488	0.716564281	0.992775555	0.81282774	0.956882781	0.728286799	0.985626714	0.99896364	0.378121926	0.697616926	0.912935045
t2361635	219107_at	ILMN_1732154	BCAN	BCAN	63827	NM_021948	ENSG00000132692	byProbeSeq	0.056365944	0.867890965	0.50067959	0.030083423	0.648406822	0.825116095	0.334153828	0.807645419	0.704974448	0.924897376	0.501096192	0.992775555	0.810869924	0.813893298	0.837331277	0.986419146	0.985112999	0.927963254	0.865220808	0.987099777
t2361635	221623_at	ILMN_2246131	BCAN	BCAN	63827	NM_198427	ENSG00000132692	byProbeSeq	0.056365944	0.867890965	0.50067959	0.030083423	0.648406822	0.825116095	0.334153828	0.807645419	0.704974448	0.924897376	0.501096192	0.992775555	0.810869924	0.813893298	0.837331277	0.986419146	0.985112999	0.927963254	0.865220808	0.987099777
t2362201	205987_at	ILMN_1654210	CD1C	CD1C	911	NM_001765	ENSG00000158481	byProbeSeq	0.788671413	0.703694333	0.262168076	0.762886428	0.127624928	0.978957746	0.212823964	0.900961473	0.238851197	0.285989368	0.97914976	0.992775555	0.62925243	0.960155319	0.566189537	0.994932096	0.985112999	0.95572622	0.559447805	0.669316302
t2362469	211677_x_at	ILMN_1701827	CADM3	CADM3	57863	NM_021189	ENSG00000162706	bySymbolSymbol	0.355604181	0.812498971	0.414238104	0.516166009	0.643630902	0.890194427	0.623803913	0.042563101	0.107949457	0.963813826	0.840969218	0.992775555	0.747406	0.913920629	0.837331277	0.990102012	0.985112999	0.271699793	0.464046019	0.992292838
t2363136	226029_at	ILMN_1715647	VANGL2	VANGL2	57216	NM_020335	ENSG00000162738	byProbeSeq	0.033313922	0.513789164	0.742745556	0.898858759	0.329473472	0.5972135	0.919549869	0.263059287	0.661435972	0.594894489	0.436136633	0.992775555	0.913497245	0.978031712	0.717632068	0.976620141	0.988990421	0.584652709	0.84449264	0.833807998
t2363919	NA	ILMN_1703471	ATF6	ATF6	22926	NM_007348	ENSG00000118217	bySymbolSymbol	0.948329659	0.792403571	0.797308216	0.305355299	0.054503485	0.792574575	0.685686547	0.433064777	0.114402523	0.067133	0.999007514	0.992775555	0.928590612	0.913920629	0.514616237	0.985626714	0.985112999	0.731141944	0.46777379	0.386412997
t2365958	NA	ILMN_1739103	MPZL1	MPZL1	9019	NM_003953	ENSG00000197965	bySymbolSymbol	0.378571459	0.352253043	0.947856274	0.100979288	0.024295907	0.358256624	0.606577879	0.104191737	0.738567935	0.457166883	0.847804039	0.992775555	0.979586095	0.909431107	0.49908077	0.890280349	0.985112999	0.393150154	0.87772851	0.767159493
t2366798	226695_at	ILMN_1739496	PRRX1	PRRX1	5396	NM_006902	ENSG00000116132	bySymbolSymbol	0.68652064	0.622403992	0.063835038	0.984691436	0.769251517	0.55542832	0.941615428	0.310734954	0.538229387	0.215693145	0.940049424	0.992775555	0.409026018	0.995310186	0.905810038	0.960905286	0.988990421	0.628877178	0.771720492	0.608607221
t2366941	40665_at	ILMN_2344283	FMO3	FMO3	2328	NM_001002294	ENSG00000007933	bySymbolSymbol	0.402597281	0.269765459	0.157106832	0.369386167	0.015758219	0.074370509	0.045042125	0.054448949	0.001549899	0.022453527	0.85537652	0.973951082	0.534246813	0.913920629	0.455517038	0.668308501	0.985112999	0.295176544	0.175448537	0.245974762
t2366941	NA	ILMN_1808657	FMO3	FMO3	2328	NM_006894	ENSG00000007933	bySymbolSymbol	0.402597281	0.269765459	0.157106832	0.369386167	0.015758219	0.074370509	0.045042125	0.054448949	0.001549899	0.022453527	0.85537652	0.973951082	0.534246813	0.913920629	0.455517038	0.668308501	0.985112999	0.295176544	0.175448537	0.245974762
t2368246	215271_at	ILMN_1753789	TNN	TNN	63923	NM_022093	ENSG00000120332	byProbeSeq	0.433902183	0.16857383	0.15654432	0.764465333	0.166662078	0.798511845	0.833503382	0.252909946	0.041705519	0.949136444	0.86859632	0.931453143	0.534246813	0.960155319	0.591865826	0.985626714	0.988990421	0.57643099	0.407490206	0.992292838
t2369557	221561_at	ILMN_1699100	SOAT1	SOAT1	6646	NM_003101	ENSG00000057252	byProbeSeq	0.015057381	0.077895472	0.073267495	0.46243067	0.743470474	0.097005644	0.572358488	0.056922182	0.652950484	0.950040019	0.322208359	0.788884602	0.419293972	0.913920629	0.89418655	0.700105621	0.985112999	0.300841912	0.83866106	0.992292838
t2369609	1552870_s_at	ILMN_1684246	C1orf125	C1orf125	126859	NM_144696	ENSG00000162779	bySymbolSymbol	0.306110259	0.904211572	0.915331834	0.648310932	0.253495901	0.55455694	0.876459964	0.029426265	0.915706377	0.189401349	0.825504892	0.992775555	0.965362394	0.938195537	0.659443838	0.960905286	0.988990421	0.235849495	0.963961208	0.573440441
t2370926	221210_s_at	ILMN_2149494	NPL	NPL	80896	NM_030769	ENSG00000135838	byProbeSeq	0.009136752	0.040370245	0.007538993	0.024372691	0.56626643	0.068210813	0.224548865	0.02327981	0.461980412	0.483488957	0.30540197	0.702704129	0.19395773	0.752451456	0.797924293	0.661839773	0.985112999	0.219606212	0.717267221	0.774940373
t2371547	223127_s_at	ILMN_1797735	C1orf21	C1orf21	81563	NM_030806	ENSG00000116667	byProbeSeq	0.270804903	0.186508948	0.087584438	0.507094691	0.145061198	0.75847848	0.972532081	0.037363398	0.725443716	0.804277061	0.813852612	0.953892149	0.439391676	0.913920629	0.582142446	0.985626714	0.994058125	0.254791364	0.871625454	0.934604846
t2378077	NA	ILMN_2389506	HSD11B1	HSD11B1	3290	NM_181755	ENSG00000117594	bySymbolSymbol	5.11E-11	0.019098796	0.020999382	0.034032052	0.429947626	0.355886369	0.204849269	0.01771744	0.174467491	0.05339627	2.89E-08	0.600236206	0.280316573	0.813893298	0.741736892	0.890280349	0.985112999	0.207490131	0.518236644	0.35829203
t2378077	NA	ILMN_1811370	HSD11B1	HSD11B1	3290	NM_005525	ENSG00000117594	bySymbolSymbol	5.11E-11	0.019098796	0.020999382	0.034032052	0.429947626	0.355886369	0.204849269	0.01771744	0.174467491	0.05339627	2.89E-08	0.600236206	0.280316573	0.813893298	0.741736892	0.890280349	0.985112999	0.207490131	0.518236644	0.35829203
t2378077	205404_at	ILMN_2389501	HSD11B1	HSD11B1	3290	NM_181755	ENSG00000117594	bySymbolSymbol	5.11E-11	0.019098796	0.020999382	0.034032052	0.429947626	0.355886369	0.204849269	0.01771744	0.174467491	0.05339627	2.89E-08	0.600236206	0.280316573	0.813893298	0.741736892	0.890280349	0.985112999	0.207490131	0.518236644	0.35829203
t2378584	222605_at	ILMN_1682095	RCOR3	RCOR3	55758	NM_018254	ENSG00000117625	byProbeSeq	0.879965831	0.262795973	0.059154914	0.512062499	0.0452048	0.738193719	0.859395212	0.91209003	0.540195994	0.284204725	0.991246593	0.973951082	0.397191798	0.913920629	0.514616237	0.985626714	0.988990421	0.963496459	0.772098315	0.669316302
t2378710	NA	ILMN_1808769	C1orf97	C1orf97	84791	NM_032705	ENSG00000153363	bySymbolSymbol	0.385233503	0.797130566	0.667743623	0.367396913	0.227374881	0.78080207	0.429538914	0.742526748	0.408290715	0.990306264	0.850144982	0.992775555	0.887151164	0.913920629	0.6338314	0.985626714	0.985112999	0.898401673	0.678161792	0.994594541
t2379974	210261_at	ILMN_1765990	KCNK2	KCNK2	3776	NM_001017425	ENSG00000082482	byProbeSeq	0.742201991	0.00644216	0.071552806	0.111402938	0.232537513	0.037605065	0.030604659	0.030179569	0.025718336	0.266844164	0.955465489	0.405140297	0.419293972	0.909431107	0.636225198	0.594146544	0.985112999	0.238513853	0.370311087	0.65385213
t2381177	226653_at	ILMN_1779800	MARK1	MARK1	4139	NM_018650	ENSG00000116141	byProbeSeq	0.685503035	0.359682412	0.2829131	0.135179719	0.068120334	0.270512109	0.879733846	0.028837165	0.088309064	0.31338319	0.940049424	0.992775555	0.645479602	0.909431107	0.520752972	0.860167717	0.988990421	0.235565921	0.449478351	0.684674346
t2382970	202017_at	ILMN_1701025	EPHX1	EPHX1	2052	NM_000120	ENSG00000143819	bySymbolSymbol	0.012793718	0.085021132	0.11407945	0.953233709	0.335097295	0.31224494	0.602187319	0.023546758	0.31177041	0.555813079	0.322208359	0.788884602	0.483183725	0.981126433	0.720247096	0.885458924	0.985112999	0.219707176	0.624130745	0.815957776
t2383356	218168_s_at	ILMN_1731064	CABC1	CABC1	56997	NM_020247	ENSG00000163050	byProbeSeq	0.102971145	0.832058547	0.614986429	0.712610377	0.593195567	0.783645658	0.190101607	0.795602937	0.914477293	0.813914036	0.638120453	0.992775555	0.873116185	0.951748434	0.81360749	0.985626714	0.985112999	0.925312976	0.963264544	0.941689728
t2383707	NA	ILMN_1815700	WNT3A	WNT3A	89780	NM_033131	ENSG00000154342	bySymbolSymbol	0.305800835	0.337359449	0.024769423	0.024011053	0.594441896	0.636474323	0.924832467	0.845436347	0.109356749	0.200556094	0.825504892	0.99257596	0.291283588	0.752451456	0.814232125	0.985014518	0.988990421	0.94011193	0.464219399	0.590198003
t2385197	201956_s_at	ILMN_1699859	GNPAT	GNPAT	8443	NM_014236	ENSG00000116906	byProbeSeq	0.658458873	0.479935009	0.841487927	0.094292676	0.226698989	0.872019328	0.765955006	0.560391915	0.081119068	0.310953007	0.927323538	0.992775555	0.93542898	0.909431107	0.6338314	0.990102012	0.985112999	0.805449792	0.444567376	0.684674346
t2386747	204137_at	ILMN_2121816	GPR137B	GPR137B	7107	NM_003272	ENSG00000077585	byProbeSeq	0.02995831	0.29528994	0.507184038	0.872345757	0.405398511	0.287409896	0.911915176	0.088674433	0.3418892	0.164741337	0.425840136	0.9831418	0.810869924	0.974549416	0.739360818	0.874864832	0.988990421	0.369042124	0.642188415	0.558340547
t2386867	NA	ILMN_2356654	LGALS8	LGALS8	3964	NM_201545	ENSG00000116977	bySymbolSymbol	0.782181727	0.694782084	0.633116905	0.550474054	0.356800432	0.99190108	0.618863776	0.363339985	0.230637305	0.007826781	0.977295491	0.992775555	0.880452502	0.915221548	0.73127157	0.99675095	0.985112999	0.680899613	0.557031829	0.183120975
t2387006	203774_at	ILMN_1670801	MTR	MTR	4548	NM_000254	ENSG00000116984	byProbeSeq	0.019573956	0.491199831	0.020799789	0.954188223	0.542970334	0.167006575	0.917587383	0.38445583	0.956353759	0.719084324	0.34877848	0.992775555	0.280316573	0.981126433	0.794193871	0.827938005	0.988990421	0.70118797	0.979977967	0.894509291
t2394588	201611_s_at	ILMN_1723021	ICMT	ICMT	23463	NM_012405	ENSG00000116237	byProbeSeq	0.83625123	0.964345311	0.178662702	0.325293632	0.057032152	0.273929532	0.773775267	0.091767224	0.024104057	0.580100185	0.987200264	0.996171147	0.558691101	0.913920629	0.514616237	0.862954259	0.985112999	0.376452404	0.370311087	0.826350766
t2394626	208002_s_at	ILMN_1740265	ACOT7	ACOT7	11332	NM_181864	ENSG00000097021	bySymbolSymbol	0.288453329	0.612921871	0.262975194	0.423045187	0.857448374	0.10025293	0.663771935	0.618671583	0.639967943	0.899587552	0.824568606	0.992775555	0.62925243	0.913920629	0.942384128	0.703427583	0.985112999	0.83241232	0.831150481	0.978311326
t2394626	NA	ILMN_2332250	ACOT7	ACOT7	11332	NM_007274	ENSG00000097021	bySymbolSymbol	0.288453329	0.612921871	0.262975194	0.423045187	0.857448374	0.10025293	0.663771935	0.618671583	0.639967943	0.899587552	0.824568606	0.992775555	0.62925243	0.913920629	0.942384128	0.703427583	0.985112999	0.83241232	0.831150481	0.978311326
t2394699	219423_x_at	ILMN_1765109	TNFRSF25	TNFRSF25	8718	NM_148973	ENSG00000215788	byProbeSeq	0.026423632	0.96193395	0.079985879	0.511299991	0.407860016	0.044678565	0.700582062	0.859629487	0.309803833	0.968332882	0.41742207	0.996171147	0.424425073	0.913920629	0.739360818	0.602096854	0.985112999	0.942810936	0.623522975	0.992292838
t2395564	204430_s_at	ILMN_1671337	SLC2A5	SLC2A5	6518	NM_003039	ENSG00000142583	byProbeSeq	0.818628474	9.71E-05	0.49569341	0.224473006	0.675724288	0.515923293	0.170623172	0.09331208	0.368244143	0.241818932	0.98672306	0.082438991	0.810093754	0.913920629	0.855615094	0.958465811	0.985112999	0.377247408	0.650260497	0.627795294
t2396461	201516_at	ILMN_1661337	SRM	SRM	6723	NM_003132	ENSG00000116649	byProbeSeq	0.1890731	0.416340243	0.56819682	0.828710989	0.218902383	0.051050316	0.387523377	0.002665779	0.078727851	0.948367568	0.752994406	0.992775555	0.84483205	0.970290373	0.628033855	0.612373858	0.985112999	0.096308354	0.444567376	0.992292838
t2396480	NA	ILMN_1711189	EXOSC10	EXOSC10	5394	NM_001001998	ENSG00000171824	bySymbolSymbol	0.370146331	0.399592595	0.003029385	0.95239377	0.999969617	0.320076912	0.652742209	0.515418471	0.943733608	0.316059103	0.847804039	0.992775555	0.149537986	0.981126433	0.999969617	0.885458924	0.985112999	0.784895556	0.975418929	0.684674346
t2399718	214259_s_at	ILMN_1677043	AKR7A2	AKR7A2	8574	NM_003689	ENSG00000053371	byProbeSeq	0.552006953	0.105424953	0.013734287	0.548060676	0.925898963	0.199488316	0.840460892	0.041912238	0.366722324	0.848599969	0.899549162	0.854106343	0.25952814	0.915221548	0.971678888	0.827938005	0.988990421	0.270596883	0.650260497	0.961256002
t2400193	218246_at	ILMN_1675055	C1orf166	MUL1	79594	NM_024544	ENSG00000090432	byProbeSeq	0.417431286	0.249102467	0.936452807	0.369497367	0.035187284	0.033951289	0.813172093	0.618650499	0.3582431	0.124401389	0.86859632	0.973951082	0.973727413	0.913920629	0.514616237	0.576492893	0.988990421	0.83241232	0.648540057	0.501432334
t2401018	230751_at	ILMN_1666392	WNT4	WNT4	54361	NM_030761	ENSG00000162552	bySymbolSymbol	0.899320927	0.174527891	0.022330257	0.812656841	0.847579904	0.185936476	0.495236772	0.134267705	0.117310331	0.477099273	0.997526907	0.931913078	0.28113673	0.970290373	0.938825331	0.827938005	0.985112999	0.444690859	0.46989157	0.77227318
t2401448	228361_at	ILMN_1777233	E2F2	E2F2	1870	NM_004091	ENSG00000007968	byProbeSeq	0.265830646	0.043230404	0.38942614	0.480267403	0.043972926	0.755566905	0.451027024	0.12191188	0.10557122	0.298144114	0.805439139	0.702704129	0.7266435	0.913920629	0.514616237	0.985626714	0.985112999	0.423325916	0.459558874	0.682275884
t2401609	202772_at	ILMN_2122420	HMGCL	HMGCL	3155	NM_000191	ENSG00000117305	byProbeSeq	0.354218435	0.193800322	0.176917589	0.611675932	0.283601899	0.399627646	0.746057028	0.63956624	0.529965578	0.408723215	0.838860394	0.972032987	0.555670909	0.932719685	0.680501428	0.915745941	0.985112999	0.850210374	0.767158981	0.745372434
t2401670	230284_at	ILMN_1719581	MYOM3	MYOM3	127294	NM_152372	ENSG00000142661	bySymbolSymbol	0.909637274	0.285315078	0.200399711	0.942116907	0.241358188	0.71329416	0.697363788	0.58537469	0.047443909	0.15165025	0.999007514	0.976122899	0.582831936	0.981028722	0.646916128	0.985626714	0.985112999	0.817717523	0.422138562	0.53462019
t2402111	NA	ILMN_1760556	C1orf63	C1orf63	57035	NM_207035	ENSG00000117616	bySymbolSymbol	0.306831345	0.628228095	0.059502787	0.153166163	0.131094855	0.946492731	0.5532282	0.125604362	0.134838677	0.003037086	0.825504892	0.992775555	0.397191798	0.909431107	0.570817184	0.994932096	0.985112999	0.430145613	0.485076429	0.151747651
t2402447	200783_s_at	ILMN_1657796	STMN1	STMN1	3925	NM_203401	ENSG00000117632	bySymbolSymbol	0.052995902	0.205631236	0.8329596	0.581179889	0.457110017	0.677246139	0.65796009	0.8673766	0.769417222	0.556273889	0.495574622	0.973951082	0.933904699	0.928224175	0.756543542	0.985626714	0.985112999	0.943343816	0.89791783	0.815957776
t2402493	205233_s_at	ILMN_1682919	PAFAH2	PAFAH2	5051	NM_000437	ENSG00000158006	byProbeSeq	0.021765459	0.591907713	0.193807545	0.931619202	0.983278754	0.724604187	0.558291793	0.085984958	0.003932426	0.044868668	0.373310598	0.992775555	0.580397197	0.981028722	0.995829908	0.985626714	0.985112999	0.363190194	0.222575324	0.333607637
t2403027	1552631_a_at	ILMN_1694539	MAP3K6	MAP3K6	9064	NM_004672	ENSG00000142733	byProbeSeq	0.010077713	0.256786414	0.295071406	0.652375894	0.105799428	0.658518995	0.324077943	0.023074499	0.521104107	0.182931254	0.30540197	0.973951082	0.651572211	0.94035167	0.564345955	0.985626714	0.985112999	0.219606212	0.758299733	0.57214962
t2403740	201696_at	ILMN_2175075	SFRS4	SFRS4	6429	NM_005626	ENSG00000116350	bySymbolSymbol	0.722072777	0.636323626	0.062845485	0.62307385	0.432042211	0.483445841	0.636153973	0.392179385	0.54092659	0.81631426	0.95088696	0.992775555	0.405747658	0.932719685	0.743270186	0.953775961	0.985112999	0.706894993	0.772492304	0.941840372
t2403793	218664_at	ILMN_1683160	MECR	MECR	51102	NM_001024732	ENSG00000116353	bySymbolSymbol	0.787938346	0.550956164	0.743113435	0.227936472	0.574968395	0.28356853	0.937329488	0.501416505	0.406882252	0.514484583	0.97914976	0.992775555	0.913497245	0.913920629	0.800647263	0.871561709	0.988990421	0.777539019	0.678161792	0.793754045
t2404158	201721_s_at	ILMN_1772359	LAPTM5	LAPTM5	7805	NM_006762	ENSG00000162511	byProbeSeq	0.192989392	0.025973309	0.025569847	0.114639769	0.430251721	0.217908194	0.633244838	0.274035048	0.921612931	0.235716866	0.752994406	0.632978774	0.291283588	0.909431107	0.741736892	0.833881532	0.985112999	0.596553219	0.96478135	0.626786867
t2404546	204345_at	ILMN_1684554	COL16A1	COL16A1	1307	NM_001856	ENSG00000084636	bySymbolSymbol	0.298022526	0.485714463	0.744938665	0.556165988	0.924940862	0.59028776	0.711340194	0.213903064	0.126001248	0.83639664	0.825504892	0.992775555	0.913564622	0.916863931	0.971273707	0.974688302	0.985112999	0.543524891	0.472052935	0.952923353
t2404999	200644_at	ILMN_1714433	MARCKSL1	MARCKSL1	65108	NM_023009	ENSG00000175130	byProbeSeq	0.959189808	0.872722445	0.539402201	0.755250585	0.986609801	0.682362491	0.563338098	0.901561774	0.964782056	0.06451308	0.999007514	0.992775555	0.826629005	0.958457021	0.995829908	0.985626714	0.985112999	0.95572622	0.982723414	0.381658611
t2405250	226096_at	ILMN_1761084	FNDC5	FNDC5	252995	NM_153756	ENSG00000160097	byProbeSeq	0.21795663	0.553441872	0.209248553	0.172570932	0.055705869	0.048687075	0.639962945	0.02721668	0.18160415	0.240853238	0.77102158	0.992775555	0.582831936	0.910016904	0.514616237	0.612373858	0.985112999	0.233403647	0.523537941	0.627335942
t2406245	200039_s_at	ILMN_1764794	PSMB2	PSMB2	5690	NM_002794	ENSG00000126067	bySymbolSymbol	0.933043891	0.67960455	0.492440361	0.162369393	0.0594408	0.327298801	0.696298545	0.116139803	0.067467275	0.119066429	0.999007514	0.992775555	0.808668987	0.909431107	0.514616237	0.885458924	0.985112999	0.414305216	0.439159431	0.496809707
t2406662	220134_x_at	ILMN_1769092	FAM176B	FAM176B	55194	NM_018166	ENSG00000142694	bySymbolSymbol	0.608629807	0.531876052	0.604217973	0.583167618	0.064806076	0.611059479	0.409805374	0.700153949	0.621179052	0.491178243	0.922821665	0.992775555	0.865060808	0.928622201	0.516232421	0.976620141	0.985112999	0.881290886	0.829380883	0.782014749
t2406766	226296_s_at	ILMN_1680703	MRPS15	MRPS15	64960	NM_031280	ENSG00000116898	byProbeSeq	0.033945464	0.694511472	0.688637952	0.298586537	0.51298415	0.883389309	0.910657344	0.311829933	0.168301583	0.139222237	0.436662104	0.992775555	0.890561495	0.913920629	0.786853737	0.990102012	0.988990421	0.629821203	0.513062995	0.514268893
t2407224	241450_at	ILMN_1682937	RSPO1	RSPO1	284654	NM_001038633	ENSG00000169218	bySymbolSymbol	0.783941077	0.136065216	0.119190088	0.683183262	0.048995596	0.63904379	0.059057877	0.147388486	0.479133403	0.977295816	0.977455983	0.891030106	0.483237307	0.949046402	0.514616237	0.985071801	0.985112999	0.455857285	0.726400462	0.992550315
t2408111	218617_at	ILMN_1727692	TRIT1	TRIT1	54802	NM_017646	ENSG00000043514	byProbeSeq	0.900858558	0.929150937	0.059278308	0.158919907	0.397801917	0.602672905	0.751538222	0.713381196	0.543835486	0.636023979	0.997526907	0.994742257	0.397191798	0.909431107	0.739360818	0.976620141	0.985112999	0.886214477	0.77346098	0.854757828
t2408499	NA	ILMN_2375557	SCMH1	SCMH1	22955	NM_001031694	ENSG00000010803	bySymbolSymbol	0.942631979	0.188798231	0.607145059	0.36089582	0.021639922	0.892638138	0.585957952	0.087225696	0.245354256	0.954296965	0.999007514	0.959818553	0.867504236	0.913920629	0.484867147	0.990102012	0.985112999	0.364801062	0.563663416	0.992292838
t2408681	232581_x_at	ILMN_1751596	HIVEP3	HIVEP3	59269	NM_024503	ENSG00000127124	byProbeSeq	0.17918612	0.027111789	0.380700355	0.135813542	0.031896439	0.004963902	0.947660426	5.07E-05	0.351921581	0.00023668	0.749564538	0.632978774	0.724696415	0.909431107	0.514616237	0.351196059	0.988990421	0.021530831	0.645192421	0.030563377
t2408855	206015_s_at	ILMN_2128668	FOXJ3	FOXJ3	22887	NM_014947	ENSG00000198815	bySymbolSymbol	0.563990038	0.737871569	0.868337162	0.396223231	0.08323394	0.762624622	0.182177264	0.151376273	0.175201722	0.189180324	0.902006773	0.992775555	0.948715496	0.913920629	0.545680427	0.985626714	0.985112999	0.461246464	0.519184161	0.573440441
t2409004	220750_s_at	ILMN_1664294	LEPRE1	LEPRE1	64175	NM_022356	ENSG00000117385	byProbeSeq	0.429523161	0.656015525	0.185583916	0.527351275	0.521197327	0.338195997	0.952899795	0.308391017	0.558243526	0.138247006	0.86859632	0.992775555	0.572948162	0.915221548	0.786871859	0.888942419	0.988990421	0.624878218	0.783386369	0.514268893
t2409104	201249_at	ILMN_1659027	SLC2A1	SLC2A1	6513	NM_006516	ENSG00000117394	byProbeSeq	0.0451684	0.299775097	0.048938114	0.311801253	0.634859989	0.72968662	0.413872402	0.073835069	0.013561614	0.248857143	0.473655877	0.986469215	0.360222777	0.913920629	0.83411839	0.985626714	0.985112999	0.331696775	0.35956507	0.634669155
t2409310	57163_at	ILMN_1798123	ELOVL1	ELOVL1	64834	NM_022821	ENSG00000066322	byProbeSeq	0.869754714	0.616296103	0.238670982	0.869791387	0.903969322	0.659923931	0.286133564	0.660142812	0.968622855	0.005218249	0.990257244	0.992775555	0.616660421	0.974549416	0.962426502	0.985626714	0.985112999	0.862485041	0.983685172	0.170395893
t2410008	232336_at	ILMN_1742069	ZSWIM5	ZSWIM5	57643	NM_020883	ENSG00000162415	byProbeSeq	0.769958773	0.491426993	0.657683277	0.050604283	0.060380989	0.223848911	0.677781449	0.575349474	0.567984863	0.266770694	0.971962353	0.992775555	0.887151164	0.908340097	0.514616237	0.83489207	0.985112999	0.812089282	0.787414331	0.65385213
t2413907	200862_at	ILMN_1725510	DHCR24	DHCR24	1718	NM_014762	ENSG00000116133	byProbeSeq	0.901713241	0.709796106	0.660915645	0.642289052	0.115209777	0.717856212	0.526230373	0.208488476	0.314504392	6.10E-05	0.997526907	0.992775555	0.887151164	0.938195537	0.564345955	0.985626714	0.985112999	0.540478521	0.624130745	0.017274338
t2413943	212388_at	ILMN_1684594	USP24	USP24	23358	NM_015306	ENSG00000162402	byProbeSeq	0.814875818	0.596436314	0.274370412	0.231965671	0.160382045	0.853418249	0.694161827	0.735709739	0.15289946	0.501754643	0.98672306	0.992775555	0.635499496	0.913920629	0.591865826	0.990102012	0.985112999	0.895509059	0.501498737	0.789405595
t2417362	NA	ILMN_1688877	DIRAS3	DIRAS3	9077	NM_004675	ENSG00000162595	bySymbolSymbol	0.211783759	0.979954006	0.073661398	0.648009904	0.587172395	0.946969581	0.281215661	0.24290052	0.37538834	0.935810876	0.766072598	0.996171147	0.419293972	0.938195537	0.809155149	0.994932096	0.985112999	0.567997761	0.653972458	0.99188943
t2420642	230110_at	ILMN_1660462	MCOLN2	MCOLN2	255231	NM_153259	ENSG00000153898	byProbeSeq	0.64599501	0.674886678	0.450037959	0.007068977	0.360652667	0.774213062	0.653261348	0.323893419	0.1490724	0.964702347	0.925271316	0.992775555	0.778641971	0.660970355	0.73127157	0.985626714	0.985112999	0.642489515	0.496103439	0.992292838
t2421995	NA	ILMN_1771385	GBP4	GBP4	115361	NM_052941	ENSG00000162654	bySymbolSymbol	0.37498463	0.472521939	0.069772511	0.019834599	0.337177038	0.092021924	0.03157398	0.502884027	0.003453472	0.397032595	0.847804039	0.992775555	0.419293972	0.673582976	0.721975548	0.700105621	0.985112999	0.77839296	0.220242885	0.735183238
t2423669	210082_at	ILMN_1794965	ABCA4	ABCA4	24	NM_000350	ENSG00000198691	bySymbolSymbol	0.330875782	0.519445597	0.884872978	0.314750287	0.186384717	0.420020812	0.26002697	0.003552642	0.43177102	0.391467761	0.837298179	0.992775555	0.948715496	0.913920629	0.599388924	0.916087813	0.985112999	0.114536086	0.697616926	0.732090039
t2425756	NA	ILMN_1789507	COL11A1	COL11A1	1301	NM_001854	ENSG00000060718	bySymbolSymbol	0.887210671	0.122108196	0.021356928	0.005600678	0.193240499	0.663445986	0.569077837	0.394079909	0.019964198	0.631185383	0.994418025	0.882201212	0.280316573	0.660970355	0.606851939	0.985626714	0.985112999	0.707871604	0.370311087	0.854757828
t2426385	NA	ILMN_1657679	VAV3	VAV3	10451	NM_006113	ENSG00000134215	bySymbolSymbol	0.826706468	0.535261186	0.471322358	0.922900352	0.078756581	0.625215647	0.970877	0.492957489	0.454245116	0.717451117	0.98672306	0.992775555	0.793953734	0.980806417	0.538812285	0.979603364	0.99370051	0.76863344	0.710883141	0.894509291
t2427007	224818_at	ILMN_1707077	SORT1	SORT1	6272	NM_002959	ENSG00000134243	byProbeSeq	0.825317974	0.210193054	0.319992099	0.838497319	0.281145481	0.065903343	0.762230041	0.641114971	0.548363793	0.014418629	0.98672306	0.973951082	0.664600161	0.970290373	0.679068316	0.661839773	0.985112999	0.850479079	0.777143123	0.21634008
t2427898	205432_at	ILMN_1734542	OVGP1	OVGP1	5016	NM_002557	ENSG00000085465	byProbeSeq	0.082109391	0.141795141	0.014326119	0.374135922	0.550957136	0.77226149	0.128778703	0.278452821	0.944592726	0.969620457	0.578955146	0.891030106	0.260924715	0.913920629	0.796647613	0.985626714	0.985112999	0.59925588	0.975619494	0.992550315
t2428425	229484_at	ILMN_1799150	PPM1J	PPM1J	333926	NM_005167	ENSG00000155367	byProbeSeq	0.481316952	0.979195839	0.088931181	0.857612155	0.43027729	0.999261748	0.740281734	0.742807954	0.025412345	0.396339056	0.878404019	0.996171147	0.440409811	0.970816959	0.741736892	0.999329615	0.985112999	0.898401673	0.370311087	0.735183238
t2428855	231714_s_at	ILMN_1669377	AP4B1	AP4B1	10717	NM_006594	ENSG00000134262	bySymbolSymbol	0.71328599	0.264230679	0.034742212	0.240077904	0.338476459	0.800633256	0.315732999	0.892598862	0.344697714	0.467328605	0.949184648	0.973951082	0.318284338	0.913920629	0.722026417	0.985626714	0.985112999	0.949167641	0.643470175	0.767159493
t2429556	207317_s_at	ILMN_1722329	CASQ2	CASQ2	845	NM_001232	ENSG00000118729	byProbeSeq	0.344938445	0.357889763	0.38432529	0.465314531	0.386531126	0.4369471	0.206524733	0.631560197	0.629439906	0.195998524	0.838802146	0.992775555	0.726328791	0.913920629	0.739360818	0.921659847	0.985112999	0.845011233	0.829380883	0.579800511
t2432571	223269_at	ILMN_1760667	POLR3GL	POLR3GL	84265	NM_032305	ENSG00000121851	bySymbolSymbol	0.374115953	0.823411761	0.684376028	0.108319285	0.457831368	0.097215508	0.307613618	0.463273864	0.733401265	0.516638163	0.847804039	0.992775555	0.889440763	0.909431107	0.756543542	0.700105621	0.985112999	0.751373418	0.875133766	0.793892851
t2434124	202708_s_at	ILMN_1732071	HIST2H2BE	HIST2H2BE	8349	NM_003528	ENSG00000184678	byProbeSeq	0.996456847	0.284323906	0.494573943	0.162362398	0.528235396	0.854616257	0.269014815	0.80798663	0.377677477	0.583498379	0.999007514	0.976122899	0.80969255	0.909431107	0.788977355	0.990102012	0.985112999	0.927963254	0.655722245	0.827028587
t2434527	218361_at	ILMN_1706764	GOLPH3L	GOLPH3L	55204	NM_018178	ENSG00000143457	bySymbolSymbol	0.086509405	0.430120716	0.713113598	0.400850088	0.579095126	0.887463632	0.852382689	0.602776904	0.106093686	0.339148962	0.595576615	0.992775555	0.898662617	0.913920629	0.805326392	0.990102012	0.988990421	0.826777617	0.459558874	0.688022625
t2434609	202450_s_at	ILMN_1758895	CTSK	CTSK	1513	NM_000396	ENSG00000143387	byProbeSeq	0.272405295	0.246053548	0.102528278	0.08387821	0.02765945	0.671590595	0.998763465	0.468473285	0.379501537	0.986766458	0.814338366	0.973951082	0.463636815	0.909431107	0.5047381	0.985626714	0.999352011	0.753283748	0.657626055	0.994594541
t2435428	NA	ILMN_1675808	TCHHL1	TCHHL1	126637	NM_001008536	ENSG00000182898	bySymbolSymbol	0.345294397	0.729107874	0.603610928	0.364699496	0.759705684	0.490779717	0.08220619	0.654915422	0.370838438	0.042600155	0.838802146	0.992775555	0.865060808	0.913920629	0.901276687	0.956375049	0.985112999	0.858723079	0.650260497	0.323811012
t2435443	213780_at	ILMN_1681248	TCHH	TCHH	7062	NM_007113	ENSG00000159450	byProbeSeq	0.514577621	0.090589221	0.498289655	0.540231406	0.007115493	0.965318489	0.659732927	0.230987466	0.533766121	0.714590103	0.890540656	0.801148419	0.810869924	0.915221548	0.44260713	0.994932096	0.985112999	0.559510296	0.768080401	0.894161327
t2435686	220090_at	ILMN_1727220	CRNN	CRNN	49860	NM_016190	ENSG00000143536	byProbeSeq	0.90574112	0.923959765	0.112273479	0.615475071	0.454616072	0.466393453	0.739542631	0.532202383	0.280921177	0.700265381	0.998667807	0.992775555	0.483077501	0.932719685	0.756543542	0.938312895	0.985112999	0.79421692	0.596255197	0.885895337
t2436920	203515_s_at	ILMN_1715896	PMVK	PMVK	10654	NM_006556	ENSG00000163344	byProbeSeq	0.549467841	0.740225696	0.268978978	0.530366735	0.066208886	0.422649816	0.879906268	0.714389237	0.706845467	0.666604382	0.899549162	0.992775555	0.635499496	0.915221548	0.516232421	0.916087813	0.988990421	0.886719973	0.865962196	0.869659482
t2437086	219373_at	ILMN_2376408	DPM3	DPM3	54344	NM_018973	ENSG00000179085	byProbeSeq	0.674988148	0.645954556	0.589500587	0.765629605	0.340369836	0.838416389	0.010521002	0.136598063	0.838237135	0.540121646	0.935177343	0.992775555	0.853752424	0.960856666	0.723339151	0.990102012	0.985112999	0.446045215	0.928770596	0.81089881
t2437118	213693_s_at	ILMN_1756992	MUC1	MUC1	4582	NM_001044391	ENSG00000185499	bySymbolSymbol	0.335939465	0.131870688	0.783598965	0.733201513	0.415184899	0.421409617	0.535215764	0.252602662	0.084685524	0.188023871	0.838802146	0.891030106	0.923352562	0.955204456	0.741120156	0.916087813	0.985112999	0.57643099	0.444567376	0.5734048
t2437118	NA	ILMN_1677314	MUC1	MUC1	4582	NM_002456	ENSG00000185499	bySymbolSymbol	0.335939465	0.131870688	0.783598965	0.733201513	0.415184899	0.421409617	0.535215764	0.252602662	0.084685524	0.188023871	0.838802146	0.891030106	0.923352562	0.955204456	0.741120156	0.916087813	0.985112999	0.57643099	0.444567376	0.5734048
t2437118	NA	ILMN_2371911	MUC1	MUC1	4582	NM_001044390	ENSG00000185499	bySymbolSymbol	0.335939465	0.131870688	0.783598965	0.733201513	0.415184899	0.421409617	0.535215764	0.252602662	0.084685524	0.188023871	0.838802146	0.891030106	0.923352562	0.955204456	0.741120156	0.916087813	0.985112999	0.57643099	0.444567376	0.5734048
t2437329	NA	ILMN_1787109	CLK2	CLK2	1196	XM_941392	ENSG00000176444	bySymbolSymbol	0.640049602	0.253359892	0.512804323	0.396722645	0.143781191	0.541584431	0.658283441	0.144417778	0.303237918	0.046049436	0.923922752	0.973951082	0.81282774	0.913920629	0.581286816	0.960905286	0.985112999	0.452594915	0.620343141	0.334153601
t2437363	NA	ILMN_1777031	PKLR	PKLR	5313	NM_181871	ENSG00000143627	bySymbolSymbol	0.717130501	0.637868924	0.339344176	0.614588172	0.082605708	0.768922624	0.270012713	0.432838165	0.442615587	0.528445921	0.950575793	0.992775555	0.689242118	0.932719685	0.54366082	0.985626714	0.985112999	0.731141944	0.707019065	0.801806034
t2437753	202220_at	ILMN_1670752	KIAA0907	KIAA0907	22889	NM_014949	ENSG00000132680	byProbeSeq	0.974292317	0.530839374	0.28686156	0.27037629	0.051583227	0.855584181	0.574443339	0.611935475	0.114601824	0.735846154	0.999007514	0.992775555	0.645651278	0.913920629	0.514616237	0.990102012	0.985112999	0.829925269	0.46777379	0.902733214
t2438016	NA	ILMN_1737631	PAQR6	PAQR6	79957	NM_024897	ENSG00000160781	bySymbolSymbol	0.840930544	0.975196629	0.326539201	0.46268269	0.53130048	0.92180441	0.547808088	0.225257567	0.222197534	0.915040064	0.987200264	0.996171147	0.672077047	0.913920629	0.788977355	0.994932096	0.985112999	0.553527279	0.557031829	0.982920795
t2438016	219236_at	ILMN_2330382	PAQR6	PAQR6	79957	NM_198406	ENSG00000160781	bySymbolSymbol	0.840930544	0.975196629	0.326539201	0.46268269	0.53130048	0.92180441	0.547808088	0.225257567	0.222197534	0.915040064	0.987200264	0.996171147	0.672077047	0.913920629	0.788977355	0.994932096	0.985112999	0.553527279	0.557031829	0.982920795
t2439286	NA	ILMN_1726230	CD1B	CD1B	910	NM_001764	ENSG00000158485	bySymbolSymbol	0.562351082	0.969769328	0.305473655	0.267159898	0.688586122	0.959092901	0.504211814	0.923772675	0.156708796	0.913217571	0.902006773	0.996171147	0.655661804	0.913920629	0.86162066	0.994932096	0.985112999	0.967774223	0.504917524	0.982920795
t2439861	229276_at	ILMN_1693941	IGSF9	IGSF9	57549	NM_020789	ENSG00000085552	byProbeSeq	0.579455463	0.503637479	0.218914753	0.538095721	0.504215789	0.332239211	0.360232519	0.732194843	0.166594781	0.820169892	0.908102964	0.992775555	0.591911448	0.915221548	0.781879826	0.886433605	0.985112999	0.894435506	0.511421337	0.943528778
t2441043	213125_at	ILMN_1765557	OLFML2B	OLFML2B	25903	NM_015441	ENSG00000162745	byProbeSeq	0.896247209	0.002162877	0.661877809	0.758117726	0.078130236	0.244643011	0.923182003	0.007091403	0.71916536	0.28988954	0.99735758	0.278203388	0.887151164	0.9585137	0.538812285	0.849496589	0.988990421	0.142860505	0.869512016	0.669316302
t2441940	1553541_at	ILMN_1671898	LMX1A	LMX1A	4009	NM_177398	ENSG00000162761	byProbeSeq	0.268426825	0.457302633	0.170035381	0.310015018	0.653394548	0.586735806	0.105646102	0.546017554	0.143897997	0.080425735	0.809571489	0.992775555	0.550992512	0.913920629	0.837331277	0.974496365	0.985112999	0.798968809	0.491163735	0.423156
t2442698	201200_at	ILMN_1680624	CREG1	CREG1	8804	NM_003851	ENSG00000143162	byProbeSeq	0.362580485	0.461670675	0.904878888	0.551911084	0.010375316	0.784521671	0.08641903	0.106723949	0.100137499	0.057397284	0.844994375	0.992775555	0.960285854	0.915221548	0.445601282	0.985626714	0.985112999	0.397438132	0.455676463	0.368639379
t2442858	202427_s_at	ILMN_1727813	BRP44	BRP44	25874	NM_015415	ENSG00000143158	byProbeSeq	0.893417678	0.353337665	0.124441464	0.200940752	0.11001773	0.081287097	0.773005463	0.011154291	0.065512125	0.1653977	0.997023476	0.992775555	0.483530658	0.913920629	0.564345955	0.679594503	0.985112999	0.182115249	0.439159431	0.558340547
t2443120	213071_at	ILMN_1708107	DPT	DPT	1805	NM_001937	ENSG00000143196	byProbeSeq	0.308475624	0.36904478	0.190116475	0.325736551	0.466221911	0.250359286	0.102211152	0.583055561	0.784978577	0.975166059	0.825504892	0.992775555	0.577487612	0.913920629	0.757133753	0.85219416	0.985112999	0.817717523	0.902803496	0.992550315
t2443450	204563_at	ILMN_1724422	SELL	SELL	6402	NM_000655	ENSG00000188404	byProbeSeq	0.730815807	0.785433665	0.876065139	0.63582529	0.46992208	0.108510599	0.483060251	0.803245969	0.554945296	0.97673401	0.953011494	0.992775555	0.948715496	0.936931235	0.757133753	0.731154753	0.985112999	0.927963254	0.781989305	0.992550315
t2443952	210155_at	ILMN_2052331	MYOC	MYOC	4653	NM_000261	ENSG00000034971	byProbeSeq	0.377483437	0.284684225	0.025890814	0.444567285	0.633838722	0.566854762	0.312307111	0.525558928	0.269384482	0.097426313	0.847804039	0.976122899	0.291283588	0.913920629	0.83411839	0.961625096	0.985112999	0.791309984	0.581540255	0.456988619
t2443989	NA	ILMN_1664175	VAMP4	VAMP4	8674	NM_201994	ENSG00000117533	bySymbolSymbol	0.721402294	0.77293526	0.399321834	0.274443435	0.026926501	0.747631964	0.87737993	0.339226997	0.09645717	0.405155987	0.95088696	0.992775555	0.732297989	0.913920629	0.504698599	0.985626714	0.988990421	0.658294218	0.455676463	0.745346551
t2444117	NA	ILMN_2397571	PIGC	PIGC	5279	NM_153747	ENSG00000135845	bySymbolSymbol	0.695753793	0.497904325	0.025225035	0.052866774	0.842766163	0.26028927	0.879133808	0.770107289	0.468109309	0.852654119	0.943235028	0.992775555	0.291283588	0.908340097	0.93704967	0.854633645	0.988990421	0.914856634	0.721971209	0.963919237
t2448232	228709_at	ILMN_1730999	TPR	TPR	7175	NM_003292	ENSG00000047410	byProbeSeq	0.726398192	0.878855064	0.210880142	0.326059901	0.323465428	0.384063999	0.782808508	0.854527512	0.248705975	0.394432868	0.952451066	0.992775555	0.582831936	0.913920629	0.71053596	0.911211825	0.985112999	0.942810936	0.564464343	0.735009381
t2449559	219918_s_at	ILMN_1815184	ASPM	ASPM	259266	NM_018136	ENSG00000066279	byProbeSeq	0.581870451	0.965599249	0.263648616	0.466698369	0.033421861	0.255271376	0.470086872	0.059780635	0.24840556	0.316742518	0.908102964	0.996171147	0.62925243	0.913920629	0.514616237	0.854633645	0.985112999	0.309293619	0.564464343	0.684674346
t2450416	228385_at	ILMN_1748077	DDX59	DDX59	83479	NM_001031725	ENSG00000118197	byProbeSeq	0.592842184	0.998448927	0.022690256	0.605214626	0.748773471	0.317951399	0.936354414	0.632982678	0.164706807	0.327097783	0.912558454	0.998533274	0.281226676	0.930846409	0.894561186	0.885458924	0.988990421	0.845011233	0.511421337	0.684674346
t2450762	215389_s_at	ILMN_1664071	TNNT2	TNNT2	7139	NM_000364	ENSG00000118194	bySymbolSymbol	0.80635154	0.457357449	0.081729134	0.826462672	0.393647577	0.722214101	0.873268289	0.51778146	0.329726117	0.924215782	0.983128379	0.992775555	0.427003293	0.970290373	0.739360818	0.985626714	0.988990421	0.784895556	0.63474832	0.987099777
t2452691	225570_at	ILMN_1656186	SLC41A1	SLC41A1	254428	NM_173854	ENSG00000133065	byProbeSeq	0.004073055	0.314156106	0.951847785	0.754611323	0.398654432	0.684577682	0.324273411	0.012407096	0.648844386	0.31380577	0.20957717	0.98977027	0.982111854	0.958362024	0.739360818	0.985626714	0.985112999	0.19482954	0.837645325	0.684674346
t2452724	239929_at	ILMN_2293067	PM20D1	PM20D1	148811	NM_152491	ENSG00000162877	bySymbolSymbol	0.536985486	0.453308463	0.663191185	0.406265251	0.812808356	0.656593228	0.942587793	0.571332673	0.092483241	0.418536087	0.895010337	0.992775555	0.887151164	0.913920629	0.922559217	0.985626714	0.988990421	0.809713805	0.450935566	0.747291562
t2453793	NA	ILMN_1715684	LAMB3	LAMB3	3914	NM_000228	ENSG00000196878	bySymbolSymbol	0.790615646	0.849386217	0.259170351	0.381550786	0.0898261	0.465906765	0.166231344	0.723996424	0.045282109	0.990576948	0.97914976	0.992775555	0.627776399	0.913920629	0.557740939	0.938312895	0.985112999	0.890036881	0.418453676	0.994594541
t2454378	228181_at	ILMN_2067852	SLC30A1	SLC30A1	7779	NM_021194	ENSG00000170385	byProbeSeq	0.68513279	0.11514418	0.998137728	0.201204708	0.153620525	0.33154963	0.384003311	0.287525818	0.151902901	0.049638357	0.940049424	0.861006302	0.998137728	0.913920629	0.590126856	0.886433605	0.985112999	0.604979975	0.501358195	0.345434142
t2454818	220358_at	ILMN_1763207	BATF3	BATF3	55509	NM_018664	ENSG00000123685	byProbeSeq	0.195047428	0.829606843	0.009243483	0.829552423	0.127570341	0.110852618	0.443392988	0.183865771	0.434312907	0.813481254	0.753554179	0.992775555	0.221062446	0.970290373	0.566189537	0.743983182	0.985112999	0.50032705	0.700143394	0.941689728
t2454935	221825_at	ILMN_1736340	ANGEL2	ANGEL2	90806	NM_144567	ENSG00000174606	byProbeSeq	0.839146208	0.536638542	0.547865987	0.179364393	0.389963335	0.869407473	0.515758753	0.538690929	0.092558153	0.199141273	0.987200264	0.992775555	0.836628345	0.913920629	0.739360818	0.990102012	0.985112999	0.796265506	0.450935566	0.587051878
t2458607	224855_at	ILMN_1808568	PYCR2	PYCR2	29920	NM_013328	ENSG00000143811	byProbeSeq	0.140807449	0.228581074	0.000370522	0.562342958	0.501380797	0.06686353	0.047649463	0.203036371	0.619954395	0.132926215	0.701146771	0.973951082	0.055015624	0.921623094	0.780334183	0.661839773	0.985112999	0.533361896	0.829380883	0.509593788
t2459616	NA	ILMN_1779648	HIST3H2A	HIST3H2A	92815	NM_033445	ENSG00000181218	bySymbolSymbol	0.8797687	0.19136484	0.088609315	0.489261445	0.351633565	0.738736044	0.411029085	0.713460065	0.490014672	0.240342004	0.991246593	0.967075889	0.440409811	0.913920629	0.728286799	0.985626714	0.985112999	0.886214477	0.733079219	0.627335942
t2460189	219225_at	ILMN_1733831	PGBD5	PGBD5	79605	NM_024554	ENSG00000177614	bySymbolSymbol	0.846041891	0.50211823	0.841775902	0.569147686	0.291563541	0.056743923	0.712458944	0.044911512	0.100146371	0.636134974	0.9881353	0.992775555	0.93542898	0.92479691	0.689519349	0.63666281	0.985112999	0.276209472	0.455676463	0.854757828
t2460368	219481_at	ILMN_1753064	TTC13	TTC13	79573	NM_024525	ENSG00000143643	byProbeSeq	0.308946539	0.720043493	0.868664401	0.248106202	0.068058739	0.98780295	0.496077581	0.257504847	0.084150831	0.236890731	0.825504892	0.992775555	0.948715496	0.913920629	0.520752972	0.994932096	0.985112999	0.577600039	0.444567376	0.627171173
t2461473	202813_at	ILMN_1803036	TARBP1	TARBP1	6894	NM_005646	ENSG00000059588	byProbeSeq	0.99990474	0.354599856	0.139728653	0.378075152	0.78676638	0.642728032	0.684009659	0.876975497	0.642784189	0.328217861	0.99990474	0.992775555	0.505883267	0.913920629	0.913176179	0.985626714	0.985112999	0.945463108	0.833166071	0.684674346
t2461786	NA	ILMN_2269564	ARID4B	ARID4B	51742	NM_016374	ENSG00000054267	bySymbolSymbol	0.537738328	0.476077078	0.069261795	0.363313039	0.368277174	0.584305875	0.8018903	0.813958624	0.822816158	0.729061398	0.895010337	0.992775555	0.419293972	0.913920629	0.734823316	0.974496365	0.988990421	0.928819866	0.9216068	0.900013795
t2468811	206414_s_at	ILMN_1757237	DDEF2	ASAP2	8853	NM_003887	ENSG00000151693	byProbeSeq	0.694364176	0.431210099	0.038226309	0.155727942	0.095669404	0.1396484	0.953595618	0.178479661	0.033501022	0.988498264	0.94254098	0.992775555	0.334571792	0.909431107	0.557740939	0.813462416	0.988990421	0.49519357	0.401160276	0.994594541
t2469825	205862_at	ILMN_1721170	GREB1		9687	NM_014668	ENSG00000196208	byProbeSeq	0.009890863	0.460729233	0.034309434	0.69740634	0.554086756	0.313063959	0.049678736	0.571074021	0.23850522	0.564864517	0.30540197	0.992775555	0.317297159	0.949766359	0.796930371	0.885458924	0.985112999	0.809713805	0.559447805	0.817155248
t2469825	210855_at	ILMN_1736956	GREB1		9687	NM_148903	ENSG00000196208	byProbeSeq	0.009890863	0.460729233	0.034309434	0.69740634	0.554086756	0.313063959	0.049678736	0.571074021	0.23850522	0.564864517	0.30540197	0.992775555	0.317297159	0.949766359	0.796930371	0.885458924	0.985112999	0.809713805	0.559447805	0.817155248
t2474791	205550_s_at	ILMN_1778684	BRE	BRE	9577	NM_199192	ENSG00000158019	byProbeSeq	0.389459483	0.772365267	0.472395236	0.447082399	0.455921907	0.673742127	0.620342093	0.52305384	0.359910028	0.305843266	0.853010293	0.992775555	0.794185258	0.913920629	0.756543542	0.985626714	0.985112999	0.788761474	0.648540057	0.684674346
t2476219	233093_s_at	ILMN_1801605	BIRC6	BIRC6	57448	NM_016252	ENSG00000115760	byProbeSeq	0.639990885	0.828488527	0.410132396	0.265492261	0.111606657	0.854532102	0.657940724	0.554450758	0.188859181	0.07443879	0.923922752	0.992775555	0.743228184	0.913920629	0.564345955	0.990102012	0.985112999	0.803966799	0.525344288	0.405118801
t2477372	NA	ILMN_1722186	C2orf56	C2orf56	55471	NM_001083946	ENSG00000003509	bySymbolSymbol	0.835106904	0.89301613	0.977725307	0.050815472	0.109378959	0.217303345	0.732130219	0.173767275	0.103020496	0.1233387	0.987200264	0.992775555	0.991742874	0.908340097	0.564345955	0.833881532	0.985112999	0.491542666	0.459558874	0.501432334
t2478017	NA	ILMN_1756826	MORN2	MORN2	378464	NM_194270	ENSG00000188010	bySymbolSymbol	0.949587422	0.552693082	0.549926631	0.576401965	0.0322394	0.651854144	0.448018957	0.222836783	0.140885728	0.559334838	0.999007514	0.992775555	0.83751511	0.928224175	0.514616237	0.985626714	0.985112999	0.550895879	0.487725177	0.817155248
t2478269	NA	ILMN_1678403	TMEM178	TMEM178	130733	NM_152390	ENSG00000152154	bySymbolSymbol	0.518534612	0.03035562	0.285105831	0.057498541	0.004334392	0.435764812	0.86381521	0.02380808	0.230193486	4.08E-06	0.890540656	0.632978774	0.645479602	0.908340097	0.423182976	0.920309549	0.988990421	0.219707176	0.557031829	0.002311652
t2478269	229302_at	ILMN_2104295	TMEM178	TMEM178	130733	NM_152390	ENSG00000152154	bySymbolSymbol	0.518534612	0.03035562	0.285105831	0.057498541	0.004334392	0.435764812	0.86381521	0.02380808	0.230193486	4.08E-06	0.890540656	0.632978774	0.645479602	0.908340097	0.423182976	0.920309549	0.988990421	0.219707176	0.557031829	0.002311652
t2478748	223068_at	ILMN_1718297	EML4	EML4	27436	NM_019063	ENSG00000143924	byProbeSeq	0.22549627	0.84960709	0.677856293	0.457518329	0.088884314	0.799224116	0.141433109	0.58752378	0.236031878	0.064174018	0.776658554	0.992775555	0.887151164	0.913920629	0.557740939	0.985626714	0.985112999	0.817717523	0.558203152	0.381658611
t2484752	226024_at	ILMN_1761242	COMMD1	COMMD1	150684	NM_152516	ENSG00000173163	bySymbolSymbol	0.385284734	0.414984102	0.676623905	0.156168108	0.33816294	0.392045778	0.67177218	0.345480492	0.174576773	0.036095806	0.850144982	0.992775555	0.887151164	0.909431107	0.722026417	0.911211825	0.985112999	0.665108702	0.518236644	0.301924522
t2486178	204069_at	ILMN_1705685	MEIS1	MEIS1	4211	NM_002398	ENSG00000143995	byProbeSeq	0.493812821	0.988481452	0.881896296	0.178016047	0.056529074	0.105743057	0.309960291	0.316862067	0.067907207	0.003357241	0.880771187	0.996171147	0.948715496	0.913920629	0.514616237	0.726930002	0.985112999	0.634917362	0.439159431	0.155219139
t2486811	203471_s_at	ILMN_1795762	PLEK	PLEK	5341	NM_002664	ENSG00000115956	byProbeSeq	0.453797983	0.221669719	0.022971134	0.077958116	0.761723255	0.942811967	0.679153658	0.36004833	0.603709379	0.562494693	0.86859632	0.973951082	0.282644829	0.909431107	0.902403164	0.994932096	0.985112999	0.678515395	0.815511953	0.817155248
t2487696	225274_at	ILMN_1679725	PCYOX1	PCYOX1	51449	NM_016297	ENSG00000116005	byProbeSeq	0.153428602	0.799808969	0.300575046	0.487327569	0.240425521	0.786144416	0.98829928	0.239069756	0.140811311	0.267330295	0.716564281	0.992775555	0.65419832	0.913920629	0.646916128	0.985626714	0.998955183	0.567748875	0.487725177	0.654073258
t2488252	218660_at	ILMN_1810420	DYSF	DYSF	8291	NM_003494	ENSG00000135636	byProbeSeq	0.98171739	0.016316871	0.411081042	0.75326959	0.167667636	0.236677406	0.050856775	0.036442467	0.029488226	0.016180913	0.999007514	0.589490362	0.744153102	0.958331414	0.591865826	0.840749446	0.985112999	0.254387742	0.388902725	0.21634008
t2488584	203458_at	ILMN_1705849	SPR	SPR	6697	NM_003124	ENSG00000116096	byProbeSeq	0.617829668	0.115229053	0.962860513	0.132320336	0.670102907	0.594032458	0.55566616	0.461099536	0.370929727	0.58279219	0.923922752	0.861006302	0.987507887	0.909431107	0.849314207	0.976444447	0.985112999	0.751373418	0.650260497	0.827028587
t2489007	202274_at	ILMN_1795325	ACTG2	ACTG2	72	NM_001615	ENSG00000163017	byProbeSeq	0.730382241	0.658915424	0.387864881	0.202518145	0.661980583	0.630569185	0.427386702	0.76765361	0.648220226	0.515847762	0.953011494	0.992775555	0.7266435	0.913920629	0.844510166	0.979603364	0.985112999	0.914856634	0.837645325	0.793892851
t2489322	218838_s_at	ILMN_1696375	TTC31	TTC31	64427	NM_022492	ENSG00000115282	byProbeSeq	0.609288374	0.782674014	0.8484836	0.749513352	0.101815522	0.084340619	0.226393712	0.695682824	0.290988055	0.240711719	0.922900678	0.992775555	0.938723404	0.956882781	0.564345955	0.679594503	0.985112999	0.876417014	0.605668609	0.627335942
t2489606	225844_at	ILMN_1660063	POLE4	POLE4	56655	NM_019896	ENSG00000115350	byProbeSeq	0.547861901	0.313016045	0.886961787	0.34824403	0.989056253	0.389467311	0.94671258	0.862091136	0.138618076	0.798104334	0.899549162	0.98977027	0.948715496	0.913920629	0.995829908	0.911211825	0.988990421	0.942810936	0.487725177	0.934604846
t2494447	217501_at	ILMN_2048793	CIAO1	CIAO1	9391	NM_004804	ENSG00000144021	byProbeSeq	0.658349409	0.334794872	0.466518539	0.317734548	0.126590722	0.39175002	0.886300056	0.278916376	0.117334526	0.028800657	0.927323538	0.991436949	0.78899251	0.913920629	0.566189537	0.911211825	0.988990421	0.599493678	0.46989157	0.268905948
t2496382	213462_at	ILMN_1765558	NPAS2	NPAS2	4862	NM_002518	ENSG00000170485	byProbeSeq	0.866918865	0.394933927	0.133770115	0.864274553	0.055692509	0.011303988	0.233708831	0.013680434	0.524539807	0.991080073	0.990257244	0.992775555	0.496290601	0.97427887	0.514616237	0.383883437	0.985112999	0.195623338	0.761906409	0.994594541
t2496536	204526_s_at	ILMN_1735495	TBC1D8	TBC1D8	11138	NM_007063	ENSG00000204634	bySymbolSymbol	0.622204271	0.223150842	0.072312901	0.811410679	0.444212334	0.33996911	0.830478067	0.043679059	0.431775582	0.895209382	0.923922752	0.973951082	0.419293972	0.970290373	0.751054107	0.890280349	0.988990421	0.274692746	0.697616926	0.97627844
t2500550	206028_s_at	ILMN_2138589	MERTK	MERTK	10461	NM_006343	ENSG00000153208	byProbeSeq	0.589276247	0.996839289	0.260818084	0.808387999	0.039476649	0.565338269	0.832555213	0.431548275	0.324967136	0.55606119	0.909707703	0.998533274	0.62925243	0.970290373	0.514616237	0.960905286	0.988990421	0.730700323	0.63375957	0.815957776
t2500875	223479_s_at	ILMN_1797530	CHCHD5	CHCHD5	84269	NM_032309	ENSG00000125611	bySymbolSymbol	0.230576171	0.608909174	0.63258384	0.854065256	0.02613473	0.193240964	0.65868428	0.759518084	0.260997457	0.51311766	0.777106146	0.992775555	0.880452502	0.970290373	0.504698599	0.827938005	0.985112999	0.908852507	0.575371023	0.793754045
t2503109	225855_at	ILMN_2043306	EPB41L5	EPB41L5	57669	NM_020909	ENSG00000115109	byProbeSeq	0.972203375	0.283106367	0.841470232	0.546176146	0.67837932	0.919999582	0.886574761	0.070568963	0.453590331	0.214454709	0.999007514	0.976122899	0.93542898	0.915221548	0.857023081	0.994932096	0.988990421	0.32865104	0.710513268	0.608607221
t2504328	NA	ILMN_1682332	GYPC	GYPC	2995	NM_016815	ENSG00000136732	bySymbolSymbol	0.674919528	0.262659772	0.002347931	0.050234911	0.035537591	0.02947314	0.608144639	0.66602214	0.034173891	0.003910673	0.935177343	0.973951082	0.149537986	0.908340097	0.514616237	0.555639509	0.985112999	0.862485041	0.401160276	0.15782278
t2505833	NA	ILMN_1666076	ARHGEF4	ARHGEF4	50649	NM_015320	ENSG00000136002	bySymbolSymbol	0.29480602	0.320463367	0.171692575	0.791860278	0.521628274	0.706706942	0.814952824	0.224149836	0.290885935	0.571862107	0.825504892	0.99139542	0.551226139	0.966543033	0.786871859	0.985626714	0.988990421	0.552404096	0.605668609	0.820813067
t2508611	218870_at	ILMN_2208413	ARHGAP15	ARHGAP15	55843	NM_018460	ENSG00000075884	byProbeSeq	0.99266654	0.075559681	0.002767639	0.010993673	0.409680574	0.085211553	0.943446917	0.176492188	0.628346167	0.660236549	0.999007514	0.788884602	0.149537986	0.663451223	0.739360818	0.679594503	0.988990421	0.492610628	0.829380883	0.864426384
t2509557	NA	ILMN_1670912	ACVR2A	ACVR2A	92	NM_001616	ENSG00000121989	bySymbolSymbol	0.870486627	0.2351036	0.243631669	0.665997327	0.015743531	0.227628629	0.905012216	0.016409597	0.019384888	0.065177781	0.990257244	0.973951082	0.619291278	0.942386218	0.455517038	0.83489207	0.988990421	0.206396264	0.370311087	0.381658611
t2510056	239028_at	ILMN_1776724	LYPD6	LYPD6	130574	NM_194317	ENSG00000187123	byProbeSeq	0.585927504	0.776803731	0.724196544	0.411275329	0.224617674	0.435269147	0.177594	0.140846207	0.659337468	0.615225578	0.908588951	0.992775555	0.902882196	0.913920629	0.631815316	0.920309549	0.985112999	0.448731454	0.844309971	0.846025783
t2514304	219799_s_at	ILMN_1733998	DHRS9	DHRS9	10170	NM_005771	ENSG00000073737	bySymbolSymbol	0.707440885	0.009033801	0.180853993	0.947518907	0.832972662	0.686770425	0.092218161	0.063625028	0.09790063	0.008720666	0.946599387	0.479356049	0.561407826	0.981028722	0.932478443	0.985626714	0.985112999	0.309293619	0.455676463	0.184996092
t2514304	NA	ILMN_2384181	DHRS9	DHRS9	10170	NM_005771	ENSG00000073737	bySymbolSymbol	0.707440885	0.009033801	0.180853993	0.947518907	0.832972662	0.686770425	0.092218161	0.063625028	0.09790063	0.008720666	0.946599387	0.479356049	0.561407826	0.981028722	0.932478443	0.985626714	0.985112999	0.309293619	0.455676463	0.184996092
t2514304	NA	ILMN_2281502	DHRS9	DHRS9	10170	NM_005771	ENSG00000073737	bySymbolSymbol	0.707440885	0.009033801	0.180853993	0.947518907	0.832972662	0.686770425	0.092218161	0.063625028	0.09790063	0.008720666	0.946599387	0.479356049	0.561407826	0.981028722	0.932478443	0.985626714	0.985112999	0.309293619	0.455676463	0.184996092
t2514441	NA	ILMN_1807611	PPIG	PPIG	9360	NM_004792	ENSG00000138398	bySymbolSymbol	0.770922281	0.603438136	0.304085915	0.474380151	0.513998113	0.930739001	0.459158919	0.642621889	0.635990495	0.979496386	0.971962353	0.992775555	0.655661804	0.913920629	0.786871859	0.994932096	0.985112999	0.851148181	0.829906659	0.992550315
t2516793	221411_at	ILMN_1783500	HOXD12	HOXD12	3238	NM_021193	ENSG00000170178	bySymbolSymbol	0.082854005	0.488970361	0.022647342	0.440059472	0.373119228	0.811561216	0.415828881	0.830541954	0.785441571	0.190077474	0.578955146	0.992775555	0.281226676	0.913920629	0.737551164	0.986419146	0.985112999	0.934566095	0.902803496	0.573548685
t2519577	211161_s_at	ILMN_1773079	COL3A1	COL3A1	1281	NM_000090	ENSG00000168542	byProbeSeq	0.315751842	0.045736289	0.236516847	0.719899018	0.355880436	0.051067575	0.948030206	0.489815145	0.352446758	0.157494316	0.82716479	0.702704129	0.616660421	0.953501195	0.73127157	0.612373858	0.988990421	0.766549416	0.645192421	0.546410631
t2519756	224721_at	ILMN_1801869	WDR75	WDR75	84128	NM_032168	ENSG00000115368	byProbeSeq	0.704220962	0.784064562	0.807631403	0.290370409	0.186506958	0.696023895	0.813008096	0.721777379	0.121879102	0.176044304	0.946599387	0.992775555	0.928590612	0.913920629	0.599388924	0.985626714	0.988990421	0.890034851	0.472052935	0.569870668
t2519893	1552438_a_at	ILMN_2112829	ANKAR	ANKAR	150709	NM_144708	ENSG00000151687	byProbeSeq	0.489457908	0.120453094	0.104168398	0.805181412	0.781607125	0.050861939	0.959285762	0.044488348	0.765288633	0.180385963	0.878404019	0.877808385	0.464246562	0.969320645	0.910979253	0.612373858	0.988990421	0.276209472	0.89556175	0.57214962
t2522509	218133_s_at	ILMN_1777066	NIF3L1	NIF3L1	60491	NM_021824	ENSG00000196290	bySymbolSymbol	0.558216833	0.922130917	0.699188731	0.03682825	0.122249729	0.790677603	0.291585019	0.141483229	0.817000364	0.351058057	0.901707619	0.992775555	0.897797368	0.856635177	0.566189537	0.985626714	0.985112999	0.448731454	0.921091315	0.69482186
t2523144	223096_at	ILMN_1748476	NOP58		51602	NM_015934	ENSG00000055044	byProbeSeq	0.967260081	0.62840391	0.504655711	0.468085502	0.158073569	0.951112044	0.626757829	0.389325562	0.519732182	0.105513506	0.999007514	0.992775555	0.810869924	0.913920629	0.590126856	0.994932096	0.985112999	0.705522737	0.758299733	0.466513951
t2527606	207988_s_at	ILMN_1792489	ARPC2	ARPC2	10109	NM_005731	ENSG00000163466	bySymbolSymbol	0.466329637	0.320996027	0.390821492	0.550591316	0.014230612	0.76938642	0.361692611	0.024520152	0.073384525	0.104999087	0.86859632	0.99139542	0.727647909	0.915221548	0.455517038	0.985626714	0.985112999	0.220697858	0.441536196	0.465505092
t2528093	203979_at	ILMN_1704985	CYP27A1	CYP27A1	1593	NM_000784	ENSG00000135929	byProbeSeq	0.352643369	0.503146771	0.00650146	0.356745931	0.567182523	0.008219414	0.947938563	0.098626602	0.115803444	0.065018015	0.838802146	0.992775555	0.187628958	0.913920629	0.797924293	0.360694756	0.988990421	0.384983839	0.469187657	0.381658611
t2528159	223709_s_at	ILMN_1658426	WNT10A	WNT10A	80326	NM_025216	ENSG00000135925	byProbeSeq	0.318283854	0.419317822	0.065020743	0.592620893	0.102810778	0.822968681	0.732243262	0.663268097	0.325497715	0.574417331	0.82716479	0.992775555	0.412790202	0.928622201	0.564345955	0.986419146	0.985112999	0.862485041	0.63375957	0.823089138
t2528347	218274_s_at	ILMN_1677487	ANKZF1	ANKZF1	55139	NM_001042410	ENSG00000163516	byProbeSeq	0.625739935	0.784708018	0.297334388	0.332514802	0.30734295	0.891636324	0.689984745	0.418205727	0.324283204	0.351093731	0.923922752	0.992775555	0.651572211	0.913920629	0.700377772	0.990102012	0.985112999	0.724605433	0.63375957	0.69482186
t2529421	238567_at	ILMN_1812062	SGPP2	SGPP2	130367	XM_001128702	ENSG00000163082	bySymbolSymbol	0.33039299	0.045959113	0.309564215	0.935849514	0.196140688	0.607037179	0.312363638	0.92322385	0.583518509	0.224439257	0.837298179	0.702704129	0.657872387	0.981028722	0.606851939	0.976620141	0.985112999	0.967774223	0.79803238	0.612555402
t2529421	NA	ILMN_1811364	SGPP2	SGPP2	130367	XM_938742	ENSG00000163082	bySymbolSymbol	0.33039299	0.045959113	0.309564215	0.935849514	0.196140688	0.607037179	0.312363638	0.92322385	0.583518509	0.224439257	0.837298179	0.702704129	0.657872387	0.981028722	0.606851939	0.976620141	0.985112999	0.967774223	0.79803238	0.612555402
t2529486	1553062_at	ILMN_1765971	MOGAT1	MOGAT1	116255	NM_058165	ENSG00000124003	bySymbolSymbol	0.47087606	0.243507079	0.670270159	0.843981914	0.646702546	0.700829348	0.150086974	0.024883836	0.317404337	0.828722348	0.869750515	0.973951082	0.887151164	0.970290373	0.837331277	0.985626714	0.985112999	0.220697858	0.626689028	0.948228132
t2532064	219997_s_at	ILMN_1784785	COPS7B	COPS7B	64708	NM_022730	ENSG00000144524	byProbeSeq	0.230660482	0.737716611	0.832151173	0.486883082	0.10953304	0.546894994	0.964966574	0.353250198	0.180960927	0.068132721	0.777106146	0.992775555	0.933904699	0.913920629	0.564345955	0.960905286	0.99038345	0.6725562	0.523537941	0.389526465
t2532422	213571_s_at	ILMN_1738326	EIF4E2	EIF4E2	9470	NM_004846	ENSG00000135930	byProbeSeq	0.283617458	0.812843342	0.049360878	0.27681197	0.076129837	0.033795552	0.470921892	0.01928754	0.155815874	0.085158	0.822520439	0.992775555	0.360222777	0.913920629	0.538812285	0.576492893	0.985112999	0.208600269	0.504082082	0.427805574
t2535761	202756_s_at	ILMN_1801516	GPC1	GPC1	2817	NM_002081	ENSG00000063660	byProbeSeq	0.142515095	0.517431575	0.159671906	0.491870326	0.946951006	0.044149661	0.144205207	0.981652681	0.722497534	0.931827502	0.701422118	0.992775555	0.537927292	0.913920629	0.980749008	0.602096854	0.985112999	0.990990637	0.871625454	0.990759611
t2542639	226838_at	ILMN_2083588	TTC32	TTC32	130502	NM_001008237	ENSG00000183891	bySymbolSymbol	0.230574173	0.560805943	0.814619329	0.8416775	0.469384343	0.316446874	0.616483746	0.281363974	0.07589587	0.042870758	0.777106146	0.992775555	0.928590612	0.970290373	0.757133753	0.885458924	0.985112999	0.602466618	0.441536196	0.323811012
t2545549	204087_s_at	ILMN_1741054	SLC5A6	SLC5A6	8884	NM_021095	ENSG00000138074	byProbeSeq	0.01821472	0.346626395	0.464140605	0.903148323	0.822056215	0.224246338	0.016255385	0.340891454	0.478786653	0.634580476	0.334089927	0.992775555	0.787323424	0.978482718	0.925128341	0.83489207	0.985112999	0.660015609	0.726400462	0.854757828
t2545681	204366_s_at	ILMN_1746457	GTF3C2	GTF3C2	2976	NM_001521	ENSG00000115207	bySymbolSymbol	0.251863106	0.376028781	0.085956097	0.72560674	0.037183039	0.561646195	0.991895429	0.256286005	0.402184395	0.330499574	0.795154027	0.992775555	0.434385273	0.953919404	0.514616237	0.960905286	0.998955183	0.577600039	0.674811367	0.684674346
t2545681	NA	ILMN_2356574	GTF3C2	GTF3C2	2976	NM_001035521	ENSG00000115207	bySymbolSymbol	0.251863106	0.376028781	0.085956097	0.72560674	0.037183039	0.561646195	0.991895429	0.256286005	0.402184395	0.330499574	0.795154027	0.992775555	0.434385273	0.953919404	0.514616237	0.960905286	0.998955183	0.577600039	0.674811367	0.684674346
t2545953	218843_at	ILMN_1663032	FNDC4	FNDC4	64838	NM_022823	ENSG00000115226	byProbeSeq	0.242415576	0.650808273	0.644987046	0.091737683	0.458470733	0.820815849	0.677019505	0.398143266	0.409038676	0.435640344	0.780971062	0.992775555	0.885409244	0.909431107	0.756543542	0.986419146	0.985112999	0.712732269	0.678161792	0.758306511
t2546795	229499_at	ILMN_1677108	CAPN13	CAPN13	92291	NM_144575	ENSG00000162949	byProbeSeq	0.616809017	0.264464375	0.948457893	0.700474011	0.927347773	0.75724037	0.877542414	0.798224479	0.071642888	0.535676719	0.923922752	0.973951082	0.979611619	0.949766359	0.97259822	0.985626714	0.988990421	0.926442355	0.439159431	0.805650193
t2548699	202437_s_at	ILMN_1693338	CYP1B1	CYP1B1	1545	NM_000104	ENSG00000138061	byProbeSeq	0.470047544	0.247190884	0.877324306	0.882487099	0.248776501	0.144137768	0.699292591	0.663816205	0.070240521	0.549911301	0.869750515	0.973951082	0.948715496	0.976833829	0.651886573	0.823944492	0.985112999	0.862485041	0.439159431	0.815957776
t2550325	1553222_at	ILMN_1765061	OXER1	OXER1	165140	NM_148962	ENSG00000162881	byProbeSeq	0.128765849	0.313351091	0.770638623	0.601563355	0.255893239	0.860089973	0.503450451	0.836207102	0.083059916	0.990349808	0.694109241	0.98977027	0.921487343	0.928622201	0.659443838	0.990102012	0.985112999	0.936596082	0.444567376	0.994594541
t2552153	222119_s_at	ILMN_2285112	FBXO11	FBXO11	80204	NM_025133	ENSG00000138081	byProbeSeq	0.712244807	0.955660966	0.771465451	0.165435723	0.185500991	0.856886207	0.442733689	0.25877901	0.189346704	0.542493721	0.948677279	0.996171147	0.921487343	0.909431107	0.59923397	0.990102012	0.985112999	0.578928537	0.525344288	0.811589726
t2552368	207240_s_at	ILMN_1788098	LHCGR	LHCGR	3973	NM_000233	ENSG00000138039	byProbeSeq	0.622017108	0.778549114	0.962881797	0.450090837	0.116325727	0.759328343	0.862192525	0.074218172	0.621793126	0.526236078	0.923922752	0.992775555	0.987507887	0.913920629	0.564345955	0.985626714	0.988990421	0.331696775	0.829380883	0.801806034
t2553576	NA	ILMN_1748983	RTN4	RTN4	57142	NM_007008	ENSG00000115310	bySymbolSymbol	0.286161669	0.866456083	0.992942088	0.297487348	0.113630245	0.838349755	0.941334081	0.320835492	0.33556283	0.021324118	0.824568606	0.992775555	0.99699359	0.913920629	0.564345955	0.990102012	0.988990421	0.638661975	0.638053016	0.241389011
t2554018	201843_s_at	ILMN_1735877	EFEMP1	EFEMP1	2202	NM_004105	ENSG00000115380	byProbeSeq	0.56373036	0.001002959	0.05347406	0.192731079	0.604671454	0.007256585	0.771823817	0.001352653	0.810148837	0.187723337	0.902006773	0.243289143	0.376759142	0.913920629	0.816811559	0.360694756	0.985112999	0.08006875	0.920155669	0.5734048
t2554975	219497_s_at	ILMN_2255133	BCL11A	BCL11A	53335	NM_022893	ENSG00000119866	byProbeSeq	0.427807427	0.248312192	0.449588704	0.579119194	0.167997399	0.463485644	0.671615962	0.015947689	0.074279951	0.444781967	0.86859632	0.973951082	0.778641971	0.928224175	0.591865826	0.936903124	0.985112999	0.205821333	0.441536196	0.764889289
t2559449	210879_s_at	ILMN_1740604	RAB11FIP5	RAB11FIP5	26056	NM_015470	ENSG00000135631	byProbeSeq	0.19077257	0.587036292	0.291938606	0.745247509	0.6173405	0.093832005	0.16853404	0.923623338	0.951069457	0.827214821	0.752994406	0.992775555	0.64968775	0.956882781	0.824507562	0.700105621	0.985112999	0.967774223	0.978736932	0.947395713
t2560141	225523_at	ILMN_1813682	MRPL53	MRPL53	116540	NM_053050	ENSG00000204822	byProbeSeq	0.574041884	0.718644468	0.095637368	0.200948545	0.014405549	0.732596068	0.672243787	0.241241584	0.04785406	0.027849719	0.905876505	0.992775555	0.457442961	0.913920629	0.455517038	0.985626714	0.985112999	0.567997761	0.422218278	0.267168489
t2562529	203217_s_at	ILMN_1713496	ST3GAL5	ST3GAL5	8869	NM_001042437	ENSG00000115525	bySymbolSymbol	0.015885001	0.234622754	0.290504294	0.931797468	0.309213736	0.196553574	0.737986914	0.456151509	0.359326929	0.080753498	0.325001381	0.973951082	0.64968775	0.981028722	0.701589458	0.827938005	0.985112999	0.749774165	0.648540057	0.423156
t2564634	235729_at	ILMN_2215211	ZNF514	ZNF514	84874	NM_032788	ENSG00000144026	byProbeSeq	0.440785606	0.568772854	0.879074034	0.507770987	0.160471105	0.928232348	0.901198671	0.290905937	0.098588812	0.06250917	0.86859632	0.992775555	0.948715496	0.913920629	0.591865826	0.994932096	0.988990421	0.607574762	0.455676463	0.377731999
t2565410	220950_s_at	ILMN_1745217	FLJ10081	KIAA1310	55683	NM_017991	ENSG00000114982	byProbeSeq	0.037519577	0.730240061	0.474484003	0.554091726	0.068037578	0.618396877	0.989009611	0.354454826	0.743413118	0.885683258	0.442418341	0.992775555	0.796907851	0.915221548	0.520752972	0.97677944	0.998955183	0.6725562	0.88210747	0.969626159
t2565559	NA	ILMN_1710979	ANKRD39	ANKRD39	51239	NM_016466	ENSG00000213337	bySymbolSymbol	0.16501843	0.876389669	0.349503452	0.531429934	0.123229289	0.497874502	0.884026972	0.85131197	0.985012621	0.039876299	0.729690868	0.992775555	0.693636048	0.915221548	0.566189537	0.956375049	0.988990421	0.942002207	0.994382539	0.317887119
t2566383	225409_at	ILMN_1683065	C2orf64	C2orf64	493753	NM_001008215	ENSG00000183513	byProbeSeq	0.65943436	0.303897639	0.600794955	0.418756345	0.136071158	0.822312769	0.652716791	0.938121566	0.444150374	0.683679309	0.927688106	0.988925709	0.865060808	0.913920629	0.579495213	0.986419146	0.985112999	0.96836077	0.707182107	0.881095965
t2566689	1554398_at	ILMN_1691606	LYG2	LYG2	254773	NM_175735	ENSG00000185674	byProbeSeq	0.365925231	0.516638584	0.887411889	0.449193198	0.00296252	0.215969077	0.189337602	0.844768746	0.853222053	0.339650544	0.847668544	0.992775555	0.948715496	0.913920629	0.423182976	0.833881532	0.985112999	0.94011193	0.932885413	0.688217929
t2571510	39402_at	ILMN_1775501	IL1B	IL1B	3553	NM_000576	ENSG00000125538	bySymbolSymbol	0.825946619	0.510849752	0.51643245	0.285797381	0.695473655	0.888128177	0.626765782	0.212990962	0.486340273	0.414256818	0.98672306	0.992775555	0.813452969	0.913920629	0.865138656	0.990102012	0.985112999	0.543524891	0.729510409	0.746502299
t2575054	229141_at	ILMN_1745852	WDR33	WDR33	55339	NM_001006623	ENSG00000136709	byProbeSeq	0.565446342	0.918529672	0.616975569	0.544270875	0.078867149	0.910480684	0.871140482	0.213682246	0.104912894	0.22204463	0.902375835	0.992775555	0.873562935	0.915221548	0.538812285	0.992932692	0.988990421	0.543524891	0.459558874	0.612555402
t2581548	226687_at	ILMN_1659854	PRPF40A	PRPF40A	55660	NM_017892	ENSG00000196504	bySymbolSymbol	0.852019796	0.729957384	0.507000585	0.682015259	0.131217153	0.18351291	0.772891829	0.937831581	0.34148011	0.614885595	0.990232453	0.992775555	0.810869924	0.948453652	0.570817184	0.827938005	0.985112999	0.96836077	0.642188415	0.846025783
t2583014	203080_s_at	ILMN_1720850	BAZ2B	BAZ2B	29994	NM_013450	ENSG00000123636	byProbeSeq	0.222234779	0.322353999	0.029083013	0.405666485	0.530762234	0.133989663	0.483736212	0.18614075	0.766667462	0.522556103	0.771073541	0.99139542	0.302962918	0.913920629	0.788977355	0.805665909	0.985112999	0.503119691	0.896557404	0.799510792
t2587961	212624_s_at	ILMN_1678493	CHN1	CHN1	1123	NM_001025201	ENSG00000128656	byProbeSeq	0.837895923	0.602799644	0.136874825	0.35681704	0.542268485	0.584848232	0.929811298	0.17128636	0.037714002	0.405978061	0.987200264	0.992775555	0.500891062	0.913920629	0.794193871	0.974496365	0.988990421	0.491542666	0.40318832	0.745372434
t2590017	229019_at	ILMN_1657087	ZNF533	ZNF385B	151126	NM_152520	ENSG00000144331	byProbeSeq	0.58571749	0.744126243	0.084772443	0.372310074	0.125931611	0.134277652	0.820294622	0.060321356	0.331205543	0.586140142	0.908588951	0.992775555	0.434385273	0.913920629	0.566189537	0.805665909	0.988990421	0.309293619	0.63474832	0.828697719
t2591643	221729_at	ILMN_1729117	COL5A2	COL5A2	1290	NM_000393	ENSG00000204262	byProbeSeq	0.999646087	0.265172644	0.49631634	0.247154127	0.197093811	0.103491933	0.452685314	0.289621747	0.738289363	0.987476253	0.99990474	0.973951082	0.810331871	0.913920629	0.606851939	0.717262461	0.985112999	0.605637593	0.87772851	0.994594541
t2591942	NA	ILMN_1698406	ORMDL1	ORMDL1	94101	NM_016467	ENSG00000128699	bySymbolSymbol	0.812531442	0.383074148	0.081065959	0.33455335	0.267644843	0.950550568	0.733975022	0.920842257	0.510799065	0.407862362	0.986188983	0.992775555	0.42660273	0.913920629	0.671148529	0.994932096	0.985112999	0.967774223	0.751587021	0.745372434
t2592005	213374_x_at	ILMN_1656977	HIBCH	HIBCH	26275	NM_198047	ENSG00000198130	bySymbolSymbol	0.683978973	0.349005511	0.145878338	0.015160375	0.114534593	0.979333378	0.835750715	0.844070048	0.496551463	0.321938305	0.940049424	0.992775555	0.516624758	0.663451223	0.564345955	0.994932096	0.988990421	0.94011193	0.738305065	0.684674346
t2594569	204853_at	ILMN_2061452	ORC2L	ORC2L	4999	NM_006190	ENSG00000115942	byProbeSeq	0.897091438	0.389529058	0.352738093	0.125841843	0.111562983	0.58494839	0.540689305	0.777797157	0.218117865	0.088100111	0.997467023	0.992775555	0.697378449	0.909431107	0.564345955	0.974496365	0.985112999	0.918020372	0.555319033	0.436134078
t2596154	226555_at	ILMN_1856861		INO80D	NA	CR933609	ENSG00000114933	byProbeSeq	0.211444203	0.083288119	0.196163935	0.454074186	0.894934996	0.852217182	0.868738281	0.149001902	0.874448252	0.331395136	0.766072598	0.788884602	0.582831936	0.913920629	0.96055602	0.990102012	0.988990421	0.458275617	0.942269785	0.684674346
t2597347	206069_s_at	ILMN_1660890	ACADL	ACADL	33	NM_001608	ENSG00000115361	byProbeSeq	0.879196764	0.885445868	0.804820614	0.523906763	0.841329324	0.485906764	0.21079666	0.531675278	0.340625946	0.015096694	0.991246593	0.992775555	0.928590612	0.915221548	0.936771929	0.953837787	0.985112999	0.79421692	0.642188415	0.21634008
t2598828	NA	ILMN_1750324	IGFBP5	IGFBP5	3488	NM_000599	ENSG00000115461	bySymbolSymbol	0.000908149	0.757385041	0.006954898	0.826847924	0.698793249	0.094202138	0.950118214	0.159621761	0.041278068	0.449628608	0.102802426	0.992775555	0.193596998	0.970290373	0.867996296	0.700105621	0.988990421	0.474672067	0.407490206	0.764999375
t2600218	202175_at	ILMN_1731353	CHPF	CHPF	79586	NM_024536	ENSG00000123989	byProbeSeq	0.337710342	0.860016131	0.273616961	0.197664969	0.596528129	0.061774853	0.006412485	0.941025317	0.264602824	0.005096143	0.838802146	0.992775555	0.635499496	0.913920629	0.814232125	0.661839773	0.985112999	0.96836077	0.57898917	0.169671577
t2601414	212190_at	ILMN_1655595	SERPINE2	SERPINE2	5270	NM_006216	ENSG00000135919	bySymbolSymbol	0.736700284	0.377743214	0.671304407	0.512363193	0.019758617	0.181435355	0.849867051	0.773121133	0.717079552	0.802205831	0.954848734	0.992775555	0.887151164	0.913920629	0.47166399	0.827938005	0.988990421	0.915453058	0.869512016	0.934604846
t2601499	220637_at	ILMN_1749878	FAM124B	FAM124B	79843	NM_024785	ENSG00000124019	byProbeSeq	0.385519221	0.457347669	0.74249074	0.867696802	0.941755802	0.330583207	0.698585442	0.300200727	0.160986586	0.214995269	0.850144982	0.992775555	0.913497245	0.97427887	0.980749008	0.886433605	0.985112999	0.617157253	0.510944342	0.608607221
t2601995	204686_at	ILMN_1759232	IRS1	IRS1	3667	NM_005544	ENSG00000169047	byProbeSeq	0.200346299	0.861226539	0.98215574	0.885599023	0.450651349	0.756748942	0.110378012	0.199530424	0.959398397	0.734862639	0.758289876	0.992775555	0.993270069	0.977180275	0.756132403	0.985626714	0.985112999	0.526091086	0.98017959	0.902733214
t2603987	227240_at	ILMN_1809613	NGEF	NGEF	25791	NM_019850	ENSG00000066248	bySymbolSymbol	0.548865201	0.476058539	0.273082964	0.817026732	0.937879785	0.511150008	0.238641334	0.340847747	0.045956654	0.179914498	0.899549162	0.992775555	0.635499496	0.970290373	0.98001223	0.958465811	0.985112999	0.660015609	0.418453676	0.57214962
t2607322	223349_s_at	ILMN_1730032	BOK	BOK	666	NM_032515	ENSG00000176720	byProbeSeq	0.333095896	0.57289141	0.672896868	0.737715585	0.393430837	0.166309952	0.579088319	0.993102213	0.272747395	0.182785737	0.838802146	0.992775555	0.887151164	0.956051318	0.739360818	0.827938005	0.985112999	0.995669106	0.58401649	0.57214962
t2608725	201170_s_at	ILMN_1768534	BHLHB2	BHLHE40	8553	NM_003670	ENSG00000134107	byProbeSeq	0.002494839	0.003569622	0.004005634	0.107754791	0.948743424	0.125354458	0.180513515	0.014170595	0.891302101	0.020321023	0.146835483	0.309913802	0.165016387	0.909431107	0.980749008	0.77683164	0.985112999	0.195623338	0.94945481	0.239407044
t2609770	NA	ILMN_2297864	MTMR14	MTMR14	64419	NM_001077525	ENSG00000163719	bySymbolSymbol	0.452708522	0.399648732	0.061249793	0.412475143	0.037148102	0.49730731	0.142176529	0.605666684	0.629296419	0.345762355	0.86859632	0.992775555	0.398917099	0.913920629	0.514616237	0.956375049	0.985112999	0.828037061	0.829380883	0.690829534
t2609960	230872_s_at	ILMN_1682818	TTLL3	ARPC4	26140	NM_015644	ENSG00000214021	byProbeSeq	0.041449318	0.245547166	0.160176641	0.514469269	0.486559319	0.927369903	0.919471457	0.596174714	0.30578752	0.36912384	0.46185244	0.973951082	0.537927292	0.913920629	0.772851005	0.994932096	0.988990421	0.822373972	0.620343141	0.717167993
t2610241	242560_at	ILMN_2235137	FANCD2	FANCD2	2177	NM_001018115	ENSG00000144554	bySymbolSymbol	0.457231895	0.995626414	0.342185848	0.415764259	0.822837758	0.77480485	0.006547529	0.804648123	0.105225622	0.75034705	0.86859632	0.998533274	0.690484426	0.913920629	0.925283784	0.985626714	0.985112999	0.927963254	0.459558874	0.913325656
t2610359	231779_at	ILMN_1745964	IRAK2	IRAK2	3656	NM_001570	ENSG00000134070	byProbeSeq	0.722264932	0.84720298	0.013755908	0.016779472	0.45431325	0.813709805	0.05319487	0.840477029	0.090872462	0.028580096	0.95088696	0.992775555	0.25952814	0.663451223	0.756543542	0.986419146	0.985112999	0.937990245	0.449478351	0.268905948
t2611041	240197_at	ILMN_1781060	SYN2	SYN2	6854	NM_133625	ENSG00000157152	byProbeSeq	0.23673769	0.325794255	0.271363712	0.79040283	0.506006416	0.6492638	0.793135172	0.744643302	0.717134067	0.107994888	0.780108628	0.99139542	0.635499496	0.966543033	0.782771312	0.985626714	0.988990421	0.899086452	0.869512016	0.473838037
t2611056	208510_s_at	ILMN_1800225	PPARG	PPARG	5468	NM_015869	ENSG00000132170	bySymbolSymbol	0.122893225	0.894051518	0.964516243	0.42956871	0.600207772	0.993228862	0.802948073	0.671684639	0.186785668	0.543014831	0.677508752	0.992775555	0.987785633	0.913920629	0.815457399	0.99675095	0.988990421	0.865341819	0.524659801	0.81165421
t2611981	225559_at	ILMN_1750144	C3orf19	C3orf19	51244	NM_016474	ENSG00000154781	byProbeSeq	0.428472383	0.388910879	0.643504007	0.456592317	0.113184179	0.497267887	0.491924086	0.610313683	0.146268204	0.215129182	0.86859632	0.992775555	0.885409244	0.913920629	0.564345955	0.956375049	0.985112999	0.828440651	0.494987399	0.608607221
t2612401	214117_s_at	ILMN_1699728	BTD	BTD	686	NM_000060	ENSG00000169814	byProbeSeq	0.739641364	0.483886139	0.852109899	0.203742812	0.224744671	0.928857014	0.886663836	0.156033515	0.162312105	0.181252664	0.954848734	0.992775555	0.941367995	0.913920629	0.631815316	0.994932096	0.988990421	0.467274972	0.511421337	0.57214962
t2613880	225651_at	ILMN_1707475	UBE2E2	UBE2E2	7325	NM_152653	ENSG00000182247	bySymbolSymbol	0.044262486	0.977168484	0.70488132	0.122560226	0.094031276	0.70230592	0.447677855	0.176280045	0.068951521	0.118215981	0.473655877	0.996171147	0.898662617	0.909431107	0.557740939	0.985626714	0.985112999	0.492610628	0.439159431	0.496809707
t2614142	209750_at	ILMN_1698668	NR1D2	NR1D2	9975	XM_001130839	ENSG00000174738	byProbeSeq	0.906561734	0.996890709	0.931828347	0.462543953	0.047378344	0.614158407	0.813707714	0.325441105	0.2057542	0.124555965	0.998923961	0.998533274	0.971298056	0.913920629	0.514616237	0.976620141	0.988990421	0.643236001	0.545039986	0.501432334
t2616166	227138_at	ILMN_1720484	CRTAP	CRTAP	10491	NM_006371	ENSG00000170275	byProbeSeq	0.011015149	0.013972208	0.002344119	0.011985894	0.020419648	0.006954387	0.199755821	0.002000486	0.002953963	9.48E-05	0.307022316	0.54870009	0.149537986	0.663451223	0.474966598	0.357834802	0.985112999	0.086144758	0.214082231	0.019507194
t2617477	207896_s_at	ILMN_2401987	DLEC1	DLEC1	9940	NM_007337	ENSG00000008226	byProbeSeq	0.71026654	0.739689189	0.173530833	0.931122174	0.185499653	0.136548984	0.127105993	0.286343773	0.702587561	0.016786991	0.947394018	0.992775555	0.552191558	0.981028722	0.59923397	0.811494444	0.985112999	0.604979975	0.865220808	0.218332465
t2618726	241499_at	ILMN_1785926	ZNF621	ZNF621	285268	NM_001098414	ENSG00000172888	byProbeSeq	0.636362858	0.284477124	0.019264548	0.770966661	0.866950962	0.540686286	0.713516481	0.028827603	0.192545102	0.037336411	0.923922752	0.976122899	0.280316573	0.964702572	0.943642778	0.960905286	0.985112999	0.235565921	0.528648639	0.307554475
t2619120	226013_at	ILMN_1782069	TRAK1	TRAK1	22906	NM_014965	ENSG00000182606	byProbeSeq	0.430480712	0.783936725	0.478671582	0.194085639	0.006009427	0.139591084	0.560009837	0.075438536	0.341895364	0.434834018	0.86859632	0.992775555	0.800772756	0.913920629	0.423182976	0.813462416	0.985112999	0.332713337	0.642188415	0.758306511
t2619120	202080_s_at	ILMN_2289924	TRAK1	TRAK1	22906	NM_001042646	ENSG00000182606	byProbeSeq	0.430480712	0.783936725	0.478671582	0.194085639	0.006009427	0.139591084	0.560009837	0.075438536	0.341895364	0.434834018	0.86859632	0.992775555	0.800772756	0.913920629	0.423182976	0.813462416	0.985112999	0.332713337	0.642188415	0.758306511
t2619265	205019_s_at	ILMN_2199389	VIPR1	VIPR1	7433	NM_004624	ENSG00000114812	byProbeSeq	0.758039106	0.106484157	0.212253772	0.438328478	0.094510969	0.297841164	0.941463412	0.005218835	0.858689093	0.622656066	0.963435929	0.854106343	0.582831936	0.913920629	0.557740939	0.882607848	0.988990421	0.132262416	0.934650052	0.85400831
t2619344	202380_s_at	ILMN_1721621	NKTR	NKTR	4820	NM_005385	ENSG00000114857	byProbeSeq	0.92538908	0.356263836	0.011616619	0.634989134	0.587809494	0.361395325	0.903733648	0.194246051	0.563043621	0.504548663	0.999007514	0.992775555	0.243243341	0.936931235	0.809155149	0.893230366	0.988990421	0.517287371	0.784979299	0.790335451
t2619521	228538_at	ILMN_1692340	ZNF662	ZNF662	389114	NM_207404	ENSG00000182983	byProbeSeq	0.175433845	0.330746295	0.656801855	0.352401119	0.323339388	0.010830918	0.682316327	0.127226475	0.362212032	0.466599569	0.747135454	0.991436949	0.887151164	0.913920629	0.71053596	0.382375455	0.985112999	0.431708888	0.648540057	0.767159493
t2619666	209481_at	ILMN_2107184	SNRK	SNRK	54861	NM_017719	ENSG00000163788	byProbeSeq	0.327699381	0.578391636	0.402037105	0.501808976	0.278500654	0.137165337	0.526732659	0.382517287	0.22979041	0.469370072	0.837298179	0.992775555	0.736417481	0.913920629	0.678470746	0.811521747	0.985112999	0.699543686	0.557031829	0.767159493
t2619761	218739_at	ILMN_1655702	ABHD5	ABHD5	51099	NM_016006	ENSG00000011198	byProbeSeq	0.892280677	0.980977258	0.900360078	0.359029582	0.190628253	0.767306546	0.590637562	0.658270828	0.181295874	0.005344177	0.99677144	0.996171147	0.957107319	0.913920629	0.603893235	0.985626714	0.985112999	0.861791723	0.523537941	0.171215344
t2620212	229532_at	ILMN_1655167	ZNF502	ZNF502	91392	NM_033210	ENSG00000196653	byProbeSeq	0.329891247	0.767478943	0.096042676	0.405504742	0.688238881	0.681609518	0.411150719	0.477926588	0.738151589	0.906402191	0.837298179	0.992775555	0.457627828	0.913920629	0.86162066	0.985626714	0.985112999	0.759849575	0.87772851	0.98217672
t2621122	1556017_at	ILMN_1660629	NBEAL2		23218	NM_015175	ENSG00000160796	byProbeSeq	0.029832121	0.536034574	0.742980176	0.091626618	0.059024673	0.017467928	0.596298714	0.669335272	0.026313412	0.162460025	0.425840136	0.992775555	0.913497245	0.909431107	0.514616237	0.492200337	0.985112999	0.864282351	0.370311087	0.558295681
t2621827	201230_s_at	ILMN_1792825	ARIH2	ARIH2	10425	NM_006321	ENSG00000177479	byProbeSeq	0.629736396	0.778780132	0.44142756	0.480740823	0.037799762	0.556297888	0.825525159	0.119059109	0.23193257	0.050811894	0.923922752	0.992775555	0.775123058	0.913920629	0.514616237	0.960905286	0.988990421	0.418082685	0.557031829	0.347910136
t2621949	NA	ILMN_2354515	NDUFAF3	C3orf60	25915	NM_199069	ENSG00000178057	bySymbolSymbol	0.116510929	0.557607668	0.161179961	0.252829125	0.081905378	0.840750237	0.46056206	0.145829274	0.267946547	0.494579687	0.664946567	0.992775555	0.539809811	0.913920629	0.543263015	0.990102012	0.985112999	0.453513016	0.581540255	0.784531963
t2622006	225755_at	ILMN_1695246	KLHDC8B	KLHDC8B	200942	NM_173546	ENSG00000185909	byProbeSeq	0.378828768	0.118518518	0.370907423	0.100611093	0.06313126	0.739455255	0.462687542	0.001758648	0.020683755	0.508598528	0.847804039	0.869361136	0.71664817	0.909431107	0.516232421	0.985626714	0.985112999	0.085362067	0.370311087	0.792401008
t2622196	201284_s_at	ILMN_1718023	APEH	APEH	327	NM_001640	ENSG00000164062	byProbeSeq	0.207407843	0.937986249	0.291582325	0.406017321	0.311054708	0.067851577	0.702702507	0.311943246	0.068788856	0.817657136	0.76432625	0.996171147	0.64968775	0.913920629	0.702761835	0.661839773	0.985112999	0.629821203	0.439159431	0.941914394
t2622359	201967_at	ILMN_1738239	RBM6	RBM6	10180	NM_005777	ENSG00000004534	byProbeSeq	0.63641332	0.858076574	0.034112258	0.614586313	0.421179499	0.762155962	0.977020809	0.804994191	0.600880409	0.627964008	0.923922752	0.992775555	0.317297159	0.932719685	0.741736892	0.985626714	0.995127843	0.927963254	0.812984012	0.854757828
t2622469	201395_at	ILMN_1786893	RBM5	RBM5	10181	NM_005778	ENSG00000003756	byProbeSeq	0.484807136	0.354498311	0.043150777	0.271509543	0.407815839	0.994289843	0.516415429	0.930762116	0.145606937	0.064466996	0.878404019	0.992775555	0.346917482	0.913920629	0.739360818	0.997160415	0.985112999	0.96836077	0.494481157	0.381658611
t2622547	206832_s_at	ILMN_1761540	SEMA3F	SEMA3F	6405	NM_004186	ENSG00000001617	bySymbolSymbol	0.860110462	0.856784362	0.32486265	0.418155844	0.182719433	0.015548697	0.650785249	0.707712608	0.678599853	0.949985278	0.990257244	0.992775555	0.67025125	0.913920629	0.596438927	0.480030686	0.985112999	0.883600007	0.853401809	0.992292838
t2622772	209665_at	ILMN_1738718	CYB561D2	CYB561D2	11068	NM_007022	ENSG00000114395	bySymbolSymbol	0.844363425	0.630457047	0.024875161	0.625660638	0.998644612	0.980164627	0.830367254	0.94968715	0.609136127	0.69078981	0.987972981	0.992775555	0.291283588	0.932719685	0.999822259	0.994932096	0.988990421	0.969513253	0.820232469	0.882218442
t2622970	213482_at	ILMN_1712352	DOCK3	DOCK3	1795	NM_004947	ENSG00000088538	byProbeSeq	0.917415843	0.784645621	0.43178911	0.124171486	0.153880278	0.175860678	0.917411344	0.030620075	0.059400239	0.01601076	0.999007514	0.992775555	0.767214038	0.909431107	0.590126856	0.827938005	0.988990421	0.238543929	0.439159431	0.21634008
t2623249	218548_x_at	ILMN_1781623	TEX264	TEX264	51368	NM_015926	ENSG00000164081	byProbeSeq	0.471242917	0.4114888	0.17483969	0.926156232	0.311116072	0.707135584	0.386916287	0.747270076	0.087844349	0.820089014	0.869750515	0.992775555	0.553233285	0.981028722	0.702761835	0.985626714	0.985112999	0.899958352	0.449276221	0.943528778
t2623426	210006_at	ILMN_1794213	ABHD14A	ABHD14A	25864	NM_015407	ENSG00000042022	byProbeSeq	0.751192512	0.887877469	0.14427005	0.339110182	0.053104442	0.219280832	0.446793572	0.040373476	0.068146581	0.2974966	0.960485607	0.992775555	0.51539337	0.913920629	0.514616237	0.833881532	0.985112999	0.263669854	0.439159431	0.681712856
t2623515	NA	ILMN_1700047	ALAS1	ALAS1	211	NM_000688	ENSG00000023330	bySymbolSymbol	0.232427275	0.601243904	0.68764423	0.052581676	0.199282966	0.069389376	0.575183852	0.209773313	0.071621648	0.04290782	0.77958129	0.992775555	0.890561495	0.908340097	0.606851939	0.66486987	0.985112999	0.541329918	0.439159431	0.323811012
t2623821	221611_s_at	ILMN_2375156	PHF7	PHF7	51533	NM_173341	ENSG00000010318	byProbeSeq	0.364202002	0.286804354	0.889185442	0.481490235	0.904941967	0.799361028	0.145668713	0.652138792	0.7385332	0.221310551	0.846485421	0.976122899	0.948715496	0.913920629	0.962426502	0.985626714	0.985112999	0.856405003	0.87772851	0.612555402
t2623859	201591_s_at	ILMN_1735827	NISCH	NISCH	11188	NM_007184	ENSG00000010322	byProbeSeq	0.000153285	0.851593069	0.83128165	0.36437605	0.8015057	0.074619517	0.880370837	0.047455869	0.080740764	0.119889282	0.026027718	0.992775555	0.933904699	0.913920629	0.917881253	0.668308501	0.988990421	0.279400713	0.444567376	0.496809707
t2625793	225243_s_at	ILMN_1783120	SLMAP	SLMAP	7871	NM_007159	ENSG00000163681	byProbeSeq	0.789672663	0.535314852	0.169829651	0.221984412	0.416153806	0.745071074	0.500642285	0.862357353	0.518990868	0.33853575	0.97914976	0.992775555	0.550992512	0.913920629	0.741280789	0.985626714	0.985112999	0.942810936	0.758299733	0.687600124
t2625907	208614_s_at	ILMN_1664922	FLNB	FLNB	2317	NM_001457	ENSG00000136068	byProbeSeq	0.298042319	0.508053675	0.002242308	0.510975001	0.730703848	0.088516865	0.997832772	0.105378206	0.017944381	0.134751243	0.825504892	0.992775555	0.149537986	0.913920629	0.884114741	0.693834437	0.999352011	0.395867685	0.370311087	0.509593788
t2631556	1552754_a_at	ILMN_1664679	CADM2	CADM2	253559	NM_153184	ENSG00000175161	byProbeSeq	0.449924048	0.883411993	0.471100589	0.177578968	0.131468253	0.316065307	0.707956431	0.093172089	0.071998395	0.545578417	0.86859632	0.992775555	0.793953734	0.913920629	0.570817184	0.885458924	0.985112999	0.377247408	0.439159431	0.813338149
t2632051	NA	ILMN_2387090	CGGBP1	CGGBP1	8545	NM_003663	ENSG00000163320	bySymbolSymbol	0.223847413	0.424951985	0.284611632	0.22771955	0.625020444	0.804242617	0.829712457	0.955573353	0.186528294	0.138695039	0.772546559	0.992775555	0.645479602	0.913920629	0.831076518	0.985626714	0.988990421	0.973927703	0.524659801	0.514268893
t2633256	224911_s_at	ILMN_2174127	DCBLD2	DCBLD2	131566	NM_080927	ENSG00000057019	byProbeSeq	0.608692735	0.818237048	0.824414455	0.676473669	0.115513134	0.840726557	0.306910701	0.592298243	0.674903768	0.956747769	0.922821665	0.992775555	0.933859736	0.946951599	0.564345955	0.990102012	0.985112999	0.820164704	0.852672875	0.992292838
t2633256	213355_at	ILMN_1781560	ST3GAL6	ST3GAL6	10402	NM_006100	ENSG00000064225	byProbeSeq	0.608692735	0.818237048	0.824414455	0.676473669	0.115513134	0.840726557	0.306910701	0.592298243	0.674903768	0.956747769	0.922821665	0.992775555	0.933859736	0.946951599	0.564345955	0.990102012	0.985112999	0.820164704	0.852672875	0.992292838
t2633460	224523_s_at	ILMN_2215545	C3orf26	C3orf26	84319	NM_032359	ENSG00000184220	bySymbolSymbol	0.993292647	0.86518885	0.783204516	0.147166542	0.121544197	0.408446911	0.938222513	0.102369462	0.047484373	0.36656027	0.999007514	0.992775555	0.923352562	0.909431107	0.566189537	0.916087813	0.988990421	0.390360466	0.422138562	0.7162478
t2634091	223218_s_at	ILMN_1719695	NFKBIZ	NFKBIZ	64332	NM_001005474	ENSG00000144802	byProbeSeq	0.237165651	0.894646995	0.192654544	0.633382189	0.504190703	0.300271831	0.342976328	0.149384729	0.886420937	0.555514299	0.780108628	0.992775555	0.577963632	0.936016498	0.781879826	0.885458924	0.985112999	0.458275617	0.947174912	0.815957776
t2635998	204743_at	ILMN_1698179	TAGLN3	TAGLN3	29114	NM_001008273	ENSG00000144834	byProbeSeq	0.96459327	0.754560437	0.027120117	0.21622806	0.149981069	0.049638547	0.691308258	0.024358037	0.128163419	0.166426898	0.999007514	0.992775555	0.299510384	0.913920629	0.589508925	0.612373858	0.985112999	0.220697858	0.475156082	0.558513103
t2636319	225990_at	ILMN_1803956	BOC	BOC	91653	NM_033254	ENSG00000144857	byProbeSeq	0.059354371	0.358093632	0.362547359	0.75923133	0.818382312	0.664450534	0.190687156	0.387774053	0.400801164	0.36200442	0.519503725	0.992775555	0.707592431	0.95874434	0.924339236	0.985626714	0.985112999	0.704968246	0.674811367	0.70816072
t2637112	204471_at	ILMN_1794552	GAP43	GAP43	2596	NM_002045	ENSG00000172020	byProbeSeq	0.290086782	0.997657267	0.071040383	0.066206674	0.677188633	0.206927525	0.902850366	0.162911163	0.347277211	0.036963991	0.825504892	0.998533274	0.419293972	0.908340097	0.856830326	0.827938005	0.988990421	0.478586773	0.644467153	0.306170037
t2637980	222681_at	ILMN_1774800	KTELC1	KTELC1	56983	NM_152305	ENSG00000163389	byProbeSeq	0.554204308	0.28859496	0.506169176	0.16318855	0.239610528	0.656176981	0.665606144	0.392264781	0.857658149	0.082820968	0.900236302	0.976122899	0.810869924	0.909431107	0.646834144	0.985626714	0.985112999	0.706894993	0.934650052	0.423156
t2638077	219584_at	ILMN_1792506	PLA1A	PLA1A	51365	NM_015900	ENSG00000144837	byProbeSeq	0.094691793	0.526248367	0.123281785	0.10295445	0.028450285	0.00941246	0.025023029	0.067763221	0.013258046	0.016134873	0.61604086	0.992775555	0.483530658	0.909431107	0.5047381	0.360694756	0.985112999	0.321402092	0.35956507	0.21634008
t2638123	236222_at	ILMN_1676749	C3orf15	C3orf15	89876	NM_033364	ENSG00000183833	bySymbolSymbol	0.149265147	0.072455308	0.027164075	0.828361714	0.441153447	0.420934732	0.748781928	0.009676928	0.16489183	0.003505748	0.716564281	0.783624922	0.299510384	0.970290373	0.751054107	0.916087813	0.985112999	0.166127373	0.511421337	0.155219139
t2639054	224701_at	ILMN_1691731	PARP14	PARP14	54625	NM_017554	ENSG00000173193	byProbeSeq	0.740004115	0.70797276	0.070022505	0.533520338	0.746805768	0.175861265	0.909676091	0.274436993	0.36885869	0.945395798	0.954848734	0.992775555	0.419293972	0.915221548	0.894561186	0.827938005	0.988990421	0.59666327	0.650260497	0.992292838
t2641532	217749_at	ILMN_1708204	COPG	COPG	22820	NM_016128	ENSG00000181789	byProbeSeq	0.418419314	0.30867528	0.888887612	0.306231632	0.416479312	0.327358478	0.911162627	0.437157956	0.332702721	0.139319017	0.86859632	0.988925709	0.948715496	0.913920629	0.741280789	0.885458924	0.988990421	0.734944761	0.636181555	0.514268893
t2642441	219542_at	ILMN_1788149	NEK11	NEK11	79858	NM_024800	ENSG00000114670	bySymbolSymbol	0.935512478	0.047763336	0.09839899	0.559634334	0.66800543	0.159335066	0.889456791	0.03202692	0.336687575	0.015829255	0.999007514	0.702704129	0.458958749	0.920793701	0.849314207	0.827938005	0.988990421	0.242526503	0.638053016	0.21634008
t2643217	214063_s_at	ILMN_1768425	TF	TF	7018	NM_001063	ENSG00000091513	byProbeSeq	0.207903016	0.790103029	0.096615744	0.865541211	0.862406071	0.597539249	0.362019499	0.596196913	0.728296663	0.020078937	0.76432625	0.992775555	0.457627828	0.97427887	0.943641134	0.976620141	0.985112999	0.822373972	0.871625454	0.238419829
t2643530	219242_at	ILMN_1787808	CEP63	CEP63	80254	NM_025180	ENSG00000182923	byProbeSeq	0.466494874	0.273439983	0.238214472	0.70887089	0.304620957	0.558428486	0.844701539	0.486341736	0.37551422	0.69309741	0.86859632	0.973951082	0.616660421	0.949766359	0.699927449	0.960905286	0.988990421	0.765345939	0.653972458	0.882218442
t2643530	222151_s_at	ILMN_1787808	CEP63	CEP63	80254	NM_025180	ENSG00000182923	byProbeSeq	0.466494874	0.273439983	0.238214472	0.70887089	0.304620957	0.558428486	0.844701539	0.486341736	0.37551422	0.69309741	0.86859632	0.973951082	0.616660421	0.949766359	0.699927449	0.960905286	0.988990421	0.765345939	0.653972458	0.882218442
t2643592	230425_at	ILMN_1692261	EPHB1	EPHB1	2047	NM_004441	ENSG00000154928	byProbeSeq	0.19389769	0.815334764	0.61834182	0.068156068	0.117143936	0.51554482	0.418461341	0.583900094	0.006043784	0.029220264	0.752994406	0.992775555	0.873562935	0.908340097	0.565725761	0.958465811	0.985112999	0.817717523	0.250271816	0.268905948
t2644014	212694_s_at	ILMN_1761010	PCCB	PCCB	5096	NM_000532	ENSG00000114054	byProbeSeq	0.645191063	0.509846556	0.787743239	0.087986627	0.097185457	0.472656153	0.75556352	0.616498478	0.035937908	0.031184555	0.925271316	0.992775555	0.926020679	0.909431107	0.558398624	0.94642706	0.985112999	0.83241232	0.401160276	0.272945229
t2644202	228575_at	ILMN_1765668	IL20RB	IL20RB	53833	NM_144717	ENSG00000174564	byProbeSeq	0.044875764	0.653444814	0.127716247	0.598592321	0.598071153	0.113162456	0.420417919	0.365030214	0.040187146	0.396799359	0.473655877	0.992775555	0.484401401	0.928622201	0.815457399	0.749968699	0.985112999	0.68187162	0.407490206	0.735183238
t2645951	205802_at	ILMN_1674380	TRPC1	TRPC1	7220	NM_003304	ENSG00000144935	byProbeSeq	0.281239256	0.77151563	0.810970894	0.080219042	0.078052207	0.878702949	0.990587505	0.348334397	0.122198636	0.871751713	0.820522779	0.992775555	0.928590612	0.909431107	0.538812285	0.990102012	0.998955183	0.668930284	0.472052935	0.966694586
t2648074	NA	ILMN_1760414	AADAC	AADAC	13	NM_001086	ENSG00000114771	bySymbolSymbol	0.641329226	0.556349398	0.799348825	0.702272462	0.911602093	0.506254284	0.056370133	0.280169469	0.958677425	0.318425921	0.923922752	0.992775555	0.928590612	0.949766359	0.965364851	0.958465811	0.985112999	0.601425737	0.98017959	0.684674346
t2650199	201664_at	ILMN_2330861	SMC4	SMC4	10051	NM_001002800	ENSG00000113810	byProbeSeq	0.700019994	0.713570629	0.212187191	0.499465639	0.202324109	0.365352127	0.689806168	0.610352918	0.547969291	0.67835524	0.944860055	0.992775555	0.582831936	0.913920629	0.611292416	0.896721054	0.985112999	0.828440651	0.777143123	0.878601982
t2655168	221203_s_at	ILMN_1676899	YEATS2	YEATS2	55689	NM_018023	ENSG00000163872	byProbeSeq	0.667324534	0.646320747	0.858674197	0.095171838	0.14345977	0.588528551	0.491000225	0.318340147	0.130440813	0.024309146	0.931933532	0.992775555	0.946157551	0.909431107	0.581286816	0.974496365	0.985112999	0.635931259	0.481315762	0.253232696
t2655438	201908_at	ILMN_2137464	DVL3	DVL3	1857	NM_004423	ENSG00000161202	byProbeSeq	0.869112822	0.248295653	0.519390487	0.549308279	0.017390621	0.604537561	0.918938802	0.118888928	0.103322854	0.166168944	0.990257244	0.973951082	0.815841856	0.915221548	0.455517038	0.976620141	0.988990421	0.418082685	0.459558874	0.558513103
t2655755	221904_at	ILMN_1729217	FAM131A	FAM131A	131408	NM_144635	ENSG00000175182	byProbeSeq	0.38960643	0.744470969	0.609910865	0.636208312	0.557162055	0.509718006	0.53739192	0.117895735	0.961636561	0.563008849	0.853010293	0.992775555	0.868815981	0.936931235	0.797690699	0.958465811	0.985112999	0.416189102	0.9811381	0.817155248
t2655773	209302_at	ILMN_1689445	POLR2H	POLR2H	5437	NM_006232	ENSG00000163882	byProbeSeq	0.536549285	0.912624167	0.038018518	0.183635856	0.032748104	0.328604043	0.945926669	0.043302739	0.187720107	0.183046756	0.895010337	0.992775555	0.334484163	0.913920629	0.514616237	0.886134976	0.988990421	0.274358401	0.525121485	0.57214962
t2656627	210521_s_at	ILMN_1685483	FETUB	FETUB	26998	NM_014375	ENSG00000090512	byProbeSeq	0.443410718	0.322169681	0.01751885	0.21452207	0.617727666	0.085678594	0.168742256	0.860880181	0.287825049	0.283143949	0.86859632	0.99139542	0.279033346	0.913920629	0.824507562	0.679594503	0.985112999	0.942810936	0.603113021	0.669316302
t2657546	229764_at	ILMN_1790350	TPRG1	TPRG1	285386	NM_198485	ENSG00000188001	byProbeSeq	0.060842327	0.051503237	0.686927447	0.378031425	0.426305374	0.424259915	0.776929815	0.157345622	0.164960358	0.481849899	0.52709322	0.716823738	0.890383821	0.913920629	0.741736892	0.916087813	0.985112999	0.470374765	0.511421337	0.774940373
t2659521	235359_at	ILMN_1746148	LRRC33	LRRC33	375387	NM_198565	ENSG00000174004	byProbeSeq	0.239838088	0.504996229	0.075067943	0.017025402	0.780680929	0.185966643	0.104671251	0.681096469	0.244756368	0.381663129	0.780971062	0.992775555	0.419293972	0.663451223	0.910979253	0.827938005	0.985112999	0.868320456	0.563663416	0.727664332
t2660800	226850_at	ILMN_1753472	SUMF1	SUMF1	285362	NM_182760	ENSG00000144455	bySymbolSymbol	0.053504456	0.138807695	0.369856779	0.820634447	0.114207587	0.003495463	0.60416272	0.094854923	0.830274368	0.697009487	0.496451184	0.891030106	0.716096705	0.970290373	0.564345955	0.349135031	0.985112999	0.378121926	0.92624359	0.885096252
t2663810	209375_at	ILMN_1790807	XPC	XPC	7508	NM_004628	ENSG00000154767	byProbeSeq	0.292160558	0.086910653	0.067683923	0.434904969	0.475488038	0.009219165	0.27186885	0.033849289	0.38170503	0.333058192	0.825504892	0.800013078	0.418288553	0.913920629	0.760960121	0.360694756	0.985112999	0.246759019	0.659343988	0.684674346
t2664099	224873_s_at	ILMN_1798826	MRPS25	MRPS25	64432	NM_022497	ENSG00000131368	byProbeSeq	0.595981649	0.673237959	0.482752929	0.225507282	0.125172038	0.302762447	0.772914232	0.144778417	0.051754978	0.051018624	0.913336498	0.992775555	0.802214541	0.913920629	0.566189537	0.885458924	0.985112999	0.452594915	0.432906169	0.347910136
t2664123	226581_at	ILMN_1799890	ZFYVE20	ZFYVE20	64145	NM_022340	ENSG00000131381	bySymbolSymbol	0.703072912	0.683264927	0.710793638	0.553472742	0.544083211	0.798447481	0.266648388	0.513528739	0.726237131	0.764758125	0.946599387	0.992775555	0.898662617	0.915221548	0.794370845	0.985626714	0.985112999	0.784853105	0.871625454	0.922272228
t2664332	206073_at	ILMN_1695991	COLQ	COLQ	8292	NM_080544	ENSG00000206561	byProbeSeq	0.744422334	0.582361592	0.972681496	0.845917936	0.10991658	0.859750501	0.182112453	0.741271022	0.752026184	0.5030514	0.956872917	0.992775555	0.988955339	0.970290373	0.564345955	0.990102012	0.985112999	0.898401673	0.886148828	0.789446652
t2668205	201576_s_at	ILMN_1735155	GLB1	GLB1	2720	NM_000404	ENSG00000170266	byProbeSeq	0.667695244	0.404571659	0.729239395	0.587611841	0.108513666	0.830572754	0.932298627	0.787462924	0.482534042	0.377250587	0.931933532	0.992775555	0.902882196	0.928622201	0.564345955	0.987613821	0.988990421	0.922569362	0.727827145	0.726271539
t2671032	225689_at	ILMN_1792415	C3orf39	C3orf39	84892	NM_032806	ENSG00000144647	bySymbolSymbol	0.26424178	0.405101976	0.617988688	0.596989665	0.168447257	0.039795083	0.667655139	0.076149253	0.124436853	0.639147198	0.805439139	0.992775555	0.873562935	0.928622201	0.591865826	0.594146544	0.985112999	0.334977804	0.472052935	0.855892699
t2671101	218910_at	ILMN_1767111	ANO10	ANO10	55129	NM_018075	ENSG00000160746	byProbeSeq	0.902356495	0.447914041	0.485048735	0.393282739	0.166736542	0.426057689	0.459161395	0.856655413	0.44343287	0.184805219	0.997526907	0.992775555	0.802214541	0.913920629	0.591865826	0.916087813	0.985112999	0.942810936	0.707107039	0.57214962
t2671728	218451_at	ILMN_1724941	CDCP1	CDCP1	64866	NM_022842	ENSG00000163814	byProbeSeq	0.999127934	0.509119092	0.804224145	0.105525423	0.113640441	0.470508294	0.213425329	0.167636499	0.46471927	0.462376996	0.99990474	0.992775555	0.928590612	0.909431107	0.564345955	0.943238586	0.985112999	0.486575684	0.718912568	0.767159493
t2672230	243276_at	ILMN_1702322	ALS2CL	ALS2CL	259173	NM_147129	ENSG00000178038	byProbeSeq	0.183805062	0.335150064	0.272197461	0.984759195	0.330205921	0.792500615	0.104917862	0.304964122	0.119261943	0.780006955	0.752384928	0.991436949	0.635499496	0.995310186	0.717632068	0.985626714	0.985112999	0.622106955	0.472052935	0.930754515
t2673136	205851_at	ILMN_2229032	NME6	NME6	10201	NM_005793	ENSG00000172113	byProbeSeq	0.76992176	0.53478321	0.656297829	0.153604044	0.180927096	0.842114783	0.390339473	0.450073249	0.326402782	0.885602486	0.971962353	0.992775555	0.887151164	0.909431107	0.596438927	0.990102012	0.985112999	0.744124223	0.63375957	0.969626159
t2673312	228499_at	ILMN_1653292	PFKFB4	PFKFB4	5210	NM_004567	ENSG00000114268	byProbeSeq	0.092580133	0.250543832	0.2190694	0.649775001	0.588043259	0.116572044	0.398110293	0.3905988	0.807056379	0.126333719	0.61164924	0.973951082	0.591911448	0.938195537	0.809155149	0.759486342	0.985112999	0.706322431	0.917256848	0.503555529
t2673345	217312_s_at	ILMN_1751161	COL7A1	COL7A1	1294	NM_000094	ENSG00000114270	byProbeSeq	0.239430873	0.805621393	0.033804549	0.417781542	0.094033037	0.761599353	0.334322668	0.197532607	0.126214389	0.38680086	0.780971062	0.992775555	0.317297159	0.913920629	0.557740939	0.985626714	0.985112999	0.522446053	0.472052935	0.730576041
t2673503	232674_at	ILMN_1652413	UCN2	UCN2	90226	NM_033199	ENSG00000145040	bySymbolSymbol	0.836609038	0.230531114	0.233429043	0.046665561	0.043950586	0.871163386	0.781081643	0.278407641	0.238869057	0.69068952	0.987200264	0.973951082	0.613564266	0.908340097	0.514616237	0.990102012	0.985112999	0.59925588	0.559447805	0.882218442
t2673773	203658_at	ILMN_1741392	SLC25A20	SLC25A20	788	NM_000387	ENSG00000178537	byProbeSeq	0.291168987	0.411371145	0.568832676	0.00259882	0.512277093	0.718970067	0.486607438	0.239716619	0.152060937	0.079240017	0.825504892	0.992775555	0.845017818	0.63039938	0.78647966	0.985626714	0.985112999	0.567997761	0.501358195	0.420467341
t2674501	204294_at	ILMN_1665331	AMT	AMT	275	NM_000481	ENSG00000145020	byProbeSeq	0.093627457	0.573240014	0.443008309	0.533044345	0.046736496	0.439466083	0.721856179	0.965518319	0.777272993	0.855028807	0.613820162	0.992775555	0.775563647	0.915221548	0.514616237	0.922389875	0.985112999	0.979360875	0.90150925	0.965200171
t2674919	205455_at	ILMN_1688154	MST1R	MST1R	4486	NM_002447	ENSG00000164078	byProbeSeq	0.937481875	0.095681572	0.029460426	0.598956545	0.27086257	0.987468132	0.943039966	0.483253253	0.476430827	0.997981688	0.999007514	0.822403417	0.305023193	0.928622201	0.672433853	0.994932096	0.988990421	0.762895955	0.726067971	0.997981688
t2675150	210619_s_at	ILMN_1739813	HYAL1	HYAL1	3373	NM_153282	ENSG00000114378	byProbeSeq	0.392296892	0.617814853	0.852954963	0.276091516	0.206587277	0.101044499	0.031549802	0.23707439	0.000939651	0.121797255	0.853423252	0.992775555	0.941688899	0.913920629	0.618668775	0.706064033	0.985112999	0.567227746	0.149566433	0.499134317
t2675504	223377_x_at	ILMN_1738207	CISH	CISH	1154	NM_145071	ENSG00000114737	byProbeSeq	0.778939644	0.172469938	0.01869975	0.945088109	0.714580065	0.447340024	0.749103237	0.459436078	0.20016338	0.910998726	0.975668615	0.931913078	0.280316573	0.981028722	0.875760288	0.928527384	0.985112999	0.751373418	0.537565071	0.982920795
t2675859	NA	ILMN_1737517	RPL29	RPL29	6159	NM_000992	ENSG00000162244	bySymbolSymbol	0.829970029	0.532850034	0.524853604	0.645887132	0.265760424	0.651514795	0.158143866	0.553537891	0.636359523	0.496369351	0.98672306	0.992775555	0.819052616	0.938195537	0.669527002	0.985626714	0.985112999	0.803339606	0.829906659	0.784531963
t2675859	NA	ILMN_1771051	RPL29	RPL29	6159	NM_000992	ENSG00000162244	bySymbolSymbol	0.829970029	0.532850034	0.524853604	0.645887132	0.265760424	0.651514795	0.158143866	0.553537891	0.636359523	0.496369351	0.98672306	0.992775555	0.819052616	0.938195537	0.669527002	0.985626714	0.985112999	0.803339606	0.829906659	0.784531963
t2676009	202009_at	ILMN_1703305	TWF2	TWF2	11344	NM_007284	ENSG00000221814	byProbeSeq	0.64742043	0.773442683	0.352796282	0.41499671	0.695456567	0.010204626	0.37839642	0.207881685	0.247308154	0.975165845	0.925271316	0.992775555	0.697378449	0.913920629	0.865138656	0.376683803	0.985112999	0.539729512	0.563663416	0.992550315
t2678367	208911_s_at	ILMN_1739274	PDHB	PDHB	5162	NM_000925	ENSG00000168291	byProbeSeq	0.483406748	0.848822123	0.195610309	0.004011556	0.12016404	0.251884988	0.608841562	0.081925787	0.040234182	0.007643934	0.878404019	0.992775555	0.582831936	0.660970355	0.566189537	0.85219416	0.985112999	0.35156819	0.407490206	0.183120975
t2686458	223395_at	ILMN_1673639	ABI3BP	ABI3BP	25890	NM_015429	ENSG00000154175	byProbeSeq	0.216167889	0.851497221	0.206920601	0.641635164	0.443441439	0.001673638	0.803108782	0.70988044	0.434290683	0.103528157	0.767792549	0.992775555	0.582831936	0.938195537	0.751054107	0.258348822	0.988990421	0.884355823	0.700143394	0.464353077
t2687892	215331_at	ILMN_1797164	MYH15	MYH15	22989	XM_938225	ENSG00000144821	byProbeSeq	0.867847541	0.138587527	0.147790872	0.288130591	0.799463194	0.165793451	0.573260711	0.045058907	0.956161607	0.204063345	0.990257244	0.891030106	0.520640872	0.913920629	0.917881253	0.827938005	0.985112999	0.276209472	0.979977967	0.595382532
t2689286	228476_at	ILMN_2095273	KIAA1407	KIAA1407	57577	NM_020817	ENSG00000163617	byProbeSeq	0.795092731	0.043351476	0.133864014	0.920161267	0.99269004	0.180570001	0.405271055	0.242712503	0.78239278	0.027721145	0.981229628	0.702704129	0.496290601	0.980806417	0.996799343	0.827938005	0.985112999	0.567997761	0.902129832	0.267168489
t2690956	NA	ILMN_1660282	POPDC2	POPDC2	64091	NM_022135	ENSG00000121577	bySymbolSymbol	0.462355164	0.809135797	0.906602498	0.163415366	0.771680888	0.067307166	0.200189846	0.401867068	0.409373284	0.798444185	0.86859632	0.992775555	0.96033128	0.909431107	0.906791797	0.661839773	0.985112999	0.713014138	0.678161792	0.934604846
t2691668	202957_at	ILMN_1727402	HCLS1	HCLS1	3059	NM_005335	ENSG00000180353	byProbeSeq	0.581175953	0.201902911	0.019205449	0.115856365	0.793867689	0.12029451	0.702791741	0.927214084	0.876857116	0.408000627	0.908102964	0.973951082	0.280316573	0.909431107	0.915752266	0.769100165	0.985112999	0.96836077	0.943538265	0.745372434
t2691718	201056_at	ILMN_1747935	GOLGB1	GOLGB1	2804	NM_004487	ENSG00000173230	byProbeSeq	0.208632894	0.337452803	0.188570466	0.942736659	0.420852331	0.608913394	0.558694571	0.456128929	0.839016411	0.134625919	0.76432625	0.99257596	0.577487612	0.981028722	0.741736892	0.976620141	0.985112999	0.749774165	0.928770596	0.509593788
t2691798	211707_s_at	ILMN_2316104	IQCB1	IQCB1	9657	NM_001023571	ENSG00000173226	byProbeSeq	0.626352635	0.728779997	0.822062901	0.162327077	0.530900796	0.984617504	0.501981067	0.811355142	0.112165668	0.385217141	0.923922752	0.992775555	0.932440084	0.909431107	0.788977355	0.994932096	0.985112999	0.927963254	0.465657539	0.730020876
t2692136	219284_at	ILMN_1797031	HSPBAP1	HSPBAP1	79663	NM_024610	ENSG00000169087	byProbeSeq	0.486047898	0.017182101	0.000776528	0.689365763	0.936668271	0.024211039	0.889819176	0.249833609	0.679002264	0.529125473	0.878404019	0.600236206	0.093537615	0.949766359	0.98001223	0.527055698	0.988990421	0.572493209	0.853401809	0.801806034
t2692199	223610_at	ILMN_1794370	SEMA5B	SEMA5B	54437	NM_001031702	ENSG00000082684	byProbeSeq	0.531940441	0.341530137	0.992095715	0.106054968	0.086046533	0.089405581	0.146163339	0.102532843	0.165651431	0.435637631	0.895010337	0.99257596	0.996792026	0.909431107	0.555539972	0.696379248	0.985112999	0.390360466	0.511421337	0.758306511
t2692573	225017_at	ILMN_1677239	CCDC14	CCDC14	64770	NM_022757	ENSG00000175455	byProbeSeq	0.903813633	0.778773339	0.518490473	0.601008128	0.213831324	0.778279141	0.732235463	0.83163169	0.243115448	0.211962253	0.997838458	0.992775555	0.815416726	0.928622201	0.626009634	0.985626714	0.985112999	0.93517259	0.563663416	0.606934074
t2693409	205208_at	ILMN_1802167	ALDH1L1	ALDH1L1	10840	NM_012190	ENSG00000144908	byProbeSeq	0.185710191	0.070041702	0.789235428	0.37613934	0.186891534	0.349071235	0.060077904	0.038906001	0.70346557	0.038588079	0.752384928	0.762376982	0.926020679	0.913920629	0.599388924	0.890280349	0.985112999	0.261677532	0.865220808	0.313275455
t2694397	201011_at	ILMN_1660533	RPN1	RPN1	6184	NM_002950	ENSG00000163902	byProbeSeq	0.903459361	0.631535898	0.505018791	0.188482725	0.045541037	0.730869118	0.6826911	0.509448799	0.090576055	0.0126404	0.997838458	0.992775555	0.810869924	0.913920629	0.514616237	0.985626714	0.985112999	0.782137488	0.449478351	0.215589631
t2695648	225573_at	ILMN_1761058	ACAD11	NPHP3	84129	NM_032169	ENSG00000113971	byProbeSeq	0.859218042	0.167531111	0.067750266	0.866830672	0.402822335	0.686569542	0.580945702	0.117528665	0.317359393	0.127937182	0.990257244	0.931453143	0.418288553	0.97427887	0.739360818	0.985626714	0.985112999	0.415757653	0.626689028	0.505201692
t2696252	202853_s_at	ILMN_1769671	RYK	RYK	6259	NM_001005861	ENSG00000163785	byProbeSeq	0.654465695	0.087953546	0.130287672	0.317404115	0.166472835	0.34431561	0.568756076	0.976905687	0.801079455	0.230725678	0.926812177	0.801148419	0.490528753	0.913920629	0.591865826	0.890280349	0.985112999	0.986785162	0.914540664	0.618854229
t2697863	203423_at	ILMN_1656837	RBP1	RBP1	5947	NM_002899	ENSG00000114115	byProbeSeq	0.865339865	0.066930121	0.372221777	0.275701109	0.62741207	0.545997174	0.427017187	0.554917013	0.785832489	0.376888625	0.990257244	0.745774855	0.718218837	0.913920629	0.832952067	0.960905286	0.985112999	0.803966799	0.902803496	0.726271539
t2699145	227791_at	ILMN_1758315	SLC9A9	SLC9A9	285195	NM_173653	ENSG00000181804	byProbeSeq	0.06584323	0.615645567	0.428244828	0.459449161	0.414233189	0.187775027	0.596018022	0.643956975	0.231650708	0.00616541	0.542156537	0.992775555	0.763191533	0.913920629	0.741120156	0.827938005	0.985112999	0.851878484	0.557031829	0.177438415
t2702752	221872_at	ILMN_1800091	RARRES1	RARRES1	5918	NM_206963	ENSG00000118849	byProbeSeq	0.129557996	0.632813784	0.555614958	0.043113499	0.092053574	0.606076036	0.907302124	0.387001539	0.250318993	0.493945011	0.694352577	0.992775555	0.841117104	0.908340097	0.557740939	0.976620141	0.988990421	0.704968246	0.564464343	0.784531963
t2709486	204023_at	ILMN_1724489	RFC4	RFC4	5984	NM_181573	ENSG00000163918	bySymbolSymbol	0.823174596	0.947102375	0.28251135	0.709248377	0.074193032	0.123198941	0.81373514	0.243523186	0.400210024	0.519999364	0.98672306	0.996171147	0.645479602	0.949766359	0.538812285	0.776081423	0.988990421	0.567997761	0.674811367	0.798335371
t2709631	232224_at	ILMN_1809537	MASP1	MASP1	5648	NM_139125	ENSG00000127241	byProbeSeq	0.261154693	0.948564194	0.77622117	0.671591678	0.599917888	0.541887358	0.581817255	0.461843873	0.271803771	0.090931608	0.803334546	0.996171147	0.921487343	0.944333562	0.815457399	0.960905286	0.985112999	0.751373418	0.582997065	0.442910015
t2709778	215990_s_at	ILMN_1737314	BCL6	BCL6	604	NM_001706	ENSG00000113916	byProbeSeq	0.456993839	0.033386097	0.730069055	0.481765115	0.145427787	0.032539956	0.792451585	0.558162959	0.427502769	0.207903518	0.86859632	0.646425074	0.902882196	0.913920629	0.582142446	0.569616962	0.988990421	0.805449792	0.696640789	0.599355132
t2710474	218717_s_at	ILMN_1657373	LEPREL1	LEPREL1	55214	NM_018192	ENSG00000090530	byProbeSeq	0.299854694	0.895151138	0.202334841	0.603747436	0.868080782	0.213402889	0.462013672	0.364593905	0.852502762	0.127514155	0.825504892	0.992775555	0.582831936	0.930275087	0.944035238	0.833881532	0.985112999	0.681806663	0.932699543	0.505201692
t2711604	NA	ILMN_1781013	CPN2	CPN2	1370	XM_942072	ENSG00000178772	bySymbolSymbol	0.388799958	0.573818909	0.361503115	0.44115665	0.757548117	0.397044198	0.412557211	0.763629825	0.141894133	0.369143007	0.853010293	0.992775555	0.706681432	0.913920629	0.901276687	0.915376138	0.985112999	0.913129185	0.487725177	0.717167993
t2711610	1552960_at	ILMN_1709717	LRRC15	LRRC15	131578	NM_130830	ENSG00000172061	byProbeSeq	0.682549888	0.637309153	0.705768997	0.296303998	0.440456882	0.193371754	0.351735394	0.488393447	0.063941749	0.539270168	0.940049424	0.992775555	0.898662617	0.913920629	0.751054107	0.827938005	0.985112999	0.765735986	0.439159431	0.810336943
t2712417	203838_s_at	ILMN_1669703	TNK2	TNK2	10188	NM_005781	ENSG00000061938	byProbeSeq	0.550915936	0.064626766	0.786205435	0.819556006	0.161492558	0.182237716	0.70292756	0.933835697	0.543991565	0.848519885	0.899549162	0.745321815	0.925781434	0.970290373	0.591865826	0.827938005	0.985112999	0.96836077	0.77346098	0.961256002
t2713382	211715_s_at	ILMN_1799280	BDH1	BDH1	622	NM_203314	ENSG00000161267	byProbeSeq	0.439094202	0.467886371	0.580106843	0.323652292	0.942696335	0.447880217	0.890204838	0.883428876	0.028679351	0.30478697	0.86859632	0.992775555	0.848699162	0.913920629	0.980749008	0.928527384	0.988990421	0.948206215	0.38344518	0.684674346
t2714729	233893_s_at	ILMN_1810225	KIAA1530	KIAA1530	57654	NM_020894	ENSG00000163945	bySymbolSymbol	0.212013191	0.911038821	0.098579116	0.532706662	0.635678534	0.156983224	0.299272972	0.634379844	0.06281045	0.94612604	0.766072598	0.992775555	0.458958749	0.915221548	0.83411839	0.827938005	0.985112999	0.846172016	0.439159431	0.992292838
t2715016	204379_s_at	ILMN_1723123	FGFR3	FGFR3	2261	NM_022965	ENSG00000068078	byProbeSeq	0.170131661	0.02827087	0.755087131	0.496382837	0.169875823	0.266579486	0.375409627	0.021752235	0.185030083	0.251730111	0.740727077	0.632978774	0.91646744	0.913920629	0.591865826	0.856045492	0.985112999	0.217683258	0.524659801	0.637015988
t2716655	205932_s_at	ILMN_1777397	MSX1	MSX1	4487	NM_002448	ENSG00000163132	byProbeSeq	0.686907854	0.074178275	0.782579711	0.061841542	0.014799056	0.064110528	0.299595119	0.124261934	0.702987979	0.640614327	0.940049424	0.788884602	0.923352562	0.908340097	0.455517038	0.661839773	0.985112999	0.42885521	0.865220808	0.857181346
t2716713	219686_at	ILMN_2216637	STK32B	STK32B	55351	NM_018401	ENSG00000152953	byProbeSeq	0.053118128	0.203094786	0.617680524	0.171150564	0.851667573	0.542449363	0.233083901	0.017496221	0.851131477	0.961503668	0.495574622	0.973951082	0.873562935	0.909431107	0.94026758	0.960905286	0.985112999	0.207490131	0.932699543	0.992292838
t2717857	211062_s_at	ILMN_1690945	CPZ	CPZ	8532	NM_001014447	ENSG00000109625	byProbeSeq	0.202948054	0.020819664	0.061317646	0.754494306	0.616982338	0.515423491	0.736731557	0.912427742	0.170436665	0.303420055	0.764092673	0.600236206	0.398917099	0.958362024	0.824507562	0.958465811	0.985112999	0.963496459	0.514485879	0.684674346
t2720251	218662_s_at	ILMN_1751444	NCAPG	NCAPG	64151	NM_022346	ENSG00000109805	byProbeSeq	0.422495118	0.807811108	0.057259231	0.373422536	0.646505405	0.861703797	0.595813002	0.887857724	0.860498346	0.368856163	0.86859632	0.992775555	0.393628234	0.913920629	0.837331277	0.990102012	0.985112999	0.949167641	0.93482162	0.717167993
t2721848	226917_s_at	ILMN_1802973	ANAPC4	ANAPC4	29945	NM_013367	ENSG00000053900	bySymbolSymbol	0.487941563	0.808621986	0.619558129	0.351989003	0.099117478	0.294943135	0.930083172	0.507603698	0.244714145	0.558680167	0.878404019	0.992775555	0.873762211	0.913920629	0.561871117	0.882607848	0.988990421	0.780716557	0.563663416	0.817155248
t2722823	228640_at	ILMN_1670383	PCDH7	PCDH7	5099	NM_032457	ENSG00000169851	bySymbolSymbol	0.96129068	0.849839855	0.246227616	0.453949178	0.240394618	0.119468244	0.515809313	0.146838087	0.086900457	0.69410161	0.999007514	0.992775555	0.623909512	0.913920629	0.646916128	0.769100165	0.985112999	0.455761371	0.447142354	0.882834856
t2724853	238983_at	ILMN_2205882	NSUN7	NSUN7	79730	NM_024677	ENSG00000179299	bySymbolSymbol	0.46335542	0.167787912	0.119883366	0.788701805	0.904375544	0.504573068	0.803234344	0.372070621	0.563048532	0.002402697	0.86859632	0.931453143	0.483237307	0.966543033	0.962426502	0.958350189	0.988990421	0.688246543	0.784979299	0.139172596
t2724853	NA	ILMN_1767960	NSUN7	NSUN7	79730	NM_024677	ENSG00000179299	bySymbolSymbol	0.46335542	0.167787912	0.119883366	0.788701805	0.904375544	0.504573068	0.803234344	0.372070621	0.563048532	0.002402697	0.86859632	0.931453143	0.483237307	0.966543033	0.962426502	0.958350189	0.988990421	0.688246543	0.784979299	0.139172596
t2724853	NA	ILMN_1743241	ARL4A	ARL4A	10124	NM_001037164	ENSG00000122644	bySymbolSymbol	0.46335542	0.167787912	0.119883366	0.788701805	0.904375544	0.504573068	0.803234344	0.372070621	0.563048532	0.002402697	0.86859632	0.931453143	0.483237307	0.966543033	0.962426502	0.958350189	0.988990421	0.688246543	0.784979299	0.139172596
t2725061	212327_at	ILMN_2139761	LIMCH1	LIMCH1	22998	NM_014988	ENSG00000064042	byProbeSeq	0.722422708	0.541052796	0.068351618	0.505803466	0.365449519	0.079664991	0.725994663	0.828212387	0.980900465	0.528536204	0.95088696	0.992775555	0.418992949	0.913920629	0.732385594	0.679594503	0.985112999	0.933801217	0.991410112	0.801806034
t2727226	NA	ILMN_1768743	FIP1L1	FIP1L1	81608	NM_030917	ENSG00000145216	bySymbolSymbol	0.402899648	0.010878191	0.221182487	0.000633624	0.048385258	0.095090334	0.090066808	0.01050432	0.009981302	0.239679067	0.85537652	0.491866762	0.594252947	0.268973579	0.514616237	0.700105621	0.985112999	0.174866029	0.319778304	0.627335942
t2727976	206003_at	ILMN_1693766	CEP135	CEP135	9662	NM_025009	ENSG00000174799	byProbeSeq	0.420403547	0.84452308	0.150285125	0.426262119	0.464624889	0.525975459	0.808505062	0.852683976	0.587724059	0.428848541	0.86859632	0.992775555	0.524978929	0.913920629	0.757133753	0.960905286	0.988990421	0.942002207	0.800927329	0.754595671
t2730431	217059_at	ILMN_1798931	MUC7	MUC7	4589	NM_152291	ENSG00000171195	byProbeSeq	0.404866114	0.232556898	0.834354198	0.041788862	0.052421902	0.438967047	0.952704788	0.829695557	0.176815562	0.687358435	0.855987736	0.973951082	0.933904699	0.908340097	0.514616237	0.922389875	0.988990421	0.934232796	0.521237543	0.882187923
t2730554	213430_at	ILMN_2262901	RUFY3	RUFY3	22902	NM_001037442	ENSG00000018189	byProbeSeq	0.823531012	0.362576532	0.212147825	0.107955707	0.268394912	0.775103946	0.803215255	0.873915875	0.216273435	0.767664459	0.98672306	0.992775555	0.582831936	0.909431107	0.671184921	0.985626714	0.988990421	0.943850262	0.555319033	0.923829973
t2735759	205612_at	ILMN_1660114	MMRN1	MMRN1	22915	NM_007351	ENSG00000138722	byProbeSeq	0.373729176	0.005528221	0.125513316	0.954547037	0.305617294	0.514064299	0.019621816	0.355594444	0.0592962	0.579605992	0.847804039	0.36103537	0.48394802	0.981126433	0.700321411	0.958465811	0.985112999	0.6725562	0.439159431	0.826340029
t2736259	223197_s_at	ILMN_1741976	SMARCAD1	SMARCAD1	56916	NM_020159	ENSG00000163104	byProbeSeq	0.97795514	0.604399271	0.501378387	0.238881869	0.26419587	0.898073082	0.343959495	0.706103272	0.104287569	0.463528833	0.999007514	0.992775555	0.810869924	0.913920629	0.669527002	0.990389664	0.985112999	0.88249186	0.459558874	0.767159493
t2738723	201036_s_at	ILMN_1719906	HADH	HADH	3033	NM_005327	ENSG00000138796	byProbeSeq	0.573157112	0.078481308	0.070859467	0.420689148	0.990687594	0.585359422	0.973363247	0.791338388	0.986836473	0.816491065	0.905876505	0.788884602	0.419293972	0.913920629	0.995829908	0.974496365	0.994058125	0.924166069	0.995040577	0.941840372
t2739792	227438_at	ILMN_2078697	ALPK1	ALPK1	80216	NM_025144	ENSG00000073331	byProbeSeq	0.235101421	0.938867481	0.555445548	0.146108854	0.393925995	0.153180723	0.365231407	0.07501109	0.656837945	0.481015542	0.779691821	0.996171147	0.841117104	0.909431107	0.739360818	0.827938005	0.985112999	0.332713337	0.842379781	0.774940373
t2742829	228946_at	ILMN_2183728	INTU	INTU	27152	NM_015693	ENSG00000164066	byProbeSeq	0.398067388	0.728261112	0.625196166	0.929281588	0.198240555	0.591129793	0.474313245	0.996737328	0.141678329	0.609292952	0.855318957	0.992775555	0.877341397	0.981028722	0.606851939	0.974688302	0.985112999	0.997829878	0.487725177	0.843196015
t2744501	1554283_at	ILMN_1689378	CCRN4L	CCRN4L	25819	NM_012118	ENSG00000151014	byProbeSeq	0.867685603	0.732213776	0.150568162	0.033909024	0.35170505	0.172051166	0.831065018	0.07809678	0.749101018	0.114039385	0.990257244	0.992775555	0.524978929	0.813893298	0.728286799	0.827938005	0.988990421	0.340895454	0.884492251	0.485310467
t2750594	209146_at	ILMN_1720889	SC4MOL	SC4MOL	6307	NM_001017369	ENSG00000052802	byProbeSeq	0.678816945	0.754143707	0.592591884	0.843991718	0.097640695	0.270080082	0.4755018	0.569623574	0.352343958	0.003038528	0.937098514	0.992775555	0.856358315	0.970290373	0.558398624	0.860167717	0.985112999	0.809713805	0.645192421	0.151747651
t2752560	NA	ILMN_1667707	SPCS3		60559	NM_021928	NA	bySymbolSymbol	0.88764494	0.558442351	0.934698603	0.198640327	0.231340156	0.38367427	0.82071061	0.128088006	0.083345307	0.006088868	0.994418025	0.992775555	0.973095174	0.913920629	0.636225198	0.911211825	0.988990421	0.431708888	0.444567376	0.177438415
t2753732	222738_at	ILMN_2207170	WWC2	WWC2	80014	NM_024949	ENSG00000151718	byProbeSeq	1.49E-06	0.855729411	0.871634915	0.231956684	0.147237574	0.444523932	0.628653282	0.468413611	0.70870554	0.391913926	0.000362249	0.992775555	0.948715496	0.913920629	0.585189574	0.928415296	0.985112999	0.753283748	0.866989918	0.732090039
t2758870	219837_s_at	ILMN_2201596	CYTL1	CYTL1	54360	NM_018659	ENSG00000170891	bySymbolSymbol	0.67803342	0.594503124	0.010541495	0.255856636	0.464436596	0.568390757	0.925864842	0.371760244	0.091060396	0.391319511	0.936778476	0.992775555	0.229480227	0.913920629	0.757133753	0.963201104	0.988990421	0.688246543	0.449478351	0.732090039
t2759303	212199_at	ILMN_1689774	MRFAP1L1	MRFAP1L1	114932	NM_203462	ENSG00000178988	byProbeSeq	0.537764889	0.945898475	0.660020611	0.168828235	0.642643547	0.95616716	0.964238897	0.675157913	0.369819607	0.567982373	0.895010337	0.996171147	0.887151164	0.909431107	0.837331277	0.994932096	0.99038345	0.867184673	0.650260497	0.817155248
t2760584	226909_at	ILMN_1682449	ZNF518B	ZNF518B	85460	NM_053042	ENSG00000178163	bySymbolSymbol	0.099777768	0.2328245	0.206586515	0.000428628	0.005511829	0.33409917	0.97324549	0.034233588	0.03762134	0.034768704	0.628177184	0.973951082	0.582831936	0.242603528	0.423182976	0.886505801	0.994058125	0.247673106	0.40318832	0.296669646
t2760614	226909_at	ILMN_1682449	ZNF518B	ZNF518B	85460	NM_053042	ENSG00000178163	bySymbolSymbol	0.037071964	0.105130085	0.041108976	0.059872405	0.014441507	0.054860588	0.405252176	0.000926771	0.036105832	0.045175578	0.442418341	0.854106343	0.342047215	0.908340097	0.455517038	0.62941404	0.985112999	0.07559723	0.401160276	0.333607637
t2760616	226909_at	ILMN_1682449	ZNF518B	ZNF518B	85460	NM_053042	ENSG00000178163	bySymbolSymbol	0.715963619	0.177154634	0.002621714	0.03516221	0.31571601	0.184789074	0.699878067	0.009685872	0.003438057	0.069698517	0.950513076	0.93886251	0.149537986	0.82924211	0.706305383	0.827938005	0.985112999	0.166127373	0.220242885	0.395812982
t2760618	226909_at	ILMN_1682449	ZNF518B	ZNF518B	85460	NM_053042	ENSG00000178163	bySymbolSymbol	0.955865073	0.082128325	0.019692713	0.102633206	0.068390997	0.304634218	0.151292453	0.138130303	0.008200973	0.005033064	0.999007514	0.788884602	0.280316573	0.909431107	0.520752972	0.885458924	0.985112999	0.448428946	0.290109431	0.169671577
t2760620	226909_at	ILMN_1682449	ZNF518B	ZNF518B	85460	NM_053042	ENSG00000178163	bySymbolSymbol	0.933186136	0.123635003	0.760920909	0.131827621	0.017448438	0.783977817	0.187613715	0.12852942	0.022623361	0.029855213	0.999007514	0.882201212	0.919604059	0.909431107	0.455517038	0.985626714	0.985112999	0.431708888	0.370311087	0.268905948
t2760624	226909_at	ILMN_1682449	ZNF518B	ZNF518B	85460	NM_053042	ENSG00000178163	bySymbolSymbol	0.975531026	0.046114928	0.505497363	0.121179274	8.06E-05	0.184972629	0.115596461	0.012320594	0.018547998	0.092383215	0.999007514	0.702704129	0.810869924	0.909431107	0.136833507	0.827938005	0.985112999	0.19482954	0.370311087	0.442910015
t2760626	226909_at	ILMN_1682449	ZNF518B	ZNF518B	85460	NM_053042	ENSG00000178163	bySymbolSymbol	0.049520161	0.032234848	0.218326905	0.062820036	0.150496724	0.475200747	0.413271011	0.241279734	0.040260497	0.197844541	0.485115432	0.636450832	0.591911448	0.908340097	0.590126856	0.94705501	0.985112999	0.567997761	0.407490206	0.58424353
t2760628	226909_at	ILMN_1682449	ZNF518B	ZNF518B	85460	NM_053042	ENSG00000178163	bySymbolSymbol	0.708846599	0.097176187	0.238872568	0.048746049	0.110997736	0.025884732	0.023311012	0.000979203	0.005888242	0.025415366	0.947394018	0.82917169	0.616660421	0.908340097	0.564345955	0.536003362	0.985112999	0.07559723	0.250271816	0.256846463
t2762944	224530_s_at	ILMN_2387865	KCNIP4	KCNIP4	80333	NM_001035004	ENSG00000185774	bySymbolSymbol	0.042472387	0.754021673	0.721810063	0.295185189	0.354165406	0.758276446	0.690515245	0.140429851	0.190379926	0.795654061	0.4622956	0.992775555	0.901864229	0.913920629	0.73127157	0.985626714	0.985112999	0.448731454	0.526732956	0.934604846
t2763805	201386_s_at	ILMN_2168449	DHX15	DHX15	1665	NM_001358	ENSG00000109606	byProbeSeq	0.96238743	0.556330099	0.128865827	0.265138482	0.182386816	0.97413707	0.7150501	0.787863365	0.157188579	0.303939507	0.999007514	0.992775555	0.486525695	0.913920629	0.596438927	0.994932096	0.985112999	0.922569362	0.505504181	0.684674346
t2768197	220356_at	ILMN_1712998	CORIN	CORIN	10699	NM_006587	ENSG00000145244	byProbeSeq	0.692114949	0.707224125	0.086937686	0.63074177	0.74849044	0.68443673	0.44719399	0.504297056	0.899600359	0.777350964	0.94243078	0.992775555	0.438042111	0.933739778	0.894561186	0.985626714	0.985112999	0.778451273	0.954700881	0.930754515
t2772017	240459_at	ILMN_1707506	YTHDC1	YTHDC1	91746	NM_001031732	ENSG00000083896	byProbeSeq	0.42970439	0.29230188	0.024503261	0.812660808	0.299367805	0.081801098	0.917498762	0.128611829	0.1118561	0.094926495	0.86859632	0.980886545	0.291283588	0.970290373	0.694435153	0.679594503	0.988990421	0.431708888	0.465657539	0.448983811
t2772088	NA	ILMN_1808677	UGT2B17	UGT2B17	7367	NM_001077	ENSG00000197888	bySymbolSymbol	0.625487206	0.81329504	0.352703584	0.263692313	0.200386638	0.066416302	0.262665503	0.943870393	0.100035573	0.397033586	0.923922752	0.992775555	0.697378449	0.913920629	0.607600912	0.661839773	0.985112999	0.968979399	0.455676463	0.735183238
t2773222	NA	ILMN_1745820	RASSF6	RASSF6	166824	NM_201431	ENSG00000169435	bySymbolSymbol	0.523385162	0.491251359	0.500274163	0.185513603	0.390369085	0.765542341	0.91952624	0.755574056	0.596129752	0.451389046	0.895010337	0.992775555	0.810869924	0.913920629	0.739360818	0.985626714	0.988990421	0.904770625	0.809250233	0.7664586
t2773719	236331_at	ILMN_1856533	CDKL2	CDKL2	8999	NM_003948	ENSG00000138769	bySymbolSymbol	0.015419838	0.760003008	0.716474374	0.063347978	0.218911187	0.801214935	0.679602188	0.108969875	0.116202329	0.31728632	0.323245493	0.992775555	0.898662617	0.908340097	0.628033855	0.985626714	0.985112999	0.401621276	0.469187657	0.684674346
t2775463	221480_at	ILMN_2321451	HNRNPD	HNRNPD	3184	NM_031369	ENSG00000138668	byProbeSeq	0.805557706	0.53765743	0.833232445	0.873024057	0.115548528	0.682002022	0.916041042	0.076560504	0.247221612	0.46523944	0.983128379	0.992775555	0.933904699	0.974549416	0.564345955	0.985626714	0.988990421	0.335916631	0.563663416	0.767159493
t2775562	NA	ILMN_1653432	HNRPDL	HNRPDL	9987	NR_003249	ENSG00000152795	bySymbolSymbol	0.870631691	0.614393547	0.258816088	0.263337404	0.183056159	0.448317843	0.598341157	0.588139698	0.507763985	0.353113051	0.990257244	0.992775555	0.627776399	0.913920629	0.596438927	0.928527384	0.985112999	0.817904347	0.747773847	0.697192978
t2777044	NA	ILMN_1683844	HSD17B13	HSD17B13	345275	NM_178135	ENSG00000170509	bySymbolSymbol	0.952046172	0.127654197	0.413357908	0.151976531	0.216640511	0.985443892	0.663977714	0.542604725	0.348148349	0.677779539	0.999007514	0.891030106	0.746833343	0.909431107	0.628033855	0.994932096	0.985112999	0.797823839	0.644467153	0.878526455
t2781138	NA	ILMN_1679185	LEF1	LEF1	51176	NM_016269	ENSG00000138795	bySymbolSymbol	0.209522762	0.219296609	0.103603051	0.300183747	0.466237382	0.414301439	0.664401814	0.450506302	0.249731375	0.092599845	0.76432625	0.973951082	0.463880084	0.913920629	0.757133753	0.916087813	0.985112999	0.744124223	0.564464343	0.442910015
t2781813	204256_at	ILMN_2111187	ELOVL6	ELOVL6	79071	NM_024090	ENSG00000170522	byProbeSeq	0.340149449	0.930300768	0.233377788	0.243745212	0.408475141	0.049286019	0.609490179	0.409547476	0.033414183	0.000114883	0.838802146	0.994742257	0.613564266	0.913920629	0.739360818	0.612373858	0.985112999	0.717549722	0.401160276	0.019507194
t2789957	222729_at	ILMN_1754279	FBXW7	FBXW7	55294	NM_033632	ENSG00000109670	byProbeSeq	0.699907378	0.983494173	0.405300232	0.463082161	0.29729362	0.195925248	0.803324136	0.082218182	0.237657021	0.184837945	0.944860055	0.996171147	0.739462513	0.913920629	0.69218861	0.827938005	0.988990421	0.351653583	0.559447805	0.57214962
t2791197	218718_at	ILMN_1683023	PDGFC	PDGFC	56034	NM_016205	ENSG00000145431	byProbeSeq	0.448743183	0.538324715	0.205179454	0.356896653	0.883564587	0.762842505	0.6935799	0.109182214	0.559847651	0.648012794	0.86859632	0.992775555	0.582831936	0.913920629	0.953171962	0.985626714	0.985112999	0.401621276	0.784979299	0.860974746
t2793401	NA	ILMN_1723277	MFAP3L	MFAP3L	9848	NM_021647	ENSG00000198948	bySymbolSymbol	0.91306912	0.460849866	0.14277679	0.835876218	0.059524785	0.968088628	0.541722729	0.409907674	0.136110771	0.736328328	0.999007514	0.992775555	0.512547546	0.970290373	0.514616237	0.994932096	0.985112999	0.717549722	0.486560186	0.902733214
t2793951	NA	ILMN_1654268	HMGB2	HMGB2	3148	NM_002129	ENSG00000164104	bySymbolSymbol	0.06594309	0.109498753	0.3841514	0.186425248	0.012247493	0.193864685	0.114924191	0.666927479	0.97960175	0.448129995	0.542156537	0.861006302	0.726328791	0.913920629	0.449458389	0.827938005	0.985112999	0.862485041	0.990687178	0.764889289
t2794792	209946_at	ILMN_1701204	VEGFC	VEGFC	7424	NM_005429	ENSG00000150630	byProbeSeq	0.194235306	0.146974281	0.570392063	0.898411567	0.178710529	0.622346436	0.990796203	0.035542284	0.708251094	0.004281895	0.752994406	0.904211338	0.845017818	0.978031712	0.596438927	0.979603364	0.998955183	0.253631558	0.866989918	0.158057763
t2798952	NA	ILMN_1731206	NKD2	NKD2	85409	NM_033120	ENSG00000145506	bySymbolSymbol	0.917062943	0.579348903	0.116652887	0.897549485	0.004180188	0.899128106	0.399423575	0.392957139	0.132125961	0.411729089	0.999007514	0.992775555	0.483237307	0.978031712	0.423182976	0.990627476	0.985112999	0.706894993	0.482472864	0.746502299
t2805695	219054_at	ILMN_1769556	C5orf23	C5orf23	79614	NM_024563	ENSG00000181495	byProbeSeq	0.179169207	0.524044509	0.414638664	0.601364246	0.312302155	0.721796193	0.123537903	0.000988523	0.251047167	0.040161943	0.749564538	0.992775555	0.747406	0.928622201	0.702761835	0.985626714	0.985112999	0.07559723	0.565134914	0.318668129
t2806799	212483_at	ILMN_2264625	NIPBL	NIPBL	25836	NM_133433	ENSG00000164190	byProbeSeq	0.764351347	0.429475382	0.209880973	0.255465002	0.280820354	0.457374927	0.611371508	0.719400058	0.472543694	0.319805245	0.969281993	0.992775555	0.582831936	0.913920629	0.679068316	0.934531425	0.985112999	0.888393671	0.724741843	0.684674346
t2808931	206104_at	ILMN_1763390	ISL1	ISL1	3670	NM_002202	ENSG00000016082	byProbeSeq	0.555501657	0.136622556	0.292482919	0.774810626	0.055085374	0.27764526	0.516706252	0.341978111	0.311033575	0.468631188	0.900236302	0.891030106	0.650047115	0.966043512	0.514616237	0.867821649	0.985112999	0.660613007	0.623993694	0.767159493
t2809245	227314_at	ILMN_1665792	ITGA2	ITGA2	3673	NM_002203	ENSG00000164171	byProbeSeq	0.975966632	0.248655003	0.060437843	0.979642523	0.751725562	0.062252251	0.671668336	0.08650168	0.878581513	0.163082837	0.999007514	0.973951082	0.397765342	0.993687577	0.895740353	0.661839773	0.985112999	0.364291284	0.943775223	0.558295681
t2812273	213483_at	ILMN_2223380	PPWD1	PPWD1	23398	NM_015342	ENSG00000113593	byProbeSeq	0.803633697	0.290438193	0.075629909	0.33781932	0.33716889	0.169929992	0.498487396	0.673931495	0.727684169	0.22039697	0.983128379	0.97656248	0.419712873	0.913920629	0.721975548	0.827938005	0.985112999	0.866264708	0.871625454	0.612555402
t2819044	202677_at	ILMN_1725312	RASA1	RASA1	5921	NM_002890	ENSG00000145715	byProbeSeq	0.97970019	0.914807969	0.641001072	0.209089747	0.136665513	0.508958613	0.748644349	0.243128157	0.093363807	0.078878707	0.999007514	0.992775555	0.885125559	0.913920629	0.579495213	0.958465811	0.985112999	0.567997761	0.452947839	0.419862208
t2824354	212919_at	ILMN_1669905	DCP2	DCP2	167227	NM_152624	ENSG00000172795	byProbeSeq	0.368722767	0.779148685	0.282884354	0.154906246	0.12484916	0.745578305	0.435179872	0.065016065	0.068206143	0.125546633	0.847804039	0.992775555	0.645479602	0.909431107	0.566189537	0.985626714	0.985112999	0.312064782	0.439159431	0.502778734
t2827057	218706_s_at	ILMN_2065690	GRAMD3	GRAMD3	65983	NM_023927	ENSG00000155324	byProbeSeq	0.318737195	0.06584115	0.349677537	0.982292241	0.647087496	0.060257088	0.468877951	0.00381261	0.475240885	0.716518831	0.82716479	0.745321815	0.693636048	0.995186292	0.837331277	0.655875224	0.985112999	0.117729402	0.726067971	0.894509291
t2827865	242100_at	ILMN_1740407	CHSY3		337876	NM_175856	NA	byProbeSeq	0.966932408	0.967377332	0.813716372	0.761705426	0.181311585	0.178897419	0.693937333	0.142706116	0.662961537	0.668836101	0.999007514	0.996171147	0.928590612	0.960155319	0.596438927	0.827938005	0.985112999	0.448731454	0.84449264	0.870255708
t2828787	201568_at	ILMN_1666471	UQCRQ	UQCRQ	27089	NM_014402	ENSG00000164405	byProbeSeq	0.080935304	0.090423663	0.149621734	0.149838388	0.452473973	0.24757748	0.328045608	0.940944655	0.945283787	0.216130833	0.578955146	0.801148419	0.523830318	0.909431107	0.75638525	0.85219416	0.985112999	0.96836077	0.975739739	0.608607221
t2828796	1552362_a_at	ILMN_2124361	LEAP2	LEAP2	116842	NM_052971	ENSG00000164406	bySymbolSymbol	0.669587108	0.253127629	0.646883308	0.665731658	0.839672324	0.684110255	0.500335513	0.04248529	0.495024733	0.961803579	0.931933532	0.973951082	0.885409244	0.942386218	0.936277326	0.985626714	0.985112999	0.271699793	0.737326313	0.992292838
t2829416	218254_s_at	ILMN_1736888	SAR1B	SAR1B	51128	NM_001033503	ENSG00000152700	bySymbolSymbol	0.910447541	0.909342714	0.45201509	0.188859046	0.084314444	0.98467071	0.688086019	0.480638423	0.071195805	0.265698806	0.999007514	0.992775555	0.778641971	0.913920629	0.547941827	0.994932096	0.985112999	0.762020581	0.439159431	0.65385213
t2829589	NA	ILMN_1651364	PCBD2		84105	NM_032151	NA	bySymbolSymbol	0.050629942	0.044948241	0.203644689	0.890414399	0.874233971	0.641182448	0.393474348	0.012627321	0.869146325	0.563720835	0.488463872	0.702704129	0.582831936	0.977958377	0.947319261	0.985071801	0.985112999	0.19482954	0.939286596	0.817155248
t2829947	201506_at	ILMN_1663866	TGFBI	TGFBI	7045	NM_000358	ENSG00000120708	byProbeSeq	0.489899061	0.014218377	0.799185365	0.494734289	0.516383906	0.763845022	0.35416	0.987227066	0.046101752	0.979582283	0.878404019	0.54870009	0.928590612	0.913920629	0.786871859	0.985626714	0.985112999	0.99358894	0.418453676	0.992550315
t2830465	219728_at	ILMN_1656395	MYOT	MYOT	9499	NM_006790	ENSG00000120729	byProbeSeq	0.116630434	0.092332685	0.000388803	0.333587934	0.042020082	0.17852236	0.550635675	0.045904072	0.032551676	1.19E-05	0.664946567	0.804004607	0.055015624	0.913920629	0.514616237	0.827938005	0.985112999	0.277462005	0.401160276	0.004036459
t2832052	209252_at	ILMN_1715113	HARS2		23438	NM_012208	ENSG00000112855	byProbeSeq	0.867508846	0.545718555	0.15794576	0.116221155	0.095728734	0.746009447	0.502360723	0.106732502	0.257035617	0.340159432	0.990257244	0.992775555	0.534246813	0.909431107	0.557740939	0.985626714	0.985112999	0.397438132	0.571265022	0.688427552
t2835166	227717_at	ILMN_1795300	FLJ41603		389337	NM_001001669	ENSG00000183111	byProbeSeq	0.696274187	0.312617831	0.071424806	0.775451889	0.829343824	0.065490209	0.605703445	0.173365914	0.393520578	0.649960082	0.943235028	0.98977027	0.419293972	0.966043512	0.931366279	0.661839773	0.985112999	0.491542666	0.670881468	0.861539593
t2835715	201348_at	ILMN_1726666	GPX3		2878	NM_002084	NA	byProbeSeq	0.861745269	0.239996751	0.330193764	0.718421685	0.520075273	0.552076699	0.589880511	0.313517432	0.277217985	0.000107622	0.990257244	0.973951082	0.677136486	0.953031267	0.786871859	0.960905286	0.985112999	0.631497745	0.591351934	0.019507194
t2840036	213160_at	ILMN_1799725	DOCK2	DOCK2	1794	NM_004946	ENSG00000134516	byProbeSeq	0.450097619	0.042648918	0.02816575	0.107358875	0.601329307	0.34242331	0.332406334	0.449261139	0.926810808	0.092535104	0.86859632	0.702704129	0.30143439	0.909431107	0.816192777	0.890280349	0.985112999	0.744124223	0.96698262	0.442910015
t2841284	201172_x_at	ILMN_2071937	ATP6V0E1	ATP6V0E1	8992	NM_003945	ENSG00000113732	bySymbolSymbol	0.986090772	0.299666531	0.342395693	0.783551891	0.24861524	0.235172656	0.741441755	0.002052793	0.874026181	0.00399669	0.999007514	0.986469215	0.690484426	0.966543033	0.651886573	0.840749446	0.985112999	0.086144758	0.942269785	0.15782278
t2843579	218262_at	ILMN_1737847	RMND5B	RMND5B	64777	NM_022762	ENSG00000145916	bySymbolSymbol	0.790988373	0.481986151	0.752682082	0.892913003	0.013184382	0.090495538	0.315356783	0.00644232	0.276757188	0.172839533	0.97914976	0.992775555	0.914856245	0.978031712	0.455517038	0.700105621	0.985112999	0.142065711	0.59122971	0.568762648
t2844203	238034_at	ILMN_2401057	CANX	CANX	821	NM_001024649	ENSG00000127022	byProbeSeq	0.949544133	0.447443935	0.971376998	0.426352798	0.283742645	0.50904403	0.848836448	0.636477002	0.21668599	0.084925351	0.999007514	0.992775555	0.988955339	0.913920629	0.680501428	0.958465811	0.988990421	0.847916932	0.555319033	0.427805574
t2848464	201095_at	ILMN_2112493	DAP	DAP	1611	NM_004394	ENSG00000112977	byProbeSeq	0.241639221	0.825914041	0.426517496	0.395893482	0.868423464	0.71904026	0.370674344	0.483437012	0.235279091	0.140107612	0.780971062	0.992775555	0.761891762	0.913920629	0.944035238	0.985626714	0.985112999	0.762895955	0.558203152	0.514940964
t2850964	207149_at	ILMN_1709269	CDH12	CDH12	1010	NM_004061	ENSG00000154162	byProbeSeq	0.40885546	0.836070151	0.031243518	0.176133695	0.111927335	0.980130568	0.947859262	0.071152233	0.044109212	0.155153069	0.860268365	0.992775555	0.313579808	0.913920629	0.564345955	0.994932096	0.988990421	0.32865104	0.413798026	0.539856377
t2852712	220245_at	ILMN_2246188	SLC45A2	SLC45A2	51151	NM_016180	ENSG00000164175	byProbeSeq	0.536011065	0.861129606	0.007856506	0.806625484	0.731030325	0.742488347	0.235274828	0.681368022	0.483502618	0.83371257	0.895010337	0.992775555	0.199109661	0.969320645	0.884114741	0.985626714	0.985112999	0.868320456	0.727827145	0.951575529
t2852742	NA	ILMN_1759670	AMACR	AMACR	23600	NM_014324	ENSG00000082196	bySymbolSymbol	0.871310749	0.179814687	0.677856468	0.348313779	0.709757388	0.949932806	0.637311733	0.286541225	0.061386631	0.647531442	0.990257244	0.939462583	0.887151164	0.913920629	0.875212814	0.994932096	0.985112999	0.604979975	0.439159431	0.860974746
t2854445	NA	ILMN_1764228	DAB2	DAB2	1601	NM_001343	ENSG00000153071	bySymbolSymbol	0.192025111	0.608213283	0.025903187	0.420164342	0.63619773	0.356097027	0.744524969	0.427959544	0.901554342	0.043340346	0.752994406	0.992775555	0.291283588	0.913920629	0.83411839	0.890280349	0.985112999	0.73037842	0.956176935	0.32562791
t2854737	NA	ILMN_2357577	PRKAA1	PRKAA1	5562	NM_206907	ENSG00000132356	bySymbolSymbol	0.766519156	0.550268102	0.347363009	0.304344882	0.18768973	0.914069652	0.856907003	0.671170874	0.575238012	0.133460487	0.969858068	0.992775555	0.693636048	0.913920629	0.600182979	0.994463106	0.988990421	0.86533648	0.792819922	0.509593788
t2854790	NA	ILMN_1800796	RPL37	RPL37	6167	NM_000997	ENSG00000145592	bySymbolSymbol	0.233902913	0.342318686	0.085711174	0.241152956	0.53629061	0.018343744	0.802405454	0.463314857	0.156091071	0.01709804	0.77958129	0.99257596	0.434385273	0.913920629	0.791156781	0.492200337	0.988990421	0.751373418	0.504082082	0.218332465
t2855501	221750_at	ILMN_1797728	HMGCS1	HMGCS1	3157	NM_002130	ENSG00000112972	byProbeSeq	0.43428305	0.568031945	0.274253476	0.4077635	0.296780739	0.305709563	0.75797603	0.15557154	0.355276552	0.022265728	0.86859632	0.992775555	0.635499496	0.913920629	0.69218861	0.885458924	0.985112999	0.46671462	0.648540057	0.245974762
t2855542	NA	ILMN_1774087	CCL28	CCL28	56477	NM_019846	ENSG00000151882	bySymbolSymbol	0.25240755	0.402856852	0.042081319	0.141120847	0.722274437	0.208393491	0.185403518	0.402520811	0.564926209	0.024303663	0.795154027	0.992775555	0.342047215	0.909431107	0.879245811	0.827938005	0.985112999	0.713014138	0.784979299	0.253232696
t2855542	NA	ILMN_1701347	CCL28	CCL28	56477	NM_019846	ENSG00000151882	bySymbolSymbol	0.25240755	0.402856852	0.042081319	0.141120847	0.722274437	0.208393491	0.185403518	0.402520811	0.564926209	0.024303663	0.795154027	0.992775555	0.342047215	0.909431107	0.879245811	0.827938005	0.985112999	0.713014138	0.784979299	0.253232696
t2862380	NA	ILMN_1687351	ANKRA2	ANKRA2	57763	NM_023039	ENSG00000164331	bySymbolSymbol	0.623992201	0.317664344	0.508337263	0.106201718	0.177743363	0.58729955	0.546300375	0.690717792	0.077966797	0.553015039	0.923922752	0.99139542	0.810869924	0.909431107	0.596438927	0.974496365	0.985112999	0.874255278	0.444567376	0.815957776
t2866543	NA	ILMN_2224031	CETN3	CETN3	1070	NM_004365	ENSG00000153140	bySymbolSymbol	0.762864	0.871883048	0.861718283	0.286325719	0.270874414	0.271091146	0.937403486	0.532654404	0.440704372	0.700681648	0.968118888	0.992775555	0.946869626	0.913920629	0.672433853	0.860397694	0.988990421	0.79421692	0.706848581	0.885895337
t2872848	204298_s_at	ILMN_1695880	LOX	LOX	4015	NM_002317	ENSG00000113083	byProbeSeq	0.051578301	0.015138723	0.166259975	0.16456457	0.600307273	0.544803747	0.665456751	0.612813513	0.017669861	0.14769092	0.494802002	0.558816348	0.547111314	0.909431107	0.815457399	0.960905286	0.985112999	0.830338934	0.370311087	0.527956174
t2873105	204517_at	ILMN_2223903	PPIC	PPIC	5480	NM_000943	ENSG00000168938	byProbeSeq	0.675222275	0.233436344	0.973812324	0.779503845	0.403756924	0.733411525	0.198651595	0.001127009	0.431027722	0.340749759	0.935177343	0.973951082	0.988955339	0.966543033	0.739360818	0.985626714	0.985112999	0.07559723	0.697616926	0.688801298
t2875193	202733_at	ILMN_2381697	P4HA2	P4HA2	8974	NM_001017974	ENSG00000072682	byProbeSeq	0.000150977	0.538547927	0.525471845	0.403352266	0.579793158	0.763922829	0.829375753	0.521024968	0.728407844	0.860402141	0.026027718	0.992775555	0.819052616	0.913920629	0.80533629	0.985626714	0.988990421	0.78780832	0.871625454	0.965490219
t2876608	222484_s_at	ILMN_1748323	CXCL14	CXCL14	9547	NM_004887	ENSG00000145824	bySymbolSymbol	0.83329811	0.489831377	0.112646477	0.280045284	0.083621574	0.00187593	0.405005354	0.033047436	0.143085825	0.133211678	0.987200264	0.992775555	0.483077501	0.913920629	0.546113205	0.265444047	0.985112999	0.24504169	0.489838165	0.509593788
t2876897	202363_at	ILMN_1746013	SPOCK1	SPOCK1	6695	NM_004598	ENSG00000152377	byProbeSeq	0.066979101	0.977947796	0.646534799	0.914851748	0.15440723	0.175028529	0.837752782	0.057796821	0.1409813	0.804037715	0.54299129	0.996171147	0.885409244	0.978839488	0.590126856	0.827938005	0.988990421	0.302898157	0.487725177	0.934604846
t2877257	202227_s_at	ILMN_2349600	BRD8	BRD8	10902	NM_183359	ENSG00000112983	byProbeSeq	0.46890725	0.620923187	0.806546649	0.270470534	0.096569565	0.942439805	0.902374008	0.50839632	0.069337009	0.458612048	0.869750515	0.992775555	0.928590612	0.913920629	0.558398624	0.994932096	0.988990421	0.78122801	0.439159431	0.767159493
t2877378	205167_s_at	ILMN_1725260	CDC25C	CDC25C	995	NM_022809	ENSG00000158402	byProbeSeq	0.94547558	0.105758475	0.346888895	0.837992233	0.403153217	0.334819294	0.258955755	0.560316805	0.424557717	0.086644043	0.999007514	0.854106343	0.693636048	0.970290373	0.739360818	0.886505801	0.985112999	0.805449792	0.693839272	0.433986978
t2877639	218436_at	ILMN_1678729	SIL1	SIL1	64374	NM_001037633	ENSG00000120725	byProbeSeq	0.838332532	0.047230905	0.198353114	0.125059798	0.770296597	0.406480971	0.372547474	0.53869631	0.870320984	0.048926645	0.987200264	0.702704129	0.582831936	0.909431107	0.905810038	0.916087813	0.985112999	0.796265506	0.939481902	0.342171814
t2878074	206879_s_at	ILMN_2337880	NRG2	NRG2	9542	NM_013983	ENSG00000158458	byProbeSeq	0.854848883	0.088855438	0.017583373	0.36395599	0.168813572	0.710109183	0.627381857	0.42798218	0.260020803	0.146859704	0.990257244	0.801148419	0.279033346	0.913920629	0.591865826	0.985626714	0.985112999	0.73037842	0.574142164	0.527204602
t2878273	203821_at	ILMN_2121408	HBEGF	HBEGF	1839	NM_001945	ENSG00000113070	byProbeSeq	0.728253797	0.996343832	0.277222244	0.496076818	0.023181143	0.716404442	0.175804503	0.732851651	0.392888508	0.005627399	0.953011494	0.998533274	0.638701995	0.913920629	0.495024042	0.985626714	0.985112999	0.894435506	0.6708399	0.175364093
t2878368	204650_s_at	ILMN_2320513	APBB3	APBB3	10307	NM_133173	ENSG00000113108	byProbeSeq	0.633933548	0.559203649	0.393819497	0.336747185	0.01626224	0.265093518	0.59712511	0.014887562	0.102130399	0.090804969	0.923922752	0.992775555	0.73088585	0.913920629	0.455517038	0.856045492	0.985112999	0.19904787	0.459520441	0.442910015
t2878437	201743_at	ILMN_2396444	CD14	CD14	929	NM_001040021	ENSG00000170458	byProbeSeq	0.690945641	0.678860403	0.000269273	0.004291397	0.32784561	0.000582337	0.168882523	0.631721698	0.548760073	0.142941679	0.94243078	0.992775555	0.050802848	0.660970355	0.717373513	0.123601082	0.985112999	0.845011233	0.777143123	0.519560731
t2880051	213849_s_at	ILMN_1660732	PPP2R2B	PPP2R2B	5521	NM_181676	ENSG00000156475	bySymbolSymbol	0.846687095	0.833344718	0.328110621	0.043885772	0.227092292	0.372372387	0.983415512	0.23791417	0.00200053	0.045275059	0.9881353	0.992775555	0.674493747	0.908340097	0.6338314	0.905857182	0.997514659	0.567385197	0.199817595	0.333607637
t2882026	208153_s_at	ILMN_2128931	FAT2	FAT2	2196	NM_001447	ENSG00000086570	byProbeSeq	0.823571829	0.188239248	0.92771175	0.239505812	0.35737828	0.56013862	0.951087398	0.166204965	0.897235434	0.396513253	0.98672306	0.959818553	0.96998433	0.913920629	0.73127157	0.960905286	0.988990421	0.484075525	0.95311894	0.735183238
t2882196	203454_s_at	ILMN_1670609	ATOX1	ATOX1	475	NM_004045	ENSG00000177556	bySymbolSymbol	0.627392452	0.331392231	0.576685999	0.125891603	0.791060557	0.617686878	0.02765508	0.911455577	0.724676209	0.372281194	0.923922752	0.991436949	0.847069919	0.909431107	0.913605125	0.976620141	0.985112999	0.963496459	0.871625454	0.71996978
t2882834	48031_r_at	ILMN_1728742	C5orf4	C5orf4	10826	NM_032385	ENSG00000170271	byProbeSeq	0.722698014	0.352057628	0.274818161	0.992577799	0.524150164	0.916910042	0.602937583	0.289167563	0.209459542	0.013170518	0.95088696	0.992775555	0.635499496	0.996753041	0.786920405	0.994832748	0.985112999	0.605637593	0.548861577	0.215589631
t2882834	48030_i_at	ILMN_1728742	C5orf4	C5orf4	10826	NM_032385	ENSG00000170271	byProbeSeq	0.722698014	0.352057628	0.274818161	0.992577799	0.524150164	0.916910042	0.602937583	0.289167563	0.209459542	0.013170518	0.95088696	0.992775555	0.635499496	0.996753041	0.786920405	0.994832748	0.985112999	0.605637593	0.548861577	0.215589631
t2886679	209948_at	ILMN_1652065	KCNMB1	KCNMB1	3779	NM_004137	ENSG00000145936	byProbeSeq	0.916476908	0.221559027	0.269300699	0.342708139	0.647601259	0.726165696	0.625186585	0.180986905	0.226912894	0.49668543	0.999007514	0.973951082	0.635499496	0.913920629	0.837331277	0.985626714	0.985112999	0.497274699	0.557031829	0.784531963
t2888519	220746_s_at	ILMN_1691188	UIMC1	UIMC1	51720	NM_016290	ENSG00000087206	bySymbolSymbol	0.391977639	0.988515645	0.676663476	0.534301357	0.302432721	0.40149294	0.934478223	0.154755592	0.442498645	0.483434493	0.853423252	0.996171147	0.887151164	0.915221548	0.699605421	0.916087813	0.988990421	0.465913113	0.707019065	0.774940373
t2888800	202806_at	ILMN_1769926	DBN1	DBN1	1627	NM_004395	ENSG00000113758	byProbeSeq	0.356512677	0.848315604	0.562536641	0.37001084	0.806743955	0.114397382	0.36890455	0.221094088	0.232520712	0.7614857	0.841204283	0.992775555	0.843319692	0.913920629	0.921837978	0.752894395	0.985112999	0.550895879	0.557655605	0.920765236
t2889698	228751_at	ILMN_1695853	CLK4	CLK4	57396	NM_020666	ENSG00000113240	bySymbolSymbol	0.156562009	0.474695765	0.127804374	0.124605887	0.398594632	0.920118664	0.830105792	0.500419282	0.450279634	0.207116592	0.722397532	0.992775555	0.484401401	0.909431107	0.739360818	0.994932096	0.988990421	0.776701957	0.707284754	0.598952639
t2890660	205100_at	ILMN_1709674	GFPT2	GFPT2	9945	NM_005110	ENSG00000131459	byProbeSeq	0.358824275	0.699581888	0.709670433	0.54756087	0.629884707	0.682868958	0.780876401	0.86501509	0.969901855	0.081971341	0.842715932	0.992775555	0.898662617	0.915221548	0.83411839	0.985626714	0.985112999	0.943343816	0.984001327	0.423156
t2890741	230378_at	ILMN_1679666	SCGB3A1	SCGB3A1	92304	NM_052863	ENSG00000161055	bySymbolSymbol	0.417998736	0.918119147	0.946723625	0.31025108	0.245191407	0.965738959	0.654753282	0.613218506	0.166617233	0.550860033	0.86859632	0.992775555	0.979011398	0.913920629	0.649642429	0.994932096	0.985112999	0.830338934	0.511421337	0.815957776
t2890859	201126_s_at	ILMN_1761912	MGAT1	MGAT1	4245	NM_002406	ENSG00000131446	byProbeSeq	0.40979374	0.916676303	0.291878782	0.106156767	0.024823875	0.251527083	0.023526646	0.019952767	0.026184331	0.930515179	0.861175458	0.992775555	0.64968775	0.909431107	0.49908077	0.85219416	0.985112999	0.21308049	0.370311087	0.990604874
t2891092	1568594_s_at	ILMN_1754130	TRIM52	TRIM52	84851	NM_032765	ENSG00000183718	byProbeSeq	0.696594067	0.708824334	0.208785348	0.281746753	0.220546564	0.262088224	0.614167954	0.785561403	0.189105763	0.225108699	0.943235028	0.992775555	0.582831936	0.913920629	0.628033855	0.856045492	0.985112999	0.922407071	0.525344288	0.612555402
t2891556	227475_at	ILMN_1669046	FOXQ1	FOXQ1	94234	NM_033260	ENSG00000164379	byProbeSeq	0.163858626	0.687930173	0.647110054	0.231108829	0.32120756	0.864161145	0.022019162	0.885751254	0.005069674	0.16532227	0.729690868	0.992775555	0.885409244	0.913920629	0.710521112	0.990102012	0.985112999	0.949167641	0.241439192	0.558340547
t2891768	213260_at	ILMN_1738401	FOXC1	FOXC1	2296	NM_001453	ENSG00000054598	byProbeSeq	0.096000086	0.822274872	0.413441309	0.189082116	0.016600586	0.769316278	0.660098839	0.435796836	0.055357001	0.067074127	0.618580156	0.992775555	0.746833343	0.913920629	0.455517038	0.985626714	0.985112999	0.733382585	0.433058833	0.386412997
t2893392	205859_at	ILMN_1807825	LY86	LY86	9450	NM_004271	ENSG00000112799	byProbeSeq	0.567588017	0.010577441	0.028822236	0.10998073	0.318568392	0.094482242	0.347893575	0.469777194	0.571327095	0.23049709	0.904734726	0.491866762	0.302962918	0.909431107	0.70807163	0.700105621	0.985112999	0.753952435	0.789994631	0.618854229
t2893895	206176_at	ILMN_1747650	BMP6	BMP6	654	NM_001718	ENSG00000153162	byProbeSeq	0.390698267	0.506955422	0.758753166	0.299669912	0.658920867	0.395192575	0.600830252	0.210686567	0.948028155	0.256590372	0.853423252	0.992775555	0.917637376	0.913920629	0.841871808	0.915376138	0.985112999	0.542039078	0.976617931	0.642611284
t2897172	228153_at	ILMN_1752526	RNF144B	RNF144B	255488	NM_182757	ENSG00000137393	byProbeSeq	0.271950844	0.789498837	0.741491627	0.273671133	0.023614221	0.358628833	0.175574389	0.987526309	0.050558352	0.160092381	0.814338366	0.992775555	0.913497245	0.913920629	0.495024042	0.890280349	0.985112999	0.99358894	0.431397398	0.55251395
t2899176	NA	ILMN_1758623	HIST1H2BD	HIST1H2BD	3017	NM_138720	ENSG00000158373	bySymbolSymbol	0.498920629	0.841136889	0.364159968	0.352691005	0.669975575	0.679185408	0.10981923	0.840216878	0.000631622	0.628599536	0.883985862	0.992775555	0.709109663	0.913920629	0.849314207	0.985626714	0.985112999	0.937990245	0.149566433	0.854757828
t2899176	NA	ILMN_1651496	HIST1H2BD	HIST1H2BD	3017	NM_138720	ENSG00000158373	bySymbolSymbol	0.498920629	0.841136889	0.364159968	0.352691005	0.669975575	0.679185408	0.10981923	0.840216878	0.000631622	0.628599536	0.883985862	0.992775555	0.709109663	0.913920629	0.849314207	0.985626714	0.985112999	0.937990245	0.149566433	0.854757828
t2899437	203944_x_at	ILMN_2364852	BTN2A1	BTN2A1	11120	NM_007049	ENSG00000112763	byProbeSeq	0.961529097	0.674693473	0.231447303	0.255945627	0.104136143	0.822519623	0.340527738	0.185077935	0.605752563	0.426406274	0.999007514	0.992775555	0.610244597	0.913920629	0.564345955	0.986419146	0.985112999	0.502819733	0.817621505	0.753421284
t2901352	1566303_s_at	ILMN_1747598	PPP1R11		6992	NM_021959	ENSG00000204619	byProbeSeq	0.299121204	0.901818135	0.930087739	0.937065892	0.044439311	0.346305853	0.556601654	0.169389649	0.441310079	0.327569917	0.825504892	0.992775555	0.971298056	0.981028722	0.514616237	0.890280349	0.985112999	0.490825298	0.706928786	0.684674346
t2901417	36742_at	ILMN_1754476	TRIM15		89870	NM_033229	ENSG00000204610	byProbeSeq	0.451842424	0.457578171	0.454087847	0.587548327	0.980726365	0.947286189	0.728960158	0.330867076	0.933527063	0.792613354	0.86859632	0.992775555	0.778829459	0.928622201	0.994786958	0.994932096	0.985112999	0.64874399	0.96831335	0.934604846
t2901503	NA	ILMN_2413517	TRIM39		56658	NM_172016	ENSG00000204599	bySymbolSymbol	0.244225933	0.442426999	0.467425229	0.601366853	0.652173152	0.155294441	0.05776553	0.670735974	0.429324144	0.24701904	0.780971062	0.992775555	0.789739341	0.928622201	0.837331277	0.827938005	0.985112999	0.86533648	0.697616926	0.634005008
t2902326	NA	ILMN_1803945	HCP5	HCP5	10866	NM_006674	ENSG00000206337	bySymbolSymbol	0.359677469	0.975526692	0.312956782	0.006600244	0.055904542	0.320062489	0.140474316	0.349492367	0.022714066	0.289871225	0.843552959	0.996171147	0.662594285	0.660970355	0.514616237	0.885458924	0.985112999	0.668930284	0.370311087	0.669316302
t2902444	213095_x_at	ILMN_1792473	AIF1		199	NM_032955	ENSG00000204472	bySymbolSymbol	0.039187526	0.030940659	0.126450447	0.067678998	0.635925149	0.018434518	0.632967675	0.142681974	0.395847549	0.175365993	0.449597429	0.632978774	0.48394802	0.908340097	0.83411839	0.492200337	0.985112999	0.448731454	0.672149139	0.569870668
t2902444	215051_x_at	ILMN_1792473	AIF1		199	NM_032955	ENSG00000204472	bySymbolSymbol	0.039187526	0.030940659	0.126450447	0.067678998	0.635925149	0.018434518	0.632967675	0.142681974	0.395847549	0.175365993	0.449597429	0.632978774	0.48394802	0.908340097	0.83411839	0.492200337	0.985112999	0.448731454	0.672149139	0.569870668
t2902444	NA	ILMN_1703538	AIF1		199	NM_001623	ENSG00000204472	bySymbolSymbol	0.039187526	0.030940659	0.126450447	0.067678998	0.635925149	0.018434518	0.632967675	0.142681974	0.395847549	0.175365993	0.449597429	0.632978774	0.48394802	0.908340097	0.83411839	0.492200337	0.985112999	0.448731454	0.672149139	0.569870668
t2902593	207457_s_at	ILMN_1696295	LY6G6D	LY6G6F	58530	NM_021246	ENSG00000204424	byProbeSeq	0.797521071	0.666129207	0.067990365	0.297516855	0.372379929	0.236430024	0.653077268	0.16691052	0.13264857	0.805807712	0.983128379	0.992775555	0.418288553	0.913920629	0.737551164	0.840749446	0.985112999	0.485298053	0.483341784	0.934604846
t2902633	212913_at	ILMN_2134765	C6orf26		401251	NM_001039651	ENSG00000213709	byProbeSeq	0.755316435	0.028696921	0.009883555	0.163677	0.722073131	0.263851001	0.085770287	0.195534858	0.066285316	0.881507981	0.962730748	0.632978774	0.226975772	0.909431107	0.879245811	0.856045492	0.985112999	0.519590281	0.439159431	0.969626159
t2903075	209490_s_at	ILMN_1750664	PPT2		9374	NM_138717	ENSG00000168452	byProbeSeq	0.470998596	0.903034515	0.341291379	0.956866716	0.000528958	0.378970709	0.947294682	0.245123714	0.812980256	0.134145417	0.869750515	0.992775555	0.690484426	0.981564662	0.393715976	0.911211825	0.988990421	0.57050129	0.921091315	0.509593788
t2903285	202307_s_at	ILMN_1751079	TAP1		6890	NM_000593	ENSG00000168394	byProbeSeq	0.443815349	0.590347651	0.521942435	0.50160138	0.272916308	0.017367078	0.702517723	0.105826878	0.363498701	0.445811041	0.86859632	0.992775555	0.816827884	0.913920629	0.675320411	0.492200337	0.985112999	0.396675583	0.649706098	0.764889289
t2903782	201189_s_at	ILMN_1815500	ITPR3	ITPR3	3710	NM_002224	ENSG00000096433	byProbeSeq	0.373561028	0.534677141	0.248058101	0.815678872	0.195970019	0.130157367	0.827472856	0.988322567	0.000918892	0.723057171	0.847804039	0.992775555	0.625666596	0.970290373	0.606851939	0.792140532	0.988990421	0.99358894	0.149566433	0.897272549
t2904329	212747_at	ILMN_1813669	ANKS1A	ANKS1A	23294	NM_015245	ENSG00000064999	byProbeSeq	0.135594339	0.986833727	0.710890054	0.636812325	0.023520243	0.123405173	0.496683507	0.063385449	0.896005973	0.344167512	0.701146771	0.996171147	0.898662617	0.937008084	0.495024042	0.776081423	0.985112999	0.309293619	0.9526726	0.689960373
t2904810	NA	ILMN_2054121	C6orf126	C6orf126	389383	NM_207409	ENSG00000196748	bySymbolSymbol	0.259730398	0.6713389	0.835967574	0.797447881	0.581248229	0.533560183	0.699493751	0.041547676	0.926870296	0.878082345	0.803334546	0.992775555	0.934520097	0.968099032	0.80533629	0.960905286	0.985112999	0.269266997	0.96698262	0.969430313
t2905169	202284_s_at	ILMN_1784602	CDKN1A	CDKN1A	1026	NM_000389	ENSG00000124762	byProbeSeq	0.348877107	0.223017314	0.916986748	0.50768552	0.390679268	0.074875954	0.605349141	0.867777406	0.294381032	0.144473732	0.838802146	0.973951082	0.965748683	0.913920629	0.739360818	0.668308501	0.985112999	0.943343816	0.608100964	0.522919605
t2905946	233052_at	ILMN_1763775	DNAH8	DNAH8	1769	NM_001371	ENSG00000124721	byProbeSeq	0.972639658	0.667990824	0.691303524	0.087348324	0.05395317	0.163395199	0.275226884	0.439286562	0.758433095	0.323302088	0.999007514	0.992775555	0.893244115	0.909431107	0.514616237	0.827938005	0.985112999	0.736656567	0.892102189	0.684674346
t2907568	214383_x_at	ILMN_1730940	KLHDC3	KLHDC3	116138	NM_057161	ENSG00000124702	bySymbolSymbol	0.306956614	0.417150161	0.038908642	0.096879963	0.229118534	0.253071307	0.832896082	0.014169347	0.031591053	0.17826892	0.825504892	0.992775555	0.33536484	0.909431107	0.6346546	0.854304334	0.988990421	0.195623338	0.401160276	0.570057676
t2907754	213204_at	ILMN_1806010	CUL9	CUL9	23113	NM_015089	ENSG00000112659	byProbeSeq	0.032393913	0.655973544	0.672378336	0.599755402	0.553371313	0.952595806	0.839225232	0.863692327	0.863552002	0.081696529	0.433109163	0.992775555	0.887151164	0.928622201	0.796930371	0.994932096	0.988990421	0.943118695	0.936940127	0.423156
t2908008	47608_at	ILMN_1743763	TJAP1		93643	NM_080604	ENSG00000137221	byProbeSeq	0.440088115	0.528551459	0.443048726	0.753458444	0.522143194	0.46066125	0.386211214	0.651307841	0.963724389	0.022394606	0.86859632	0.992775555	0.775563647	0.958331414	0.786871859	0.934531425	0.985112999	0.856405003	0.982235302	0.245974762
t2908052	209317_at	ILMN_1746686	POLR1C	POLR1C	9533	NM_203290	ENSG00000171453	byProbeSeq	0.287837804	0.786159608	0.646267405	0.029079753	0.137165791	0.291362006	0.720237273	0.660789585	0.092683458	0.898416876	0.824568606	0.992775555	0.885409244	0.813893298	0.579495213	0.878743669	0.985112999	0.862485041	0.450935566	0.978311326
t2910236	219833_s_at	ILMN_1755051	EFHC1	EFHC1	114327	NM_018100	ENSG00000096093	bySymbolSymbol	0.992376909	0.36510677	0.043661512	0.357648959	0.056254388	0.681910973	0.517823976	0.17182848	0.034572675	0.441566226	0.999007514	0.992775555	0.346917482	0.913920629	0.514616237	0.985626714	0.985112999	0.491542666	0.401160276	0.761970987
t2911303	212557_at	ILMN_1706734	ZNF451	ZNF451	26036	NM_001031623	ENSG00000112200	byProbeSeq	0.621950742	0.332771113	0.239328161	0.264100478	0.363182101	0.723119814	0.589727397	0.970568439	0.230542359	0.128361559	0.923922752	0.991436949	0.616660421	0.913920629	0.732385594	0.985626714	0.985112999	0.982722248	0.557031829	0.505201692
t2912777	223497_at	ILMN_2225608	FAM135A	FAM135A	57579	NM_020819	ENSG00000082269	byProbeSeq	0.765081794	0.98157106	0.643078136	0.155807564	0.070629578	0.868415316	0.631837989	0.53080433	0.26125504	0.735271928	0.96941692	0.996171147	0.885409244	0.909431107	0.527376968	0.990102012	0.985112999	0.79421692	0.575371023	0.902733214
t2914820	NA	ILMN_1764166	BCKDHB	BCKDHB	594	NM_183050	ENSG00000083123	bySymbolSymbol	0.942063116	0.739198471	0.796977452	0.318515178	0.172471526	0.500619017	0.784957531	0.426051029	0.19605449	0.748874107	0.999007514	0.992775555	0.928590612	0.913920629	0.596438927	0.95820485	0.985112999	0.730004689	0.531763919	0.912841518
t2915268	NA	ILMN_1693620	PGM3	PGM3	5238	NM_015599	ENSG00000013375	bySymbolSymbol	0.947493572	0.714893893	0.480329069	0.241697593	0.211360375	0.81907258	0.813737657	0.361973533	0.123632125	0.081366185	0.999007514	0.992775555	0.802214541	0.913920629	0.621992922	0.986419146	0.988990421	0.680349072	0.472052935	0.423156
t2915357	213555_at	ILMN_1722156	RWDD2A	RWDD2A	112611	NM_033411	ENSG00000013392	bySymbolSymbol	0.551162058	0.681428714	0.2090086	0.246539983	0.920586432	0.692638244	0.499266314	0.767922281	0.290101325	0.573266407	0.899549162	0.992775555	0.582831936	0.913920629	0.969098427	0.985626714	0.985112999	0.914856634	0.605668609	0.82213375
t2923109	228060_at	ILMN_1749848	SLC35F1	SLC35F1	222553	NM_001029858	ENSG00000196376	byProbeSeq	0.395756216	0.184054336	0.320227836	0.061419469	0.123356198	0.4323887	0.493306979	0.096586595	0.007209054	0.250787196	0.854421547	0.9462765	0.664600161	0.908340097	0.566189537	0.920045129	0.985112999	0.37975587	0.266108112	0.637015988
t2924492	219743_at	ILMN_1682034	HEY2	HEY2	23493	NM_012259	ENSG00000135547	byProbeSeq	0.159661492	0.000497086	0.003653543	0.149858862	0.37045326	0.108451668	0.259754993	0.002629767	0.009680139	1.65E-06	0.726215701	0.189586063	0.156171418	0.909431107	0.737432164	0.731154753	0.985112999	0.096308354	0.319663749	0.002311652
t2929127	210190_at	ILMN_1720771	STX11	STX11	8676	NM_003764	ENSG00000135604	bySymbolSymbol	0.02057529	0.050287192	0.802782161	0.017636141	0.009069663	0.146632412	0.987793558	0.031829115	0.178134289	0.780213694	0.356498389	0.711563774	0.928590612	0.663451223	0.445601282	0.827495156	0.998955183	0.242526503	0.522404185	0.930754515
t2929699	204214_s_at	ILMN_2115434	RAB32	RAB32	10981	NM_006834	ENSG00000118508	bySymbolSymbol	0.870684083	0.212891336	0.668960716	0.25671722	0.478564356	0.784108263	0.081686492	0.24575836	0.833709928	0.542349754	0.990257244	0.973951082	0.887151164	0.913920629	0.763006833	0.985626714	0.985112999	0.57050129	0.92624359	0.811589726
t2929870	226794_at	ILMN_1684402	STXBP5	STXBP5	134957	NM_139244	ENSG00000164506	byProbeSeq	0.692928423	0.721940308	0.324445929	0.186838856	0.159982337	0.393627423	0.57515778	0.055862438	0.20746946	0.177715767	0.94254098	0.992775555	0.670213526	0.913920629	0.591865826	0.913086562	0.985112999	0.298284337	0.547874251	0.570057676
t2934131	NA	ILMN_1708672	ACAT2	ACAT2	39	NM_005891	ENSG00000120437	bySymbolSymbol	0.53065473	0.876125667	0.704689489	0.553869268	0.480679703	0.719085576	0.703031171	0.604258553	0.756269655	0.136211109	0.895010337	0.992775555	0.898662617	0.915221548	0.764942957	0.985626714	0.985112999	0.826777617	0.890531119	0.513969917
t2937144	223235_s_at	ILMN_1719641	SMOC2	SMOC2	64094	NM_022138	ENSG00000112562	byProbeSeq	0.724849146	0.394105953	0.489851466	0.463781082	0.205491669	0.071294384	0.375841788	0.13582879	0.011839407	0.00766955	0.951890062	0.992775555	0.80597654	0.913920629	0.616881715	0.668308501	0.985112999	0.445245725	0.358987735	0.183120975
t2938636	214106_s_at	ILMN_1711227	GMDS	GMDS	2762	NM_001500	ENSG00000112699	bySymbolSymbol	0.573527906	0.693451178	0.665741533	0.17020816	0.145707032	0.097317516	0.629592411	0.445716822	0.533157294	0.453585453	0.905876505	0.992775555	0.887151164	0.909431107	0.582142446	0.700105621	0.985112999	0.74126069	0.768080401	0.767159493
t2940826	221253_s_at	ILMN_1788108	TXNDC5	TXNDC5	81567	NM_030810	ENSG00000188428	byProbeSeq	0.126711414	0.659270515	0.308276951	0.227114777	0.428145578	0.184516209	0.600990418	0.962694258	0.029545613	0.15052364	0.688872404	0.992775555	0.656780756	0.913920629	0.741736892	0.827938005	0.985112999	0.978249461	0.388902725	0.533589022
t2941587	239417_x_at	ILMN_1722945	C6orf52	C6orf52	347744	XM_938497	ENSG00000137434	bySymbolSymbol	0.807417593	0.277604574	0.249199476	0.890174516	0.171458376	0.473847527	0.286807213	0.38012358	0.688246605	0.226417633	0.983128379	0.976122899	0.625666596	0.977958377	0.595370803	0.94705501	0.985112999	0.697030064	0.856776199	0.614148788
t2944491	227379_at	ILMN_1764082	MBOAT1	MBOAT1	154141	NM_001080480	ENSG00000172197	byProbeSeq	0.913396537	0.6831297	0.770635304	0.588771665	0.777467775	0.29696901	0.299136813	0.642236735	0.564560438	0.006001441	0.999007514	0.992775555	0.921487343	0.928622201	0.909814116	0.882607848	0.985112999	0.851148181	0.784979299	0.177438415
t2945598	NA	ILMN_1657497	KIAA0319	KIAA0319	9856	NM_014809	ENSG00000137261	bySymbolSymbol	0.349991456	0.340848408	0.776405681	0.479691292	0.873757471	0.961165292	0.453630121	0.733684401	0.172673403	0.980183231	0.838802146	0.99257596	0.921487343	0.913920629	0.947319261	0.994932096	0.985112999	0.894435506	0.51802021	0.992550315
t2946232	209398_at	ILMN_1757406	HIST1H1C	HIST1H1C	3006	NM_005319	ENSG00000187837	bySymbolSymbol	0.045240226	0.353314931	0.028403712	0.414651385	0.003321159	0.742663959	0.159528019	0.28188585	0.86599935	0.666462351	0.473655877	0.992775555	0.30143439	0.913920629	0.423182976	0.985626714	0.985112999	0.602823895	0.937759547	0.869659482
t2946383	NA	ILMN_1751120	HIST1H4H	HIST1H4H	8365	NM_003543	ENSG00000158406	bySymbolSymbol	0.964608804	0.555146091	0.070487044	0.098246798	0.131949714	0.496313455	0.172258293	0.095699147	0.428261101	0.008088382	0.999007514	0.992775555	0.419293972	0.909431107	0.570817184	0.956375049	0.985112999	0.379105336	0.69720743	0.183120975
t2946714	209806_at	ILMN_1796179	HIST1H2BK	HIST1H2BK	85236	NM_080593	ENSG00000197903	byProbeSeq	0.256396891	0.003570959	0.268939787	0.821416523	0.140805239	0.544039174	0.809911996	0.050018325	0.333397143	0.333549338	0.798829212	0.309913802	0.635499496	0.970290373	0.579495213	0.960905286	0.988990421	0.285963353	0.636792293	0.684674346
t2947645	236550_s_at	ILMN_1687827	ZNF311		282890	NM_001010877	ENSG00000197935	byProbeSeq	0.222094836	0.015038015	0.230903121	0.187737545	0.725351127	0.410688122	0.111187856	0.990010184	0.904397415	0.389418966	0.771073541	0.558816348	0.610244597	0.913920629	0.881005875	0.916087813	0.985112999	0.994696622	0.95739826	0.732090039
t2948564	203062_s_at	ILMN_1814122	MDC1		9656	NM_014641	ENSG00000137337	byProbeSeq	0.001973647	0.107140548	0.041779747	0.727876355	0.972624111	0.052486468	0.884904676	0.315809968	0.043867184	0.657571195	0.143616023	0.854106343	0.342047215	0.953919404	0.991367672	0.614634634	0.988990421	0.634609852	0.413798026	0.864426384
t2948630	201631_s_at	ILMN_1682717	IER3		8870	NM_003897	ENSG00000137331	byProbeSeq	0.209762092	0.987240682	0.052482109	0.247289588	0.398934404	0.323949472	0.743082504	0.559747923	0.165904545	0.408548206	0.76432625	0.996171147	0.372825129	0.913920629	0.739360818	0.885458924	0.985112999	0.805449792	0.511421337	0.745372434
t2949038	NA	ILMN_1686626	BAT1		7919	NM_080598	ENSG00000198563	bySymbolSymbol	0.362090284	0.944378229	0.749729945	0.132473041	0.004858154	0.273167424	0.645907139	0.100328798	0.15939585	0.026540028	0.844994375	0.996171147	0.914338155	0.909431107	0.423182976	0.862954259	0.985112999	0.388059905	0.50779391	0.260491146
t2949118	NA	ILMN_2376204	LTB		4050	NM_002341	ENSG00000204487	bySymbolSymbol	0.569687454	0.895128298	0.314073377	0.906408813	0.668493262	0.756647816	0.927946692	0.491864449	0.402942781	0.860819208	0.905135852	0.992775555	0.663218174	0.978482718	0.849314207	0.985626714	0.988990421	0.767634039	0.675324064	0.965490219
t2949801	215535_s_at	ILMN_1679520	AGPAT1		10554	NM_006411	ENSG00000204310	byProbeSeq	0.111412128	0.613973035	0.508649013	0.339950659	0.131838306	0.074022628	0.439896506	0.06905275	0.77590187	0.533321293	0.664946567	0.992775555	0.810869924	0.913920629	0.570817184	0.668308501	0.985112999	0.326016595	0.900800774	0.804959605
t2950167	225973_at	ILMN_1777565	TAP2	TAP2	6891	NM_000544	ENSG00000204267	byProbeSeq	0.061629639	0.116626295	0.356899077	0.509521379	0.74855011	0.828406185	0.576457189	0.99986862	0.683943133	0.763468475	0.531203693	0.861006302	0.700594951	0.913920629	0.894561186	0.986419146	0.985112999	0.99986862	0.855007262	0.921701657
t2950329	211990_at	ILMN_1772218	HLA-DPA1		3113	NM_033554	ENSG00000168384	bySymbolSymbol	0.179440907	0.623458513	0.004802211	0.006067436	0.388202283	0.000106865	0.421713816	0.214690169	0.001331905	0.633026734	0.749564538	0.992775555	0.173492649	0.660970355	0.739360818	0.036291372	0.985112999	0.543524891	0.175448537	0.854757828
t2951221	217925_s_at	ILMN_1704253	C6orf106	C6orf106	64771	NM_024294	ENSG00000196821	byProbeSeq	0.855101294	0.826437736	0.167877172	0.277113557	0.126612258	0.27454531	0.592972093	0.21930247	0.169500987	0.326596176	0.990257244	0.992775555	0.549239767	0.913920629	0.566189537	0.863292476	0.985112999	0.550037806	0.514485879	0.684674346
t2952244	225723_at	ILMN_1651987	C6orf129	C6orf129	154467	NM_138493	ENSG00000198937	bySymbolSymbol	0.541202893	0.662383035	0.006249911	0.069543117	0.306801519	0.760571251	0.083050098	0.061164723	0.003631803	0.072764599	0.895010337	0.992775555	0.187628958	0.908340097	0.700377772	0.985626714	0.985112999	0.309293619	0.220242885	0.402731993
t2953139	NA	ILMN_1798624	MOCS1	MOCS1	4337	NM_005943	ENSG00000124615	bySymbolSymbol	0.31667257	0.038545667	0.111399674	0.411008277	0.386896686	0.653307678	0.669802002	0.226560006	0.313357303	0.791708392	0.82716479	0.696282361	0.481314621	0.913920629	0.739360818	0.985626714	0.985112999	0.555121054	0.624130745	0.934604846
t2953974	215841_at	ILMN_2211728	GUCA1B	GUCA1B	2979	NM_002098	ENSG00000112599	byProbeSeq	0.707399948	0.453460073	0.087981843	0.131829083	0.517958469	0.169000127	0.466123909	0.908597919	0.371085054	0.316390837	0.946599387	0.992775555	0.439391676	0.909431107	0.786871859	0.827938005	0.985112999	0.961245649	0.650260497	0.684674346
t2954324	218061_at	ILMN_1727073	MEA1	MEA1	4201	NM_014623	ENSG00000124733	byProbeSeq	0.531897679	0.806482645	0.010025432	0.502117276	0.154509303	0.648280559	0.555752508	0.047059988	0.16672211	0.496036263	0.895010337	0.992775555	0.226975772	0.913920629	0.590126856	0.985626714	0.985112999	0.279400713	0.511421337	0.784531963
t2954596	220262_s_at	ILMN_1676728	DLK2	DLK2	65989	NM_206539	ENSG00000171462	byProbeSeq	0.530707951	0.265679825	0.041676801	0.326108232	0.0734131	0.598643779	0.50296176	0.058581235	0.955567469	0.440809774	0.895010337	0.973951082	0.342047215	0.913920629	0.537307949	0.976620141	0.985112999	0.305125576	0.979977967	0.761439467
t2954678	223056_s_at	ILMN_1759495	XPO5	XPO5	57510	NM_020750	ENSG00000124571	byProbeSeq	0.397649925	0.922100191	0.459552305	0.278113211	0.120186308	0.635821521	0.305673251	0.788887758	0.218087239	0.288165214	0.855318957	0.992775555	0.784194595	0.913920629	0.566189537	0.985014518	0.985112999	0.922569362	0.555319033	0.669316302
t2955025	225201_s_at	ILMN_2072603	MRPL14	MRPL14	64928	NM_032111	ENSG00000180992	bySymbolSymbol	0.829589853	0.955767042	0.430998518	0.227760548	0.498871593	0.365448156	0.771682003	0.199357162	0.486153184	0.078780088	0.98672306	0.996171147	0.767123148	0.913920629	0.780328409	0.896721054	0.985112999	0.526091086	0.729510409	0.419862208
t2955827	206214_at	ILMN_1701195	PLA2G7	PLA2G7	7941	NM_005084	ENSG00000146070	bySymbolSymbol	0.000908088	0.149899153	0.240757165	0.337062258	0.333689739	0.22795778	0.069825288	0.835870577	0.329142572	0.26320195	0.102802426	0.909031291	0.618015095	0.913920629	0.720041316	0.83489207	0.985112999	0.936596082	0.63474832	0.649588533
t2956052	218856_at	ILMN_1699695	TNFRSF21	TNFRSF21	27242	NM_014452	ENSG00000146072	byProbeSeq	0.870133582	0.886181034	0.635765074	0.742471811	0.121122271	0.063634	0.965064058	0.305633577	0.468133275	0.001270503	0.990257244	0.992775555	0.883411699	0.956051318	0.566189537	0.661839773	0.99038345	0.622106955	0.721971209	0.100358663
t2957314	NA	ILMN_2113470	GSTA1	GSTA1	2938	NM_145740	ENSG00000187919	bySymbolSymbol	0.704726574	0.739464645	0.432502376	0.775224051	0.208193929	0.651845611	0.758436392	0.292260327	0.544793482	0.79307481	0.946599387	0.992775555	0.767214038	0.966043512	0.619421627	0.985626714	0.985112999	0.6095341	0.77346098	0.934604846
t2957596	208788_at	ILMN_2174369	ELOVL5	ELOVL5	60481	NM_021814	ENSG00000012660	byProbeSeq	0.457329695	0.626898182	0.62435901	0.453847468	0.775512539	0.606448308	0.427771373	0.160015828	0.041023937	0.001300289	0.86859632	0.992775555	0.876891314	0.913920629	0.909406279	0.976620141	0.985112999	0.474758848	0.407490206	0.100358663
t2958325	NA	ILMN_1675992	DST	DST	667	NM_001723	ENSG00000151914	bySymbolSymbol	0.92895807	0.342549772	0.075032159	0.22703908	0.549502349	0.189752785	0.619418654	0.213413558	0.334740837	0.18532526	0.999007514	0.99257596	0.419293972	0.913920629	0.796647613	0.827938005	0.985112999	0.543524891	0.637923615	0.57214962
t2958325	NA	ILMN_1703913	DST	DST	667	NM_001723	ENSG00000151914	bySymbolSymbol	0.92895807	0.342549772	0.075032159	0.22703908	0.549502349	0.189752785	0.619418654	0.213413558	0.334740837	0.18532526	0.999007514	0.99257596	0.419293972	0.913920629	0.796647613	0.827938005	0.985112999	0.543524891	0.637923615	0.57214962
t2961347	231945_at	ILMN_1657039	FILIP1	FILIP1	27145	NM_015687	ENSG00000118407	byProbeSeq	0.576177967	0.024251327	0.395892303	0.884137224	0.349893579	0.518988439	0.43270341	0.234932486	0.52509561	0.37996763	0.907560472	0.632978774	0.732297989	0.976905722	0.728286799	0.958987337	0.985112999	0.565837391	0.762061834	0.727664332
t2962113	219532_at	ILMN_1737965	ELOVL4	ELOVL4	6785	NM_022726	ENSG00000118402	byProbeSeq	0.982167296	0.833919837	0.35496011	0.064872706	0.248758222	0.138502175	0.921477716	0.125218981	0.210727096	0.207411161	0.999007514	0.992775555	0.699686592	0.908340097	0.651886573	0.813462416	0.988990421	0.430145613	0.550484014	0.598952639
t2962820	204058_at	ILMN_1736042	ME1	ME1	4199	NM_002395	ENSG00000065833	byProbeSeq	0.928737757	0.855975678	0.993470644	0.44544251	0.210413596	0.41392375	0.709438411	0.992804489	0.305110011	0.172627423	0.999007514	0.992775555	0.99699359	0.913920629	0.62110345	0.916087813	0.985112999	0.995669106	0.620343141	0.568762648
t2964771	206854_s_at	ILMN_1810176	MAP3K7	MAP3K7	6885	NM_145331	ENSG00000135341	byProbeSeq	0.931242518	0.715682474	0.969626113	0.168312142	0.05357016	0.944067393	0.507387739	0.316921694	0.116329802	0.038744314	0.999007514	0.992775555	0.988955339	0.909431107	0.514616237	0.994932096	0.985112999	0.634917362	0.469187657	0.313275455
t2971267	207569_at	ILMN_1811234	ROS1	ROS1	6098	NM_002944	ENSG00000047936	byProbeSeq	0.778866401	3.36E-05	0.00367895	0.428719583	0.001335674	0.583492783	0.46837022	0.006298568	0.977193586	0.583269295	0.975668615	0.057135633	0.156171418	0.913920629	0.423182976	0.974496365	0.985112999	0.140723273	0.988840709	0.827028587
t2976041	219115_s_at	ILMN_1695107	IL20RA	IL20RA	53832	NM_014432	ENSG00000016402	bySymbolSymbol	0.894267818	0.28195405	0.922440346	0.380950418	0.231911327	0.629746941	0.800291847	0.134811262	0.686128238	0.170361594	0.997023476	0.976122899	0.967810351	0.913920629	0.636225198	0.979603364	0.988990421	0.444690859	0.855924904	0.567203894
t2977690	221263_s_at	ILMN_1689389	SF3B5	SF3B5	83443	NM_031287	ENSG00000169976	byProbeSeq	0.177562654	0.100115282	0.162322673	0.687231488	0.983094493	0.761591993	0.786416221	0.632440169	0.139783254	0.95271426	0.749564538	0.849978748	0.54256673	0.949486628	0.995829908	0.985626714	0.985486895	0.845011233	0.487725177	0.992292838
t2980516	227481_at	ILMN_1748844	CNKSR3	MAGI1	154043	NM_173515	ENSG00000153721	bySymbolSymbol	0.967071549	0.213822217	0.14448012	0.987833781	0.477106232	0.371668342	0.428065044	0.06024793	0.367358152	0.467515648	0.999007514	0.973951082	0.51539337	0.996272778	0.762830869	0.905441671	0.985112999	0.309293619	0.650260497	0.767159493
t2980812	219169_s_at	ILMN_1733562	TFB1M	TFB1M	51106	NM_016020	ENSG00000029639	byProbeSeq	0.826023746	0.194761013	0.93358525	0.512887146	0.494884138	0.991089748	0.842191895	0.889716817	0.200221457	0.322209333	0.98672306	0.972032987	0.972532364	0.913920629	0.778696615	0.99675095	0.988990421	0.949167641	0.537565071	0.684674346
t2982319	215223_s_at	ILMN_2336781	SOD2	SOD2	6648	NM_001024465	ENSG00000112096	byProbeSeq	0.330606616	0.180732117	0.804053711	0.353523134	0.947930145	0.852833399	0.687496747	0.424759168	0.989531393	0.555899067	0.837298179	0.941359308	0.928590612	0.913920629	0.980749008	0.990102012	0.985112999	0.728526331	0.996574321	0.815957776
t2983138	223740_at	ILMN_1655572	C6orf59		79992	XR_017956	NA	byProbeSeq	0.376564751	0.329981886	0.113475371	0.900416403	0.759654866	0.388047393	0.384545875	0.716117196	0.775815015	0.011430618	0.847804039	0.991436949	0.483183725	0.978031712	0.901276687	0.911211825	0.985112999	0.887258989	0.900800774	0.208700959
t2984655	212912_at	ILMN_1702501	RPS6KA2	RPS6KA2	6196	NM_001006932	ENSG00000071242	byProbeSeq	0.041866297	0.20617426	0.749146662	0.588920503	0.559230659	0.067682191	0.926102849	0.491442698	0.061138919	0.167910329	0.46185244	0.973951082	0.914338155	0.928622201	0.797783914	0.661839773	0.988990421	0.767634039	0.439159431	0.561243581
t2985497	1569648_at	ILMN_1691790	DACT2	DACT2	168002	NM_214462	ENSG00000164488	byProbeSeq	0.11572038	0.313225355	0.449646418	0.291831424	0.074763265	0.888958855	0.836885137	0.151571668	0.35205587	0.003495808	0.664946567	0.98977027	0.778641971	0.913920629	0.538812285	0.990102012	0.988990421	0.461246464	0.645192421	0.155219139
t2985781	NA	ILMN_1678842	THBS2	THBS2	7058	NM_003247	ENSG00000186340	bySymbolSymbol	0.847506974	0.355560321	0.005996304	0.881819576	0.283195856	0.95129862	0.686962713	0.203230357	0.888900845	0.606433984	0.9881353	0.992775555	0.185122266	0.976731664	0.680501428	0.994932096	0.985112999	0.533361896	0.948142328	0.843196015
t2986350	224215_s_at	ILMN_1743373	DLL1	DLL1	28514	NM_005618	ENSG00000198719	byProbeSeq	0.513320975	0.176523002	0.986593394	0.914728428	0.397881901	0.88276836	0.255380583	0.10879534	0.480464595	0.410841406	0.890540656	0.93886251	0.993854074	0.978839488	0.739360818	0.990102012	0.985112999	0.401621276	0.726747345	0.746502299
t2987544	228762_at	ILMN_1663080	LFNG	LFNG	3955	NM_001040167	ENSG00000106003	bySymbolSymbol	0.348412588	0.363698417	0.84861038	0.045989256	0.132114931	0.198254469	0.006767746	0.062844331	0.007153436	0.542457904	0.838802146	0.992775555	0.938723404	0.908340097	0.570817184	0.827938005	0.985112999	0.309293619	0.266108112	0.811589726
t2987632	224674_at	ILMN_1692731	TTYH3	TTYH3	80727	NM_025250	ENSG00000136295	byProbeSeq	0.536602206	0.034606025	0.018932242	0.20405824	0.107369312	0.001529905	0.506454754	4.86E-05	0.26539986	0.153752176	0.895010337	0.647197893	0.280316573	0.913920629	0.564345955	0.258348822	0.985112999	0.021530831	0.579985795	0.537183527
t2991663	213943_at	ILMN_1672908	TWIST1	TWIST1	7291	NM_000474	ENSG00000122691	byProbeSeq	0.254408235	0.767246079	0.438185639	0.110590664	0.107212569	0.321357354	0.597406072	0.08588872	0.479941394	0.290155209	0.797020634	0.992775555	0.771025093	0.909431107	0.564345955	0.885458924	0.985112999	0.363190194	0.726747345	0.669316302
t2993029	223883_s_at	ILMN_2389794	STK31	STK31	56164	NM_031414	ENSG00000196335	byProbeSeq	0.84996971	0.216708238	0.769049127	0.874443661	0.222652165	0.882826425	0.433356062	0.223915573	0.383785395	0.106050875	0.989203953	0.973951082	0.921487343	0.974549416	0.630105627	0.990102012	0.985112999	0.552404096	0.662263822	0.466513951
t2994835	213385_at	ILMN_2403237	CHN2	CHN2	1124	NM_004067	ENSG00000106069	byProbeSeq	0.599935081	0.198049316	0.693444074	0.159193848	0.04230953	0.99050717	0.225136116	0.091119526	0.128532107	0.009028995	0.916087921	0.972032987	0.893374839	0.909431107	0.514616237	0.99675095	0.985112999	0.376452404	0.475484786	0.184996092
t2995320	213546_at	ILMN_2216838	DKFZP586I1420	PSMC5	222161	NR_002186	ENSG00000087191	byProbeSeq	0.133135759	0.338664651	0.629942192	0.974075032	0.089758874	0.664537019	0.69599043	0.006978378	0.087379562	0.05970308	0.701146771	0.99257596	0.880452502	0.991000242	0.557740939	0.985626714	0.985112999	0.142762478	0.448249233	0.368639379
t2997875	220384_at	ILMN_1691334	TXNDC3	TXNDC3	51314	NM_016616	ENSG00000086288	byProbeSeq	0.446008185	0.720589021	0.005391581	0.011459393	0.423984008	0.10225752	0.002588371	0.042304083	0.224503668	0.072679311	0.86859632	0.992775555	0.173643131	0.663451223	0.741736892	0.711611758	0.985112999	0.271699793	0.557031829	0.402731993
t2999640	218837_s_at	ILMN_1707084	UBE2D4	UBE2D4	51619	NM_015983	ENSG00000078967	byProbeSeq	0.712346013	0.184266293	0.083198067	0.067154834	0.903330762	0.223098919	0.127398404	0.887333535	0.281861966	0.318060404	0.948677279	0.9462765	0.432019322	0.908340097	0.962426502	0.83489207	0.985112999	0.949167641	0.597505142	0.684674346
t2999710	222429_at	ILMN_1698307	DBNL	DBNL	28988	NM_001014436	ENSG00000136279	byProbeSeq	0.069319924	0.440660763	0.780553044	0.538159399	0.649247561	0.255577029	0.210681171	0.009977245	0.772511487	0.468095721	0.546427388	0.992775555	0.922965925	0.915221548	0.837331277	0.854633645	0.985112999	0.169413615	0.900291356	0.767159493
t3000010	221924_at	ILMN_1760718	ZMIZ2	ZMIZ2	83637	NM_031449	ENSG00000122515	byProbeSeq	0.034380342	0.906052333	0.266836305	0.582190074	0.972871009	0.511995466	0.939903359	0.517147675	0.628116682	0.274895883	0.438930986	0.992775555	0.634577095	0.928224175	0.991367672	0.958465811	0.988990421	0.784895556	0.829380883	0.661433565
t3002640	201984_s_at	ILMN_1798975	EGFR	EGFR	1956	NM_005228	ENSG00000146648	byProbeSeq	0.261916807	0.020193558	0.574158616	0.819659426	0.400357474	0.577454295	0.430312926	0.083178983	0.664037994	0.20477232	0.80422195	0.600236206	0.845551891	0.970290373	0.739360818	0.97177145	0.985112999	0.35486913	0.845229771	0.595382532
t3004768	NA	ILMN_1775073	ZNF273	ZNF273	10793	NM_021148	ENSG00000198039	bySymbolSymbol	0.444287218	0.98365295	0.059875952	0.12994028	0.088984181	0.695510034	0.718776249	0.415742736	0.660644563	0.732496993	0.86859632	0.996171147	0.397191798	0.909431107	0.557740939	0.985626714	0.985112999	0.721073713	0.84449264	0.901796424
t3005266	NA	ILMN_1802894	VKORC1L1	VKORC1L1	154807	NM_173517	ENSG00000196715	bySymbolSymbol	0.875353589	0.489584083	0.349557345	0.087547192	0.064888877	0.776691882	0.940143824	0.05240736	0.074553605	0.175250698	0.991246593	0.992775555	0.693636048	0.909431107	0.516232421	0.985626714	0.988990421	0.291762941	0.441536196	0.569870668
t3006572	212599_at	ILMN_1749081	AUTS2	AUTS2	26053	NM_015570	ENSG00000158321	byProbeSeq	0.911279464	0.307503403	0.209935245	0.867713779	0.912475465	0.546361991	0.192439913	0.68446053	0.78231053	0.152703647	0.999007514	0.988925709	0.582831936	0.97427887	0.965364851	0.960905286	0.985112999	0.869850979	0.902129832	0.53462019
t3007829	207639_at	ILMN_1704398	FZD9	FZD9	8326	NM_003508	ENSG00000188763	byProbeSeq	0.841271367	0.678113765	0.383362927	0.424505362	0.50771677	0.874674565	0.810506987	0.559413225	0.256745027	0.544876278	0.987200264	0.992775555	0.726328791	0.913920629	0.783195651	0.990102012	0.988990421	0.805449792	0.571265022	0.813338149
t3009838	227091_at	ILMN_1790555	CCDC146	CCDC146	57639	NM_020879	ENSG00000135205	byProbeSeq	0.213997582	0.781469124	0.122814982	0.935779866	0.041865915	0.628469826	0.264627097	0.662929905	0.139886405	0.023056612	0.766072598	0.992775555	0.483530658	0.981028722	0.514616237	0.979603364	0.985112999	0.862485041	0.487725177	0.249086907
t3011250	203301_s_at	ILMN_2119486	DMTF1	DMTF1	9988	NM_021145	ENSG00000135164	byProbeSeq	0.291903428	0.531046251	0.200397014	0.396154887	0.104190727	0.903699623	0.783504785	0.799061109	0.460313468	0.324759062	0.825504892	0.992775555	0.582831936	0.913920629	0.564345955	0.990627476	0.985112999	0.926779893	0.716445703	0.684674346
t3011317	204573_at	ILMN_1693090	CROT	CROT	54677	NM_021151	ENSG00000005469	byProbeSeq	0.55252079	0.112276389	0.940726053	0.129978367	0.518277249	0.366167605	0.893666128	0.387638884	0.565478279	0.409120794	0.899549162	0.861006302	0.975780597	0.909431107	0.786871859	0.897189889	0.988990421	0.704968246	0.78510394	0.745372434
t3011861	NA	ILMN_1809101	STEAP2	STEAP2	261729	NM_152999	ENSG00000157214	bySymbolSymbol	0.403860086	0.306509422	0.727301335	0.995931959	0.457271061	0.59377781	0.707201643	0.734300999	0.11294242	0.958782882	0.85537652	0.988925709	0.902882196	0.997106407	0.756543542	0.976444447	0.985112999	0.894435506	0.466136241	0.992292838
t3011911	219455_at	ILMN_1790315	C7orf63	C7orf63	79846	NM_001039706	ENSG00000105792	bySymbolSymbol	0.324070183	0.042029903	0.002126497	0.801836705	0.943588601	0.799917335	0.645064521	0.337880448	0.068109231	0.087876012	0.835764473	0.702704129	0.149537986	0.968099032	0.980749008	0.985626714	0.985112999	0.656431352	0.439159431	0.436134078
t3012064	204604_at	ILMN_2171295	PFTK1	PFTK1	5218	NM_012395	ENSG00000058091	byProbeSeq	0.925573715	0.930255663	0.871024462	0.313704114	0.520056016	0.384237278	0.908380269	0.220147307	0.184765944	0.211663051	0.999007514	0.994742257	0.948715496	0.913920629	0.786871859	0.911211825	0.988990421	0.550530378	0.524659801	0.606934074
t3013054	202403_s_at	ILMN_2104356	COL1A2	COL1A2	1278	NM_000089	ENSG00000164692	byProbeSeq	0.63124651	0.73535338	0.7094119	0.85259636	0.154227061	0.977114058	0.668768317	0.09578103	0.005993162	0.027263318	0.923922752	0.992775555	0.898662617	0.970290373	0.590126856	0.994932096	0.985112999	0.379105336	0.250271816	0.266052375
t3014742	205690_s_at	ILMN_1710697	BUD31	BUD31	8896	NM_003910	ENSG00000106245	byProbeSeq	0.656829752	0.327661293	0.641117806	0.784702151	0.197085749	0.388537737	0.957003559	0.180032893	0.347000665	0.777095217	0.927323538	0.991436949	0.885125559	0.966543033	0.606851939	0.911211825	0.988990421	0.49638543	0.644467153	0.930754515
t3014808	235231_at	ILMN_1789364	ZNF789	ZNF789	285989	NM_213603	ENSG00000198556	bySymbolSymbol	0.361519649	0.316390132	0.046278421	0.496474134	0.943289842	0.152594653	0.951142354	0.421911801	0.257509194	0.981444039	0.844994375	0.99139542	0.350965503	0.913920629	0.980749008	0.827938005	0.988990421	0.725846253	0.571569426	0.992550315
t3015395	225321_s_at	ILMN_1768754	PILRB	PILRB	29990	NM_013440	ENSG00000121716	bySymbolSymbol	0.265189616	0.033501417	0.202627842	0.227332741	0.561946959	0.491618825	0.452979177	0.948732262	0.724313454	0.063669219	0.805439139	0.646425074	0.582831936	0.913920629	0.797924293	0.956375049	0.985112999	0.969513253	0.871625454	0.381658611
t3017030	205381_at	ILMN_1652826	LRRC17	LRRC17	10234	NM_005824	ENSG00000128606	byProbeSeq	0.435135537	0.851544763	0.212043747	0.417406651	0.347116673	0.954154644	0.316900926	0.254190185	0.925914488	0.185259159	0.86859632	0.992775555	0.582831936	0.913920629	0.728286799	0.994932096	0.985112999	0.577025313	0.96698262	0.57214962
t3018535	NA	ILMN_2342084	BCAP29	BCAP29	55973	NM_018844	ENSG00000075790	bySymbolSymbol	0.634574197	0.346858899	0.514223253	0.197686745	0.534285849	0.810082788	0.754384811	0.695639407	0.582031856	0.13137478	0.923922752	0.992775555	0.81282774	0.913920629	0.790259034	0.986419146	0.985112999	0.876417014	0.79803238	0.507653028
t3018535	205084_at	ILMN_1697642	BCAP29	BCAP29	55973	NM_001008405	ENSG00000075790	bySymbolSymbol	0.634574197	0.346858899	0.514223253	0.197686745	0.534285849	0.810082788	0.754384811	0.695639407	0.582031856	0.13137478	0.923922752	0.992775555	0.81282774	0.913920629	0.790259034	0.986419146	0.985112999	0.876417014	0.79803238	0.507653028
t3021377	204469_at	ILMN_1676616	PTPRZ1	PTPRZ1	5803	NM_002851	ENSG00000106278	bySymbolSymbol	0.216591655	0.969619888	0.80489297	0.018685359	0.40798911	0.965130201	0.276881062	0.969982072	0.096312942	0.34350861	0.767792549	0.996171147	0.928590612	0.663451223	0.739360818	0.994932096	0.985112999	0.982714533	0.455676463	0.689798285
t3022465	201622_at	ILMN_1775111	SND1	SND1	27044	NM_014390	ENSG00000197157	byProbeSeq	0.864073431	0.101640619	0.067218113	0.871510412	0.45017973	0.999329615	0.469254469	0.880956208	0.705560572	0.286333948	0.990257244	0.854106343	0.418288553	0.974549416	0.756088212	0.999329615	0.985112999	0.94674914	0.865220808	0.669316302
t3022814	218507_at	ILMN_1659990	C7orf68		29923	NM_013332	ENSG00000135245	byProbeSeq	0.723235126	0.681275095	0.813099903	0.984154165	0.662788364	0.424563515	0.934144332	0.410747848	0.86309609	0.727455675	0.95088696	0.992775555	0.928590612	0.995310186	0.844905888	0.916087813	0.988990421	0.718279965	0.936940127	0.898995441
t3023060	200757_s_at	ILMN_1727194	CALU	CALU	813	NM_001219	ENSG00000128595	byProbeSeq	0.735083242	0.803249743	0.682664573	0.186141277	0.078422529	0.671668101	0.646412038	0.091965934	0.056108918	0.506172227	0.953840666	0.992775555	0.889440763	0.913920629	0.538812285	0.985626714	0.985112999	0.376452404	0.433058833	0.791418455
t3023384	212814_at	ILMN_1712786	AHCYL2	AHCYL2	23382	NM_015328	ENSG00000158467	byProbeSeq	0.824286341	0.140671548	0.515069444	0.34577129	0.025152668	0.077274165	0.693822975	0.175681012	0.126069911	0.650902767	0.98672306	0.891030106	0.81282774	0.913920629	0.49908077	0.671984622	0.985112999	0.492610628	0.472052935	0.862116145
t3025545	NA	ILMN_1717990	CALD1	CALD1	800	NM_033138	ENSG00000122786	bySymbolSymbol	0.509390729	0.265866908	0.123203048	0.957863749	0.648635873	0.512746206	0.925091394	0.15820736	0.348962448	0.443482024	0.890503331	0.973951082	0.483530658	0.981564662	0.837331277	0.958465811	0.988990421	0.472119679	0.644764131	0.763724621
t3027204	208130_s_at	ILMN_2282641	TBXAS1	TBXAS1	6916	NM_001061	ENSG00000059377	byProbeSeq	0.92519209	0.01187223	0.059137966	0.040243687	0.474057635	0.23068436	0.743511094	0.078702547	0.39735174	0.269822277	0.999007514	0.505178875	0.397191798	0.908340097	0.760960121	0.83489207	0.985112999	0.341782418	0.674029225	0.657192742
t3027503	221894_at	ILMN_1663132	ADCK2	ADCK2	90956	NM_052853	ENSG00000133597	bySymbolSymbol	0.113483614	0.889313644	0.254064208	0.832513696	0.850028992	0.66413436	0.364938728	0.299153178	0.460753067	0.020953563	0.664946567	0.992775555	0.6269587	0.970290373	0.94026758	0.985626714	0.985112999	0.616458854	0.716445703	0.240151318
t3027538	218201_at	ILMN_2117330	NDUFB2	NDUFB2	4708	NM_004546	ENSG00000090266	bySymbolSymbol	0.346533678	0.04160849	0.827663454	0.088753379	0.176035809	0.430181955	0.761461237	0.993909973	0.219118817	0.237861461	0.838802146	0.702704129	0.933904699	0.909431107	0.596438927	0.918803723	0.985112999	0.995669106	0.555319033	0.627171173
t3031880	225789_at	ILMN_1795918	CENTG3	AGAP3	116988	NM_031946	ENSG00000133612	byProbeSeq	0.698176936	0.061400865	0.844549298	0.07537158	0.869899558	0.526960519	0.580013392	0.372496215	0.628293158	0.38660641	0.94387296	0.744836527	0.936711361	0.909431107	0.944430595	0.960905286	0.985112999	0.688246543	0.829380883	0.730576041
t3033209	201626_at	ILMN_1793474	INSIG1	INSIG1	3638	NM_198336	ENSG00000186480	byProbeSeq	0.223115487	0.427968351	0.225338052	0.900848997	0.989002862	0.841308016	0.946353303	0.807145275	0.688972941	0.102166382	0.77158879	0.992775555	0.601610082	0.978031712	0.995829908	0.990102012	0.988990421	0.927963254	0.857052054	0.464353077
t3033397	225839_at	ILMN_1747968	RBM33	RBM33	155435	NM_001008408	ENSG00000184863	byProbeSeq	0.272115173	0.147789447	0.010507607	0.956400174	0.1255905	0.503383713	0.801656861	0.933542737	0.852449244	0.938938826	0.814338366	0.905943977	0.229480227	0.981564662	0.566189537	0.958350189	0.988990421	0.96836077	0.932699543	0.992292838
t3034449	219251_s_at	ILMN_1793290	WDR60	WDR60	55112	NM_018051	ENSG00000126870	byProbeSeq	0.218460975	0.426868209	0.055109774	0.649220343	0.131408796	0.996638498	0.570025493	0.586313923	0.661767244	0.124514984	0.771073541	0.992775555	0.38482449	0.938195537	0.570817184	0.997961784	0.985112999	0.817717523	0.84449264	0.501432334
t3035223	219332_at	ILMN_1712291	MICALL2	MICALL2	79778	NM_182924	ENSG00000164877	bySymbolSymbol	0.153170254	0.563596576	0.056865862	0.792929591	0.851417458	0.230279767	0.019744226	0.135603137	0.004369173	0.031118894	0.716564281	0.992775555	0.392513148	0.966543033	0.94026758	0.83489207	0.985112999	0.445245725	0.224813817	0.272945229
t3035464	204857_at	ILMN_2358069	MAD1L1	MAD1L1	8379	NM_001013836	ENSG00000002822	byProbeSeq	0.353694724	0.956556905	0.382397166	0.085868317	0.445349616	0.168908558	0.75537572	0.403351717	0.089321842	0.590742716	0.838802146	0.996171147	0.726328791	0.909431107	0.751054107	0.827938005	0.985112999	0.713014138	0.449478351	0.830982019
t3035892	224681_at	ILMN_2216157	GNA12	GNA12	2768	NM_007353	ENSG00000146535	byProbeSeq	0.555604216	0.140674447	0.71090058	0.969938147	0.183273719	0.164421097	0.678442716	0.054472234	0.154463968	0.357147747	0.900236302	0.891030106	0.898662617	0.988310347	0.596438927	0.827938005	0.985112999	0.295176544	0.502451759	0.700708226
t3038065	207949_s_at	ILMN_1814787	ICA1	ICA1	3382	NM_004968	ENSG00000003147	bySymbolSymbol	0.116907262	0.459077523	0.666184523	0.571765608	0.677767747	0.983339347	0.753441065	0.369393049	0.412634627	0.815446414	0.664946567	0.992775555	0.887151164	0.927161417	0.856924524	0.994932096	0.985112999	0.688246543	0.682898242	0.941840372
t3039731	212798_s_at	ILMN_1784292	ANKMY2	ANKMY2	57037	NM_020319	ENSG00000106524	byProbeSeq	0.476881828	0.614712017	0.586935837	0.056939731	0.176515448	0.564548014	0.831083147	0.431080879	0.2003997	0.347272798	0.875400371	0.992775555	0.853404334	0.908340097	0.596438927	0.960905286	0.988990421	0.730700323	0.537565071	0.692903976
t3041816	203695_s_at	ILMN_1670145	DFNA5	DFNA5	1687	NM_004403	ENSG00000105928	bySymbolSymbol	0.427043463	0.001582297	0.003026995	0.883444971	0.962574946	0.007967417	0.252299351	0.165565789	0.514117184	0.995813837	0.86859632	0.270769193	0.149537986	0.976905722	0.984054499	0.360694756	0.985112999	0.483042458	0.753860948	0.996988146
t3042919	209905_at	ILMN_1739582	HOXA9	HOXA9	3205	NM_152739	ENSG00000078399	byProbeSeq	0.308428039	0.457118365	0.31998876	0.28039646	0.180197954	0.321188466	0.797778656	0.035550242	0.952931708	0.516275137	0.825504892	0.992775555	0.664600161	0.913920629	0.596438927	0.885458924	0.988990421	0.253631558	0.979466126	0.793892851
t3043606	205151_s_at	ILMN_1778755	TRIL		9865	NM_014817	NA	byProbeSeq	0.80769381	0.018811977	0.778542556	0.96665611	0.89947568	0.707864918	0.309817296	0.033283428	0.529877001	0.575613369	0.983128379	0.600236206	0.921859893	0.986283415	0.962426502	0.985626714	0.985112999	0.245718522	0.767158981	0.823413226
t3046197	204513_s_at	ILMN_1784320	ELMO1	ELMO1	9844	NM_014800	ENSG00000155849	byProbeSeq	0.020571186	0.951874001	0.596934088	0.902240677	0.335741745	0.892013451	0.300898778	0.398340944	0.05371069	0.012046728	0.356498389	0.996171147	0.860436402	0.978291616	0.720719953	0.990102012	0.985112999	0.712732269	0.433058833	0.215319416
t3048212	224948_at	ILMN_1802553	MRPS24	MRPS24	64951	NM_032014	ENSG00000062582	bySymbolSymbol	0.089268944	0.077269533	0.003067207	0.322008849	0.039303764	0.994811392	0.106190099	0.007235573	0.308552315	0.370919582	0.597062473	0.788884602	0.149537986	0.913920629	0.514616237	0.997160415	0.985112999	0.142860505	0.622974828	0.718154446
t3053380	NA	ILMN_2118663	ERV3		2086	NM_001007253	NA	bySymbolSymbol	0.296689501	0.625450016	0.64096868	0.750385906	0.092345016	0.534894687	0.782651015	0.249465813	0.763344906	0.69138522	0.825504892	0.992775555	0.885125559	0.956882781	0.557740939	0.960905286	0.985112999	0.572422906	0.89513788	0.882218442
t3057955	227265_at	ILMN_1693009	FGL2	FGL2	10875	NM_006682	ENSG00000127951	byProbeSeq	0.340263943	0.625176997	0.003210975	0.015493043	0.389443322	0.044384546	0.441647584	0.862855238	0.84311071	0.90626892	0.838802146	0.992775555	0.149537986	0.663451223	0.739360818	0.602096854	0.985112999	0.942810936	0.930215715	0.98217672
t3060182	209993_at	ILMN_2094875	ABCB1	ABCB1	5243	NM_000927	ENSG00000085563	byProbeSeq	0.073574697	0.041849741	0.03661445	0.019065799	0.316837403	0.333065159	0.011081269	0.044308252	0.000591291	0.004666982	0.557960558	0.702704129	0.324962201	0.663451223	0.706951262	0.886433605	0.985112999	0.276209472	0.149566433	0.168607135
t3061268	NA	ILMN_1777745	FAM133B		257415	NM_001040057	NA	bySymbolSymbol	0.666807151	0.414696178	0.330035837	0.226024051	0.36444363	0.795761898	0.647028907	0.74283104	0.078736998	0.413673346	0.931933532	0.992775555	0.677136486	0.913920629	0.732385594	0.985626714	0.985112999	0.898401673	0.444567376	0.746502299
t3061964	213695_at	ILMN_1701007	PON3	PON3	5446	NM_000940	ENSG00000105852	bySymbolSymbol	0.399674506	0.593636263	0.561563819	0.937712559	0.538742444	0.256239977	0.612915182	0.786055967	0.819709351	0.951949683	0.85537652	0.992775555	0.843224575	0.981028722	0.792707686	0.854633645	0.985112999	0.922407071	0.921091315	0.992292838
t3062576	NA	ILMN_1796417	ASNS	ASNS	440	NM_133436	ENSG00000070669	bySymbolSymbol	0.890424368	0.74009823	0.153762449	0.25691231	0.449646721	0.507893791	0.918673891	0.806159516	0.771916765	0.013716778	0.995352585	0.992775555	0.531936972	0.913920629	0.755940725	0.958465811	0.988990421	0.927963254	0.900216118	0.215702477
t3063406	214234_s_at	ILMN_1810942	CYP3A5	CYP3A5	1577	NM_000777	ENSG00000106258	bySymbolSymbol	0.112112103	0.208964295	0.084190526	0.201258403	0.445413125	0.533152942	0.545926956	0.48746083	0.893686665	0.510334491	0.664946567	0.973951082	0.434385273	0.913920629	0.751054107	0.960905286	0.985112999	0.76568778	0.950988827	0.792957377
t3063807	239422_at	ILMN_1651642	GPC2	GPC2	221914	NM_152742	ENSG00000213420	byProbeSeq	0.662410717	0.498173053	0.315649051	0.685098849	0.468392104	0.71143664	0.267954302	0.747315239	0.220571694	0.738581653	0.929564791	0.992775555	0.663218174	0.949142326	0.757133753	0.985626714	0.985112999	0.899958352	0.556741458	0.90428596
t3064006	226434_at	ILMN_1741475	C7orf47	C7orf47	221908	NM_145030	ENSG00000160813	bySymbolSymbol	0.14039531	0.209771084	0.667770339	0.460186078	0.887890184	0.559865486	0.834395316	0.319949762	0.907697397	0.753110747	0.701146771	0.973951082	0.887151164	0.913920629	0.956694869	0.960905286	0.988990421	0.638280843	0.95909781	0.914722496
t3064293	216680_s_at	ILMN_2214910	EPHB4	EPHB4	2050	NM_004444	ENSG00000196411	byProbeSeq	0.759913702	0.923223423	0.64426612	0.611497153	0.053801325	0.784504902	0.226611401	0.380549276	0.021640096	0.463596292	0.965096085	0.992775555	0.885409244	0.932719685	0.514616237	0.985626714	0.985112999	0.697057897	0.370311087	0.767159493
t3064591	218034_at	ILMN_1658351	FIS1	FIS1	51024	NM_016068	ENSG00000214253	byProbeSeq	0.049999541	0.566258926	0.042101218	0.947009947	0.405875423	0.043430376	0.821306533	0.230284548	0.640178247	0.796165129	0.485138407	0.992775555	0.342047215	0.981028722	0.739360818	0.602096854	0.988990421	0.558604517	0.831150481	0.934604846
t3066297	NA	ILMN_1657451	SRPK2	SRPK2	6733	NM_182691	ENSG00000135250	bySymbolSymbol	0.995112994	0.632085871	0.772302439	0.075035677	0.224285825	0.935628451	0.570941979	0.354940815	0.171412521	0.780643462	0.999007514	0.992775555	0.921487343	0.909431107	0.631815316	0.994932096	0.985112999	0.6725562	0.516061101	0.930754515
t3067250	206143_at	ILMN_1760087	SLC26A3	SLC26A3	1811	NM_000111	ENSG00000091138	byProbeSeq	0.785812094	0.749982904	0.154462159	0.017706084	0.330055707	0.77436421	0.396807318	0.738932178	0.199718694	0.948237641	0.977515704	0.992775555	0.532001514	0.663451223	0.717632068	0.985626714	0.985112999	0.897501315	0.537565071	0.992292838
t3067302	NA	ILMN_1658709	LAMB1	LAMB1	3912	NM_002291	ENSG00000091136	bySymbolSymbol	0.676217454	0.611593146	0.127523279	0.114723638	0.844338042	0.954560326	0.637978413	0.186053672	0.184907873	0.529815294	0.935792369	0.992775555	0.484401401	0.909431107	0.93704967	0.994932096	0.985112999	0.503119691	0.524659801	0.801806034
t3067408	234334_s_at	ILMN_1792301	LAMB4	LAMB4	22798	NM_007356	ENSG00000091128	byProbeSeq	0.172751598	0.387190172	0.291183996	0.733510798	0.61888465	0.931960778	0.357019265	0.644176663	0.63253466	0.595156458	0.743387637	0.992775555	0.64968775	0.955204456	0.82485568	0.994932096	0.985112999	0.851878484	0.829380883	0.833807998
t3071630	NA	ILMN_1660412	MGC27345		157247	XR_001069	NA	bySymbolSymbol	0.995836662	0.031434085	0.022115213	0.999840822	0.422046937	0.343464369	0.259131937	0.540406719	0.939625289	0.190169558	0.999007514	0.635417582	0.28113673	0.999840822	0.741736892	0.890280349	0.985112999	0.796536987	0.972263096	0.573548685
t3074260	222799_at	ILMN_1652223	WDR91	WDR91	29062	NM_014149	ENSG00000105875	byProbeSeq	0.027150143	0.223082205	0.089913806	0.600011151	0.497157189	0.417537983	0.200687707	0.537097523	0.794207004	0.143200484	0.41742207	0.973951082	0.442516963	0.928622201	0.779476368	0.916087813	0.985112999	0.796265506	0.910576295	0.519560731
t3075381	NA	ILMN_1721788	ATP6V0A4	ATP6V0A4	50617	NM_130841	ENSG00000105929	bySymbolSymbol	0.649373055	0.325290103	0.000792131	0.061961967	0.429630331	0.002216172	0.651304083	0.732423395	0.930208364	0.758119104	0.925506622	0.99139542	0.093537615	0.908340097	0.741736892	0.277187444	0.985112999	0.894435506	0.967827084	0.91883386
t3079336	NA	ILMN_1691861	FASTK	FASTK	10922	NM_006712	ENSG00000164896	bySymbolSymbol	0.139688715	0.404513192	0.771892684	0.843235349	0.94975006	0.006645619	0.905903862	0.235845419	0.23077929	0.610034609	0.701146771	0.992775555	0.921487343	0.970290373	0.980825319	0.357834802	0.988990421	0.566429308	0.557031829	0.843196015
t3082874	216620_s_at	ILMN_2132809	ARHGEF10	ARHGEF10	9639	NM_014629	ENSG00000104728	byProbeSeq	0.637721837	0.356500515	0.212812603	0.141271565	0.807910516	0.895586611	0.279532483	0.297348179	0.293280533	0.563426567	0.923922752	0.992775555	0.582831936	0.909431107	0.921930146	0.990389664	0.985112999	0.614230181	0.606565584	0.817155248
t3082963	204301_at	ILMN_1784630	KBTBD11	KBTBD11	9920	NM_014867	ENSG00000176595	byProbeSeq	0.329889594	0.356912199	0.743494224	0.095570567	0.026754971	0.227909879	0.591536599	0.024320905	0.08026378	0.221078004	0.837298179	0.992775555	0.913497245	0.909431107	0.504698599	0.83489207	0.985112999	0.220697858	0.444567376	0.612555402
t3082990	205826_at	ILMN_1716733	MYOM2	MYOM2	9172	NM_003970	ENSG00000036448	byProbeSeq	0.460188632	0.596738416	0.655552493	0.104588732	0.857778937	0.26416707	0.278183577	0.505093555	0.880675469	0.634725122	0.86859632	0.992775555	0.887151164	0.909431107	0.942384128	0.856045492	0.985112999	0.778972622	0.943775223	0.854757828
t3085403	219281_at	ILMN_2228180	MSRA	MSRA	4482	NM_012331	ENSG00000175806	byProbeSeq	0.52378672	0.79479371	0.658829414	0.35158231	0.560516025	0.706813888	0.91842304	0.706305323	0.111052445	0.330231936	0.895010337	0.992775555	0.887151164	0.913920629	0.797783914	0.985626714	0.988990421	0.88249186	0.465657539	0.684674346
t3086206	208647_at	ILMN_2144088	FDFT1	FDFT1	2222	NM_004462	ENSG00000079459	byProbeSeq	0.314618105	0.780108224	0.54789795	0.834728055	0.155083719	0.326309847	0.421928663	0.938094086	0.550909125	0.113314949	0.826968332	0.992775555	0.836628345	0.970290373	0.590126856	0.885458924	0.985112999	0.96836077	0.778887338	0.484656887
t3087703	205226_at	ILMN_1680339	PDGFRL	PDGFRL	5157	NM_006207	ENSG00000104213	bySymbolSymbol	0.017704542	0.848703854	0.192025743	0.169113319	0.559063854	0.343494785	0.799716018	0.463175549	0.387980647	0.680242872	0.334025701	0.992775555	0.577930633	0.909431107	0.797783914	0.890280349	0.988990421	0.751373418	0.666350879	0.880347629
t3087813	NA	ILMN_1690487	PCM1	PCM1	5108	NM_006197	ENSG00000078674	bySymbolSymbol	0.964080554	0.435693782	0.225831859	0.559136638	0.407209182	0.602988473	0.532381966	0.939734091	0.364961064	0.883409799	0.999007514	0.992775555	0.60198194	0.920793701	0.739360818	0.976620141	0.985112999	0.96836077	0.650260497	0.969626159
t3089192	38691_s_at	ILMN_2206949	SFTPC	SFTPC	6440	NM_003018	ENSG00000168484	bySymbolSymbol	0.37896541	0.776210853	0.055476896	0.99264393	0.922348549	0.373131499	0.996973469	0.879081563	0.401695545	0.006822428	0.847804039	0.992775555	0.38482449	0.996753041	0.969150889	0.905905129	0.999327598	0.945931872	0.674811367	0.183120975
t3089316	NA	ILMN_1711818	PIWIL2	PIWIL2	55124	NM_018068	ENSG00000197181	bySymbolSymbol	0.265841442	0.632127354	0.210468293	0.477594828	0.583147984	0.484852285	0.936908025	0.737234743	0.070536072	0.57885185	0.805439139	0.992775555	0.582831936	0.913920629	0.805683708	0.953837787	0.988990421	0.896080597	0.439159431	0.825958354
t3096092	NA	ILMN_1727142	IKBKB	IKBKB	3551	NM_001556	ENSG00000104365	bySymbolSymbol	0.117779427	0.842108715	0.011362234	0.380237158	0.182840746	0.797910219	0.602238245	0.845175105	0.208548972	0.933559911	0.666631555	0.992775555	0.242807977	0.913920629	0.596438927	0.985626714	0.985112999	0.94011193	0.548167421	0.990790065
t3101153	228636_at	ILMN_1699585	BHLHE22	BHLHE22	27319	NM_152414	ENSG00000180828	byProbeSeq	0.849768473	0.053867639	0.973264903	0.518976605	0.410359663	0.285323276	0.79640575	0.363707861	0.312322029	0.007299275	0.989203953	0.725059109	0.988955339	0.915221548	0.739360818	0.871561709	0.988990421	0.680899613	0.624130745	0.183120975
t3101514	236175_at	ILMN_1702712	TRIM55	TRIM55	84675	NM_184085	ENSG00000147573	bySymbolSymbol	0.375521361	0.298550048	0.997627957	0.417249524	0.291468784	0.801063492	0.059910474	0.680054236	0.124508992	0.555175913	0.847804039	0.986260663	0.998137728	0.913920629	0.689519349	0.985626714	0.985112999	0.868320456	0.472052935	0.815957776
t3101514	NA	ILMN_2347622	TRIM55	TRIM55	84675	NM_184086	ENSG00000147573	bySymbolSymbol	0.375521361	0.298550048	0.997627957	0.417249524	0.291468784	0.801063492	0.059910474	0.680054236	0.124508992	0.555175913	0.847804039	0.986260663	0.998137728	0.913920629	0.689519349	0.985626714	0.985112999	0.868320456	0.472052935	0.815957776
t3101765	220216_at	ILMN_1792242	C8orf44	C8orf44	56260	NM_019607	ENSG00000213865	byProbeSeq	0.989148571	0.830053646	0.587532194	0.189592485	0.070603821	0.866185312	0.28274999	0.273499236	0.251765641	0.18426201	0.999007514	0.992775555	0.853404334	0.913920629	0.527376968	0.990102012	0.985112999	0.596151094	0.565473623	0.57214962
t3101893	227105_at	ILMN_2393994	CSPP1	CSPP1	79848	NM_024790	ENSG00000104218	byProbeSeq	0.685193577	0.696095734	0.071157601	0.323337731	0.184613172	0.297075976	0.8443349	0.882213449	0.629572403	0.38806433	0.940049424	0.992775555	0.419293972	0.913920629	0.59923397	0.882607848	0.988990421	0.947500592	0.829380883	0.732090039
t3104489	203001_s_at	ILMN_2126038	STMN2	STMN2	11075	NM_007029	ENSG00000104435	byProbeSeq	0.881261645	0.51356601	0.045563246	0.27445863	0.178915338	0.045939766	0.833582808	0.013674568	0.153875643	0.255181896	0.991246593	0.992775555	0.350965503	0.913920629	0.596438927	0.609419712	0.988990421	0.195623338	0.501498737	0.640027858
t3108072	201433_s_at	ILMN_1688753	PTDSS1	PTDSS1	9791	NM_014754	ENSG00000156471	byProbeSeq	0.973573989	0.553712964	0.206388797	0.274161726	0.109249164	0.406322197	0.931306181	0.023741007	0.050825771	0.055562601	0.999007514	0.992775555	0.582831936	0.913920629	0.564345955	0.916087813	0.988990421	0.219707176	0.431510792	0.36748863
t3108526	202350_s_at	ILMN_1694840	MATN2	MATN2	4147	NM_002380	ENSG00000132561	byProbeSeq	0.149760886	0.093725148	0.057595224	0.899946117	0.205627238	0.179784966	0.373117244	0.283064857	0.065250156	0.000832061	0.716564281	0.811965821	0.394341495	0.978031712	0.616881715	0.827938005	0.985112999	0.603066658	0.439159431	0.070642005
t3110171	226463_at	ILMN_1659801	ATP6V1C1	ATP6V1C1	528	NM_001695	ENSG00000155097	byProbeSeq	0.99103296	0.679751797	0.206354663	0.309454499	0.162919506	0.703882309	0.929816415	0.096616334	0.096771416	0.25862386	0.999007514	0.992775555	0.582831936	0.913920629	0.591865826	0.985626714	0.988990421	0.37975587	0.455676463	0.64607095
t3110317	NA	ILMN_1725090	CTHRC1	CTHRC1	115908	NM_138455	ENSG00000164932	bySymbolSymbol	0.040200478	0.710860332	0.887205619	0.141142981	0.692150289	0.388602432	0.835512766	0.794958567	0.840355356	0.01193311	0.455069407	0.992775555	0.948715496	0.909431107	0.864169993	0.911211825	0.988990421	0.925312976	0.928770596	0.215319416
t3113352	212865_s_at	ILMN_1786598	COL14A1	COL14A1	7373	NM_021110	ENSG00000187955	byProbeSeq	0.53382157	0.710794556	0.264035743	0.465077614	0.408315222	0.654254561	0.363448653	0.24179224	0.27192796	0.235815275	0.895010337	0.992775555	0.62925243	0.913920629	0.739360818	0.985626714	0.985112999	0.567997761	0.582997065	0.626786867
t3114111	239586_at	ILMN_1670158	FAM83A	FAM83A	84985	NM_207006	ENSG00000147689	byProbeSeq	0.603454036	0.308279525	0.118426854	0.457097947	0.548688127	0.386247405	0.723033547	0.600244258	0.581101793	0.568832452	0.919806959	0.988925709	0.483237307	0.913920629	0.796647613	0.911211825	0.985112999	0.826613747	0.79803238	0.817155248
t3117384	209781_s_at	ILMN_1691747	KHDRBS3	KHDRBS3	10656	NM_006558	ENSG00000131773	byProbeSeq	0.290066047	0.964638079	0.487327513	0.289069578	0.100879798	0.442451623	0.620291724	0.161884123	0.3219815	0.134421277	0.825504892	0.996171147	0.802601471	0.913920629	0.563878139	0.927168959	0.985112999	0.476393831	0.63375957	0.509593788
t3119339	202145_at	ILMN_1695404	LY6E	LY6E	4061	NM_002346	ENSG00000160932	byProbeSeq	0.077150605	0.866157622	0.286916816	0.799606228	0.493033564	0.204939881	0.849142719	0.04090905	0.141475939	0.722722988	0.569572726	0.992775555	0.645651278	0.968099032	0.777317541	0.827938005	0.988990421	0.266143936	0.487725177	0.897272549
t3120008	218695_at	ILMN_1745271	EXOSC4	EXOSC4	54512	NM_019037	ENSG00000178896	byProbeSeq	0.189214245	0.244155678	0.250944199	0.925315469	0.080681049	0.779300569	0.689030382	0.170448208	0.06328314	0.709606381	0.752994406	0.973951082	0.625702275	0.981028722	0.539907934	0.985626714	0.985112999	0.491542666	0.439159431	0.89316521
t3120051	201066_at	ILMN_1815115	CYC1	CYC1	1537	NM_001916	ENSG00000179091	bySymbolSymbol	0.031495974	0.922769952	0.173657416	0.296315777	0.256196193	0.028292011	0.617451257	0.144784312	0.143060432	0.416754847	0.427841308	0.992775555	0.552191558	0.913920629	0.659443838	0.555639509	0.985112999	0.452594915	0.489838165	0.747291562
t3120443	218151_x_at	ILMN_2041577	GPR172A	GPR172A	79581	NM_024531	ENSG00000185803	byProbeSeq	0.320273001	0.571046844	0.406312441	0.609125138	0.005540207	0.278030022	0.047865512	0.187223583	0.013942525	0.500293382	0.828999322	0.992775555	0.739462513	0.931872613	0.423182976	0.867821649	0.985112999	0.50381243	0.35956507	0.78931388
t3120653	206709_x_at	ILMN_1795257	GPT	GPT	2875	NM_005309	ENSG00000167701	bySymbolSymbol	0.801353692	0.377873036	0.236279909	0.483084096	0.053355669	0.746763797	0.487018074	0.141662471	0.523945805	0.091142542	0.983128379	0.992775555	0.616660421	0.913920629	0.514616237	0.985626714	0.985112999	0.448731454	0.761695186	0.442910015
t3126739	47550_at	ILMN_1677261	LZTS1	LZTS1	11178	NM_021020	ENSG00000061337	byProbeSeq	0.669555208	0.160341496	0.841592773	0.814781179	0.543337741	0.024854201	0.323378752	0.550198882	0.386660822	0.28980417	0.931933532	0.919796826	0.93542898	0.970290373	0.794193871	0.534208008	0.985112999	0.80187545	0.666350879	0.669316302
t3127352	238061_at	ILMN_1737162	LGI3	LGI3	203190	NM_139278	ENSG00000168481	byProbeSeq	0.028972799	0.624501626	0.658085947	0.198835457	0.276462716	0.48067921	0.609871849	0.241038818	0.585509528	0.005783504	0.425840136	0.992775555	0.887151164	0.913920629	0.677393008	0.953496845	0.985112999	0.567997761	0.799192266	0.175364093
t3128362	207987_s_at	ILMN_1745991	GNRH1	GNRH1	2796	NM_000825	ENSG00000147437	byProbeSeq	0.062012517	0.598730993	0.444494861	0.149049067	0.324293831	0.154458343	0.572687015	0.721117085	0.160537023	0.9475481	0.531804314	0.992775555	0.777293794	0.909431107	0.711435304	0.827938005	0.985112999	0.889866868	0.510471658	0.992292838
t3129304	218149_s_at	ILMN_1772876	ZNF395	ZNF395	55893	NM_018660	ENSG00000186918	byProbeSeq	0.002753313	0.049247227	0.984397618	0.854674894	0.064382802	0.151125018	0.045054999	0.813326594	0.958047411	0.039465794	0.155837494	0.702704129	0.993392438	0.970290373	0.516232421	0.827938005	0.985112999	0.928819866	0.98017959	0.317596771
t3131844	203534_at	ILMN_2218450	LSM1	LSM1	27257	NM_014462	ENSG00000175324	bySymbolSymbol	0.808409516	0.716018295	0.167725804	0.301974291	0.312938764	0.163478759	0.355717513	0.130001316	0.028277921	0.226015716	0.98329467	0.992775555	0.549239767	0.913920629	0.702761835	0.827938005	0.985112999	0.434531957	0.381078654	0.614039498
t3134468	220156_at	ILMN_1699562	EFCAB1	EFCAB1	79645	NM_024593	ENSG00000034239	byProbeSeq	0.690895028	0.267074191	0.163451292	0.943207703	0.551272641	0.267137796	0.69550444	0.562824248	0.110867379	0.001857679	0.94243078	0.973951082	0.544196656	0.981028722	0.796647613	0.856045492	0.985112999	0.806297005	0.465657539	0.131430772
t3140213	209928_s_at	ILMN_1741404	MSC	MSC	9242	NM_005098	ENSG00000178860	byProbeSeq	0.11075057	0.724012337	0.726857483	0.679302491	0.901127017	0.588178999	0.856169863	0.295557303	0.313994802	0.668635719	0.664946567	0.992775555	0.902882196	0.948366415	0.962426502	0.974496365	0.988990421	0.613788764	0.624130745	0.870255708
t3141857	201691_s_at	ILMN_2381064	TPD52	TPD52	7163	NM_005079	ENSG00000076554	byProbeSeq	0.04736747	0.711761838	0.737841398	0.167859232	0.468756827	0.241542204	0.523798213	0.216692222	0.150820812	0.01420597	0.47440893	0.992775555	0.91116705	0.909431107	0.757133753	0.849496589	0.985112999	0.545820418	0.499208067	0.21634008
t3142362	NA	ILMN_2159172	FABP9	FABP9	646480	NM_001080526	ENSG00000205186	bySymbolSymbol	0.006865085	0.049013696	0.005502198	0.142441352	0.182307648	0.74983634	0.90045985	0.006755575	0.177497162	0.061151628	0.291422838	0.702704129	0.173643131	0.909431107	0.596438927	0.985626714	0.988990421	0.142762478	0.521895833	0.374857273
t3144973	219494_at	ILMN_1722127	RAD54B	RAD54B	25788	NM_012415	ENSG00000197275	byProbeSeq	0.230337968	0.943507535	0.632333019	0.086543836	0.558857823	0.879089276	0.115988544	0.743865297	0.167283705	0.83388951	0.777106146	0.996171147	0.880452502	0.909431107	0.797783914	0.990102012	0.985112999	0.898991654	0.511421337	0.951575529
t3147321	NA	ILMN_1741253	UBR5	UBR5	51366	NM_015902	ENSG00000104517	bySymbolSymbol	0.436253229	0.357602858	0.061251092	0.642558864	0.7374968	0.726033188	0.273059862	0.809536212	0.285082275	0.583473074	0.86859632	0.992775555	0.398917099	0.938195537	0.890022242	0.985626714	0.985112999	0.927963254	0.600396467	0.827028587
t3151970	203037_s_at	ILMN_2073289	MTSS1	MTSS1	9788	NM_014751	ENSG00000170873	byProbeSeq	0.584342406	0.823785422	0.499330321	0.527068577	0.286460008	0.154007112	0.049023639	0.004500522	0.095361605	0.019024567	0.908588951	0.992775555	0.810869924	0.915221548	0.68315884	0.827938005	0.985112999	0.126245194	0.455676463	0.227490948
t3152558	225864_at	ILMN_1670807	FAM84B	FAM84B	157638	NM_174911	ENSG00000168672	byProbeSeq	0.005739849	0.921201338	0.46619136	0.834792652	0.045757111	0.352041919	0.514263219	0.269530496	0.959200449	0.145157194	0.263412548	0.992775555	0.78899251	0.970290373	0.514616237	0.890280349	0.985112999	0.590699271	0.98017959	0.523305553
t3153298	234305_s_at	ILMN_1721732	GSDMC	GSDMC	56169	NM_031415	ENSG00000147697	byProbeSeq	0.173280085	0.891827006	0.446392688	0.791103884	0.811006955	0.288511803	0.95874126	0.28583942	0.743998893	0.000190394	0.743387637	0.992775555	0.778208197	0.966543033	0.922220354	0.874864832	0.988990421	0.604979975	0.88210747	0.029261032
t3154185	238429_at	ILMN_1674402	TMEM71	TMEM71	137835	NM_144649	ENSG00000165071	byProbeSeq	0.195445027	0.153643446	0.031579592	0.081760478	0.974436186	0.521198518	0.354556639	0.942088292	0.638221053	0.13154731	0.753554179	0.911254354	0.313579808	0.909431107	0.991367672	0.958987337	0.985112999	0.96836077	0.83110262	0.507653028
t3156541	225597_at	ILMN_2391976	SLC45A4	SLC45A4	57210	NM_001080431	ENSG00000022567	byProbeSeq	0.411067528	0.940819513	0.880698905	0.298083684	0.428775515	0.301363768	0.715883973	0.174771835	0.246120738	0.873896364	0.862784503	0.996171147	0.948715496	0.913920629	0.741736892	0.885458924	0.985112999	0.491542666	0.563663416	0.96795566
t3157844	225949_at	ILMN_1733248	NRBP2	NRBP2	340371	NM_178564	ENSG00000185189	byProbeSeq	0.803478915	0.96547844	0.242731542	0.355405526	0.720144663	0.892724488	0.73936509	0.526661413	0.698029887	0.087413267	0.983128379	0.996171147	0.618856095	0.913920629	0.879245811	0.990102012	0.985112999	0.792020104	0.865220808	0.436134078
t3161261	206426_at	ILMN_1710217	MLANA	MLANA	2315	NM_005511	ENSG00000120215	byProbeSeq	0.241690274	0.585774654	0.260812953	0.595353295	0.570493646	0.692958573	0.895970152	0.183441285	0.850685844	0.566104311	0.780971062	0.992775555	0.62925243	0.928622201	0.798100421	0.985626714	0.988990421	0.50032705	0.932699543	0.817155248
t3164601	218503_at	ILMN_1807177	KIAA1797	KIAA1797	54914	NM_017794	ENSG00000188352	byProbeSeq	0.916560032	0.233145625	0.307049753	0.439579785	0.948981519	0.726391263	0.701308176	0.921606723	0.445992449	0.959866601	0.999007514	0.973951082	0.656637886	0.913920629	0.980749008	0.985626714	0.985112999	0.967774223	0.707182107	0.992292838
t3166477	207071_s_at	ILMN_1750800	ACO1	ACO1	48	NM_002197	ENSG00000122729	byProbeSeq	0.730217179	0.729939522	0.832707566	0.249760113	0.010247201	0.7689255	0.152577916	0.514425091	0.085625844	0.212866839	0.953011494	0.992775555	0.933904699	0.913920629	0.445601282	0.985626714	0.985112999	0.784895556	0.444567376	0.608498137
t3167553	204773_at	ILMN_1664912	IL11RA	IL11RA	3590	NM_004512	ENSG00000137070	byProbeSeq	0.07825616	0.877696501	0.019020298	0.579691828	0.525196559	0.550460675	0.144151458	0.874367763	0.820194386	0.378077441	0.570157894	0.992775555	0.280316573	0.928224175	0.787099521	0.960905286	0.985112999	0.943850262	0.921091315	0.726884041
t3168066	205199_at	ILMN_1725139	CA9	CA9	768	NM_001216	ENSG00000107159	bySymbolSymbol	3.20E-05	0.253717243	0.498097454	0.933062215	0.127032706	0.591242021	0.907008285	0.94827346	0.149112417	0.96020056	0.006792936	0.973951082	0.810869924	0.981028722	0.566189537	0.974688302	0.988990421	0.969513253	0.496103439	0.992292838
t3168160	NA	ILMN_1681994	NPR2	NPR2	4882	NM_000907	ENSG00000159899	bySymbolSymbol	0.514006967	0.595451216	0.878113249	0.378728	0.084546972	0.178458662	0.370639068	0.530341026	0.24080058	0.320421779	0.890540656	0.992775555	0.948715496	0.913920629	0.547941827	0.827938005	0.985112999	0.79421692	0.563058969	0.684674346
t3168415	200960_x_at	ILMN_2345837	CLTA	CLTA	1211	NM_001076677	ENSG00000122705	byProbeSeq	0.995025476	0.906657192	0.808266654	0.719612462	0.962557753	0.241745951	0.718366027	0.138170621	0.365429164	0.10977814	0.999007514	0.992775555	0.928590612	0.953501195	0.984054499	0.849496589	0.985112999	0.448428946	0.650260497	0.47495407
t3173974	213900_at	ILMN_2179717	C9orf61	C9orf61	9413	NM_004816	ENSG00000135063	byProbeSeq	0.488623759	0.401228666	0.828641477	0.340560608	0.711843409	0.857337773	0.868056295	0.264941534	0.608065575	0.718160856	0.878404019	0.992775555	0.933904699	0.913920629	0.875214389	0.990102012	0.988990421	0.587298597	0.820091618	0.894509291
t3175597	227987_at	ILMN_2414826	VPS13A	VPS13A	23230	NM_033305	ENSG00000197969	byProbeSeq	0.434972536	0.867412464	0.751137431	0.21818587	0.565752868	0.617299005	0.29737972	0.18587036	0.112437922	0.466005632	0.86859632	0.992775555	0.914338155	0.913920629	0.797924293	0.976620141	0.985112999	0.503119691	0.465657539	0.767159493
t3178611	218265_at	ILMN_1736481	SECISBP2	SECISBP2	79048	NM_024077	ENSG00000187742	bySymbolSymbol	0.881760302	0.655582944	0.387362502	0.886828507	0.455344029	0.90209993	0.170015199	0.384156337	0.2625122	0.966587542	0.991246593	0.992775555	0.7266435	0.977180275	0.756543542	0.990627476	0.985112999	0.70118797	0.575898857	0.992292838
t3180957	233919_s_at	ILMN_2107991	HABP4	HABP4	22927	NM_014282	ENSG00000130956	byProbeSeq	0.055710243	0.582539891	0.611241776	0.791967678	0.092581253	0.880358568	0.251336461	0.891396941	0.231707748	0.244431162	0.501096192	0.992775555	0.869253379	0.966543033	0.557740939	0.990102012	0.985112999	0.949167641	0.557031829	0.630766131
t3181240	203662_s_at	ILMN_1736911	TMOD1	TMOD1	7111	NM_003275	ENSG00000136842	byProbeSeq	0.056206688	0.388826897	0.5128923	0.58943876	0.410003533	0.497900791	0.081962873	0.287172466	0.390731633	0.301408097	0.501096192	0.992775555	0.81282774	0.928622201	0.739360818	0.956375049	0.985112999	0.604979975	0.668812815	0.684674346
t3184710	207632_at	ILMN_1791190	MUSK	MUSK	4593	NM_005592	ENSG00000030304	byProbeSeq	0.924229176	0.310671745	0.28094064	0.436611136	0.385265009	0.363178542	0.253885991	0.413587005	0.053278739	0.006427867	0.999007514	0.989719742	0.644644874	0.913920629	0.739360818	0.896333088	0.985112999	0.719539687	0.433058833	0.179394944
t3185498	204204_at	ILMN_1758938	SLC31A2	SLC31A2	1318	NM_001860	ENSG00000136867	byProbeSeq	0.844022762	0.470594097	0.097345788	0.73524866	0.976280608	0.819927828	0.184834952	0.354519773	0.591294148	0.007708357	0.987972981	0.992775555	0.458958749	0.955204456	0.99205534	0.986419146	0.985112999	0.6725562	0.805146322	0.183120975
t3190151	225212_at	ILMN_1791728	SLC25A25	SLC25A25	114789	NM_052901	ENSG00000148339	byProbeSeq	0.002327702	0.115568648	0.01300216	0.564215267	0.193579744	0.281276565	0.640012543	0.602094738	0.464160082	0.852215137	0.146835483	0.861006302	0.25376629	0.921623094	0.606851939	0.868619387	0.985112999	0.826777617	0.718912568	0.963919237
t3190210	41047_at	ILMN_1782618	C9orf16	C9orf16	79095	NM_024112	ENSG00000171159	bySymbolSymbol	0.87034242	0.594245984	0.192303185	0.19309801	0.776601357	0.009215577	0.516034502	0.050832536	0.714363194	0.606145781	0.990257244	0.992775555	0.577930633	0.913920629	0.909522316	0.360694756	0.985112999	0.289643107	0.869512016	0.843196015
t3190420	224794_s_at	ILMN_1750563	CERCAM	CERCAM	51148	NM_016174	ENSG00000167123	byProbeSeq	0.479253212	0.123653645	0.011746734	0.222991757	0.56861599	0.501167907	0.78990402	0.232267839	0.601440891	0.763742185	0.877855398	0.882201212	0.243243341	0.913920629	0.797924293	0.95820485	0.988398692	0.561765617	0.813094453	0.921701657
t3190939	208874_x_at	ILMN_1729123	PPP2R4	PPP2R4	5524	NM_021131	ENSG00000119383	byProbeSeq	0.644604941	0.259524647	0.055525324	0.06305295	0.531761309	0.035746813	0.506957483	0.00074261	0.03554046	0.023177698	0.925271316	0.973951082	0.38482449	0.908340097	0.788977355	0.591839244	0.985112999	0.070052884	0.401160276	0.249086907
t3191352	222570_at	ILMN_1756784	FREQ	FREQ	23413	NM_014286	ENSG00000107130	byProbeSeq	0.116211208	0.937601021	0.713569048	0.861987154	0.610612554	0.746906493	0.720219335	0.11404365	0.132062183	0.870262802	0.664946567	0.996171147	0.898662617	0.973821815	0.822000461	0.985626714	0.985112999	0.412013018	0.482472864	0.966694586
t3193339	202449_s_at	ILMN_1687315	RXRA	RXRA	6256	NM_002957	ENSG00000186350	byProbeSeq	0.001038802	0.270175211	0.675587833	0.141320129	0.088759986	0.374768077	0.345384659	0.43162098	0.229571053	0.065407925	0.109716919	0.973951082	0.887151164	0.909431107	0.557740939	0.907783444	0.985112999	0.730700323	0.557031829	0.381658611
t3193631	205237_at	ILMN_1668063	FCN1	FCN1	2219	NM_002003	ENSG00000085265	bySymbolSymbol	0.861179288	0.674191963	0.283781064	0.365705466	0.345973775	0.438415542	0.848507737	0.851945396	0.730271836	0.383015759	0.990257244	0.992775555	0.645479602	0.913920629	0.728286799	0.922389875	0.988990421	0.942002207	0.872626022	0.727936017
t3194832	229473_at	ILMN_1740759	MAMDC4	MAMDC4	158056	NM_206920	ENSG00000177943	bySymbolSymbol	0.178875701	0.5321853	0.550451627	0.589868043	0.340829386	0.680918083	0.885260274	0.607126614	0.285347437	0.638988206	0.749564538	0.992775555	0.83751511	0.928622201	0.723410371	0.985626714	0.988990421	0.828440651	0.600396467	0.855892699
t3195344	227186_s_at	ILMN_1705464	MRPL41	MRPL41	64975	NM_032477	ENSG00000182154	byProbeSeq	0.046729686	0.307917042	0.034235733	0.410330905	0.364639109	0.04946878	0.685290994	0.810309962	0.64891718	0.454796785	0.47440893	0.988925709	0.317297159	0.913920629	0.732385594	0.612373858	0.985112999	0.927963254	0.837645325	0.767159493
t3197687	222603_at	ILMN_1751425	ERMP1	ERMP1	79956	NM_024896	ENSG00000099219	byProbeSeq	0.539329483	0.254172952	0.270457148	0.669634771	0.731876885	0.590212917	0.646975148	0.818937752	0.269536031	0.182061766	0.895010337	0.973951082	0.635499496	0.944333562	0.884503168	0.974688302	0.985112999	0.930760577	0.581540255	0.57214962
t3197955	204836_at	ILMN_1806754	GLDC	GLDC	2731	NM_000170	ENSG00000178445	byProbeSeq	0.436897074	0.736506301	0.087941099	0.866734885	0.941430508	0.179488528	0.49835528	0.59358213	0.63278332	0.129121642	0.86859632	0.992775555	0.439391676	0.97427887	0.980749008	0.827938005	0.985112999	0.820164704	0.829380883	0.505201692
t3199662	NA	ILMN_1769290	TTC39B	TTC39B	158219	NM_152574	ENSG00000155158	bySymbolSymbol	0.358359233	0.863535824	0.534355047	0.560752794	0.365761475	0.358315996	0.893290726	0.354094408	0.389770546	0.951791433	0.842715932	0.992775555	0.825600428	0.921623094	0.732385594	0.890280349	0.988990421	0.6725562	0.667840955	0.992292838
t3200648	209122_at	ILMN_2138765	PLIN2	ADFP	123	NM_001122	ENSG00000147872	byProbeSeq	0.569678393	0.134447964	0.079021138	0.27989577	0.990861302	0.381051435	0.860677308	0.441286719	0.63015286	0.844714297	0.905135852	0.891030106	0.424425073	0.913920629	0.995829908	0.911211825	0.988990421	0.738231377	0.829380883	0.95813285
t3202316	229568_at	ILMN_1717046	MOBKL2B		79817	NM_024761	NA	byProbeSeq	0.89819027	0.848003035	0.116521243	0.873875769	0.821816991	0.728233662	0.264561333	0.277026523	0.798341695	0.009524673	0.997467023	0.992775555	0.483237307	0.974549416	0.925128341	0.985626714	0.985112999	0.598461877	0.913919502	0.190269359
t3204301	204606_at	ILMN_1677505	CCL21	CCL21	6366	NM_002989	ENSG00000137077	byProbeSeq	0.443469209	0.314185027	0.649913755	0.306480365	0.80462523	0.734972576	0.903628059	0.672303958	0.376437005	0.633736378	0.86859632	0.98977027	0.88710093	0.913920629	0.920036121	0.985626714	0.988990421	0.865483033	0.654907821	0.854757828
t3204721	204083_s_at	ILMN_1789196	TPM2	TPM2	7169	NM_213674	ENSG00000198467	byProbeSeq	0.547594315	0.893452248	0.46233756	0.922077325	0.959360143	0.026692319	0.596932947	0.018793508	0.920881366	0.307174141	0.899549162	0.992775555	0.785049178	0.980806417	0.98369174	0.545570735	0.985112999	0.208600269	0.96478135	0.684674346
t3205659	243595_at	ILMN_1732612	SHB	SHB	6461	NM_003028	ENSG00000107338	bySymbolSymbol	0.405308681	0.922358505	0.795285691	0.131723644	0.071790359	0.122288843	0.027217295	0.920696944	0.020301082	0.259113261	0.855987736	0.992775555	0.928590612	0.909431107	0.530000132	0.774800209	0.985112999	0.967774223	0.370311087	0.64607095
t3210179	219147_s_at	ILMN_1674650	C9orf95	C9orf95	54981	NM_017881	ENSG00000106733	bySymbolSymbol	0.923493392	0.481100888	0.111141122	0.685982171	0.760087289	0.529403465	0.133871632	0.811057555	0.992938238	0.059103	0.999007514	0.992775555	0.481314621	0.949142326	0.901276687	0.960905286	0.985112999	0.927963254	0.998229206	0.368639379
t3210497	212805_at	ILMN_1810628	KIAA0367	KIAA0367	23273	NM_015225	ENSG00000106772	byProbeSeq	0.335691674	0.077559967	0.026792925	0.950831633	0.168614971	0.071077409	0.78554541	0.770761014	0.489083771	0.432520636	0.838802146	0.788884602	0.299305171	0.981126433	0.591865826	0.668308501	0.985122678	0.914856634	0.732331784	0.758306511
t3211938	1553986_at	ILMN_1779517	RASEF	RASEF	158158	NM_152573	ENSG00000165105	bySymbolSymbol	0.384025268	0.230179307	0.556284507	0.208353102	0.065012004	0.684539764	0.583250651	0.092035355	0.373218391	0.274814717	0.850144982	0.973951082	0.841117104	0.913920629	0.516232421	0.985626714	0.985112999	0.376452404	0.653324565	0.661433565
t3212728	NA	ILMN_1718071	AGTPBP1	AGTPBP1	23287	NM_015239	ENSG00000135049	bySymbolSymbol	0.627081689	0.445598375	0.939029202	0.171794412	0.360638375	0.311778806	0.654564442	0.099352476	0.676968272	0.625540695	0.923922752	0.992775555	0.975211979	0.909431107	0.73127157	0.885458924	0.985112999	0.385465724	0.853372031	0.854757828
t3214825	205908_s_at	ILMN_1749846	OMD	OMD	4958	NM_005014	ENSG00000127083	byProbeSeq	0.434472373	0.441117221	0.018832798	0.384408075	0.034234941	0.00434659	0.287368651	0.101181349	0.035425295	0.138337281	0.86859632	0.992775555	0.280316573	0.913920629	0.514616237	0.350915519	0.985112999	0.389619245	0.401160276	0.514268893
t3215560	206844_at	ILMN_1804005	FBP2	FBP2	8789	NM_003837	ENSG00000130957	bySymbolSymbol	0.222377119	0.429643508	0.994914794	0.663411456	0.116054731	0.120341915	0.429508707	0.173856041	0.718652372	0.55298584	0.771073541	0.992775555	0.997264062	0.942386218	0.564345955	0.769100165	0.985112999	0.491542666	0.869512016	0.815957776
t3215570	209696_at	ILMN_1728799	FBP1	FBP1	2203	NM_000507	ENSG00000165140	bySymbolSymbol	0.140689908	0.084605392	0.132217751	0.209678812	0.027526417	0.279944814	0.738547217	0.824727764	0.279148452	0.074868338	0.701146771	0.788884602	0.493419213	0.913920629	0.5047381	0.868619387	0.985112999	0.93231026	0.593977534	0.40520969
t3216671	210074_at	ILMN_1748352	CTSL2	CTSL2	1515	NM_001333	ENSG00000136943	bySymbolSymbol	0.284617288	0.968283149	0.044371248	0.632377194	0.537501113	0.827729523	0.50304104	0.210095046	0.299036896	0.123625497	0.822520439	0.996171147	0.348807309	0.935345362	0.791567121	0.986419146	0.985112999	0.541337462	0.614727178	0.501432334
t3217194	222173_s_at	ILMN_1769876	TBC1D2	TBC1D2	55357	NM_018421	ENSG00000095383	byProbeSeq	0.041183429	0.146739766	0.079044895	0.489081386	0.670247961	0.41461502	0.549573216	0.355632261	0.517117975	0.823857193	0.46185244	0.904211338	0.424425073	0.913920629	0.849314207	0.916087813	0.985112999	0.6725562	0.757606834	0.945209131
t3217242	209990_s_at	ILMN_1660718	GABBR2	GABBR2	9568	NM_005458	ENSG00000136928	byProbeSeq	0.457357749	0.338724795	0.036108944	0.130184665	0.355273635	0.009433926	0.893523076	0.001693157	0.084778826	0.474511825	0.86859632	0.99257596	0.324407341	0.909431107	0.73127157	0.360694756	0.988990421	0.085362067	0.444567376	0.771763485
t3218077	211357_s_at	ILMN_1747716	ALDOB	ALDOB	229	NM_000035	ENSG00000136872	byProbeSeq	0.214438294	0.758796687	0.484352621	0.905148988	0.560365487	0.721315943	0.125341576	0.371192449	0.013897337	0.231030786	0.766072598	0.992775555	0.802214541	0.978482718	0.797783914	0.985626714	0.985112999	0.688246543	0.35956507	0.618854229
t3218528	203504_s_at	ILMN_1766054	ABCA1	ABCA1	19	NM_005502	ENSG00000165029	byProbeSeq	0.18054882	0.606229299	0.093518383	0.567631467	0.43390346	0.197255833	0.138537031	0.443282104	0.041996929	0.42447901	0.749564538	0.992775555	0.451119925	0.923947635	0.745716675	0.827938005	0.985112999	0.740091614	0.407490206	0.75231849
t3219621	202468_s_at	ILMN_2136446	CTNNAL1	CTNNAL1	8727	NM_003798	ENSG00000119326	byProbeSeq	0.072312163	0.162709103	0.199350443	0.341058855	0.83162913	0.258841773	0.512810741	0.891993158	0.629850591	0.68264234	0.556556888	0.924013566	0.582831936	0.913920629	0.932478443	0.854633645	0.985112999	0.949167641	0.829380883	0.880795359
t3219885	203997_at	ILMN_1717294	PTPN3	PTPN3	5774	NM_002829	ENSG00000070159	byProbeSeq	3.57E-08	0.885935572	0.284111067	0.211730985	0.218652023	0.17224136	0.758892621	0.019219456	0.227402987	0.682538719	1.52E-05	0.992775555	0.645479602	0.913920629	0.628033855	0.827938005	0.985112999	0.208600269	0.557031829	0.880795359
t3220180	236927_at	ILMN_2112638	SVEP1	SVEP1	79987	NM_153366	ENSG00000165124	byProbeSeq	0.838860824	0.658726233	0.211938683	0.007757347	0.629947832	0.332817344	0.381693271	0.803023462	0.278544519	0.954232375	0.987200264	0.992775555	0.582831936	0.660970355	0.83411839	0.886433605	0.985112999	0.927963254	0.593436128	0.992292838
t3224197	218160_at	ILMN_1759729	NDUFA8	NDUFA8	4702	NM_014222	ENSG00000119421	byProbeSeq	0.857234699	0.881247322	0.278418439	0.169701199	0.515412229	0.186447496	0.560457611	0.036153476	0.092394428	0.541611386	0.990257244	0.992775555	0.640588766	0.909431107	0.786871859	0.827938005	0.985112999	0.254387742	0.450935566	0.811589726
t3224259	NA	ILMN_1802355	RBM18	RBM18	92400	NM_033117	ENSG00000119446	bySymbolSymbol	0.419761937	0.475071022	0.166049367	0.130742641	0.157123995	0.653603154	0.980523912	0.013448621	0.131098161	0.272293584	0.86859632	0.992775555	0.547111314	0.909431107	0.590126856	0.985626714	0.996367207	0.195623338	0.481828307	0.659931143
t3225456	229845_at	ILMN_2268068	MAPKAP1	MAPKAP1	79109	NM_001006618	ENSG00000119487	bySymbolSymbol	0.59513295	0.426142401	0.336025812	0.373374047	0.377739385	0.245570074	0.220585166	0.516156211	0.1003669	0.962860293	0.913279781	0.992775555	0.684461978	0.913920629	0.738941792	0.850245503	0.985112999	0.784895556	0.455676463	0.992292838
t3225855	213001_at	ILMN_1772612	ANGPTL2	ANGPTL2	23452	NM_012098	ENSG00000136859	byProbeSeq	0.900498482	0.364972869	0.678149594	0.018904274	0.079647752	0.208042026	0.088893172	0.048358917	0.072509461	0.013960799	0.997526907	0.992775555	0.887151164	0.663451223	0.538812285	0.827938005	0.985112999	0.282176772	0.439159431	0.21634008
t3225952	NA	ILMN_2408576	FAM129B	FAM129B	64855	NM_001035534	ENSG00000136830	bySymbolSymbol	0.053083509	0.481009781	0.045068838	0.1275575	0.334917549	0.150756038	0.603575174	0.724399864	0.035613882	0.068394409	0.495574622	0.992775555	0.350965503	0.909431107	0.720247096	0.827938005	0.985112999	0.890036881	0.401160276	0.389710423
t3226160	222571_at	ILMN_1691736	ST6GALNAC6	ST6GALNAC6	30815	NM_013443	ENSG00000160408	byProbeSeq	0.487718607	0.420990314	0.797077189	0.49899903	0.59923217	0.023351951	0.350075473	0.111587335	0.048254992	0.220643685	0.878404019	0.992775555	0.928590612	0.913920629	0.815457399	0.527055698	0.985112999	0.407040776	0.422355545	0.612555402
t3226181	220937_s_at	ILMN_1687857	ST6GALNAC4	ST6GALNAC4	27090	NM_175039	ENSG00000136840	byProbeSeq	0.185173329	0.068434358	0.668652631	0.680560523	0.638025296	0.92798719	0.503636645	0.947122806	0.850058789	0.627715223	0.752384928	0.749687356	0.887151164	0.948366415	0.835286779	0.994932096	0.985112999	0.969513253	0.932699543	0.854757828
t3226737	206037_at	ILMN_1764096	CCBL1	CCBL1	883	NM_004059	ENSG00000171097	byProbeSeq	0.324363244	0.025711299	0.316376161	0.201065752	0.689300895	0.789962564	0.285974577	0.861055888	0.072160199	0.414091792	0.835764473	0.632978774	0.663218174	0.913920629	0.861879912	0.985626714	0.985112999	0.942810936	0.439159431	0.746502299
t3226789	204488_at	ILMN_1753627	DOLK	DOLK	22845	NM_014908	ENSG00000175283	byProbeSeq	0.384497697	0.465221274	0.969024586	0.295769118	0.922134415	0.199954813	0.95133353	0.069688031	0.985922231	0.058979909	0.850144982	0.992775555	0.988955339	0.913920629	0.969150889	0.827938005	0.988990421	0.326879218	0.994709416	0.368639379
t3226844	209522_s_at	ILMN_1737992	CRAT	CRAT	1384	NM_000755	ENSG00000095321	byProbeSeq	0.318161346	0.736673562	0.093425321	0.400164964	0.394578278	0.031697699	0.914606078	0.350116066	0.025010966	0.614640808	0.82716479	0.992775555	0.451119925	0.913920629	0.739360818	0.569130229	0.988990421	0.668930284	0.370311087	0.846025783
t3227696	226389_s_at	ILMN_1769412	RAPGEF1	RAPGEF1	2889	NM_198679	ENSG00000107263	bySymbolSymbol	0.136419579	0.250706297	0.306207191	0.959906714	0.549102706	0.245860154	0.216509231	0.003403536	0.665316829	0.567536475	0.701146771	0.973951082	0.655661804	0.981880482	0.796647613	0.850245503	0.985112999	0.114536086	0.845589802	0.817155248
t3228373	209390_at	ILMN_2246510	TSC1	TSC1	7248	NM_000368	ENSG00000165699	byProbeSeq	0.558655133	0.88161414	0.157457572	0.730134604	0.389386243	0.672719962	0.902037144	0.150677427	0.202862747	0.981339788	0.901707619	0.992775555	0.534246813	0.955204456	0.739360818	0.985626714	0.988990421	0.460991479	0.54160526	0.992550315
t3228463	209050_s_at	ILMN_1699856	RALGDS	RALGDS	5900	NM_006266	ENSG00000160271	byProbeSeq	0.525040958	0.546473681	0.17079704	0.42191651	0.630729468	0.897059092	0.604646374	0.77799253	0.477502419	0.305595363	0.895010337	0.992775555	0.551226139	0.913920629	0.83411839	0.990389664	0.985112999	0.918020372	0.726400462	0.684674346
t3229943	NA	ILMN_2380850	SDCCAG3	SDCCAG3	10807	NM_001039708	ENSG00000165689	bySymbolSymbol	0.386070687	0.333839681	0.836004728	0.150402155	0.902828138	0.952355297	0.082997438	0.152726693	0.22555676	0.636789548	0.850256844	0.991436949	0.934520097	0.909431107	0.962426502	0.994932096	0.985112999	0.462263681	0.557031829	0.854757828
t3231846	211383_s_at	ILMN_2096405	WDR37	WDR37	22884	NM_014023	ENSG00000047056	byProbeSeq	0.018540962	0.738315317	0.221003798	0.829117599	0.423096357	0.389984516	0.801518818	0.032542708	0.831486077	0.337431457	0.334920776	0.992775555	0.594252947	0.970290373	0.741736892	0.911211825	0.988990421	0.242526503	0.92624359	0.687000736
t3232979	209160_at	ILMN_1713124	AKR1C3	AKR1C3	8644	NM_003739	ENSG00000196139	bySymbolSymbol	0.215022486	0.456844069	0.509675517	0.889834772	0.055015248	0.42175402	0.188623263	0.861590665	0.280471735	0.357369449	0.766072598	0.992775555	0.8109346	0.977958377	0.514616237	0.916087813	0.985112999	0.942810936	0.596046316	0.700708226
t3233242	210020_x_at	ILMN_1733333	CALML3	CALML3	810	NM_005185	ENSG00000178363	bySymbolSymbol	0.453267677	0.900672845	0.152031713	0.988612046	0.747265376	0.680493302	0.638226967	0.771466206	0.814818278	0.63601936	0.86859632	0.992775555	0.527913801	0.996272778	0.894561186	0.985626714	0.985112999	0.914856634	0.921091315	0.854757828
t3236505	219975_x_at	ILMN_1674696	OLAH	OLAH	55301	NM_018324	ENSG00000152463	byProbeSeq	0.458152023	0.549237816	0.22780393	0.886746601	0.050471852	0.33798909	0.587963035	0.25700536	0.537143599	0.500642549	0.86859632	0.992775555	0.605133235	0.977180275	0.514616237	0.888942419	0.985112999	0.577600039	0.770980416	0.78931388
t3238231	225992_at	ILMN_2399310	MLLT10	MLLT10	8028	NM_004641	ENSG00000078403	byProbeSeq	0.812507723	0.382890943	0.074338464	0.909289223	0.491696147	0.856434659	0.38502262	0.949073628	0.298284529	0.558986516	0.986188983	0.992775555	0.419293972	0.978485639	0.775929421	0.990102012	0.985112999	0.969513253	0.613923794	0.817155248
t3243078	NA	ILMN_1742935	ZNF33B	ZNF33B	7582	NM_006955	ENSG00000196693	bySymbolSymbol	0.528151573	0.983227874	0.601939287	0.364378659	0.161451686	0.768433168	0.598204563	0.30330516	0.11629086	0.435386595	0.895010337	0.996171147	0.865060808	0.913920629	0.591865826	0.985626714	0.985112999	0.62049658	0.469187657	0.758306511
t3243708	203082_at	ILMN_1772713	BMS1	BMS1	9790	NM_014753	ENSG00000165733	byProbeSeq	0.709587059	0.154132143	0.445942876	0.936461968	0.65631765	0.281354925	0.951717526	0.878609031	0.416425038	0.502658674	0.947394018	0.911254354	0.778208197	0.981028722	0.839809623	0.868619387	0.988990421	0.945931872	0.686494869	0.789446652
t3243846	205879_x_at	ILMN_1655610	RET	RET	5979	NM_020630	ENSG00000165731	byProbeSeq	0.047031528	0.225869115	0.423692891	0.554657485	0.265071505	0.576464208	0.828398822	0.382730321	0.483503545	0.689880961	0.47440893	0.973951082	0.758892964	0.915265704	0.669527002	0.97177145	0.988990421	0.699543686	0.727827145	0.882218442
t3244622	204446_s_at	ILMN_1680996	ALOX5	ALOX5	240	XM_001127464	ENSG00000012779	byProbeSeq	0.186102279	0.043389772	0.012529901	0.169116865	0.814324364	0.753211283	0.202313756	0.090224057	0.408793683	0.087773669	0.752384928	0.702704129	0.25068901	0.909431107	0.923398866	0.985626714	0.985112999	0.374573224	0.678161792	0.436134078
t3247172	NA	ILMN_1773337	DKK1	DKK1	22943	NM_012242	ENSG00000107984	bySymbolSymbol	0.092936104	0.067217553	0.807247434	0.619833777	0.86629425	0.66412995	0.53891121	0.116692919	0.74754524	0.725615678	0.61164924	0.745774855	0.928590612	0.932719685	0.943641134	0.985626714	0.985112999	0.414305216	0.883935806	0.898028733
t3250863	212322_at	ILMN_1761531	SGPL1	SGPL1	8879	NM_003901	ENSG00000166224	byProbeSeq	0.156403811	0.984498448	0.268366193	0.420996278	0.409591101	0.708016502	0.104469144	0.449971308	0.179159478	0.827436892	0.722397532	0.996171147	0.635499496	0.913920629	0.739360818	0.985626714	0.985112999	0.744124223	0.523537941	0.947395713
t3250990	226899_at	ILMN_2176502	UNC5B	UNC5B	219699	NM_170744	ENSG00000107731	byProbeSeq	0.547654318	0.673199806	0.049943739	0.759994041	0.464287488	0.806011224	0.397250526	0.824207267	0.611545602	0.013719592	0.899549162	0.992775555	0.361835834	0.95874434	0.757133753	0.985626714	0.985112999	0.93231026	0.822172947	0.215702477
t3251926	212359_s_at	ILMN_1669433	KIAA0913	KIAA0913	23053	NM_015037	ENSG00000214655	byProbeSeq	0.06490184	0.740418209	0.008390894	0.57718145	0.685755364	0.426752332	0.293271318	0.796752502	0.38789725	0.483907853	0.542156537	0.992775555	0.209525558	0.928224175	0.85997977	0.916087813	0.985112999	0.925999828	0.666350879	0.774940373
t3252036	211668_s_at	ILMN_1656057	PLAU	PLAU	5328	NM_002658	ENSG00000122861	byProbeSeq	0.452839278	0.660907334	0.673291095	0.337292155	0.790674204	0.186411374	0.360799228	0.769665069	0.484588523	0.046569812	0.86859632	0.992775555	0.887151164	0.913920629	0.913605125	0.827938005	0.985112999	0.914856634	0.728169303	0.336491666
t3254337	218174_s_at	ILMN_1672717	C10orf57		80195	NM_025125	ENSG00000133678	byProbeSeq	0.128344364	0.193674952	0.0526905	0.031656134	0.006230609	0.296128725	0.066755316	0.00216296	0.005422711	0.3476762	0.694040539	0.972032987	0.372825129	0.813893298	0.423182976	0.882607848	0.985112999	0.086144758	0.248858453	0.692903976
t3255311	213369_at	ILMN_1663716	PCDH21	PCDH21	92211	NM_033100	ENSG00000148600	byProbeSeq	0.234428986	0.541738488	0.762042475	0.157900506	0.317498945	0.454320597	0.513221382	0.946500219	0.918825211	0.927205579	0.77958129	0.992775555	0.919650407	0.909431107	0.707497649	0.932813028	0.985112999	0.969513253	0.96478135	0.988941629
t3257031	227607_at	ILMN_1682799	STAMBPL1	STAMBPL1	57559	NM_020799	ENSG00000138134	byProbeSeq	0.889002687	0.532122179	0.825166264	0.274867008	0.277260389	0.259097055	0.218758666	0.566907089	0.267499603	0.349644696	0.994418025	0.992775555	0.933904699	0.913920629	0.677393008	0.854633645	0.985112999	0.809594816	0.581540255	0.693570905
t3258772	NA	ILMN_1690464	TMEM20	TMEM20	159371	NM_153226	ENSG00000176273	bySymbolSymbol	0.003952896	0.126973202	0.521466113	0.713376338	0.017973876	0.074675526	0.96377595	0.003442169	0.484483343	0.729339801	0.20957717	0.891030106	0.816827884	0.951748434	0.455517038	0.668308501	0.99038345	0.114536086	0.728169303	0.900013795
t3259423	204291_at	ILMN_1742541	ZNF518A	ZNF518A	9849	NM_014803	ENSG00000177853	byProbeSeq	0.349050576	0.830655765	0.806267754	0.124196135	0.406581853	0.754121611	0.070700577	0.257415987	0.013618165	0.089184603	0.838802146	0.992775555	0.928590612	0.909431107	0.739360818	0.985626714	0.985112999	0.577600039	0.35956507	0.44021935
t3259836	NA	ILMN_2362457	ZDHHC16	ZDHHC16	84287	NM_032327	ENSG00000171307	bySymbolSymbol	0.869459612	0.59806218	0.587295429	0.322815882	0.078447769	0.041894578	0.545742471	0.001999846	0.03522033	0.713476817	0.990257244	0.992775555	0.853404334	0.913920629	0.538812285	0.597789862	0.985112999	0.086144758	0.401160276	0.894161327
t3261009	217511_at	ILMN_1684755	KAZALD1	KAZALD1	81621	NM_030929	ENSG00000107821	bySymbolSymbol	0.844839086	0.179546865	0.8136209	0.698703123	0.306834578	0.116740833	0.866082713	0.531568261	0.612638663	0.700126113	0.987972981	0.939462583	0.928590612	0.949766359	0.700377772	0.759486342	0.988990421	0.79421692	0.822990862	0.885895337
t3261255	226009_at	ILMN_2047112	RP11-529I10.4		25911	NM_015448	ENSG00000166171	byProbeSeq	0.014527316	0.611052688	0.098927504	0.778932598	0.136800519	0.983320817	0.431835355	0.602103569	0.356402097	0.00245888	0.322208359	0.992775555	0.458958749	0.966543033	0.579495213	0.994932096	0.985112999	0.826777617	0.648540057	0.139172596
t3261532	234513_at	ILMN_1692123	ELOVL3	ELOVL3	83401	NM_152310	ENSG00000119915	bySymbolSymbol	0.484888144	0.579379963	0.305921326	0.209076808	0.090273269	0.460045259	0.301967686	0.477664023	0.674365645	0.934190161	0.878404019	0.992775555	0.655661804	0.913920629	0.557740939	0.934531425	0.985112999	0.759849575	0.852672875	0.990790065
t3261820	221012_s_at	ILMN_1746704	TRIM8	TRIM8	81603	NM_030912	ENSG00000171206	byProbeSeq	0.430687243	0.755913358	0.518639614	0.733740143	0.869231748	0.33946402	0.59984101	0.102300273	0.840706953	0.552995611	0.86859632	0.992775555	0.815416726	0.955204456	0.944309346	0.890280349	0.985112999	0.390360466	0.928770596	0.815957776
t3262165	210053_at	ILMN_1684802	TAF5	TAF5	6877	NM_006951	ENSG00000148835	byProbeSeq	0.510282533	0.155763755	0.748675848	0.06402298	0.418045795	0.715100275	0.762349596	0.82159547	0.223513862	0.947504749	0.890503331	0.911865199	0.914338155	0.908340097	0.741736892	0.985626714	0.985112999	0.93136796	0.557031829	0.992292838
t3263743	209457_at	ILMN_1656501	DUSP5	DUSP5	1847	NM_004419	ENSG00000138166	byProbeSeq	0.195850461	0.27676533	0.937920565	0.280251801	0.72486782	0.702863015	0.356947791	0.78392345	0.052959249	0.177909962	0.753554179	0.976122899	0.974656744	0.913920629	0.881005875	0.985626714	0.985112999	0.922407071	0.433058833	0.570057676
t3263847	238763_at	ILMN_1749540	RBM20	RBM20	282996	XM_939337	ENSG00000203867	bySymbolSymbol	0.541328396	0.733283	0.165884167	0.735188282	0.094391697	0.482017374	0.240736183	0.045284523	0.856320758	0.863128601	0.895010337	0.992775555	0.547111314	0.955204456	0.557740939	0.953601896	0.985112999	0.276593959	0.934468282	0.966112304
t3264326	218322_s_at	ILMN_1705247	ACSL5	ACSL5	51703	NM_016234	ENSG00000197142	byProbeSeq	0.15153676	0.084844089	0.002454134	0.012420265	0.118541536	0.051344757	0.08094833	0.05103939	0.017946904	0.014974312	0.716564281	0.788884602	0.149537986	0.663451223	0.566189537	0.612373858	0.985112999	0.28978874	0.370311087	0.21634008
t3264997	1554190_s_at	ILMN_1757099	C10orf81	C10orf81	79949	NM_024889	ENSG00000148735	byProbeSeq	0.026724383	0.283702362	0.865654953	0.334039025	0.230090887	0.821859185	0.381439945	0.826185421	0.184413625	0.248916841	0.41742207	0.976122899	0.948715496	0.913920629	0.635275326	0.986419146	0.985112999	0.932754552	0.524659801	0.634669155
t3265836	1558846_at	ILMN_1678655	PNLIPRP3	PNLIPRP3	119548	NM_001011709	ENSG00000203837	byProbeSeq	0.700590752	0.265362895	0.884276211	0.312688935	0.354815636	0.171333209	0.701851973	0.586258716	0.269226487	0.478958185	0.944879346	0.973951082	0.948715496	0.913920629	0.73127157	0.827938005	0.985112999	0.817717523	0.581540255	0.773806848
t3268059	202289_s_at	ILMN_2315780	TACC2	TACC2	10579	NM_006997	ENSG00000138162	byProbeSeq	0.029190365	0.960839815	0.510057805	0.802188067	0.749817504	0.093365758	0.50003249	0.057267337	0.036785058	0.073447598	0.425840136	0.996171147	0.8109346	0.968099032	0.894561186	0.700105621	0.985112999	0.30105244	0.40318832	0.402865092
t3268333	201185_at	ILMN_1676563	HTRA1	HTRA1	5654	NM_002775	ENSG00000166033	byProbeSeq	0.088908452	0.48120935	0.123843327	0.469490456	0.41848279	0.260718627	0.105748102	0.260576698	0.967326333	0.015774354	0.597062473	0.992775555	0.483530658	0.913920629	0.741736892	0.854633645	0.985112999	0.580294603	0.983685172	0.21634008
t3269587	213410_at	ILMN_1791656	C10orf137	C10orf137	26098	NM_015608	ENSG00000107938	byProbeSeq	0.418842154	0.888727715	0.641168691	0.187704284	0.108661841	0.548432665	0.188171496	0.104597318	0.035396249	0.335175357	0.86859632	0.992775555	0.885125559	0.913920629	0.564345955	0.960905286	0.985112999	0.393805424	0.401160276	0.684674346
t3270270	221840_at	ILMN_2383611	PTPRE	PTPRE	5791	NM_130435	ENSG00000132334	byProbeSeq	0.087940269	0.753886847	0.849540616	0.093032191	0.042679856	0.05094476	0.054507682	0.002860358	0.020900354	0.000206792	0.597062473	0.992775555	0.939140603	0.909431107	0.514616237	0.612373858	0.985112999	0.101185162	0.370311087	0.029261032
t3275042	218862_at	ILMN_1654385	ASB13	ASB13	79754	NM_024701	ENSG00000196372	byProbeSeq	0.036671178	0.253595342	0.668271126	0.165207346	0.308116723	0.794103997	0.619472534	0.337594114	0.803659751	0.633894067	0.442418341	0.973951082	0.887151164	0.909431107	0.700377772	0.985626714	0.985112999	0.656431352	0.915848495	0.854757828
t3277662	203519_s_at	ILMN_2383693	UPF2	UPF2	26019	NM_080599	ENSG00000151461	byProbeSeq	0.991721991	0.898796692	0.632376743	0.401950161	0.113979226	0.753950459	0.535471672	0.209152516	0.065634372	0.147315056	0.999007514	0.992775555	0.880452502	0.913920629	0.564345955	0.985626714	0.985112999	0.540612973	0.439159431	0.527723555
t3278057	223316_at	ILMN_1671295	CCDC3	CCDC3	83643	NM_031455	ENSG00000151468	byProbeSeq	0.351549283	0.944726512	0.981926838	0.822635926	0.818731573	0.350663858	0.043288222	0.037862973	0.156152636	0.204519291	0.838802146	0.996171147	0.993270069	0.970290373	0.924339236	0.890280349	0.985112999	0.256140748	0.504082082	0.595382532
t3279108	205005_s_at	ILMN_2062620	NMT2	NMT2	9397	NM_004808	ENSG00000152465	byProbeSeq	0.5405555	0.64243883	0.777256063	0.440867576	0.210692336	0.727811046	0.599276299	0.072124568	0.329873565	0.757649375	0.895010337	0.992775555	0.921487343	0.913920629	0.62110345	0.985626714	0.985112999	0.330101121	0.63474832	0.91883386
t3285552	213269_at	ILMN_1662192	ZNF248	ZNF248	57209	NM_021045	ENSG00000198105	byProbeSeq	0.578024526	0.834996453	0.931676894	0.12409097	0.065152363	0.891574912	0.550510527	0.137129474	0.196358055	0.262310797	0.907942318	0.992775555	0.971298056	0.909431107	0.516232421	0.990102012	0.985112999	0.446921011	0.531763919	0.649588533
t3286393	NA	ILMN_1680072	ZNF32	ZNF32	7580	NM_006973	ENSG00000169740	bySymbolSymbol	0.800226774	0.85184922	0.617160452	0.422553068	0.229770016	0.85514513	0.271487843	0.037004577	0.188514311	0.60922661	0.983128379	0.992775555	0.873562935	0.913920629	0.635275326	0.990102012	0.985112999	0.254387742	0.525344288	0.843196015
t3288482	1554331_a_at	ILMN_1756683	LRRC18	LRRC18	474354	NM_001006939	ENSG00000165383	byProbeSeq	0.727060808	0.766035253	0.169887089	0.716726194	0.687018451	0.11137909	0.947436592	0.045916857	0.488212634	0.078237349	0.9525843	0.992775555	0.550992512	0.952511341	0.860927919	0.744573603	0.988990421	0.277462005	0.731672598	0.419358675
t3290746	227506_at	ILMN_1732410	SLC16A9	SLC16A9	220963	NM_194298	ENSG00000165449	byProbeSeq	0.546303179	0.082278376	0.102965938	0.515915827	0.706221429	0.21913748	0.48277944	0.102264475	0.879744934	0.046844774	0.899549162	0.788884602	0.4637564	0.913920629	0.872119263	0.833881532	0.985112999	0.390360466	0.943775223	0.337044182
t3293215	NA	ILMN_1775677	TYSND1	TYSND1	219743	NM_001040273	ENSG00000156521	bySymbolSymbol	0.082316607	0.793885879	0.749618053	0.408017129	0.174308171	0.380426217	0.630333872	0.942127204	0.821279949	0.610652825	0.578955146	0.992775555	0.914338155	0.913920629	0.596438927	0.911211825	0.985112999	0.96836077	0.921092043	0.843196015
t3293537	NA	ILMN_1813456	PCBD1	PCBD1	5092	NM_001001939	ENSG00000166228	bySymbolSymbol	0.025368578	0.058335224	0.286938213	0.2468564	0.453305246	0.67767998	0.98704126	0.473568008	0.330128253	0.391575736	0.414190824	0.725059109	0.645651278	0.913920629	0.756543542	0.985626714	0.998955183	0.75752682	0.63474832	0.732090039
t3294159	NA	ILMN_1747442	P4HA1	P4HA1	5033	NM_001017962	ENSG00000122884	bySymbolSymbol	0.894256137	0.889106458	0.715579897	0.573086948	0.249323675	0.869618187	0.079222727	0.740735429	0.085876384	0.273174642	0.997023476	0.992775555	0.898662617	0.927161417	0.652313713	0.990102012	0.985112999	0.898401673	0.444567376	0.660755757
t3294854	212757_s_at	ILMN_1809695	CAMK2G	CAMK2G	818	NM_001222	ENSG00000148660	byProbeSeq	0.001595741	0.42486569	0.656982959	0.823705751	0.465923653	0.956020506	0.306285135	0.892643194	0.344957758	0.990947909	0.14260889	0.992775555	0.887151164	0.970290373	0.757133753	0.994932096	0.985112999	0.949167641	0.643470175	0.994594541
t3299408	223824_at	ILMN_1718520	C10orf59	C10orf59	55328	NM_001031709	ENSG00000184719	byProbeSeq	0.293051534	0.708578333	0.460910604	0.526475539	0.198078517	0.728380103	0.901524898	0.601547392	0.329332933	0.963720245	0.825504892	0.992775555	0.784194595	0.915221548	0.606851939	0.985626714	0.988990421	0.826777617	0.63474832	0.992292838
t3299705	NA	ILMN_1783497	PANK1	PANK1	53354	NM_148978	ENSG00000152782	bySymbolSymbol	0.983359051	0.61643731	0.138711873	0.052004217	0.195631478	0.039889697	0.465065458	0.053007117	0.0599442	0.319718005	0.999007514	0.992775555	0.504352805	0.908340097	0.606851939	0.594146544	0.985112999	0.293179428	0.439159431	0.684674346
t3300597	201798_s_at	ILMN_1810289	FER1L3	MYOF	26509	NM_133337	ENSG00000138119	byProbeSeq	0.176075303	0.373015723	0.009802979	0.394400685	0.854683639	0.855905356	0.526349406	0.86807628	0.935406442	0.649113204	0.747135454	0.992775555	0.226975772	0.913920629	0.942384128	0.990102012	0.985112999	0.943343816	0.969249959	0.861539593
t3302360	202167_s_at	ILMN_2174394	MMS19L	MMS19	64210	NM_022362	ENSG00000155229	byProbeSeq	0.877399256	0.660593181	0.252576725	0.343048143	0.872283766	0.403242075	0.540231535	0.215356759	0.13915554	0.130445983	0.991246593	0.992775555	0.626095298	0.913920629	0.946413952	0.916087813	0.985112999	0.543524891	0.487725177	0.507653028
t3302693	227145_at	ILMN_2179083	LOXL4	LOXL4	84171	NM_032211	ENSG00000138131	bySymbolSymbol	0.427290081	0.324288613	0.210857009	0.483627837	0.652607789	0.528960559	0.46969877	0.934791829	0.070213527	0.272445072	0.86859632	0.99139542	0.582831936	0.913920629	0.837331277	0.960905286	0.985112999	0.96836077	0.439159431	0.659931143
t3302990	208813_at	ILMN_1656145	GOT1	GOT1	2805	NM_002079	ENSG00000120053	byProbeSeq	0.732013636	0.722728297	0.173584943	0.351812852	0.358702037	0.152291182	0.871351014	0.02802648	0.166492287	0.127256215	0.9531789	0.992775555	0.552191558	0.913920629	0.73127157	0.827938005	0.988990421	0.234428389	0.511421337	0.505201692
t3303059	223192_at	ILMN_1790472	SLC25A28	SLC25A28	81894	NM_031212	ENSG00000155287	bySymbolSymbol	0.31258234	0.43550289	0.416532744	0.612420944	0.066388596	0.579884582	0.71989855	0.127883804	0.764499868	0.473900716	0.825504892	0.992775555	0.749229449	0.932719685	0.516232421	0.974496365	0.985112999	0.431708888	0.895378608	0.771508548
t3304004	205129_at	ILMN_2110252	NPM3	NPM3	10360	NM_006993	ENSG00000107833	byProbeSeq	0.394740609	0.088753459	0.392606116	0.886767405	0.220043622	0.146687893	0.428060004	0.000136454	0.006337861	0.083350529	0.854421547	0.801148419	0.730169972	0.977180275	0.628033855	0.827495156	0.985112999	0.043068345	0.250271816	0.423156
t3305081	NA	ILMN_1799105	COL17A1	COL17A1	1308	NM_000494	ENSG00000065618	bySymbolSymbol	0.311272519	0.532316114	0.368067339	0.989231981	0.499772372	0.944647009	0.703785767	0.788910903	0.313587475	0.281177874	0.825504892	0.992775555	0.713445595	0.996272778	0.780328409	0.994932096	0.985112999	0.922569362	0.624130745	0.669316302
t3305081	204636_at	ILMN_1651282	COL17A1	COL17A1	1308	NM_000494	ENSG00000065618	bySymbolSymbol	0.311272519	0.532316114	0.368067339	0.989231981	0.499772372	0.944647009	0.703785767	0.788910903	0.313587475	0.281177874	0.825504892	0.992775555	0.713445595	0.996272778	0.780328409	0.994932096	0.985112999	0.922569362	0.624130745	0.669316302
t3307120	NA	ILMN_2046003	ZDHHC6	ZDHHC6	64429	NM_022494	ENSG00000023041	bySymbolSymbol	0.619666086	0.835282831	0.967888071	0.284108335	0.063192187	0.874900736	0.374353471	0.09315663	0.124938148	0.804648174	0.923922752	0.992775555	0.988955339	0.913920629	0.516232421	0.990102012	0.985112999	0.377247408	0.472052935	0.934604846
t3308397	214434_at	ILMN_2081087	HSPA12A	HSPA12A	259217	NM_025015	ENSG00000165868	byProbeSeq	0.018298212	0.909253182	0.354055485	0.37028578	0.572197215	0.156372922	0.760292755	0.071768951	0.231768369	0.945477675	0.334089927	0.992775555	0.699053736	0.913920629	0.798349114	0.827938005	0.985112999	0.329361292	0.557031829	0.992292838
t3310479	219067_s_at	ILMN_1679134	NSMCE4A	NSMCE4A	54780	NM_017615	ENSG00000107672	byProbeSeq	0.466521279	0.37715683	0.295648033	0.60446431	0.423191995	0.635439769	0.157691089	0.661244013	0.118847864	0.242077571	0.86859632	0.992775555	0.651572211	0.930535265	0.741736892	0.985014518	0.985112999	0.862485041	0.472052935	0.627795294
t3310675	NA	ILMN_2140799	FAM24B	FAM24B	196792	NM_152644	ENSG00000213185	bySymbolSymbol	0.686155061	0.213018429	0.987982251	0.106344723	0.859098833	0.086049952	0.02610462	0.021656437	0.068519689	0.0408159	0.940049424	0.973951082	0.994424341	0.909431107	0.942537061	0.679594503	0.985112999	0.217683258	0.439159431	0.320891654
t3315181	219896_at	ILMN_1771622	DRD1IP	CALY	50632	NM_015722	ENSG00000130643	byProbeSeq	0.499259389	0.087162791	0.398063178	0.468579457	0.618137884	0.415967375	0.95903779	0.975715666	0.358671912	0.804940118	0.883985862	0.800013078	0.732297989	0.913920629	0.824507562	0.916087813	0.988990421	0.986169762	0.648540057	0.934604846
t3316963	NA	ILMN_1791777	KRTAP5-7	KRTAP5-7	440050	NM_001012503	ENSG00000172886	bySymbolSymbol	0.841156949	0.333757325	0.12110679	0.908608571	0.653151055	0.519765165	0.881004354	0.681667355	0.849035784	0.247179809	0.987200264	0.991436949	0.483237307	0.978485639	0.837331277	0.958987337	0.988990421	0.868320456	0.932699543	0.634005008
t3316963	NA	ILMN_2159203	KRTAP5-5	KRTAP5-5	439915	NM_001001480	ENSG00000185940	bySymbolSymbol	0.841156949	0.333757325	0.12110679	0.908608571	0.653151055	0.519765165	0.881004354	0.681667355	0.849035784	0.247179809	0.987200264	0.991436949	0.483237307	0.978485639	0.837331277	0.958987337	0.988990421	0.868320456	0.932699543	0.634005008
t3317056	206393_at	ILMN_2169261	TNNI2	TNNI2	7136	NM_003282	ENSG00000130598	byProbeSeq	0.941407454	0.894163529	0.043622114	0.68404702	0.276223408	0.113083488	0.354667939	0.816550323	0.236277667	0.030833704	0.999007514	0.992775555	0.346917482	0.949046402	0.677393008	0.749968699	0.985112999	0.929291185	0.558203152	0.27268557
t3318666	NA	ILMN_1741684	SMPD1	SMPD1	6609	NM_000543	ENSG00000166311	bySymbolSymbol	0.378678488	0.681385935	0.106332333	0.673516326	0.331773727	0.023736327	0.911518728	0.230253231	0.138578735	0.092872241	0.847804039	0.992775555	0.470162302	0.945149357	0.719478657	0.527055698	0.988990421	0.558604517	0.487725177	0.442910015
t3319073	1563658_a_at	ILMN_1728496	SYT9	SYT9	143425	NM_175733	ENSG00000170743	byProbeSeq	0.01183258	0.918882604	0.905734251	0.463090667	0.95332846	0.43417668	0.682246308	0.77166942	0.015377156	0.370545341	0.313933136	0.992775555	0.960285854	0.913920629	0.980825319	0.920309549	0.985112999	0.914856634	0.370311087	0.718154446
t3319119	217525_at	ILMN_1776151	OLFML1	OLFML1	283298	NM_198474	ENSG00000183801	byProbeSeq	0.026144217	0.553253683	0.485554007	0.90640817	0.507562208	0.877989153	0.599648504	0.497187748	0.218365743	0.024680536	0.41742207	0.992775555	0.802214541	0.978482718	0.783195651	0.990102012	0.985112999	0.772392312	0.555319033	0.255075593
t3320123	202912_at	ILMN_1708934	ADM	ADM	133	NM_001124	ENSG00000148926	byProbeSeq	0.306817779	0.959457835	0.432889793	0.152172304	0.179807227	0.243101697	0.591486394	0.356228875	0.858656859	0.010610269	0.825504892	0.996171147	0.767214038	0.909431107	0.596438927	0.849496589	0.985112999	0.672832736	0.934650052	0.204729961
t3321150	209824_s_at	ILMN_2405305	ARNTL	ARNTL	406	NM_001030272	ENSG00000133794	byProbeSeq	0.604117359	0.991976072	0.031010021	0.402850575	0.0603328	0.016604598	0.180054786	0.070474526	0.085160256	0.119959941	0.919992175	0.997852707	0.313579808	0.913920629	0.514616237	0.492200337	0.985112999	0.32865104	0.444567376	0.496809707
t3321361	213993_at	ILMN_1791890	SPON1	SPON1	10418	NM_006108	ENSG00000152268	bySymbolSymbol	0.99449282	0.065198016	0.027670217	0.197294582	0.544808163	0.935476892	0.116819216	0.056819252	0.105162817	0.727072095	0.999007514	0.745321815	0.30143439	0.913920629	0.794745928	0.994932096	0.985112999	0.300841912	0.459558874	0.898995441
t3324453	205363_at	ILMN_1734929	BBOX1	BBOX1	8424	NM_003986	ENSG00000129151	byProbeSeq	0.067060772	0.021459863	0.880333729	0.84973756	0.843395984	0.96457518	0.533152791	0.039118446	0.469591486	0.108383083	0.54299129	0.607314112	0.948715496	0.970290373	0.93704967	0.994932096	0.985112999	0.261677532	0.722746989	0.474315655
t3326826	219522_at	ILMN_1746465	FJX1		24147	NM_014344	NA	bySymbolSymbol	0.814889063	0.634036628	0.567488439	0.995492798	0.410446686	0.021869066	0.961771344	0.972277444	0.158244626	0.440340539	0.98672306	0.992775555	0.84483205	0.997106407	0.739360818	0.518458914	0.99038345	0.983865971	0.506025188	0.761403498
t3327166	228249_at	ILMN_1659017	C11orf74	C11orf74	119710	NM_138787	ENSG00000166352	byProbeSeq	0.430340429	0.564523846	0.977453438	0.071562135	0.555926193	0.231894918	0.762150675	0.081222598	0.109194207	0.290510079	0.86859632	0.992775555	0.991742874	0.909431107	0.797265774	0.83489207	0.985112999	0.350374759	0.464219399	0.669316302
t3329099	227829_at	ILMN_1697916	GYLTL1B	GYLTL1B	120071	NM_152312	ENSG00000165905	byProbeSeq	0.525837503	0.714827176	0.166863582	0.671108813	0.541277511	0.426685593	0.498274879	0.543733707	0.20372666	0.35565076	0.895010337	0.992775555	0.548035515	0.944333562	0.794193871	0.916087813	0.985112999	0.797977386	0.543057879	0.698952535
t3329649	203409_at	ILMN_1660817	DDB2	DDB2	1643	NM_000107	ENSG00000134574	byProbeSeq	0.038291721	0.081607142	0.001875049	0.143321874	0.569543135	0.053447676	0.813992925	0.767003469	0.005707899	0.306108341	0.448409255	0.788884602	0.149537986	0.909431107	0.797924293	0.621603795	0.988990421	0.914856634	0.250271816	0.684674346
t3331926	218248_at	ILMN_2410038	FAM111A	FAM111A	63901	NM_022074	ENSG00000166801	byProbeSeq	0.212279693	0.443509657	0.02482328	0.045098111	0.973951328	0.558886275	0.343582214	0.057990592	0.704722705	0.071710082	0.766072598	0.992775555	0.291283588	0.908340097	0.991367672	0.960905286	0.985112999	0.302978538	0.865220808	0.400792973
t3332334	NA	ILMN_2331087	MS4A7	MS4A7	58475	NM_206938	ENSG00000166927	bySymbolSymbol	0.014628604	0.247843205	0.000338944	0.004573654	0.061752541	0.028906768	0.748301794	0.300582478	0.259530471	0.124690468	0.322208359	0.973951082	0.055015624	0.660970355	0.516232421	0.555639509	0.985112999	0.617157253	0.573805651	0.501432334
t3332548	203119_at	ILMN_1792681	CCDC86	CCDC86	79080	NM_024098	ENSG00000110104	byProbeSeq	0.042159675	0.304480148	0.751178873	0.878372913	0.351409871	0.179390055	0.281948898	0.134797213	0.886047843	0.534973743	0.46185244	0.988925709	0.914338155	0.975033507	0.728286799	0.827938005	0.985112999	0.444690859	0.947174912	0.805650193
t3332576	237335_at	ILMN_1654473	ZP1	ZP1	22917	NM_207341	ENSG00000149506	bySymbolSymbol	0.594755476	0.494277158	0.68656755	0.619773832	0.233122662	0.947756082	0.722525299	0.552435584	0.292133446	0.162945854	0.913279781	0.992775555	0.890383821	0.932719685	0.636402379	0.994932096	0.985112999	0.803112689	0.605668609	0.558295681
t3333595	208906_at	ILMN_1774596	BSCL2	BSCL2	26580	NM_032667	ENSG00000168000	bySymbolSymbol	0.683824886	0.408206703	0.051885144	0.448540717	0.1087671	0.206869925	0.927047904	0.00720339	0.106605998	0.369580247	0.940049424	0.992775555	0.37173407	0.913920629	0.564345955	0.827938005	0.988990421	0.142860505	0.460603016	0.717196868
t3334884	210130_s_at	ILMN_1690040	TM7SF2	TM7SF2	7108	NM_003273	ENSG00000149809	bySymbolSymbol	0.062742797	0.848335486	0.659161536	0.503463935	0.51152184	0.01878559	0.705476377	0.463538018	0.012493102	0.662675559	0.535363165	0.992775555	0.887151164	0.913920629	0.78647966	0.492200337	0.985112999	0.751373418	0.35956507	0.866889907
t3335338	212484_at	ILMN_1804117	FAM89B	FAM89B	23625	NM_001098784	ENSG00000176973	bySymbolSymbol	0.543669573	0.533893999	0.674057327	0.89971063	0.94485025	0.431216254	0.975380865	0.17180673	0.504766865	0.23795924	0.898006746	0.992775555	0.887151164	0.978031712	0.980749008	0.918910964	0.994712738	0.491542666	0.745383994	0.627171173
t3335894	NA	ILMN_1698666	CST6	CST6	1474	NM_001323	ENSG00000175315	bySymbolSymbol	0.59189195	0.93696148	0.025903311	0.082884611	0.107318333	0.73597914	0.948966858	0.986549379	0.217751937	0.668035304	0.912558454	0.996171147	0.291283588	0.909431107	0.564345955	0.985626714	0.988990421	0.99358894	0.555319033	0.870255708
t3336857	NA	ILMN_1667830	ANKRD13D		338692	XM_945565	NA	bySymbolSymbol	0.049711475	0.368638983	0.874595025	0.609174677	0.496788989	0.085160679	0.639024163	0.005491813	0.255738368	0.915029768	0.485115432	0.992775555	0.948715496	0.931872613	0.779476368	0.679594503	0.985112999	0.137133798	0.571265022	0.982920795
t3336906	51192_at	ILMN_1755234	SSH3	SSH3	54961	NM_017857	ENSG00000172830	byProbeSeq	0.190861989	0.250576203	0.202178958	0.527200053	0.882609347	0.540728817	0.161308242	0.609256079	0.471739117	0.17721918	0.752994406	0.973951082	0.582831936	0.915221548	0.952746771	0.960905286	0.985112999	0.828440651	0.724243237	0.570057676
t3339346	204829_s_at	ILMN_1745963	FOLR2	FOLR2	2350	NM_000803	ENSG00000165457	bySymbolSymbol	0.106740395	0.408289152	0.281717572	0.165045124	0.037175741	0.386578311	0.170463129	0.051726824	0.53055851	0.090897509	0.656685472	0.992775555	0.645479602	0.909431107	0.514616237	0.911211825	0.985112999	0.289875073	0.767158981	0.442910015
t3339605	225883_at	ILMN_1664644	ATG16L2	ATG16L2	89849	NM_033388	ENSG00000168010	byProbeSeq	0.008571044	0.968063667	0.048904035	0.262760941	0.814635749	0.957767046	0.690922825	0.864375636	0.195857593	0.547246613	0.30540197	0.996171147	0.360222777	0.913920629	0.923398866	0.994932096	0.985112999	0.943258245	0.531763919	0.814069538
t3340449	203473_at	ILMN_2087656	SLCO2B1	SLCO2B1	11309	NM_007256	ENSG00000137491	byProbeSeq	0.036799079	0.319241155	0.00129797	0.002982381	0.426094728	0.09460187	0.931010079	0.768410602	0.012308751	0.522373464	0.442418341	0.99139542	0.115997562	0.633010281	0.741736892	0.700105621	0.988990421	0.914856634	0.35956507	0.799510792
t3340589	207714_s_at	ILMN_1751028	SERPINH1	SERPINH1	871	NM_001235	ENSG00000149257	byProbeSeq	0.967605686	0.654255233	0.451419365	0.655542484	0.847596721	0.435764946	0.3331753	0.593180424	0.805279433	0.447408071	0.999007514	0.992775555	0.778641971	0.941718391	0.938825331	0.920309549	0.985112999	0.820164704	0.915850286	0.764889289
t3340665	224327_s_at	ILMN_1681520	DGAT2	DGAT2	84649	NM_032564	ENSG00000062282	byProbeSeq	0.243030085	0.118781969	0.148571026	0.520817208	0.474871126	0.353992394	0.129900114	0.044589934	0.682874408	0.980048858	0.780971062	0.869361136	0.522305593	0.915221548	0.760960121	0.890280349	0.985112999	0.276209472	0.855007262	0.992550315
t3341024	218245_at	ILMN_1801443	TSKU	TSKU	25987	NM_015516	ENSG00000182704	byProbeSeq	0.112577925	0.027809763	0.724580669	0.792738332	0.64755335	0.297727505	0.944623268	0.607615389	0.402071385	0.17135574	0.664946567	0.632978774	0.902882196	0.966543033	0.837331277	0.882607848	0.988990421	0.828440651	0.674811367	0.568212865
t3341061	222688_at	ILMN_1812552	PHCA	ACER3	55331	NM_018367	ENSG00000078124	byProbeSeq	0.198025001	0.426395613	0.46060977	0.077422073	0.033976386	0.839968994	0.238609871	0.028622317	0.040787005	0.001683466	0.755610003	0.992775555	0.784194595	0.909431107	0.514616237	0.990102012	0.985112999	0.235565921	0.407490206	0.124283692
t3341497	229476_s_at	ILMN_1794844	THRSP	THRSP	7069	NM_003251	ENSG00000151365	bySymbolSymbol	0.240324283	0.234548369	0.007230217	0.501188983	0.149915293	0.322536393	0.774360204	0.341608235	0.021614871	0.19384907	0.780971062	0.973951082	0.19395773	0.913920629	0.589508925	0.885458924	0.985112999	0.660613007	0.370311087	0.577471854
t3342525	203378_at	ILMN_1798602	PCF11	PCF11	51585	NM_015885	ENSG00000165494	byProbeSeq	0.653163812	0.610584995	0.130771231	0.531997326	0.475145143	0.21952005	0.198524736	0.811557969	0.335807523	0.802028293	0.925769743	0.992775555	0.491260067	0.915221548	0.760960121	0.833881532	0.985112999	0.927963254	0.638053016	0.934604846
t3346412	224463_s_at	ILMN_2168520	C11orf70	C11orf70	85016	NM_032930	ENSG00000137691	bySymbolSymbol	0.658405994	0.54342619	0.028108651	0.962615001	0.372373041	0.661033322	0.812025147	0.591456854	0.043722211	0.031587385	0.927323538	0.992775555	0.30143439	0.98405796	0.737551164	0.985626714	0.988990421	0.820164704	0.413798026	0.273881162
t3349719	NA	ILMN_1750496	ZBTB16	ZBTB16	7704	NM_006006	ENSG00000109906	bySymbolSymbol	1.11E-06	0.156104398	0.032778736	0.075552871	0.099893283	0.203190627	0.254375923	0.839683084	0.111167687	0.15111313	0.000313403	0.911865199	0.317297159	0.909431107	0.561871117	0.827938005	0.985112999	0.937990245	0.465657539	0.534562698
t3349858	202237_at	ILMN_1715508	NNMT	NNMT	4837	NM_006169	ENSG00000166741	bySymbolSymbol	0.47045359	0.49000953	0.763274571	0.830474898	0.941453276	0.57127834	0.418183294	0.40830736	0.996813038	0.309892653	0.869750515	0.992775555	0.919697854	0.970290373	0.980749008	0.966165958	0.985112999	0.717077603	0.999166788	0.684674346
t3349948	218194_at	ILMN_1749009	REXO2	REXO2	25996	NM_015523	ENSG00000076043	byProbeSeq	0.406676315	0.762662604	0.79975698	0.289305451	0.232200249	0.443879048	0.663791783	0.17667837	0.003826205	0.168598951	0.857809172	0.992775555	0.928590612	0.913920629	0.636225198	0.928210127	0.985112999	0.492610628	0.222575324	0.56243815
t3350027	NA	ILMN_1672264	FAM55B		120406	NM_182495	NA	bySymbolSymbol	0.45205767	0.586407465	0.00552222	0.097611012	0.233838202	0.350599848	0.911935775	0.235736006	0.970093182	0.967560432	0.86859632	0.992775555	0.173643131	0.909431107	0.636492512	0.890280349	0.988990421	0.566429308	0.984001327	0.992292838
t3350775	56256_at	ILMN_1791912	SIDT2	SIDT2	51092	NM_001040455	ENSG00000149577	byProbeSeq	0.253313286	0.922316774	0.172337401	0.620451354	0.155141372	0.409552693	0.07880039	0.16151807	0.025287238	0.009873585	0.795811972	0.992775555	0.552130014	0.932719685	0.590126856	0.916087813	0.985112999	0.476393831	0.370311087	0.194945904
t3351564	212134_at	ILMN_1666819	PHLDB1	PHLDB1	23187	NM_015157	ENSG00000019144	byProbeSeq	0.816198177	0.504828827	0.055220494	0.66131436	0.628115296	0.517961534	0.220900441	0.414409957	0.744960019	0.248307992	0.98672306	0.992775555	0.38482449	0.942386218	0.833234197	0.958987337	0.985112999	0.720233477	0.88210747	0.634669155
t3352404	225510_at	ILMN_1668345	OAF	OAF	220323	NM_178507	ENSG00000184232	byProbeSeq	0.396516006	0.641551803	0.472301327	0.69931617	0.352252611	0.272312325	0.428317214	0.749078796	0.724487077	0.270053046	0.854421547	0.992775555	0.794185258	0.949766359	0.728532198	0.862661058	0.985112999	0.900804388	0.871625454	0.657192742
t3352904	211423_s_at	ILMN_1677607	SC5DL	SC5DL	6309	NM_006918	ENSG00000109929	bySymbolSymbol	0.6513904	0.924552336	0.580886085	0.417459403	0.139876826	0.923449112	0.420650191	0.086903756	0.241477554	0.420515408	0.925573974	0.992775555	0.848699162	0.913920629	0.579495213	0.994932096	0.985112999	0.364352046	0.563226494	0.747680799
t3354731	216396_s_at	ILMN_1669394	EI24	EI24	9538	NM_001007277	ENSG00000149547	byProbeSeq	0.756999545	0.631104731	0.674566068	0.491866248	0.568711285	0.069697784	0.307193344	0.897623929	0.62660813	0.864336065	0.962835376	0.992775555	0.887151164	0.913920629	0.797924293	0.66486987	0.985112999	0.953795639	0.829380883	0.966694586
t3356539	NA	ILMN_2351466	NTM		50863	NM_001048209	ENSG00000182667	bySymbolSymbol	0.981287478	0.42877479	0.175288285	0.335920433	0.018329204	0.006237433	0.463710362	0.03190633	0.034650884	0.006976413	0.999007514	0.992775555	0.553233285	0.913920629	0.457691002	0.357834802	0.985112999	0.242526503	0.401160276	0.183120975
t3357303	221669_s_at	ILMN_2225595	ACAD8	ACAD8	27034	NM_014384	ENSG00000151498	byProbeSeq	0.920764027	0.875060939	0.982798345	0.03036019	0.022847523	0.158358218	0.914364456	0.006952979	0.007983072	0.045197185	0.999007514	0.992775555	0.993328327	0.813893298	0.495024042	0.827938005	0.988990421	0.142762478	0.288409691	0.333607637
t3358897	NA	ILMN_1802360	KRTAP5-2		440021	NM_001004325	ENSG00000187811	bySymbolSymbol	0.603093513	0.44708825	0.758494918	0.966313432	0.015883109	0.813818144	0.164148132	0.091528291	0.824929828	0.665069594	0.919806959	0.992775555	0.917637376	0.986283415	0.455517038	0.986419146	0.985112999	0.376452404	0.922958334	0.86935194
t3359224	229215_at	ILMN_1723412	ASCL2	ASCL2	430	NM_005170	ENSG00000183734	bySymbolSymbol	0.085802278	0.766226956	0.83813041	0.889874585	0.682677091	0.453124716	0.847498122	0.531637324	0.842216803	0.176196761	0.594662316	0.992775555	0.93542898	0.977958377	0.858685354	0.931483981	0.988990421	0.79421692	0.929833636	0.569870668
t3359469	201414_s_at	ILMN_1804327	NAP1L4	NAP1L4	4676	NM_005969	ENSG00000205531	byProbeSeq	0.085239048	0.011007619	0.05037054	0.910014266	0.64222535	0.931395679	0.897620681	0.099431088	0.814017077	0.066248169	0.593179936	0.491866762	0.362411764	0.978485639	0.837331277	0.994932096	0.988990421	0.385465724	0.921091315	0.383922837
t3359751	204234_s_at	ILMN_1688515	ZNF195	ZNF195	7748	NM_007152	ENSG00000005801	byProbeSeq	0.564683863	0.762240237	0.336184505	0.363284418	0.058146964	0.49967676	0.645568372	0.052178238	0.078809667	0.146609071	0.902006773	0.992775555	0.684461978	0.913920629	0.514616237	0.957651645	0.985112999	0.291442919	0.444567376	0.527204602
t3360006	203175_at	ILMN_1739792	RHOG	RHOG	391	NM_001665	ENSG00000177105	byProbeSeq	0.834224475	0.762221322	0.09076161	0.792201477	0.746697449	0.460340392	0.596982477	0.736791385	0.686554605	0.025866163	0.987200264	0.992775555	0.442557989	0.966543033	0.894561186	0.934531425	0.985112999	0.896080597	0.855924904	0.256846463
t3360800	213010_at	ILMN_1793476	PRKCDBP	PRKCDBP	112464	NM_145040	ENSG00000170955	bySymbolSymbol	0.7146331	0.65231978	0.900740575	0.319361635	0.444750865	0.859423081	0.020667337	0.9354081	0.094314461	0.002283903	0.950194705	0.992775555	0.957107319	0.913920629	0.751054107	0.990102012	0.985112999	0.96836077	0.455676463	0.139172596
t3361021	200055_at	ILMN_1721093	TAF10	TAF10	6881	NM_006284	ENSG00000166337	byProbeSeq	0.322747681	0.628309107	0.437402769	0.681350959	0.076520479	0.499693379	0.890802942	0.078641072	0.169846773	0.495845451	0.834133277	0.992775555	0.771025093	0.948366415	0.538812285	0.957651645	0.988990421	0.341782418	0.514485879	0.784531963
t3361041	200743_s_at	ILMN_1729234	TPP1	TPP1	1200	NM_000391	ENSG00000166340	byProbeSeq	0.086936289	0.029989417	0.063477124	0.220545513	0.948778215	0.068037558	0.317626616	0.017726315	0.134489031	0.084856578	0.595576615	0.632978774	0.408273322	0.913920629	0.980749008	0.661839773	0.985112999	0.207490131	0.484845807	0.427805574
t3361971	NA	ILMN_2350183	ST5	ST5	6764	NM_139157	ENSG00000166444	bySymbolSymbol	0.287631142	0.452858926	0.578696995	0.864958928	0.365709966	0.460456531	0.090826708	0.752145467	0.975929936	0.042248345	0.824568606	0.992775555	0.848699162	0.97427887	0.732385594	0.934531425	0.985112999	0.903212873	0.988529619	0.323811012
t3362826	NA	ILMN_1808114	LYVE1	LYVE1	10894	NM_006691	ENSG00000133800	bySymbolSymbol	0.241531999	0.075320441	0.102666338	0.13790352	0.409482155	0.014448895	0.151487561	0.926522223	0.493234609	0.46389052	0.780971062	0.788884602	0.463636815	0.909431107	0.739360818	0.460474017	0.985112999	0.96836077	0.735630988	0.767159493
t3362934	NA	ILMN_1664424	ZBED5		58486	NM_021211	ENSG00000129586	bySymbolSymbol	0.571733593	0.471914767	0.585819193	0.13049649	0.090139742	0.396379637	0.191314572	0.237180035	0.051444728	0.231068069	0.905641369	0.992775555	0.853105481	0.909431107	0.557740939	0.915376138	0.985112999	0.567227746	0.432441325	0.618854229
t3362934	NA	ILMN_2093500	ZBED5		58486	NM_021211	ENSG00000129586	bySymbolSymbol	0.571733593	0.471914767	0.585819193	0.13049649	0.090139742	0.396379637	0.191314572	0.237180035	0.051444728	0.231068069	0.905641369	0.992775555	0.853105481	0.909431107	0.557740939	0.915376138	0.985112999	0.567227746	0.432441325	0.618854229
t3365487	220775_s_at	ILMN_2408968	UEVLD	UEVLD	55293	NM_001040697	ENSG00000151116	byProbeSeq	0.631680581	0.656993263	0.812531424	0.547534467	0.04025998	0.57707517	0.186760591	0.325785018	0.1249058	0.057276149	0.923922752	0.992775555	0.928590612	0.915221548	0.514616237	0.97177145	0.985112999	0.643236001	0.472052935	0.368639379
t3368520	NA	ILMN_1806951	CSTF3	CSTF3	1479	NM_001033506	ENSG00000176102	bySymbolSymbol	0.616916555	0.741426543	0.756696198	0.212361888	0.223196346	0.550085309	0.341943712	0.070941648	0.0672081	0.719039099	0.923922752	0.992775555	0.917137968	0.913920629	0.630594668	0.960905286	0.985112999	0.32865104	0.439159431	0.894509291
t3371303	NA	ILMN_1745655	PEX16	PEX16	9409	NM_004813	ENSG00000121680	bySymbolSymbol	0.162397425	0.116043849	0.70001773	0.896561755	0.731034804	0.564252719	0.142155719	0.582627485	0.700919001	0.529459497	0.727574744	0.861006302	0.897797368	0.978031712	0.884114741	0.960905286	0.985112999	0.817717523	0.865220808	0.801806034
t3371303	49878_at	ILMN_1701466	PEX16	PEX16	9409	NM_004813	ENSG00000121680	bySymbolSymbol	0.162397425	0.116043849	0.70001773	0.896561755	0.731034804	0.564252719	0.142155719	0.582627485	0.700919001	0.529459497	0.727574744	0.861006302	0.897797368	0.978031712	0.884114741	0.960905286	0.985112999	0.817717523	0.865220808	0.801806034
t3371303	221603_at	ILMN_1678292	PEX16	PEX16	9409	NM_057174	ENSG00000121680	bySymbolSymbol	0.162397425	0.116043849	0.70001773	0.896561755	0.731034804	0.564252719	0.142155719	0.582627485	0.700919001	0.529459497	0.727574744	0.861006302	0.897797368	0.978031712	0.884114741	0.960905286	0.985112999	0.817717523	0.865220808	0.801806034
t3371339	227090_at	ILMN_1699496	PHF21A	PHF21A	51317	NM_016621	ENSG00000135365	byProbeSeq	0.968544682	0.975546689	0.106880241	0.726372149	0.407321203	0.772471904	0.087549224	0.723930903	0.971907958	0.138823529	0.999007514	0.996171147	0.470162302	0.953919404	0.739360818	0.985626714	0.985112999	0.890036881	0.985253559	0.514268893
t3371814	212850_s_at	ILMN_1675268	LRP4	LRP4	4038	NM_002334	ENSG00000134569	byProbeSeq	0.3274669	0.234084308	0.831718001	0.771948632	0.769698686	0.559215106	0.303986762	0.222888969	0.553427349	0.476806233	0.837298179	0.973951082	0.933904699	0.964830732	0.905810038	0.960905286	0.985112999	0.550895879	0.781146831	0.77227318
t3374934	230550_at	ILMN_1721035	MS4A6A	MS4A6A	64231	NM_152851	ENSG00000110077	byProbeSeq	0.008798682	0.02062405	6.93E-08	0.00042754	0.000927482	1.62E-07	0.359543757	0.005727838	0.037379337	0.800026888	0.30540197	0.600236206	5.89E-05	0.242603528	0.393715976	0.00013775	0.985112999	0.138904617	0.40318832	0.934604846
t3374934	219666_at	ILMN_1797731	MS4A6A	MS4A6A	64231	NM_022349	ENSG00000110077	byProbeSeq	0.008798682	0.02062405	6.93E-08	0.00042754	0.000927482	1.62E-07	0.359543757	0.005727838	0.037379337	0.800026888	0.30540197	0.600236206	5.89E-05	0.242603528	0.393715976	0.00013775	0.985112999	0.138904617	0.40318832	0.934604846
t3375091	219593_at	ILMN_2085862	SLC15A3	SLC15A3	51296	NM_016582	ENSG00000110446	bySymbolSymbol	0.036106999	0.893106855	0.016442752	0.001172713	0.095913047	0.717382543	0.956030316	0.561415849	0.204549517	0.21583667	0.442418341	0.992775555	0.273666629	0.39825322	0.557740939	0.985626714	0.988990421	0.805819199	0.543544726	0.608607221
t3375307	224735_at	ILMN_2129505	CYBASC3	CYBASC3	220002	NM_153611	ENSG00000162144	byProbeSeq	0.206973735	0.804842251	0.515556817	0.086005364	0.91632476	0.450187944	0.289016576	0.022952828	0.727659626	0.513743174	0.76432625	0.992775555	0.81282774	0.909431107	0.968035026	0.930311883	0.985112999	0.219606212	0.871625454	0.793754045
t3375518	218213_s_at	ILMN_1786759	C11orf10	C11orf10	746	NM_014206	ENSG00000134825	bySymbolSymbol	0.009262126	0.735118877	0.028969968	0.220465715	0.642153519	0.488306708	0.125175621	0.640408835	0.869586884	0.936930638	0.30540197	0.992775555	0.302962918	0.913920629	0.837331277	0.956375049	0.985112999	0.850210374	0.939286596	0.992292838
t3375545	208964_s_at	ILMN_1670134	FADS1	FADS1	3992	NM_013402	ENSG00000149485	bySymbolSymbol	0.274439621	0.026030173	0.126544712	0.215384582	0.49120858	0.347925708	0.746938751	0.064835655	0.352613997	0.246258165	0.815022607	0.632978774	0.48394802	0.913920629	0.775929421	0.890280349	0.985112999	0.312064782	0.645192421	0.634005008
t3375582	204257_at	ILMN_2098643	FADS3	FADS3	3995	NM_021727	ENSG00000221968	byProbeSeq	0.330197303	0.980027224	0.913055313	0.816259722	0.448397826	0.822959611	0.180692808	0.8805459	0.911660069	0.702112636	0.837298179	0.996171147	0.963559926	0.970290373	0.754588215	0.986419146	0.985112999	0.94674914	0.961489936	0.885991637
t3375612	219579_at	ILMN_1741632	RAB3IL1	RAB3IL1	5866	NM_013401	ENSG00000167994	byProbeSeq	0.54075601	0.116053468	0.28361764	0.337648359	0.063588528	0.872064103	0.690047175	0.204678564	0.716859467	0.1717063	0.895010337	0.861006302	0.645479602	0.913920629	0.516232421	0.990102012	0.985112999	0.534683387	0.869512016	0.568212865
t3376046	NA	ILMN_1697054	LRRN4CL	LRRN4CL	221091	NM_203422	ENSG00000177363	bySymbolSymbol	0.550874002	0.16870296	0.075881234	0.923043966	0.338120272	0.750148072	0.661942843	0.868898545	0.211758932	0.164741942	0.899549162	0.931453143	0.419712873	0.980806417	0.722026417	0.985626714	0.985112999	0.943343816	0.551482619	0.558340547
t3376155	NA	ILMN_2358652	NXF1	NXF1	10482	NM_006362	ENSG00000162231	bySymbolSymbol	0.937147555	0.706766262	0.070270229	0.959194944	0.093416327	0.466053679	0.132464914	0.20320056	0.256692466	0.05491723	0.999007514	0.992775555	0.419293972	0.981880482	0.557740939	0.938312895	0.985112999	0.533361896	0.571265022	0.365684142
t3376556	223452_s_at	ILMN_1751086	ATL3	ATL3	25923	NM_015459	ENSG00000184743	bySymbolSymbol	0.193416535	0.747177198	0.5706712	0.959539102	0.506173676	0.547132291	0.084894787	0.770185374	0.624111749	0.029568789	0.752994406	0.992775555	0.845017818	0.981880482	0.782771312	0.960905286	0.985112999	0.914856634	0.829380883	0.268905948
t3378281	NA	ILMN_2316540	MRPL11	MRPL11	65003	NM_016050	ENSG00000174547	bySymbolSymbol	0.51828789	0.110807584	0.919998525	0.844174364	0.849122185	0.317112603	0.910150635	0.438161309	0.362464378	0.294777196	0.890540656	0.861006302	0.967344752	0.970290373	0.939901871	0.885458924	0.988990421	0.735902971	0.648540057	0.677309444
t3378320	205634_x_at	ILMN_1687626	ZDHHC24	ZDHHC24	254359	NM_207340	ENSG00000174165	bySymbolSymbol	0.374690361	0.171181523	0.761755673	0.896485883	0.103012948	0.072693463	0.415154861	0.569364056	0.421286645	0.635640588	0.847804039	0.931622517	0.919650407	0.978031712	0.564345955	0.668308501	0.985112999	0.809713805	0.691154322	0.854757828
t3378344	203657_s_at	ILMN_1804955	CTSF	CTSF	8722	NM_003793	ENSG00000174080	bySymbolSymbol	0.501096635	0.995215948	0.538708768	0.293308081	0.143645084	0.672425658	0.243143147	0.115617028	0.064749048	0.207236146	0.886314673	0.998533274	0.826629005	0.913920629	0.581286816	0.985626714	0.985112999	0.414172391	0.439159431	0.598952639
t3378541	204476_s_at	ILMN_1671489	PC	PC	5091	NM_000920	ENSG00000173599	byProbeSeq	0.026995011	0.052361989	0.009052389	0.228530665	0.633149488	0.884735464	0.60226646	0.182971487	0.009789467	0.478841972	0.41742207	0.720362277	0.2195851	0.913920629	0.83411839	0.990102012	0.985112999	0.50032705	0.319663749	0.773806848
t3378732	202996_at	ILMN_1803772	POLD4	POLD4	57804	NM_021173	ENSG00000175482	byProbeSeq	0.137758165	0.131036178	0.673177231	0.728079828	0.710948986	0.376567485	0.77528335	0.646289286	0.556856645	0.654915482	0.701146771	0.891030106	0.887151164	0.953919404	0.875214389	0.91051064	0.985112999	0.853343085	0.782733927	0.864060986
t3378758	219500_at	ILMN_1661197	CLCF1	CLCF1	23529	NM_013246	ENSG00000175505	byProbeSeq	0.669246779	0.831101257	0.981842547	0.466518981	0.026997348	0.544790179	0.228034594	0.833511272	0.419034463	0.152635036	0.931933532	0.992775555	0.993270069	0.913920629	0.504698599	0.960905286	0.985112999	0.936090166	0.688124292	0.53462019
t3378830	221754_s_at	ILMN_1653708	CORO1B	CORO1B	57175	NM_001018070	ENSG00000172725	bySymbolSymbol	0.329079826	0.65355431	0.015212925	0.953344625	0.946444722	0.502239291	0.208620197	0.815589175	0.24396868	0.659511093	0.837298179	0.992775555	0.260924715	0.981126433	0.980749008	0.95820485	0.985112999	0.928819866	0.563663416	0.864426384
t3378830	64486_at	ILMN_1653708	CORO1B	CORO1B	57175	NM_001018070	ENSG00000172725	bySymbolSymbol	0.329079826	0.65355431	0.015212925	0.953344625	0.946444722	0.502239291	0.208620197	0.815589175	0.24396868	0.659511093	0.837298179	0.992775555	0.260924715	0.981126433	0.980749008	0.95820485	0.985112999	0.928819866	0.563663416	0.864426384
t3379091	204941_s_at	ILMN_1763666	ALDH3B2	ALDH3B2	222	NM_001031615	ENSG00000132746	bySymbolSymbol	0.373929831	0.393830923	0.863448011	0.93508583	0.509822159	0.866130421	0.68968585	0.376188488	0.928257757	0.455528606	0.847804039	0.992775555	0.947115454	0.981028722	0.784839553	0.990102012	0.985112999	0.693559232	0.96698262	0.767159493
t3379091	NA	ILMN_2363880	ALDH3B2	ALDH3B2	222	NM_001031615	ENSG00000132746	bySymbolSymbol	0.373929831	0.393830923	0.863448011	0.93508583	0.509822159	0.866130421	0.68968585	0.376188488	0.928257757	0.455528606	0.847804039	0.992775555	0.947115454	0.981028722	0.784839553	0.990102012	0.985112999	0.693559232	0.96698262	0.767159493
t3380697	201791_s_at	ILMN_2165867	DHCR7	DHCR7	1717	NM_001360	ENSG00000172893	bySymbolSymbol	0.43720047	0.729185885	0.398899636	0.78225876	0.866393715	0.250021954	0.567554346	0.775051785	0.425861599	0.464053422	0.86859632	0.992775555	0.732297989	0.966543033	0.943641134	0.85219416	0.985112999	0.916460955	0.69463304	0.767159493
t3380697	NA	ILMN_1815626	DHCR7	DHCR7	1717	NM_001360	ENSG00000172893	bySymbolSymbol	0.43720047	0.729185885	0.398899636	0.78225876	0.866393715	0.250021954	0.567554346	0.775051785	0.425861599	0.464053422	0.86859632	0.992775555	0.732297989	0.966543033	0.943641134	0.85219416	0.985112999	0.916460955	0.69463304	0.767159493
t3380980	223009_at	ILMN_1815878	C11orf59	C11orf59	55004	NM_017907	ENSG00000149357	byProbeSeq	0.024918462	0.366306183	0.005425929	0.496406568	0.295256487	0.782744361	0.712090763	0.423910458	0.680831401	0.333226517	0.414190824	0.992775555	0.173643131	0.913920629	0.69218861	0.985626714	0.985112999	0.727805822	0.85443586	0.684674346
t3381817	208998_at	ILMN_1685625	UCP2	UCP2	7351	NM_003355	ENSG00000175567	bySymbolSymbol	0.160372103	0.06666	0.001055705	0.018659177	0.305366617	0.067002018	0.502905599	0.603806658	0.682386732	0.289748536	0.726215701	0.745774855	0.106823397	0.663451223	0.700321411	0.661839773	0.985112999	0.826777617	0.855007262	0.669316302
t3383322	219217_at	ILMN_1797332	NARS2	NARS2	79731	NM_024678	ENSG00000137513	byProbeSeq	0.887956469	0.558366523	0.301285681	0.382675992	0.140002633	0.719500891	0.342394998	0.06303738	0.025168576	0.394775357	0.994418025	0.992775555	0.65419832	0.913920629	0.579495213	0.985626714	0.985112999	0.309293619	0.370311087	0.735009381
t3384270	201494_at	ILMN_1769091	PRCP	PRCP	5547	NM_199418	ENSG00000137509	byProbeSeq	0.045478671	0.277264685	0.618387897	0.763120991	0.079613231	0.825079889	0.515309434	0.362612432	0.040098141	0.761881717	0.473655877	0.976122899	0.873562935	0.960155319	0.538812285	0.986419146	0.985112999	0.680349072	0.407490206	0.920765236
t3385042	232914_s_at	ILMN_2336609	SYTL2	SYTL2	54843	NM_206929	ENSG00000137501	byProbeSeq	0.005527943	0.777386995	0.199155511	0.603289507	0.837704842	0.612373615	0.720825028	0.859231033	0.204466803	0.056104177	0.260734638	0.992775555	0.582831936	0.930275087	0.935804488	0.976620141	0.985112999	0.942810936	0.543544726	0.367818117
t3385752	219412_at	ILMN_2134974	RAB38	RAB38	23682	NM_022337	ENSG00000123892	bySymbolSymbol	0.567990117	0.847426233	0.763156696	0.262636524	0.281085991	0.859167148	0.691151566	0.218917738	0.649061649	0.507212741	0.904734726	0.992775555	0.919697854	0.913920629	0.679068316	0.990102012	0.985112999	0.549885087	0.837645325	0.791898625
t3385769	NA	ILMN_1792885	CTSC	CTSC	1075	NM_001814	ENSG00000109861	bySymbolSymbol	0.275514121	0.127452727	0.074963816	0.057890557	0.375932315	0.197551274	0.312580401	0.459688682	0.231429858	0.531689886	0.815022607	0.891030106	0.419293972	0.908340097	0.737957307	0.827938005	0.985112999	0.751373418	0.557031829	0.803211233
t3391029	202885_s_at	ILMN_1709247	PPP2R1B	PPP2R1B	5519	NM_002716	ENSG00000137713	byProbeSeq	0.102165225	0.570453778	0.366400024	0.80316045	0.079037606	0.097717922	0.374072526	0.415211995	0.309955974	0.082723506	0.635445244	0.992775555	0.712654343	0.968446083	0.538812285	0.700105621	0.985112999	0.720889538	0.623522975	0.423156
t3393479	217897_at	ILMN_1768812	FXYD6	FXYD6	53826	NM_022003	ENSG00000137726	byProbeSeq	0.234608975	0.319668111	0.006838398	0.156013328	0.705891602	0.889010257	0.904080686	0.033860337	0.066170811	0.672392262	0.77958129	0.99139542	0.193526672	0.909431107	0.872119263	0.990102012	0.988990421	0.246759019	0.439159431	0.873544041
t3393720	203780_at	ILMN_1752932	MPZL2	MPZL2	10205	NM_005797	ENSG00000149573	byProbeSeq	0.293171366	0.906948232	0.968288451	0.126100821	0.334153449	0.081054754	0.754815509	0.180370913	0.01723251	0.07493277	0.825504892	0.992775555	0.988955339	0.909431107	0.720041316	0.679594503	0.985112999	0.49638543	0.370311087	0.40520969
t3394092	217289_s_at	ILMN_1678678	SLC37A4	SLC37A4	2542	NM_001467	ENSG00000137700	bySymbolSymbol	0.983703995	0.289358562	0.925716259	0.167159266	0.326495503	0.041123985	0.537276412	0.325693922	0.314638349	0.565088448	0.999007514	0.976122899	0.968494275	0.909431107	0.715341115	0.597789862	0.985112999	0.643236001	0.624130745	0.817155248
t3394123	200825_s_at	ILMN_2141790	HYOU1	HYOU1	10525	NM_006389	ENSG00000149428	byProbeSeq	0.597337249	0.552942486	0.912124644	0.449961301	0.955986987	0.21301913	0.724107689	0.173562938	0.266716143	0.419015592	0.914488656	0.992775555	0.963176396	0.913920629	0.980825319	0.833881532	0.985112999	0.491542666	0.581540255	0.747361844
t3394315	223499_at	ILMN_1744487	C1QTNF5	C1QTNF5	114902	NM_015645	ENSG00000213192	bySymbolSymbol	0.362780271	0.646320539	0.021031294	0.032207795	0.612342525	0.172948245	0.807573385	0.029312637	0.038094602	0.01651477	0.844994375	0.992775555	0.280316573	0.813893298	0.823244345	0.827938005	0.988990421	0.235849495	0.404278959	0.21738046
t3394412	208851_s_at	ILMN_1779875	THY1	THY1	7070	NM_006288	ENSG00000154096	byProbeSeq	0.619330155	0.648978112	0.984616887	0.630473354	0.711954526	0.035900731	0.807073518	0.016242673	0.145221456	0.432141563	0.923922752	0.992775555	0.993392438	0.933739778	0.875214389	0.591839244	0.988990421	0.205821333	0.494160384	0.758306511
t3395464	228082_at	ILMN_1656248	ASAM		79827	NM_024769	ENSG00000166250	byProbeSeq	0.428111704	0.036096393	0.922782661	0.782613397	0.011768311	0.180055707	0.341038031	0.496252917	0.05368881	0.020619181	0.86859632	0.666213866	0.967810351	0.966543033	0.449458389	0.827938005	0.985112999	0.77164602	0.433058833	0.239803895
t3396593	203562_at	ILMN_1779071	FEZ1	FEZ1	9638	NM_005103	ENSG00000149557	byProbeSeq	0.577954839	0.923489962	0.548589286	0.326636863	0.197538195	0.71864891	0.246824575	0.064102498	0.891021967	0.00078751	0.907942318	0.992775555	0.836931364	0.913920629	0.606851939	0.985626714	0.985112999	0.310102684	0.94945481	0.070642005
t3397792	1553787_at	ILMN_1680102	C11orf45	C11orf45	219833	NM_145013	ENSG00000174370	byProbeSeq	0.464394206	0.929296845	0.677073528	0.313440337	0.155486702	0.083016816	0.944436938	0.87035776	0.422548227	0.399538625	0.86859632	0.994742257	0.887151164	0.913920629	0.590126856	0.679594503	0.988990421	0.943850262	0.692008545	0.737409332
t3397847	NA	ILMN_1704576	TP53AIP1		63970	NM_022112	ENSG00000120471	bySymbolSymbol	0.068784649	0.430308742	0.85787111	0.505486905	0.469255128	0.753416166	0.856268568	0.593629223	0.359049179	0.972980706	0.546427388	0.992775555	0.945886457	0.913920629	0.757133753	0.985626714	0.988990421	0.820164704	0.648540057	0.992550315
t3400625	201346_at	ILMN_2224833	ADIPOR2	ADIPOR2	79602	NM_024551	ENSG00000006831	byProbeSeq	0.385370443	0.249792251	0.040809135	0.728071989	0.808743341	0.297245852	0.419864884	0.426650174	0.937489821	0.430600817	0.850144982	0.973951082	0.342047215	0.953919404	0.922220354	0.882607848	0.985112999	0.730294351	0.970644948	0.756894605
t3401325	205665_at	ILMN_1729453	TSPAN9	TSPAN9	10867	NM_006675	ENSG00000011105	bySymbolSymbol	0.2201796	0.845834784	0.790226127	0.864795106	0.134813167	0.004455118	0.587029353	0.750083631	0.667116851	0.788366953	0.771073541	0.992775555	0.926020679	0.97427887	0.578062519	0.350915519	0.985112999	0.901374384	0.846654773	0.934604846
t3402836	204854_at	ILMN_1705682	LEPREL2	LEPREL2	10536	NM_014262	ENSG00000110811	byProbeSeq	0.896329603	0.470936407	0.812614209	0.838676732	0.622259555	0.211479421	0.384498914	0.214186699	0.786412263	0.424896014	0.99735758	0.992775555	0.928590612	0.970290373	0.828053859	0.833881532	0.985112999	0.543524891	0.902858703	0.75231849
t3403015	201313_at	ILMN_1765796	ENO2	ENO2	2026	NM_001975	ENSG00000111674	byProbeSeq	0.193753529	0.170028645	0.833665819	0.491640009	0.581455537	0.459599864	0.855961761	0.366915411	0.310292647	0.638688027	0.752994406	0.931453143	0.933904699	0.913920629	0.80533629	0.934531425	0.988990421	0.684639964	0.623522975	0.855892699
t3403244	204375_at	ILMN_1734021	CLSTN3	CLSTN3	9746	NM_014718	ENSG00000139182	byProbeSeq	0.185621453	0.969825033	0.346157641	0.477056602	0.488003736	0.00820166	0.571386316	0.02065376	0.222817588	0.713559803	0.752384928	0.996171147	0.693636048	0.913920629	0.774420883	0.360694756	0.985112999	0.217683258	0.557031829	0.894161327
t3405032	225764_at	ILMN_1789596	ETV6	ETV6	2120	NM_001987	ENSG00000139083	byProbeSeq	0.785598894	0.559144696	0.740780997	0.939571899	0.044785701	0.028597452	0.281725474	0.021844205	0.348194613	0.931736542	0.977515704	0.992775555	0.913497245	0.981028722	0.514616237	0.555639509	0.985112999	0.217683258	0.644467153	0.990759611
t3405515	221031_s_at	ILMN_1723522	APOLD1	APOLD1	81575	NM_030817	ENSG00000178878	byProbeSeq	0.07349825	0.054418801	0.016952087	0.016488553	0.042317962	0.226206904	0.104483215	0.014528597	0.00058589	0.0088398	0.557960558	0.725059109	0.276775423	0.663451223	0.514616237	0.83489207	0.985112999	0.198864706	0.149566433	0.184996092
t3405683	213234_at	ILMN_1668619	KIAA1467	KIAA1467	57613	NM_020853	ENSG00000084444	byProbeSeq	0.733966587	0.761501219	0.153981432	0.622409342	0.386298132	0.400637247	0.90310158	0.012736207	0.058488537	0.175822676	0.953840666	0.992775555	0.531936972	0.932719685	0.739360818	0.916087813	0.988990421	0.19482954	0.439159431	0.569870668
t3406179	NA	ILMN_1708728	H2AFJ	H2AFJ	55766	NM_177925	ENSG00000111332	bySymbolSymbol	0.011029659	0.864069626	0.390687793	0.479651949	0.076876185	0.82771522	0.215189641	0.008811192	0.997687285	0.036359814	0.307022316	0.992775555	0.727647909	0.913920629	0.538812285	0.986419146	0.985112999	0.155847958	0.999453104	0.302641985
t3406589	NA	ILMN_1803033	MGST1	MGST1	4257	NM_145791	ENSG00000008394	bySymbolSymbol	0.804253138	0.063708	0.219265195	0.621283905	0.361759787	0.306795016	0.281870754	0.025215185	0.446893144	0.224148153	0.983128379	0.744836527	0.591911448	0.932719685	0.73127157	0.885458924	0.985112999	0.220697858	0.707182107	0.612555402
t3406589	NA	ILMN_1781952	MGST1	MGST1	4257	NM_020300	ENSG00000008394	bySymbolSymbol	0.804253138	0.063708	0.219265195	0.621283905	0.361759787	0.306795016	0.281870754	0.025215185	0.446893144	0.224148153	0.983128379	0.744836527	0.591911448	0.932719685	0.73127157	0.885458924	0.985112999	0.220697858	0.707182107	0.612555402
t3406589	224918_x_at	ILMN_2355168	MGST1	MGST1	4257	NM_145792	ENSG00000008394	bySymbolSymbol	0.804253138	0.063708	0.219265195	0.621283905	0.361759787	0.306795016	0.281870754	0.025215185	0.446893144	0.224148153	0.983128379	0.744836527	0.591911448	0.932719685	0.73127157	0.885458924	0.985112999	0.220697858	0.707182107	0.612555402
t3409605	220615_s_at	ILMN_2202915	FAR2	FAR2	55711	NM_018099	ENSG00000064763	byProbeSeq	0.277618144	0.933478381	0.06228454	0.330524084	0.581153269	0.120542615	0.334382892	0.060798538	0.253120738	0.37989304	0.818904638	0.996171147	0.403660877	0.913920629	0.80533629	0.769100165	0.985112999	0.309293619	0.567017168	0.727664332
t3413212	218417_s_at	ILMN_1778144	FLJ20489	SLC48A1	55652	NM_017842	ENSG00000211584	byProbeSeq	0.987625358	0.463884496	0.065800123	0.573963682	0.387579651	0.607923322	0.935353945	0.408328152	0.905298022	0.345288601	0.999007514	0.992775555	0.41380966	0.927298127	0.739360818	0.976620141	0.988990421	0.717077603	0.957754542	0.690829534
t3413950	218324_s_at	ILMN_2203463	SPATS2	SPATS2	65244	NM_023071	ENSG00000123352	byProbeSeq	0.275094333	0.262528807	0.112661184	0.101858004	0.154989623	0.148620669	0.744165394	0.000984041	0.111498375	0.427753833	0.815022607	0.973951082	0.483077501	0.909431107	0.590126856	0.827938005	0.985112999	0.07559723	0.465657539	0.753450216
t3414186	200804_at	ILMN_1693311	TMBIM6		7009	NM_003217	NA	byProbeSeq	0.575663322	0.657564772	0.945668521	0.855309255	0.231612331	0.559625167	0.595138074	0.80370444	0.034727195	0.015946917	0.907560472	0.992775555	0.978716716	0.970290373	0.636225198	0.960905286	0.985112999	0.927963254	0.401160276	0.21634008
t3415148	213198_at	ILMN_2243308	ACVR1B	ACVR1B	91	NM_004302	ENSG00000135503	bySymbolSymbol	0.953612029	0.697208682	0.409339497	0.467357396	0.515829388	0.013263483	0.481162813	0.111007122	0.172354324	0.288882106	0.999007514	0.992775555	0.74258383	0.913920629	0.786871859	0.441595974	0.985112999	0.406228648	0.517978128	0.669316302
t3415368	215189_at	ILMN_2178226	KRT86	KRT86	3892	NM_002284	ENSG00000170442	byProbeSeq	0.288046012	0.923802914	0.071709346	0.70617564	0.217668202	0.545953598	0.182726293	0.607927816	0.071185422	0.793516345	0.824568606	0.992775555	0.419293972	0.949766359	0.628033855	0.960905286	0.985112999	0.828440651	0.439159431	0.934604846
t3415744	203851_at	ILMN_1669362	IGFBP6	IGFBP6	3489	NM_002178	ENSG00000167779	byProbeSeq	0.29228193	0.678483572	0.448973003	0.660760499	0.610933205	0.202533236	0.691348012	0.216978081	0.210159135	0.929956979	0.825504892	0.992775555	0.778641971	0.942386218	0.822000461	0.827938005	0.985112999	0.545820418	0.549846242	0.990604874
t3415849	212861_at	ILMN_1702065	MFSD5	MFSD5	84975	NM_032889	ENSG00000182544	byProbeSeq	0.327038387	0.105255715	0.562709783	0.801342465	0.906896302	0.096342529	0.078128658	0.412740031	0.49785412	0.041029495	0.837298179	0.854106343	0.843319692	0.968099032	0.963648261	0.700105621	0.985112999	0.718889648	0.739594309	0.321051075
t3416301	206858_s_at	ILMN_1794492	HOXC6	HOXC6	3223	NM_004503	ENSG00000197757	byProbeSeq	0.782075546	0.261430666	0.348870744	0.726348769	0.535324485	0.737162279	0.416239807	0.513247911	0.291685926	0.978017472	0.977295491	0.973951082	0.693636048	0.953919404	0.790418239	0.985626714	0.985112999	0.784853105	0.605668609	0.992550315
t3416301	206194_at	ILMN_1719975	HOXC4	HOXC4	3221	NM_014620	ENSG00000198353	byProbeSeq	0.782075546	0.261430666	0.348870744	0.726348769	0.535324485	0.737162279	0.416239807	0.513247911	0.291685926	0.978017472	0.977295491	0.973951082	0.693636048	0.953919404	0.790418239	0.985626714	0.985112999	0.784853105	0.605668609	0.992550315
t3416353	221350_at	ILMN_1718285	HOXC8	HOXC8	3224	NM_022658	ENSG00000037965	bySymbolSymbol	0.207912186	0.708815096	0.845688172	0.304170063	0.034671572	0.684097222	0.328643438	0.330278605	0.922167333	0.964268165	0.76432625	0.992775555	0.936711361	0.913920629	0.514616237	0.985626714	0.985112999	0.64874399	0.96478135	0.992292838
t3416651	206444_at	ILMN_1805098	PDE1B	PDE1B	5153	NM_000924	ENSG00000123360	byProbeSeq	0.794248026	0.58068519	0.651653946	0.475859447	0.87717799	0.416830243	0.124413873	0.152635107	0.071195271	0.460437089	0.981229628	0.992775555	0.887151164	0.913920629	0.949514343	0.916087813	0.985112999	0.462263681	0.439159431	0.767159493
t3416895	227055_at	ILMN_2064725	METTL7B	METTL7B	196410	NM_152637	ENSG00000170439	bySymbolSymbol	0.427603655	0.107049076	0.202032631	0.656695609	0.657869986	0.459970869	0.82187717	0.65189424	0.995064784	0.007633551	0.86859632	0.854106343	0.582831936	0.942386218	0.841162076	0.934531425	0.988990421	0.856405003	0.999166788	0.183120975
t3416921	210106_at	ILMN_1773395	RDH5	RDH5	5959	NM_002905	ENSG00000135437	byProbeSeq	0.20636254	0.869962992	0.486249215	0.932569332	0.711496267	0.829583967	0.436451248	0.628408369	0.358316999	0.141732276	0.76432625	0.992775555	0.802214541	0.981028722	0.875214389	0.987129345	0.985112999	0.842841556	0.648540057	0.516440782
t3417574	225616_at	ILMN_1729868	SPRYD4	SPRYD4	283377	NM_207344	ENSG00000176422	byProbeSeq	0.945277804	0.558138046	0.074570539	0.926331915	0.006795166	0.049044466	0.15536381	0.003145933	0.046576999	0.065634843	0.999007514	0.992775555	0.419293972	0.981028722	0.44260713	0.612373858	0.985112999	0.109016209	0.418453676	0.38167111
t3418214	227833_s_at	ILMN_1746012	MBD6	MBD6	114785	NM_052897	ENSG00000166987	bySymbolSymbol	0.234281819	0.85731264	0.000181532	0.270731422	0.839392697	0.833768288	0.301487519	0.684917997	0.348291189	0.915193037	0.77958129	0.992775555	0.049805962	0.913920629	0.936277326	0.990026961	0.985112999	0.869850979	0.644467153	0.982920795
t3418394	NA	ILMN_1732371	SLC26A10	SLC26A10	65012	NM_001018084	ENSG00000135502	bySymbolSymbol	0.526714751	0.754141844	0.131666957	0.606053363	0.092900975	0.020591875	0.822152828	0.390137027	0.779656533	0.866628966	0.895010337	0.992775555	0.493419213	0.931292861	0.557740939	0.518458914	0.988990421	0.706239522	0.902129832	0.966694586
t3418492	203227_s_at	ILMN_1725079	TSPAN31	TSPAN31	6302	NM_005981	ENSG00000135452	byProbeSeq	0.919827256	0.809066729	0.779074762	0.129711696	0.098260946	0.962547388	0.019039555	0.071317824	0.034567687	0.015870925	0.999007514	0.992775555	0.921859893	0.909431107	0.559889549	0.994932096	0.985112999	0.32865104	0.401160276	0.21634008
t3419239	212755_at	ILMN_1697200	MON2	MON2	23041	NM_015026	ENSG00000061987	byProbeSeq	0.610469203	0.709604959	0.251840141	0.586359684	0.282793787	0.820422034	0.211762834	0.347664054	0.105217096	0.157680335	0.923865158	0.992775555	0.626095298	0.928622201	0.680501428	0.986419146	0.985112999	0.668554432	0.459558874	0.546410631
t3426828	NA	ILMN_1774828	VEZT	VEZT	55591	NM_017599	ENSG00000028203	bySymbolSymbol	0.657459954	0.737897641	0.882103624	0.203674229	0.38519779	0.429058478	0.431149364	0.139680239	0.036146951	0.884018954	0.927323538	0.992775555	0.948715496	0.913920629	0.739360818	0.917558308	0.985112999	0.448731454	0.401160276	0.969626159
t3427876	204859_s_at	ILMN_1659463	APAF1	APAF1	317	NM_013229	ENSG00000120868	byProbeSeq	0.931530111	0.663076778	0.449393401	0.380808048	0.421461424	0.836646234	0.126543986	0.693395802	0.082589208	0.712078978	0.999007514	0.992775555	0.778641971	0.913920629	0.741736892	0.990102012	0.985112999	0.876031303	0.444567376	0.894161327
t3430462	228570_at	ILMN_1705066	BTBD11	BTBD11	121551	NM_152322	ENSG00000151136	byProbeSeq	0.385193213	0.923756357	0.108941296	0.475102596	0.173344252	0.383717597	0.760892621	0.011086203	0.167461875	0.659556788	0.850144982	0.992775555	0.476758559	0.913920629	0.596438927	0.911211825	0.985112999	0.182115249	0.511421337	0.864426384
t3431220	204056_s_at	ILMN_1786310	MVK	MVK	4598	NM_000431	ENSG00000110921	byProbeSeq	0.109856199	0.904831861	0.090510658	0.372068386	0.592987825	0.528891416	0.366524471	0.238954839	0.690846401	0.435358831	0.664946567	0.992775555	0.442557989	0.913920629	0.81360749	0.960905286	0.985112999	0.567748875	0.858544311	0.758306511
t3431318	223455_at	ILMN_1665058	TCHP	TCHP	84260	NM_032300	ENSG00000139437	byProbeSeq	0.557939101	0.916307347	0.157177558	0.378264322	0.118732436	0.338159569	0.294779359	0.077615681	0.229315943	0.760002393	0.901707619	0.992775555	0.534246813	0.913920629	0.566189537	0.888942419	0.985112999	0.339668623	0.557031829	0.919803324
t3431376	224810_s_at	ILMN_1689908	ANKRD13A	ANKRD13A	88455	NM_033121	ENSG00000076513	byProbeSeq	0.737770884	0.686425661	0.032944321	0.907016554	0.973262622	0.854750297	0.039293104	0.754457274	0.368133402	0.015307348	0.954848734	0.992775555	0.317297159	0.978482718	0.991367672	0.990102012	0.985112999	0.90407089	0.650260497	0.21634008
t3432030	219986_s_at	ILMN_1687303	ACAD10	ACAD10	80724	NM_025247	ENSG00000111271	byProbeSeq	0.039741318	0.622414974	0.952129615	0.674480895	0.531160653	0.071056198	0.165237414	0.176381163	0.112163917	0.325364019	0.45289099	0.992775555	0.982111854	0.945721354	0.788977355	0.668308501	0.985112999	0.492610628	0.465657539	0.684674346
t3432138	64432_at	ILMN_1798957	C12orf47		51275	XR_017973	NA	bySymbolSymbol	0.992423633	0.141367116	0.877737702	0.929366343	0.155891749	0.947866891	0.043884861	0.008616213	0.26409126	0.626138345	0.999007514	0.891030106	0.948715496	0.981028722	0.590126856	0.994932096	0.985112999	0.155847958	0.578615433	0.854757828
t3432438	NA	ILMN_2410826	OAS1	OAS1	4938	NM_001032409	ENSG00000089127	bySymbolSymbol	0.01054652	0.990124751	0.003258484	0.429634036	0.346694143	0.686440865	0.431945577	0.873333119	0.801434928	0.332270208	0.30540197	0.997120852	0.149537986	0.913920629	0.728286799	0.985626714	0.985112999	0.943850262	0.914540664	0.684674346
t3432798	228274_at	ILMN_1750674	SDSL	SDSL	113675	NM_138432	ENSG00000139410	byProbeSeq	0.470328022	0.711495534	0.845659088	0.848504163	0.202069721	0.944613954	0.965886333	0.066951186	0.030736831	0.398124756	0.869750515	0.992775555	0.936711361	0.970290373	0.611292416	0.994932096	0.99038345	0.319334588	0.396781295	0.735599385
t3434525	200617_at	ILMN_1657495	MLEC	MLEC	9761	NM_014730	ENSG00000110917	byProbeSeq	0.125680027	0.705697565	0.797896184	0.438745826	0.368009427	0.679973914	0.698438199	0.871562821	0.061685661	0.914910322	0.686188702	0.992775555	0.928590612	0.913920629	0.734823316	0.985626714	0.985112999	0.943850262	0.439159431	0.982920795
t3434726	207091_at	ILMN_1759326	P2RX7	P2RX7	5027	NM_002562	ENSG00000089041	byProbeSeq	0.006218534	0.882656737	0.242100737	0.827237395	0.785373222	0.964357689	0.058827466	0.487459042	0.135663748	0.000546953	0.277870261	0.992775555	0.618176017	0.970290373	0.913176179	0.994932096	0.985112999	0.76568778	0.485985324	0.058045384
t3435752	223476_s_at	ILMN_1667510	C12orf65	C12orf65	91574	NM_152269	ENSG00000130921	bySymbolSymbol	0.871957098	0.131486266	0.772597634	0.011006956	0.602705728	0.355729561	0.069890038	0.321269034	0.100064255	0.325539221	0.990257244	0.891030106	0.921487343	0.663451223	0.816811559	0.890280349	0.985112999	0.638776136	0.455676463	0.684674346
t3435902	231843_at	ILMN_1797425	DDX55	DDX55	57696	NM_020936	ENSG00000111364	byProbeSeq	0.074336724	0.453040099	0.12038998	0.929936571	0.682373725	0.942802679	0.529140672	0.676674556	0.670373072	0.465772808	0.558512203	0.992775555	0.483237307	0.981028722	0.858685354	0.994932096	0.985112999	0.868320456	0.849971922	0.767159493
t3436544	NA	ILMN_1693410	BRI3BP	BRI3BP	140707	XM_941876	ENSG00000184992	bySymbolSymbol	0.230196659	0.253478725	0.53898376	0.845831844	0.652787501	0.32125985	0.248126663	0.006230437	0.147802707	0.018188285	0.777106146	0.973951082	0.826629005	0.970290373	0.837331277	0.885458924	0.985112999	0.140723273	0.495902273	0.221688567
t3436544	NA	ILMN_1797693	BRI3BP	BRI3BP	140707	NM_080626	ENSG00000184992	bySymbolSymbol	0.230196659	0.253478725	0.53898376	0.845831844	0.652787501	0.32125985	0.248126663	0.006230437	0.147802707	0.018188285	0.777106146	0.973951082	0.826629005	0.970290373	0.837331277	0.885458924	0.985112999	0.140723273	0.495902273	0.221688567
t3436544	NA	ILMN_1800619	BRI3BP	BRI3BP	140707	NM_080626	ENSG00000184992	bySymbolSymbol	0.230196659	0.253478725	0.53898376	0.845831844	0.652787501	0.32125985	0.248126663	0.006230437	0.147802707	0.018188285	0.777106146	0.973951082	0.826629005	0.970290373	0.837331277	0.885458924	0.985112999	0.140723273	0.495902273	0.221688567
t3436544	NA	ILMN_1803570	BRI3BP	BRI3BP	140707	NM_080626	ENSG00000184992	bySymbolSymbol	0.230196659	0.253478725	0.53898376	0.845831844	0.652787501	0.32125985	0.248126663	0.006230437	0.147802707	0.018188285	0.777106146	0.973951082	0.826629005	0.970290373	0.837331277	0.885458924	0.985112999	0.140723273	0.495902273	0.221688567
t3436571	218434_s_at	ILMN_1698554	AACS	AACS	65985	NM_023928	ENSG00000081760	byProbeSeq	0.007430057	0.669922106	0.685062979	0.523880266	0.565751777	0.098683159	0.774464216	0.113845939	0.457966963	0.275136527	0.3003866	0.992775555	0.889440763	0.915221548	0.797924293	0.703427583	0.985112999	0.412013018	0.714731528	0.661433565
t3438417	202775_s_at	ILMN_1692575	SFRS8	SFRS8	6433	NM_004592	ENSG00000061936	byProbeSeq	0.069366873	0.717038547	0.022299374	0.846474401	0.334007208	0.908258052	0.55886806	0.502127922	0.206304588	0.492541886	0.546427388	0.992775555	0.28113673	0.970290373	0.720041316	0.99242096	0.985112999	0.777931763	0.545646715	0.783086257
t3438617	212375_at	ILMN_1673023	EP400	EP400	57634	NM_015409	ENSG00000183495	bySymbolSymbol	0.016431937	0.439135359	0.001405245	0.92191905	0.988558598	0.95032919	0.122569337	0.055423883	0.584976823	0.836764046	0.32659852	0.992775555	0.119305315	0.980806417	0.995829908	0.994932096	0.985112999	0.296876192	0.799107518	0.952923353
t3439132	221372_s_at	ILMN_2299450	P2RX2	P2RX2	22953	NM_170682	ENSG00000187848	byProbeSeq	0.295388336	0.170053283	0.257074164	0.740236841	0.164125097	0.676849081	0.147451913	0.70922636	0.181356886	0.2382364	0.825504892	0.931453143	0.627776399	0.956051318	0.591865826	0.985626714	0.985112999	0.884189691	0.523537941	0.627171173
t3439132	224069_x_at	ILMN_2299450	P2RX2	P2RX2	22953	NM_170682	ENSG00000187848	byProbeSeq	0.295388336	0.170053283	0.257074164	0.740236841	0.164125097	0.676849081	0.147451913	0.70922636	0.181356886	0.2382364	0.825504892	0.931453143	0.627776399	0.956051318	0.591865826	0.985626714	0.985112999	0.884189691	0.523537941	0.627171173
t3439195	NA	ILMN_1789944	PGAM5	PGAM5	192111	XM_001126125	ENSG00000176894	bySymbolSymbol	0.045976611	0.444257284	0.385052996	0.405345854	0.856323827	0.074845122	0.964123548	0.070867599	0.022596712	0.731520832	0.473655877	0.992775555	0.726328791	0.913920629	0.942384128	0.668308501	0.99038345	0.32865104	0.370311087	0.901395046
t3441955	224334_s_at	ILMN_2097421	MRPL51	MRPL51	51258	NM_016497	ENSG00000111639	bySymbolSymbol	0.927920163	0.720745423	0.312197182	0.08406812	0.105909534	0.928710929	0.228792198	0.028005771	0.235793658	0.260723981	0.999007514	0.992775555	0.661811255	0.909431107	0.564345955	0.994932096	0.985112999	0.234428389	0.558203152	0.6491339
t3442249	228165_at	ILMN_1706186	C12orf53	C12orf53	196500	NM_153685	ENSG00000139200	byProbeSeq	0.094373797	0.694740964	0.776642331	0.716907829	0.401100137	0.251944328	0.353451597	0.02126171	0.125657764	0.17789047	0.61604086	0.992775555	0.921487343	0.952511341	0.739360818	0.85219416	0.985112999	0.217683258	0.472052935	0.570057676
t3442427	202793_at	ILMN_1805225	LPCAT3	LPCAT3	10162	NM_005768	ENSG00000111684	byProbeSeq	0.607083722	0.323243139	0.829756922	0.411013204	0.002332778	0.613316699	0.263464118	0.01318595	0.030845189	0.860778947	0.922821665	0.99139542	0.933904699	0.913920629	0.423182976	0.976620141	0.985112999	0.195623338	0.396781295	0.965490219
t3442641	223655_at	ILMN_1802780	M160	CD163L1	283316	NM_174941	ENSG00000177675	byProbeSeq	0.559567813	0.012198076	0.000267523	0.617471225	0.31305985	0.18675371	0.204325037	0.28720394	0.520167703	0.944255693	0.902006773	0.505178875	0.050802848	0.932719685	0.702761835	0.827938005	0.985112999	0.604979975	0.758299733	0.992292838
t3443804	214470_at	ILMN_2079655	KLRB1	KLRB1	3820	NM_002258	ENSG00000111796	byProbeSeq	0.58065497	0.785314945	0.204277803	0.230101716	0.065267863	0.961137429	0.084880138	0.335223586	0.465143388	0.131096236	0.908102964	0.992775555	0.582831936	0.913920629	0.516232421	0.994932096	0.985112999	0.652763359	0.718912568	0.507653028
t3444336	204919_at	ILMN_1753665	PRR4	PRR4	11272	NM_001098538	ENSG00000111215	bySymbolSymbol	0.429760199	0.506392174	0.388861334	0.050562251	0.839782313	0.891907073	0.122426063	0.748869327	0.814829852	0.390305532	0.86859632	0.992775555	0.7266435	0.908340097	0.936277326	0.990102012	0.985112999	0.900804388	0.921091315	0.732090039
t3444958	224336_s_at	ILMN_1764361	DUSP16	DUSP16	80824	NM_030640	ENSG00000111266	byProbeSeq	0.670169454	0.39408166	0.081187015	0.22222599	0.743646522	0.920229683	0.419572528	0.449370017	0.182412074	0.450866117	0.931980125	0.992775555	0.42660273	0.913920629	0.89418655	0.994932096	0.985112999	0.744124223	0.524087482	0.766337003
t3445108	221297_at	ILMN_1781145	GPRC5D	GPRC5D	55507	NM_018654	ENSG00000111291	bySymbolSymbol	0.78357324	0.763078913	0.920059937	0.456204399	0.005584601	0.770804944	0.348638141	0.558319221	0.219007063	0.748251714	0.977455983	0.992775555	0.967344752	0.913920629	0.423182976	0.985626714	0.985112999	0.805449792	0.555319033	0.912738082
t3446137	204424_s_at	ILMN_1813295	LMO3	LMO3	55885	NM_018640	ENSG00000048540	byProbeSeq	0.887361852	0.114194276	0.499320122	0.681394009	0.247031093	0.87792842	0.180308886	0.039645808	0.343067862	0.692896523	0.994418025	0.861006302	0.810869924	0.948366415	0.65169442	0.990102012	0.985112999	0.261964595	0.643470175	0.882218442
t3447798	220168_at	ILMN_1708983	CASC1	CASC1	55259	NM_001082972	ENSG00000118307	byProbeSeq	0.518045722	0.044144627	0.098734686	0.772205515	0.304188076	0.383614939	0.729709718	0.555799722	0.02140552	0.003879803	0.890540656	0.702704129	0.458958749	0.964830732	0.699927449	0.911211825	0.985112999	0.804380264	0.370311087	0.15782278
t3448428	NA	ILMN_2196337	C12orf11	C12orf11	55726	NM_018164	ENSG00000064102	bySymbolSymbol	0.952878967	0.804205971	0.257107807	0.39532375	0.177288881	0.970145393	0.071058572	0.371751114	0.054216523	0.017101424	0.999007514	0.992775555	0.627776399	0.913920629	0.596438927	0.994932096	0.985112999	0.688246543	0.433058833	0.218332465
t3449368	218456_at	ILMN_1681118	CAPRIN2	CAPRIN2	65981	NM_001002259	ENSG00000110888	bySymbolSymbol	0.349958223	0.919463087	0.885049551	0.423435291	0.24192682	0.414675024	0.516103036	0.142223023	0.40408083	0.885046635	0.838802146	0.992775555	0.948715496	0.913920629	0.646916128	0.916087813	0.985112999	0.448731454	0.675324064	0.969626159
t3449368	NA	ILMN_2345739	CAPRIN2	CAPRIN2	65981	NM_023925	ENSG00000110888	bySymbolSymbol	0.349958223	0.919463087	0.885049551	0.423435291	0.24192682	0.414675024	0.516103036	0.142223023	0.40408083	0.885046635	0.838802146	0.992775555	0.948715496	0.913920629	0.646916128	0.916087813	0.985112999	0.448731454	0.675324064	0.969626159
t3454157	203618_at	ILMN_1803855	FAIM2	FAIM2	23017	NM_012306	ENSG00000135472	byProbeSeq	0.15403178	0.511829079	0.164495434	0.306184451	0.411046297	0.126872828	0.761883022	0.044814826	0.218647807	0.011320336	0.716564281	0.992775555	0.546601268	0.913920629	0.739360818	0.783382043	0.985112999	0.276209472	0.555319033	0.208700959
t3454576	203124_s_at	ILMN_1745034	SLC11A2	SLC11A2	4891	NM_000617	ENSG00000110911	byProbeSeq	0.973764262	0.325106798	0.30222802	0.71558657	0.262017867	0.783032372	0.192319518	0.538933601	0.1865786	0.062510419	0.999007514	0.99139542	0.655406357	0.952511341	0.669032088	0.985626714	0.985112999	0.796265506	0.524659801	0.377731999
t3454821	209679_s_at	ILMN_1804415	SMAGP		57228	NM_001033873	ENSG00000170545	bySymbolSymbol	0.38043137	0.636215427	0.116747176	0.706201872	0.273230343	0.035477406	0.322545294	0.299035804	0.104733342	0.71564502	0.849963772	0.992775555	0.483237307	0.949766359	0.675320411	0.591839244	0.985112999	0.616458854	0.459558874	0.894161327
t3455186	201820_at	ILMN_1801632	KRT5	KRT5	3852	NM_000424	ENSG00000186081	byProbeSeq	0.985884257	0.760480242	0.181238975	0.756123991	0.233905375	0.629088186	0.396477965	0.240118625	0.879166588	0.941245914	0.999007514	0.992775555	0.561576241	0.9585137	0.636492512	0.979603364	0.985112999	0.567997761	0.943775223	0.992292838
t3455261	213711_at	ILMN_1801442	KRT81	KRT81	3887	NM_002281	ENSG00000205426	byProbeSeq	0.972813616	0.902373235	0.875651963	0.147361913	0.059715334	0.608493456	0.958047397	0.850819876	0.249652218	0.218016712	0.999007514	0.992775555	0.948715496	0.909431107	0.514616237	0.976620141	0.988990421	0.942002207	0.564464343	0.611888227
t3455309	207670_at	ILMN_1765072	KRT85	KRT85	3891	NM_002283	ENSG00000135443	byProbeSeq	0.148060154	0.399038824	0.387080159	0.946519756	0.411595938	0.75999071	0.845347013	0.984860347	0.700342247	0.685211375	0.716564281	0.992775555	0.7266435	0.981028722	0.739566034	0.985626714	0.988990421	0.993048022	0.865220808	0.881095965
t3455388	NA	ILMN_2219002	KRT6A	KRT6A	3853	NM_005554	ENSG00000205420	bySymbolSymbol	0.31357518	0.976630377	0.065394914	0.164987538	0.596123736	0.231623357	0.2442442	0.215425354	0.408418444	0.891617365	0.825504892	0.996171147	0.412790202	0.909431107	0.814232125	0.83489207	0.985112999	0.543524891	0.678161792	0.974238279
t3455388	207065_at	ILMN_1721247	KRT75	KRT75	9119	NM_004693	ENSG00000170454	byProbeSeq	0.31357518	0.976630377	0.065394914	0.164987538	0.596123736	0.231623357	0.2442442	0.215425354	0.408418444	0.891617365	0.825504892	0.996171147	0.412790202	0.909431107	0.814232125	0.83489207	0.985112999	0.543524891	0.678161792	0.974238279
t3455426	213680_at	ILMN_1721354	KRT6B	KRT6B	3854	NM_005555	ENSG00000185479	byProbeSeq	0.95714451	0.715087443	0.660263629	0.573333032	0.288980896	0.827454385	0.684922718	0.46507271	0.930806084	0.596629398	0.999007514	0.992775555	0.887151164	0.927161417	0.687240281	0.986419146	0.985112999	0.751373418	0.967855929	0.833807998
t3455612	231461_at	ILMN_1716136	KRT71	KRT71	112802	NM_033448	ENSG00000139648	byProbeSeq	0.77104434	0.310466119	0.531865767	0.092635087	0.045525564	0.512831011	0.441154182	0.429844366	0.491896294	0.013494475	0.971962353	0.989719742	0.823252573	0.909431107	0.514616237	0.958465811	0.985112999	0.730700323	0.735246397	0.215702477
t3455632	1553539_at	ILMN_1713272	KRT74	KRT74	121391	NM_175053	ENSG00000170484	byProbeSeq	0.837876544	0.491022631	0.04934526	0.796884258	0.01001561	0.515103753	0.343436012	0.710785212	0.441996018	0.938940935	0.987200264	0.992775555	0.360222777	0.968099032	0.445601282	0.958465811	0.985112999	0.88483379	0.707019065	0.992292838
t3455865	213240_s_at	ILMN_1744765	KRT4	KRT4	3851	NM_002272	ENSG00000170477	byProbeSeq	0.45904139	0.18280903	0.639219849	0.341172579	0.045399426	0.692925604	0.57231277	0.542875009	0.798737657	0.697443337	0.86859632	0.9462765	0.885125559	0.913920629	0.514616237	0.985626714	0.985112999	0.797823839	0.913919502	0.885096252
t3455890	1569909_at	ILMN_2204940	KRT79	KRT79	338785	NM_175834	ENSG00000185640	byProbeSeq	0.313419659	0.720257867	0.889634802	0.277696705	0.367721248	0.294657687	0.377823407	0.939847252	0.976303987	0.221403528	0.825504892	0.992775555	0.948715496	0.913920629	0.734823316	0.882607848	0.985112999	0.96836077	0.988529619	0.612555402
t3456006	221139_s_at	ILMN_2119692	CSAD	CSAD	51380	NM_015989	ENSG00000139631	byProbeSeq	0.49169756	0.680109785	0.238122554	0.707564154	0.1289528	0.619477469	0.793985284	0.243199857	0.691183788	0.008226612	0.879770765	0.992775555	0.616660421	0.949766359	0.568732091	0.977576898	0.988990421	0.567997761	0.858544311	0.183799828
t3457696	203117_s_at	ILMN_1658373	PAN2	PAN2	9924	NM_014871	ENSG00000135473	byProbeSeq	0.902044336	0.383552601	0.071588034	0.681282799	0.348919709	0.813210349	0.178505391	0.464415818	0.367418446	0.045794749	0.997526907	0.992775555	0.419293972	0.948366415	0.728286799	0.986419146	0.985112999	0.751373418	0.650260497	0.333731689
t3458299	212621_at	ILMN_2131336	TMEM194	TMEM194A	23306	NM_015257	ENSG00000166881	byProbeSeq	0.719861508	0.813725182	0.246918252	0.577154356	0.382841207	0.76061948	0.210711021	0.464632528	0.022218539	0.854531198	0.95088696	0.992775555	0.623909512	0.928224175	0.739360818	0.985626714	0.985112999	0.751373418	0.370311087	0.965200171
t3458614	200932_s_at	ILMN_1662232	DCTN2	DCTN2	10540	NM_006400	ENSG00000175203	byProbeSeq	0.660760955	0.876354601	0.565014639	0.280503177	0.360281323	0.410340202	0.923657102	0.036382766	0.098502132	0.02196774	0.928585663	0.992775555	0.84483205	0.913920629	0.73127157	0.916087813	0.988990421	0.254387742	0.455676463	0.245974762
t3459120	226908_at	ILMN_2075757	LRIG3	LRIG3	121227	NM_153377	ENSG00000139263	bySymbolSymbol	0.67716706	0.69506939	0.030768148	0.216832059	0.303143069	0.450910883	0.635488696	0.61827856	0.068329057	0.451975027	0.936343378	0.992775555	0.313579808	0.913920629	0.699605421	0.930311883	0.985112999	0.83241232	0.439159431	0.766686909
t3459604	212686_at	ILMN_1713846	PPM1H	PPM1H	57460	NM_020700	ENSG00000111110	byProbeSeq	0.488892818	0.769801664	0.314812628	0.447504738	0.435331838	0.289183503	0.934475954	0.055188079	0.088956588	0.101590248	0.878404019	0.992775555	0.663218174	0.913920629	0.746660062	0.874864832	0.988990421	0.2965486	0.449478351	0.464353077
t3470503	227300_at	ILMN_1738116	TMEM119	TMEM119	338773	NM_181724	ENSG00000183160	byProbeSeq	0.42722504	0.003060734	0.117306851	0.090023712	0.617595256	0.179103977	0.661932159	0.221579835	0.482523172	0.647288	0.86859632	0.309913802	0.483237307	0.909431107	0.824507562	0.827938005	0.985112999	0.550895879	0.727827145	0.860974746
t3474935	200098_s_at	ILMN_1723177	ANAPC5	ANAPC5	51433	NM_016237	ENSG00000089053	bySymbolSymbol	0.427626096	0.707664658	0.12553073	0.425374339	0.1779116	0.950377232	0.377428894	0.288880613	0.249614228	0.048614673	0.86859632	0.992775555	0.48394802	0.913920629	0.596438927	0.994932096	0.985112999	0.605637593	0.564464343	0.342171814
t3476130	NA	ILMN_1739943	SBNO1	SBNO1	55206	NM_018183	ENSG00000139697	bySymbolSymbol	0.698080462	0.406911944	0.46086522	0.332448812	0.181515927	0.751345899	0.385182609	0.032384158	0.105874546	0.857155921	0.94387296	0.992775555	0.784194595	0.913920629	0.596438927	0.985626714	0.985112999	0.242526503	0.459558874	0.965490219
t3476457	207760_s_at	ILMN_2340052	NCOR2	NCOR2	9612	NM_006312	ENSG00000196498	byProbeSeq	0.138853816	0.621532046	0.003180678	0.610312013	0.372453765	0.539422602	0.693884436	0.027742595	0.313647349	0.657010421	0.701146771	0.992775555	0.149537986	0.932719685	0.737551164	0.960905286	0.985112999	0.234362815	0.624130745	0.864426384
t3476665	1552256_a_at	ILMN_2183409	SCARB1	SCARB1	949	NM_005505	ENSG00000073060	byProbeSeq	0.198980377	0.694505205	0.006502293	0.183755713	0.540055925	0.36009647	0.240081573	0.20433735	0.040806292	0.410364718	0.757553094	0.992775555	0.187628958	0.913920629	0.793265537	0.891317502	0.985112999	0.534683387	0.407490206	0.746502299
t3478333	214811_at	ILMN_1676283	RIMBP2	RIMBP2	23504	NM_015347	ENSG00000060709	byProbeSeq	0.140549971	0.222269235	0.688466089	0.594878352	0.225296862	0.036347497	0.848424634	0.000555229	0.066249047	0.304991999	0.701146771	0.973951082	0.890561495	0.928622201	0.632320781	0.593442784	0.988990421	0.069252495	0.439159431	0.684674346
t3480129	202778_s_at	ILMN_1661636	ZMYM2	ZMYM2	7750	NM_197968	ENSG00000121741	byProbeSeq	0.115242262	0.565157379	0.757259971	0.200390725	0.056671245	0.688196794	0.098041785	0.046770391	0.049863935	0.134009084	0.664946567	0.992775555	0.917137968	0.913920629	0.514616237	0.985626714	0.985112999	0.279400713	0.427621021	0.509593788
t3481410	227812_at	ILMN_1704154	TNFRSF19	TNFRSF19	55504	NM_148957	ENSG00000127863	byProbeSeq	0.526696403	0.534635922	0.295995912	0.407238076	0.277180493	0.36473338	0.13581529	0.960086668	0.105661939	0.747413629	0.895010337	0.992775555	0.651572211	0.913920629	0.677393008	0.896721054	0.985112999	0.976183929	0.459558874	0.912371202
t3484005	204190_at	ILMN_1662686	USPL1	USPL1	10208	NM_005800	ENSG00000132952	byProbeSeq	0.666060226	0.424736543	0.708098519	0.089606856	0.03612137	0.327344699	0.230523942	0.023179105	0.033538342	0.055685227	0.931933532	0.992775555	0.898662617	0.909431107	0.514616237	0.885458924	0.985112999	0.219606212	0.401160276	0.36748863
t3484060	204174_at	ILMN_1797875	ALOX5AP	ALOX5AP	241	NM_001629	ENSG00000132965	bySymbolSymbol	0.11430483	0.102431164	0.012549214	0.049240543	0.951889316	0.093052723	0.6793306	0.323190471	0.779583331	0.193316002	0.664946567	0.854106343	0.25068901	0.908340097	0.980825319	0.700105621	0.985112999	0.641844934	0.902129832	0.577471854
t3489418	235338_s_at	ILMN_1731644	SETDB2	SETDB2	83852	NM_031915	ENSG00000136169	bySymbolSymbol	0.057876585	0.714469836	0.575990926	0.279235165	0.759857617	0.311828886	0.723430107	0.727812619	0.315482791	0.103590546	0.511846048	0.992775555	0.846781466	0.913920629	0.901276687	0.885458924	0.985112999	0.891649226	0.625075588	0.464353077
t3496637	223730_at	ILMN_1805216	GPC6	GPC6	10082	NM_005708	ENSG00000183098	byProbeSeq	0.046026631	0.090407793	0.223568216	0.00474507	0.164854061	0.64535465	0.300083714	0.008923464	0.025107021	0.240885179	0.473655877	0.801148419	0.59782493	0.660970355	0.591865826	0.985626714	0.985112999	0.15620661	0.370311087	0.627335942
t3499632	202414_at	ILMN_1795495	ERCC5	ERCC5	2073	NM_000123	ENSG00000134899	byProbeSeq	0.843125819	0.683373562	0.004689601	0.534171596	0.999242019	0.885258849	0.292115055	0.689442094	0.821202903	0.093120657	0.987972981	0.992775555	0.173492649	0.915221548	0.999830848	0.990102012	0.985112999	0.874255278	0.921092043	0.442910015
t3500787	NA	ILMN_1758418	TNFSF13B	TNFSF13B	10673	NM_006573	ENSG00000102524	bySymbolSymbol	0.121524532	0.453623333	0.239954808	0.143446095	0.456497534	0.549926246	0.639555436	0.701257938	0.065358164	0.765319034	0.674342013	0.992775555	0.617338277	0.909431107	0.756543542	0.960905286	0.985112999	0.881373781	0.439159431	0.922293626
t3501219	211964_at	ILMN_1724994	COL4A2	COL4A2	1284	NM_001846	ENSG00000134871	bySymbolSymbol	0.995878081	0.395124204	0.257566128	0.274227085	0.921187718	0.331599902	0.958590892	0.18666985	0.40081416	0.831845318	0.999007514	0.992775555	0.627776399	0.913920629	0.969130573	0.886433605	0.988990421	0.503119691	0.674811367	0.950520424
t3502829	NA	ILMN_1779558	GAS6	GAS6	2621	NM_000820	ENSG00000183087	bySymbolSymbol	0.096175007	0.197085727	0.332516114	0.878563761	0.389828877	0.322557023	0.067307369	0.963821827	0.782543293	0.188557704	0.618580156	0.972032987	0.680108123	0.975033507	0.739360818	0.885458924	0.985112999	0.978809487	0.902129832	0.573440441
t3503164	209659_s_at	ILMN_2339796	CDC16	CDC16	8881	NM_001078645	ENSG00000130177	byProbeSeq	0.770014022	0.867796569	0.961094164	0.281030088	0.182821729	0.986265748	0.264026986	0.120252511	0.085378134	0.290055475	0.971962353	0.992775555	0.987507887	0.913920629	0.596438927	0.994932096	0.985112999	0.419278775	0.444567376	0.669316302
t3503224	NA	ILMN_1671742	UPF3A	UPF3A	65110	NM_023011	ENSG00000169062	bySymbolSymbol	0.595406783	0.436321606	0.261741006	0.396223887	0.79146828	0.626526475	0.445589677	0.891323303	0.089707543	0.34961742	0.913279781	0.992775555	0.62925243	0.913920629	0.913605125	0.979603364	0.985112999	0.949167641	0.449478351	0.693570905
t3505449	36830_at	ILMN_1669070	MIPEP	MIPEP	4285	NM_005932	ENSG00000027001	bySymbolSymbol	0.140316609	0.141241694	0.049418129	0.581878908	0.397237773	0.517332704	0.072169554	0.25587496	0.325323015	0.251005327	0.701146771	0.891030106	0.360222777	0.928224175	0.739360818	0.958987337	0.985112999	0.577600039	0.63375957	0.637015988
t3505937	220885_s_at	ILMN_1661776	CENPJ	CENPJ	55835	NM_018451	ENSG00000151849	byProbeSeq	0.30525765	0.501281123	0.511453876	0.119445461	0.984945349	0.640399071	0.38562112	0.650910008	0.815569312	0.382585773	0.825504892	0.992775555	0.812393529	0.909431107	0.995829908	0.985071801	0.985112999	0.856405003	0.921091315	0.727936017
t3506398	230493_at	ILMN_1760412	SHISA2	SHISA2	387914	NM_001007538	ENSG00000180730	byProbeSeq	0.396481462	0.595286307	0.570810034	0.539610865	0.177418709	0.490591592	0.08160005	0.193816373	0.629534659	0.505733114	0.854421547	0.992775555	0.845017818	0.915221548	0.596438927	0.956375049	0.985112999	0.517287371	0.829380883	0.791418455
t3507465	NA	ILMN_1658639	SLC46A3	SLC46A3	283537	NM_181785	ENSG00000139508	bySymbolSymbol	0.066093288	0.041927105	0.118982973	0.679410497	0.679010906	0.739631295	0.843090399	0.489208446	0.37043436	0.715263358	0.542156537	0.702704129	0.483237307	0.948366415	0.857023081	0.985626714	0.988990421	0.766306219	0.650260497	0.894161327
t3507710	212295_s_at	ILMN_1683859	SLC7A1	SLC7A1	6541	NM_003045	ENSG00000139514	byProbeSeq	0.073694213	0.092330707	0.726671418	0.891294613	0.690561053	0.604338762	0.357521911	0.889924142	0.10125062	0.959375745	0.557960558	0.804004607	0.902882196	0.978031712	0.862820212	0.976620141	0.985112999	0.949167641	0.457243491	0.992292838
t3508642	243843_at	ILMN_1799487	N4BP2L1	N4BP2L1	90634	NM_001079691	ENSG00000139597	byProbeSeq	0.460854591	0.12537014	0.151132013	0.428567912	0.952306475	0.747439534	0.897129606	0.719264528	0.688102475	0.781110238	0.86859632	0.890705011	0.525865078	0.913920629	0.980825319	0.985626714	0.988990421	0.888393671	0.856776199	0.930754515
t3509473	205399_at	ILMN_2165354	DCLK1	DCLK1	9201	NM_004734	ENSG00000133083	byProbeSeq	0.033390908	0.387982662	0.34283734	0.946916148	0.144677589	0.023912057	0.939810233	0.013546822	0.075523968	0.910352356	0.436136633	0.992775555	0.690554927	0.981028722	0.582142446	0.527055698	0.988990421	0.195623338	0.441536196	0.982920795
t3512948	219471_at	ILMN_2196550	C13orf18		80183	NM_025113	ENSG00000215471	byProbeSeq	0.493171157	0.321076012	0.508675751	0.158023915	0.054647017	0.644501987	0.047549887	0.021732853	0.581907576	0.126175784	0.880707882	0.99139542	0.810869924	0.909431107	0.514616237	0.985626714	0.985112999	0.217683258	0.79803238	0.503555529
t3513147	207135_at	ILMN_1715496	HTR2A	HTR2A	3356	NM_000621	ENSG00000102468	byProbeSeq	0.22749094	0.404894814	0.004759447	0.214609561	0.222604904	0.981934518	0.575449564	0.015981082	0.016777839	0.320952327	0.777106146	0.992775555	0.173492649	0.913920629	0.630105627	0.994932096	0.985112999	0.205821333	0.370311087	0.684674346
t3514849	213116_at	ILMN_1695020	NEK3	NEK3	4752	NM_152720	ENSG00000136098	byProbeSeq	0.732566822	0.328223939	0.018344928	0.890137371	0.770087195	0.474879018	0.389751288	0.245599972	0.814789685	0.383641224	0.9531789	0.991436949	0.280316573	0.977958377	0.905810038	0.94705501	0.985112999	0.57050129	0.921091315	0.727936017
t3518766	206701_x_at	ILMN_1751904	EDNRB	EDNRB	1910	NM_000115	ENSG00000136160	byProbeSeq	0.485799226	0.693973256	0.377369854	0.248888458	0.452290549	0.711665918	0.512668573	0.592003006	0.115307948	0.390347737	0.878404019	0.992775555	0.723221232	0.913920629	0.75638525	0.985626714	0.985112999	0.820164704	0.469187657	0.732090039
t3519309	204011_at	ILMN_2089329	SPRY2	SPRY2	10253	NM_005842	ENSG00000136158	byProbeSeq	0.42498546	0.66134342	0.160301066	0.319463026	0.489548419	0.205495743	0.151130152	0.022388675	0.153740287	0.270469739	0.86859632	0.992775555	0.537927292	0.913920629	0.775426831	0.827938005	0.985112999	0.218482588	0.501498737	0.657192742
t3521174	NA	ILMN_1788457	ABCC4	ABCC4	10257	NM_005845	ENSG00000125257	bySymbolSymbol	0.21323158	0.700270121	0.075884483	0.207837506	0.785759544	0.106269701	0.534758728	0.58724841	0.834601114	0.535273089	0.766072598	0.992775555	0.419712873	0.913920629	0.913176179	0.727604647	0.985112999	0.817717523	0.92624359	0.805650193
t3524618	218067_s_at	ILMN_1788468	ARGLU1	ARGLU1	55082	NM_018011	ENSG00000134884	byProbeSeq	0.647907888	0.731431516	0.200805626	0.531252059	0.247447977	0.593404239	0.136443406	0.444193489	0.359433455	0.099600718	0.925271316	0.992775555	0.582831936	0.915221548	0.65169442	0.976444447	0.985112999	0.740091614	0.648540057	0.463442458
t3526454	229377_at	ILMN_2142353	GRTP1	GRTP1	79774	NM_024719	ENSG00000139835	bySymbolSymbol	0.553155977	0.718953123	0.293704553	0.171924255	0.798241044	0.886300519	0.637288136	0.453206784	0.854332577	0.440250562	0.899673227	0.992775555	0.651057873	0.909431107	0.917881253	0.990102012	0.985112999	0.747857258	0.93349853	0.761403498
t3527418	NA	ILMN_2354237	PARP2	PARP2	10038	NM_001042618	ENSG00000129484	bySymbolSymbol	0.968784233	0.734124165	0.685152249	0.593238197	0.149751532	0.386090214	0.272537158	0.027485437	0.025470883	0.65432687	0.999007514	0.992775555	0.889440763	0.928622201	0.589508925	0.911211825	0.985112999	0.234362815	0.370311087	0.864060986
t3527662	213566_at	ILMN_1780533	RNASE6	RNASE6	6039	NM_005615	ENSG00000169413	bySymbolSymbol	0.827692009	0.234076181	0.001217886	0.005992571	0.255457668	0.039142703	0.857916781	0.617423997	0.798101609	0.734921383	0.98672306	0.973951082	0.114887242	0.660970355	0.659443838	0.594146544	0.988990421	0.83241232	0.913919502	0.902733214
t3527745	NA	ILMN_2276811	METT11D1	METT11D1	64745	NM_001029991	ENSG00000165792	bySymbolSymbol	0.17644365	0.483287923	0.089223189	0.767274632	0.143089637	0.310074789	0.065338955	0.930208344	0.246149471	0.071256	0.747135454	0.992775555	0.440409811	0.961499871	0.581286816	0.885458924	0.985112999	0.96836077	0.563663416	0.400638041
t3527745	NA	ILMN_1782257	METT11D1	METT11D1	64745	NM_022734	ENSG00000165792	bySymbolSymbol	0.17644365	0.483287923	0.089223189	0.767274632	0.143089637	0.310074789	0.065338955	0.930208344	0.246149471	0.071256	0.747135454	0.992775555	0.440409811	0.961499871	0.581286816	0.885458924	0.985112999	0.96836077	0.563663416	0.400638041
t3528895	201715_s_at	ILMN_1699636	ACIN1	ACIN1	22985	NM_014977	ENSG00000100813	bySymbolSymbol	0.622388865	0.142279311	0.041205533	0.553153239	0.527677926	0.267849427	0.375202614	0.182361736	0.472917528	0.513947342	0.923922752	0.891030106	0.342047215	0.915221548	0.788977355	0.856512855	0.985112999	0.500242693	0.724741843	0.793754045
t3529082	201545_s_at	ILMN_1759154	PABPN1	PABPN1	8106	NM_004643	ENSG00000100836	byProbeSeq	0.527883194	0.43679451	0.146042334	0.781387672	0.811966684	0.512065822	0.720769879	0.376696522	0.991181551	0.20427967	0.895010337	0.992775555	0.516624758	0.966543033	0.922220354	0.958465811	0.985112999	0.693742619	0.997053479	0.595382532
t3529508	202847_at	ILMN_1671791	PCK2	PCK2	5106	NM_004563	ENSG00000100889	byProbeSeq	0.132373435	0.957494481	0.228083198	0.285992047	0.880227748	0.750591308	0.949023932	0.550640032	0.504396865	0.412597068	0.701146771	0.996171147	0.605133235	0.913920629	0.951385561	0.985626714	0.988990421	0.80187545	0.745383994	0.746502299
t3529877	216388_s_at	ILMN_1747251	LTB4R	LTB4R	1241	NM_181657	ENSG00000213903	byProbeSeq	0.925078515	0.22105511	0.980955283	0.784283711	0.080763613	0.789412169	0.780267694	0.988237954	0.70286894	0.871382666	0.999007514	0.973951082	0.993270069	0.966543033	0.539907934	0.985626714	0.985112999	0.99358894	0.865220808	0.966694586
t3534106	235369_at	ILMN_1807031	C14orf28	C14orf28	122525	NM_001017923	ENSG00000179476	byProbeSeq	0.649978265	0.133059687	0.019513605	0.529880213	0.568437519	0.753724682	0.571806295	0.332239941	0.122445747	0.646777006	0.925506622	0.891030106	0.280316573	0.915221548	0.797924293	0.985626714	0.985112999	0.650684451	0.472052935	0.860974746
t3535307	NA	ILMN_1707925	ABHD12B	ABHD12B	145447	NM_181533	ENSG00000131969	bySymbolSymbol	0.593324224	0.458560178	0.880260389	0.706080316	0.469556599	0.561698906	0.738443447	0.074426661	0.163912383	0.33303442	0.912558454	0.992775555	0.948715496	0.949766359	0.757133753	0.960905286	0.985112999	0.331696775	0.511421337	0.684674346
t3535307	NA	ILMN_1698311	ABHD12B	ABHD12B	145447	NM_181533	ENSG00000131969	bySymbolSymbol	0.593324224	0.458560178	0.880260389	0.706080316	0.469556599	0.561698906	0.738443447	0.074426661	0.163912383	0.33303442	0.912558454	0.992775555	0.948715496	0.949766359	0.757133753	0.960905286	0.985112999	0.331696775	0.511421337	0.684674346
t3537967	37232_at	ILMN_1651684	KIAA0586	KIAA0586	9786	NM_014749	ENSG00000100578	bySymbolSymbol	0.261044489	0.541257823	0.302822744	0.643556574	0.441511662	0.757790858	0.182327889	0.276552217	0.170163029	0.699932811	0.803334546	0.992775555	0.655661804	0.938195537	0.751054107	0.985626714	0.985112999	0.598198298	0.514485879	0.885895337
t3538470	219972_s_at	ILMN_2111918	C14orf135	C14orf135	64430	NM_022495	ENSG00000126773	byProbeSeq	0.446061921	0.75822469	0.767139161	0.425111377	0.092509767	0.906208002	0.165155437	0.171415485	0.045774133	0.751640602	0.86859632	0.992775555	0.921487343	0.913920629	0.557740939	0.99242096	0.985112999	0.491542666	0.418453676	0.9142448
t3540862	223319_at	ILMN_1677962	GPHN	GPHN	10243	NM_001024218	ENSG00000171723	byProbeSeq	0.307046284	0.798441337	0.789883617	0.069128971	0.122585314	0.124009916	0.168119849	0.052848496	0.0433455	0.03598317	0.825504892	0.992775555	0.926020679	0.908340097	0.566189537	0.77683164	0.985112999	0.293179428	0.41348685	0.301924522
t3541383	203945_at	ILMN_1800898	ARG2	ARG2	384	NM_001172	ENSG00000081181	byProbeSeq	0.507957911	0.781651948	0.355200143	0.673364921	0.167523171	0.219057519	0.91848126	0.017080132	0.258910221	0.684190473	0.890503331	0.992775555	0.699686592	0.945149357	0.591865826	0.833881532	0.988990421	0.207490131	0.573180646	0.881095965
t3541986	230418_s_at	ILMN_2077952	GALNTL1	GALNTL1	57452	NM_020692	ENSG00000100626	bySymbolSymbol	0.301158771	0.259053775	0.405688179	0.179401436	0.865741485	0.002744656	0.045836999	0.419988281	0.125526468	0.299121115	0.825504892	0.973951082	0.739462513	0.913920629	0.943641134	0.29127659	0.985112999	0.724909501	0.472052935	0.683590382
t3542207	203380_x_at	ILMN_2378868	SFRS5	SFRS5	6430	NM_006925	ENSG00000100650	byProbeSeq	0.631424948	0.669434723	0.101333786	0.931087573	0.522099213	0.842548201	0.200159704	0.478839685	0.532309101	0.189458238	0.923922752	0.992775555	0.462866597	0.981028722	0.786871859	0.990102012	0.985112999	0.760589135	0.767936155	0.573440441
t3542275	222784_at	ILMN_2410938	SMOC1	SMOC1	64093	NM_001034852	ENSG00000198732	byProbeSeq	0.387308544	0.852984388	0.019952329	0.578292615	0.501169822	0.439231055	0.309235307	0.564268246	0.859381581	0.634034109	0.851878119	0.992775555	0.280316573	0.928224175	0.780334183	0.922389875	0.985112999	0.807184062	0.934804564	0.854757828
t3543539	226435_at	ILMN_1710495	PAPLN	PAPLN	89932	NM_173462	ENSG00000100767	byProbeSeq	0.114840922	0.427714114	0.818254293	0.512765871	0.296217189	0.389260392	0.30222335	0.031327035	0.657825297	0.037647332	0.664946567	0.992775555	0.930844844	0.913920629	0.69218861	0.911211825	0.985112999	0.240693692	0.843009324	0.307554475
t3545564	227482_at	ILMN_1698777	ADCK1	ADCK1	57143	NM_020421	ENSG00000063761	byProbeSeq	0.70987054	0.61747712	0.768484089	0.122093231	0.099676981	0.278867637	0.101125585	0.015186289	0.104184561	0.167731575	0.947394018	0.992775555	0.921487343	0.909431107	0.561871117	0.868087667	0.985112999	0.201455619	0.459558874	0.561243581
t3549517	222878_s_at	ILMN_1799198	OTUB2	OTUB2	78990	NM_023112	ENSG00000089723	byProbeSeq	0.694416235	0.063085008	0.047512871	0.121154598	0.109469551	0.005533241	0.705876999	0.000207129	0.291729443	0.328736303	0.94254098	0.744836527	0.358563796	0.909431107	0.564345955	0.357834802	0.985112999	0.050243639	0.605668609	0.684674346
t3549740	NA	ILMN_1788874	SERPINA3	SERPINA3	12	NM_001085	ENSG00000196136	bySymbolSymbol	0.313050727	0.592697262	0.187447704	0.471235186	0.044499968	0.219150769	0.117564145	0.06312595	0.193028361	0.278046828	0.825504892	0.992775555	0.575562751	0.913920629	0.514616237	0.833881532	0.985112999	0.309293619	0.528648639	0.664962696
t3549740	NA	ILMN_1759910	SERPINA5	SERPINA5	5104	NM_000624	ENSG00000188488	bySymbolSymbol	0.313050727	0.592697262	0.187447704	0.471235186	0.044499968	0.219150769	0.117564145	0.06312595	0.193028361	0.278046828	0.825504892	0.992775555	0.575562751	0.913920629	0.514616237	0.833881532	0.985112999	0.309293619	0.528648639	0.664962696
t3550077	221932_s_at	ILMN_1796165	GLRX5	GLRX5	51218	NM_016417	ENSG00000182512	bySymbolSymbol	0.006423725	0.942658845	0.194578966	0.227923308	0.174874895	0.094391776	0.679567415	0.695765686	0.12164522	0.229308863	0.279679093	0.996171147	0.581681487	0.913920629	0.596438927	0.700105621	0.985112999	0.876417014	0.472052935	0.618854229
t3550234	NA	ILMN_1713744	C14orf132		56967	NM_020215	NA	bySymbolSymbol	0.31689938	0.69059522	0.575945547	0.186432031	0.819738491	0.849741429	0.137958705	0.179705104	0.443503531	0.024786498	0.82716479	0.992775555	0.846781466	0.913920629	0.924861102	0.990102012	0.985112999	0.49638543	0.707107039	0.255075593
t3551485	NA	ILMN_2411745	EML1	EML1	2009	NM_004434	ENSG00000066629	bySymbolSymbol	0.124157986	0.738304937	0.445328429	0.736048285	0.313304304	0.668832053	0.073320755	0.001832534	0.287063269	0.27540255	0.682266215	0.992775555	0.777950281	0.955512223	0.702761835	0.985626714	0.985112999	0.086144758	0.602513511	0.661433565
t3553103	NA	ILMN_1777487	ZNF839	ZNF839	55778	NM_018335	ENSG00000022976	bySymbolSymbol	0.621443188	0.885930229	0.223015562	0.695071467	0.762100199	0.628973656	0.964669904	0.129740261	0.308276857	0.522648398	0.923922752	0.992775555	0.597287737	0.949766359	0.902403164	0.979603364	0.99038345	0.434514722	0.622974828	0.799510792
t3553531	202510_s_at	ILMN_1727689	TNFAIP2	TNFAIP2	7127	NM_006291	ENSG00000185215	byProbeSeq	0.158256113	0.593042015	0.03545541	0.478706458	0.190038056	0.03130787	0.866905209	0.032502841	0.245204274	0.003299498	0.726005648	0.992775555	0.320230243	0.913920629	0.603148822	0.569130229	0.988990421	0.242526503	0.563663416	0.155219139
t3554592	225389_at	ILMN_1744725	BTBD6	BTBD6	90135	NM_033271	ENSG00000184887	byProbeSeq	0.791162232	0.596071641	0.06736211	0.488305768	0.490321282	0.22457533	0.696468528	0.024997397	0.139952691	0.048676287	0.97914976	0.992775555	0.418288553	0.913920629	0.775923147	0.83489207	0.985112999	0.220697858	0.487725177	0.342171814
t3555675	201785_at	ILMN_1795183	RNASE1	RNASE1	6035	NM_198232	ENSG00000129538	byProbeSeq	0.158480386	0.82331529	0.248711914	0.797238126	0.900786355	0.367340789	0.231035801	0.610132573	0.84773277	0.112703174	0.726005648	0.992775555	0.625666596	0.968099032	0.962426502	0.898296881	0.985112999	0.828440651	0.932699543	0.483257547
t3556386	225074_at	ILMN_1753002	RAB2B	RAB2B	84932	NM_032846	ENSG00000129472	byProbeSeq	0.265620726	0.897906574	0.776632179	0.132167658	0.276492619	0.850983311	0.394509045	0.255172459	0.182400371	0.121327853	0.805439139	0.992775555	0.921487343	0.909431107	0.677393008	0.990102012	0.985112999	0.577600039	0.524087482	0.499134317
t3556556	200046_at	ILMN_1731619	DAD1	DAD1	1603	NM_001344	ENSG00000129562	bySymbolSymbol	0.562097624	0.912484124	0.983726528	0.465255866	0.147848249	0.031841797	0.192046504	0.174847921	0.000385619	0.1126606	0.902006773	0.992775555	0.993392438	0.913920629	0.585189574	0.569130229	0.985112999	0.491542666	0.149566433	0.483257547
t3556990	225807_at	ILMN_1687275	JUB	JUB	84962	NM_032876	ENSG00000129474	byProbeSeq	0.960992872	0.976306459	0.435579484	0.817318854	0.252431844	0.497288115	0.117676421	0.245940485	0.018740532	0.287708955	0.999007514	0.996171147	0.769629515	0.970290373	0.658416699	0.956375049	0.985112999	0.57050129	0.370311087	0.669316302
t3557209	216092_s_at	ILMN_1807894	SLC7A8	SLC7A8	23428	NM_182728	ENSG00000092068	byProbeSeq	0.284812262	0.977106126	0.115531562	0.650363263	0.311613827	0.100092439	0.854265838	0.065059442	0.474131895	0.952154667	0.822520439	0.996171147	0.483183725	0.938247087	0.702761835	0.703427583	0.988990421	0.312064782	0.725947662	0.992292838
t3557350	NA	ILMN_1748738	SLC22A17	SLC22A17	51310	NM_020372	ENSG00000092096	bySymbolSymbol	0.385505782	0.827728445	0.296712901	0.249847167	0.309476151	0.542926603	0.527550319	0.032565396	0.114229375	0.253741976	0.850144982	0.992775555	0.651572211	0.913920629	0.701589458	0.960905286	0.985112999	0.242526503	0.46777379	0.639249073
t3557614	201613_s_at	ILMN_1754179	AP1G2	AP1G2	8906	NM_003917	ENSG00000213983	byProbeSeq	0.253553755	0.304471277	0.079701935	0.500011856	0.46997584	0.426001624	0.09310735	0.269179879	0.118294832	0.194012569	0.795811972	0.988925709	0.424425073	0.913920629	0.757133753	0.916087813	0.985112999	0.590699271	0.472052935	0.577471854
t3558347	205653_at	ILMN_1680424	CTSG	CTSG	1511	NM_001911	ENSG00000100448	byProbeSeq	0.966962598	0.681599534	0.246553318	0.059916786	0.03728341	0.357703964	0.529902166	0.654582689	0.726402433	0.647335582	0.999007514	0.992775555	0.623909512	0.908340097	0.514616237	0.890280349	0.985112999	0.858723079	0.871625454	0.860974746
t3558359	210321_at	ILMN_1731233	GZMH	GZMH	2999	NM_033423	ENSG00000100450	byProbeSeq	0.351293337	0.145075138	0.317190589	0.617725072	0.32918137	0.767396118	0.084380793	0.512408069	0.78258966	0.090161864	0.838802146	0.899042279	0.664105574	0.932719685	0.717632068	0.985626714	0.985112999	0.784853105	0.902129832	0.442910015
t3560711	217986_s_at	ILMN_1742230	BAZ1A	BAZ1A	11177	NM_182648	ENSG00000198604	byProbeSeq	0.270115698	0.454066904	0.117280975	0.488714919	0.593047359	0.260608749	0.42375681	0.295860493	0.834554933	0.184576983	0.813220664	0.992775555	0.483237307	0.913920629	0.81360749	0.854633645	0.985112999	0.613788764	0.92624359	0.57214962
t3562746	226630_at	ILMN_1666208	C14orf106	C14orf106	55320	NM_018353	ENSG00000129534	byProbeSeq	0.571759451	0.77891687	0.404758189	0.916781122	0.266435759	0.863324374	0.038323811	0.112879194	0.07244008	0.219053859	0.905641369	0.992775555	0.739462513	0.979669191	0.670233955	0.990102012	0.985112999	0.409791098	0.439159431	0.612555402
t3563317	NA	ILMN_2298818	RPS29		6235	NM_001030001	ENSG00000125385	bySymbolSymbol	0.981429224	0.536436331	0.46159603	0.372718223	0.652052014	0.006256431	0.301043284	0.724378148	0.381113229	0.545339482	0.999007514	0.992775555	0.784574634	0.913920629	0.837331277	0.357834802	0.985112999	0.890036881	0.658992121	0.813338149
t3568310	214482_at	ILMN_2048982	ZBTB25	ZBTB25	7597	NM_006977	ENSG00000089775	byProbeSeq	0.517488449	0.065780487	0.082591167	0.413675845	0.990190467	0.528934432	0.097005753	0.628058099	0.090000109	0.102911752	0.890540656	0.745321815	0.430183439	0.913920629	0.995829908	0.960905286	0.985112999	0.842841556	0.449478351	0.464353077
t3568667	214108_at	ILMN_1802457	MAX	MAX	4149	NM_145114	ENSG00000125952	byProbeSeq	0.204929733	0.865917043	0.424417528	0.414723243	0.007298586	0.750862627	0.281773083	0.004735299	0.664844867	0.562235645	0.76432625	0.992775555	0.759389845	0.913920629	0.44260713	0.985626714	0.985112999	0.126245194	0.845589802	0.817155248
t3569200	208898_at	ILMN_1797310	ATP6V1D	ATP6V1D	51382	NM_015994	ENSG00000100554	byProbeSeq	0.834588886	0.892797551	0.253576307	0.199213749	0.377130291	0.733661954	0.292350465	0.065984542	0.187632309	0.446937362	0.987200264	0.992775555	0.6269587	0.913920629	0.738601194	0.985626714	0.985112999	0.31561057	0.525121485	0.764889289
t3569257	218644_at	ILMN_1811470	PLEK2	PLEK2	26499	NM_016445	ENSG00000100558	byProbeSeq	0.0671544	0.530881845	0.567701336	0.978355529	0.7897835	0.840083323	0.822893892	0.840766285	0.776131644	0.223145867	0.54299129	0.992775555	0.84483205	0.993569191	0.913605125	0.990102012	0.988990421	0.937990245	0.900800774	0.612555402
t3569401	NA	ILMN_1768719	RDH11	RDH11	51109	NM_016026	ENSG00000072042	bySymbolSymbol	0.774014056	0.320504883	0.553811887	0.352052207	0.386384689	0.39141181	0.581318922	0.517359401	0.447715409	0.002669962	0.974982097	0.99139542	0.841117104	0.913920629	0.739360818	0.911211825	0.985112999	0.784895556	0.707182107	0.145773124
t3569441	37943_at	ILMN_1798061	ZFYVE26	ZFYVE26	23503	NM_015346	ENSG00000072121	byProbeSeq	0.440297157	0.974889853	0.101717407	0.18134954	0.044097399	0.856047644	0.141740088	0.463771713	0.080756331	0.587448362	0.86859632	0.996171147	0.463045998	0.913920629	0.514616237	0.990102012	0.985112999	0.751373418	0.444567376	0.829166516
t3571436	1560727_at	ILMN_1765198	HEATR4	HEATR4	399671	NM_203309	ENSG00000187105	byProbeSeq	0.623063246	0.265295266	0.011439716	0.620917795	0.053188729	0.665821313	0.174420008	0.533976593	0.392178522	0.862599259	0.923922752	0.973951082	0.242807977	0.932719685	0.514616237	0.985626714	0.985112999	0.794647025	0.670613424	0.966112304
t3571727	NA	ILMN_1785284	ALDH6A1	ALDH6A1	4329	NM_005589	ENSG00000119711	bySymbolSymbol	0.803027281	0.156810741	0.157751727	0.407993351	0.861176478	0.45148906	0.118450868	0.074363111	0.13412422	0.094704669	0.983128379	0.911865199	0.534246813	0.913920629	0.943404942	0.930374301	0.985112999	0.331696775	0.484725794	0.448983811
t3572263	205260_s_at	ILMN_1694233	ACYP1	ACYP1	97	NM_001107	ENSG00000119640	byProbeSeq	0.622958422	0.07889909	0.300956671	0.095739683	0.6842784	0.560035789	0.462408857	0.945371048	0.162509297	0.414576954	0.923922752	0.788884602	0.65419832	0.909431107	0.858761806	0.960905286	0.985112999	0.969513253	0.511421337	0.746502299
t3576749	203088_at	ILMN_2223941	FBLN5	FBLN5	10516	NM_006329	ENSG00000140092	byProbeSeq	0.344530839	0.728785645	0.211844337	0.352887495	0.858024654	0.43131451	0.137148683	0.603685398	0.626364262	0.004229924	0.838802146	0.992775555	0.582831936	0.913920629	0.942384128	0.918910964	0.985112999	0.826777617	0.829380883	0.158057763
t3577078	201212_at	ILMN_1698019	LGMN	LGMN	5641	NM_001008530	ENSG00000100600	byProbeSeq	0.384669046	0.328761432	0.459840264	0.425568509	0.280098774	0.116214748	0.261880122	0.018055996	0.132017877	0.00915175	0.850144982	0.991436949	0.784194595	0.913920629	0.679068316	0.759486342	0.985112999	0.207549523	0.482472864	0.184996092
t3577612	202833_s_at	ILMN_2404154	SERPINA1	SERPINA1	5265	NM_001002235	ENSG00000197249	bySymbolSymbol	0.382981698	0.612438985	0.215061283	0.176244597	0.127921213	0.081838217	0.797323548	0.421914165	0.91712053	0.870675983	0.850144982	0.992775555	0.587402673	0.913920629	0.566189537	0.679594503	0.988990421	0.725846253	0.96478135	0.966694586
t3579458	NA	ILMN_1768772	DEGS2	DEGS2	123099	NM_206918	ENSG00000168350	bySymbolSymbol	0.647753128	0.550099775	0.751835242	0.718411718	0.158131755	0.249373317	0.92232909	0.556149841	0.345230465	0.865626275	0.925271316	0.992775555	0.914481548	0.953031267	0.590126856	0.85219416	0.988990421	0.804380264	0.643470175	0.966694586
t3580769	NA	ILMN_1671478	CKB	CKB	1152	NM_001823	ENSG00000166165	bySymbolSymbol	0.213768972	0.170701404	0.889124262	0.854377721	0.741005724	0.041137862	0.699203366	0.889707205	0.931761907	0.802324044	0.766072598	0.931622517	0.948715496	0.970290373	0.892360085	0.597789862	0.985112999	0.949167641	0.968256865	0.934604846
t3580947	202279_at	ILMN_1652722	C14orf2	C14orf2	9556	NM_004894	ENSG00000156411	bySymbolSymbol	0.509874449	0.791244494	0.211438728	0.16642332	0.237667766	0.626164126	0.134692115	0.017194897	0.098707299	0.322897887	0.890503331	0.992775555	0.582831936	0.909431107	0.643636151	0.979603364	0.985112999	0.207490131	0.455676463	0.684674346
t3581442	NA	ILMN_2399523	JAG2	JAG2	3714	NM_145159	ENSG00000184916	bySymbolSymbol	0.307208177	0.197982687	0.814547409	0.563648776	0.467664852	0.006897107	0.43283519	0.793333853	0.072675972	0.342482583	0.825504892	0.972032987	0.928590612	0.921623094	0.757133753	0.357834802	0.985112999	0.924557916	0.439159431	0.689798285
t3581442	32137_at	ILMN_1764729	JAG2	JAG2	3714	NM_002226	ENSG00000184916	bySymbolSymbol	0.307208177	0.197982687	0.814547409	0.563648776	0.467664852	0.006897107	0.43283519	0.793333853	0.072675972	0.342482583	0.825504892	0.972032987	0.928590612	0.921623094	0.757133753	0.357834802	0.985112999	0.924557916	0.439159431	0.689798285
t3587553	NA	ILMN_1752965	GREM1	GREM1	26585	NM_013372	ENSG00000166923	bySymbolSymbol	0.625296543	0.695036099	0.002631322	0.32910596	0.04887067	0.042800916	0.783055281	0.221940599	0.848528229	0.306650273	0.923922752	0.992775555	0.149537986	0.913920629	0.514616237	0.602096854	0.985112999	0.550895879	0.932699543	0.684674346
t3589756	1555310_a_at	ILMN_1708223	PAK6	PAK6	56924	NM_020168	ENSG00000137843	byProbeSeq	0.001324494	0.141651274	0.185095445	0.348903499	0.693563054	0.128210651	0.526011684	0.012298894	0.173776382	0.561560393	0.124943917	0.891030106	0.572480993	0.913920629	0.865138656	0.788774224	0.985112999	0.19482954	0.518236644	0.817155248
t3589905	203682_s_at	ILMN_1724207	IVD	IVD	3712	NM_002225	ENSG00000128928	byProbeSeq	0.10421331	0.149660881	0.036744843	0.995856211	0.790127879	0.802405188	0.596952334	0.745002731	0.164023944	0.509133981	0.643469818	0.909031291	0.324962201	0.997106407	0.913605125	0.985626714	0.985112999	0.899086452	0.511421337	0.792401008
t3590108	204867_at	ILMN_1694780	GCHFR	GCHFR	2644	NM_005258	ENSG00000137880	byProbeSeq	0.284830399	0.173266697	0.764248335	0.637699899	0.738016087	0.228513929	0.867351215	0.690960296	0.893862289	0.669564802	0.822520439	0.931913078	0.919697854	0.93750167	0.890022242	0.83489207	0.988990421	0.874255278	0.950988827	0.870536779
t3590626	213394_at	ILMN_1658261	MAPKBP1		23005	NM_014994	NA	byProbeSeq	0.942818191	0.198898756	0.263346595	0.113313403	0.19837517	0.344855769	0.395013756	0.003813379	0.447414006	0.092844424	0.999007514	0.972032987	0.62925243	0.909431107	0.606851939	0.890280349	0.985112999	0.117729402	0.707182107	0.442910015
t3590709	60528_at	ILMN_1697629	PLA2G4B	PLA2G4B	8681	NM_005090	ENSG00000168970	bySymbolSymbol	0.372445872	0.765625758	0.305748861	0.54161748	0.489550979	0.843926925	0.203610033	0.475830491	0.25473845	0.058154821	0.847804039	0.992775555	0.655661804	0.915221548	0.775426831	0.990102012	0.985112999	0.759361065	0.569889182	0.368639379
t3591459	203151_at	ILMN_1701558	MAP1A	MAP1A	4130	NM_002373	ENSG00000166963	byProbeSeq	0.015180606	0.902686934	0.507492221	0.412779683	0.811437868	0.428655188	0.848227959	0.051199424	0.520099402	0.128798949	0.322208359	0.992775555	0.810869924	0.913920629	0.922220354	0.917558308	0.988990421	0.28978874	0.758299733	0.505201692
t3592109	NA	ILMN_2391231	SORD	SORD	6652	NM_003104	ENSG00000140263	bySymbolSymbol	0.002436417	0.154559042	0.043926536	0.741252469	0.064554499	0.17945338	0.152690965	0.004245065	0.234875446	0.114701758	0.146835483	0.911254354	0.346917482	0.956051318	0.516232421	0.827938005	0.985112999	0.126245194	0.558203152	0.486908964
t3593147	208955_at	ILMN_1732688	DUT	DUT	1854	NM_001025248	ENSG00000128951	byProbeSeq	0.934208782	0.603128707	0.321928026	0.826581211	0.374879082	0.605395223	0.68538894	0.289369498	0.002205549	0.715109321	0.999007514	0.992775555	0.666626571	0.970290373	0.737957307	0.976620141	0.985112999	0.605637593	0.203904164	0.894161327
t3593575	205769_at	ILMN_1700831	SLC27A2	SLC27A2	11001	NM_003645	ENSG00000140284	byProbeSeq	0.6323666	0.972341224	0.93578336	0.451450625	0.238548141	0.405079817	0.16983738	0.160210141	0.790827256	0.461010354	0.923922752	0.996171147	0.97362754	0.913920629	0.644991628	0.916087813	0.985112999	0.474758848	0.907313974	0.767159493
t3597521	221036_s_at	ILMN_1767816	APH1B	APH1B	83464	NM_031301	ENSG00000138613	bySymbolSymbol	0.150222724	0.048857511	0.003123917	0.601580931	0.27248288	0.244067838	0.524389351	0.074009743	0.512778405	0.922472559	0.716564281	0.702704129	0.149537986	0.928622201	0.675320411	0.849496589	0.985112999	0.331696775	0.753198729	0.986993323
t3598959	218284_at	ILMN_1682738	SMAD3	SMAD3	4088	NM_005902	ENSG00000166949	byProbeSeq	0.17082717	0.226805982	0.622048752	0.498280163	0.426899353	0.075174867	0.105654007	0.001500904	0.633291943	0.308627943	0.74185303	0.973951082	0.875094268	0.913920629	0.741736892	0.668308501	0.985112999	0.082397671	0.829380883	0.684674346
t3599280	NA	ILMN_1757210	CALML4	CALML4	91860	NM_001031733	ENSG00000129007	bySymbolSymbol	0.319077113	0.081107328	0.114262913	0.792924711	0.038574555	0.873582518	0.018755032	0.054585062	0.675911478	0.103495609	0.82716479	0.788884602	0.483183725	0.966543033	0.514616237	0.990102012	0.985112999	0.295176544	0.852672875	0.464353077
t3599280	217864_s_at	ILMN_1780598	PIAS1	PIAS1	8554	NM_016166	ENSG00000033800	byProbeSeq	0.319077113	0.081107328	0.114262913	0.792924711	0.038574555	0.873582518	0.018755032	0.054585062	0.675911478	0.103495609	0.82716479	0.788884602	0.483183725	0.966543033	0.514616237	0.990102012	0.985112999	0.295176544	0.852672875	0.464353077
t3600960	212744_at	ILMN_1762466	BBS4	BBS4	585	NM_033028	ENSG00000140463	byProbeSeq	0.826022455	0.350697836	0.532479917	0.111366184	0.384744979	0.624541166	0.979769366	0.448117728	0.049412441	0.534590805	0.98672306	0.992775555	0.823452549	0.909431107	0.739360818	0.979603364	0.996196637	0.744124223	0.427621021	0.805650193
t3601827	207608_x_at	ILMN_1683607	CYP1A2	CYP1A2	1544	NM_000761	ENSG00000140505	byProbeSeq	0.15169607	0.987756111	0.275083704	0.406167842	0.043689515	0.956163994	0.478650596	0.859623755	0.202855253	0.099831149	0.716564281	0.996171147	0.635499496	0.913920629	0.514616237	0.994932096	0.985112999	0.942810936	0.54160526	0.463442458
t3602526	225734_at	ILMN_1701869	FBXO22	FBXO22	26263	NM_147188	ENSG00000167196	byProbeSeq	0.693594576	0.94398573	0.452409188	0.17927869	0.132887961	0.67413887	0.332975506	0.327240704	0.080927319	0.266854844	0.94254098	0.996171147	0.778641971	0.913920629	0.571250021	0.985626714	0.985112999	0.645359716	0.444567376	0.65385213
t3602569	1552400_a_at	ILMN_1808956	C15orf27	C15orf27	123591	NM_152335	ENSG00000169758	byProbeSeq	0.353699845	0.379887852	0.038788258	0.023485385	0.137290486	0.324707134	0.592363364	0.017155108	0.011126706	0.317978157	0.838802146	0.992775555	0.33536484	0.752451456	0.579495213	0.885458924	0.985112999	0.207490131	0.343511746	0.684674346
t3603687	208837_at	ILMN_1719316	TMED3	TMED3	23423	NM_007364	ENSG00000166557	bySymbolSymbol	0.047349232	0.089596737	0.085021931	0.244629947	0.47927972	0.000173622	0.517834069	0.232955494	0.15534691	0.025217798	0.47440893	0.801148419	0.434385273	0.913920629	0.763430548	0.049134887	0.985112999	0.561872768	0.504082082	0.256846463
t3605395	213974_at	ILMN_1798690	ADAMTSL3	ADAMTSL3	57188	NM_207517	ENSG00000156218	byProbeSeq	0.110592038	0.751068787	0.154876356	0.930564723	0.660249484	0.008178425	0.764379053	0.372241748	0.4929298	0.291648731	0.664946567	0.992775555	0.532348284	0.981028722	0.842935056	0.360694756	0.985112999	0.688246543	0.735630988	0.671029193
t3605739	NA	ILMN_1653163	ZSCAN2	ZSCAN2	54993	NM_001007072	ENSG00000176371	bySymbolSymbol	0.18746203	0.233665964	0.680105142	0.32926459	0.055753032	0.641630985	0.036940327	0.276010563	0.54476017	0.742398821	0.752829287	0.973951082	0.887164688	0.913920629	0.514616237	0.985071801	0.985112999	0.597788184	0.77346098	0.907735479
t3607183	211595_s_at	ILMN_1722905	MRPS11	MRPS11	64963	NM_176805	ENSG00000181991	byProbeSeq	0.259293773	0.439638834	0.059882862	0.096900756	0.031049121	0.38623539	0.69674752	0.001256894	0.021965757	0.1196911	0.803334546	0.992775555	0.397191798	0.909431107	0.514616237	0.911211825	0.985112999	0.079044668	0.370311087	0.496809707
t3607275	33304_at	ILMN_1659913	ISG20	ISG20	3669	NM_002201	ENSG00000172183	bySymbolSymbol	0.721143823	0.950994449	0.670989683	0.707359456	0.03984902	0.305661654	0.756392872	0.178114106	0.878580146	0.692922289	0.95088696	0.996171147	0.887151164	0.949766359	0.514616237	0.885458924	0.985112999	0.494988137	0.943775223	0.882218442
t3607927	234725_s_at	ILMN_1672589	SEMA4B	SEMA4B	10509	NM_198925	ENSG00000185033	bySymbolSymbol	0.001098461	0.206804669	0.388908826	0.702606382	0.400532534	0.596846195	0.866437091	0.196520565	0.380104743	0.808100232	0.109716919	0.973951082	0.7266435	0.949766359	0.739360818	0.976620141	0.988990421	0.520580218	0.657918301	0.936624023
t3608572	226488_at	ILMN_2409318	RCCD1	RCCD1	91433	NM_001017919	ENSG00000166965	byProbeSeq	0.962120267	0.289732592	0.0810039	0.193070948	0.521543098	0.041698426	0.373780588	0.112945956	0.596690985	0.035668679	0.999007514	0.976122899	0.42660273	0.913920629	0.786871859	0.597789862	0.985112999	0.409791098	0.809250233	0.301924522
t3610611	NA	ILMN_1660544	ARRDC4	ARRDC4	91947	NM_183376	ENSG00000140450	bySymbolSymbol	0.339034329	0.589482705	0.046299336	0.700185534	0.545520451	0.392070855	0.780947272	0.248148712	0.630807913	0.013204547	0.838802146	0.992775555	0.350965503	0.949766359	0.79510191	0.911211825	0.985112999	0.57171847	0.829380883	0.215589631
t3610982	212730_at	ILMN_1712075	SYNM	SYNM	23336	NM_015286	ENSG00000182253	byProbeSeq	0.074732252	0.00474786	0.038422556	0.265730841	0.502348715	0.033778549	0.877629036	0.256689931	0.001920678	0.002747197	0.559010412	0.345732214	0.334571792	0.913920629	0.781124651	0.576492893	0.988990421	0.577600039	0.199817595	0.145773124
t3611126	208328_s_at	ILMN_1661888	MEF2A	MEF2A	4205	NM_005587	ENSG00000068305	byProbeSeq	0.341269529	0.359087638	0.380089368	0.440929211	0.12547517	0.870137637	0.263988624	0.004806132	0.081105446	0.141011249	0.838802146	0.992775555	0.724696415	0.913920629	0.566189537	0.990102012	0.985112999	0.126245194	0.444567376	0.515167028
t3611126	228954_at	ILMN_2159859	LYSMD4	LYSMD4	145748	NM_152449	ENSG00000183060	bySymbolSymbol	0.341269529	0.359087638	0.380089368	0.440929211	0.12547517	0.870137637	0.263988624	0.004806132	0.081105446	0.141011249	0.838802146	0.992775555	0.724696415	0.913920629	0.566189537	0.990102012	0.985112999	0.126245194	0.444567376	0.515167028
t3613300	212129_at	ILMN_1720344	NIPA2	NIPA2	81614	NM_030922	ENSG00000140157	byProbeSeq	0.564417396	0.621873028	0.256754712	0.203437426	0.11626288	0.426049551	0.170496419	0.014653478	0.098054125	0.163474279	0.902006773	0.992775555	0.627776399	0.913920629	0.564345955	0.916087813	0.985112999	0.198864706	0.455676463	0.558340547
t3614774	206498_at	ILMN_1746116	OCA2	OCA2	4948	NM_000275	ENSG00000104044	byProbeSeq	0.166316276	0.281676115	0.115478367	0.581065956	0.796629991	0.038663028	0.624095627	0.333620244	0.05538444	0.335658979	0.733519574	0.976122899	0.483183725	0.928224175	0.917626028	0.594146544	0.985112999	0.652634994	0.433058833	0.684674346
t3615985	203678_at	ILMN_1778734	MTMR10	MTMR15	54893	NM_017762	ENSG00000198690	byProbeSeq	0.493258655	0.680874908	0.482428521	0.513139737	0.477872288	0.726146064	0.094759349	0.328753937	0.379548606	0.001939998	0.880707882	0.992775555	0.802214541	0.913920629	0.762877578	0.985626714	0.985112999	0.647591861	0.657626055	0.131764663
t3617403	217962_at	ILMN_1815479	NOP10	NOP10	55505	NM_018648	ENSG00000182117	bySymbolSymbol	0.59902201	0.470399049	0.106819358	0.372944028	0.295546201	0.309143846	0.956650183	0.029446462	0.100694549	0.021073349	0.915516987	0.992775555	0.470162302	0.913920629	0.69218861	0.885458924	0.988990421	0.235849495	0.455944918	0.240151318
t3617719	205132_at	ILMN_1658660	ACTC1	ACTC1	70	NM_005159	ENSG00000159251	byProbeSeq	0.370634209	0.540621793	0.522776907	0.189953873	0.974394267	0.774015023	0.560047038	0.080459788	0.88063556	0.335885589	0.847804039	0.992775555	0.817380468	0.913920629	0.991367672	0.985626714	0.985112999	0.348522243	0.943775223	0.684674346
t3619595	218126_at	ILMN_1727309	FAM82A2	FAM82A2	55177	NM_018145	ENSG00000137824	byProbeSeq	0.585912693	0.754155254	0.50298345	0.390095843	0.087148915	0.687622591	0.310168399	0.120894949	0.196120092	0.253046975	0.908588951	0.992775555	0.810869924	0.913920629	0.557740939	0.985626714	0.985112999	0.420654966	0.531763919	0.638921218
t3620276	209536_s_at	ILMN_1720083	EHD4	EHD4	30844	NM_139265	ENSG00000103966	byProbeSeq	0.519219817	0.079881407	0.024178661	0.254526403	0.383413473	0.78208552	0.774890557	0.087699138	0.178595833	0.527921013	0.890540656	0.788884602	0.291283588	0.913920629	0.739360818	0.985626714	0.985112999	0.36587994	0.522854697	0.801806034
t3621029	210746_s_at	ILMN_1814397	EPB42	EPB42	2038	NM_000119	ENSG00000166947	byProbeSeq	0.153186337	0.064043659	0.557290618	0.58418701	0.103652023	0.540709342	0.476592582	0.692242867	0.525672456	0.567633647	0.716564281	0.744836527	0.841117104	0.928622201	0.564345955	0.960905286	0.985112999	0.875225904	0.762247507	0.817155248
t3621948	203513_at	ILMN_1665049	SPG11	SPG11	80208	NM_025137	ENSG00000104133	byProbeSeq	0.93257889	0.923600629	0.332844435	0.850418672	0.398859218	0.554179776	0.373014843	0.269606558	0.284857195	0.5599687	0.999007514	0.992775555	0.680108123	0.970290373	0.739360818	0.960905286	0.985112999	0.590699271	0.600396467	0.817155248
t3622239	1555404_a_at	ILMN_1710622	DUOXA1	DUOXA1	90527	NM_144565	ENSG00000140254	byProbeSeq	0.352108881	0.641405853	0.261716369	0.623315564	0.559961955	0.759597315	0.731103762	0.731143207	0.055678512	0.691444397	0.838802146	0.992775555	0.62925243	0.932719685	0.797783914	0.985626714	0.985112999	0.894435506	0.433058833	0.882218442
t3622282	NA	ILMN_2093427	SHF	SHF	90525	NM_138356	ENSG00000138606	bySymbolSymbol	0.957459915	0.657135275	0.316279264	0.374928285	0.684016779	0.63043523	0.094227851	0.666879507	0.784121517	0.79194057	0.999007514	0.992775555	0.663218174	0.913920629	0.858761806	0.979603364	0.985112999	0.862485041	0.902670058	0.934604846
t3626312	207016_s_at	ILMN_1748538	ALDH1A2	ALDH1A2	8854	NM_170697	ENSG00000128918	byProbeSeq	0.164344638	0.631385774	0.14670876	0.857204083	0.385399444	0.776209224	0.171705584	0.466273664	0.325830307	0.960681723	0.729690868	0.992775555	0.517903273	0.970816959	0.739360818	0.985626714	0.985112999	0.751882889	0.63375957	0.992292838
t3626704	217828_at	ILMN_2395204	SLTM	SLTM	79811	NM_001013843	ENSG00000137776	byProbeSeq	0.706972977	0.877023101	0.257696852	0.744823692	0.466028787	0.870717672	0.140644334	0.453988412	0.71540554	0.577420382	0.946599387	0.992775555	0.627776399	0.956882781	0.757133753	0.990102012	0.985112999	0.748109959	0.869512016	0.82530287
t3627422	NA	ILMN_2322498	RORA	RORA	6095	NM_002943	ENSG00000069667	bySymbolSymbol	0.451221902	0.368330452	0.753474445	0.587800456	0.156294585	0.229653808	0.784409087	0.931823436	0.230055471	0.963730045	0.86859632	0.992775555	0.915164241	0.928622201	0.590126856	0.83489207	0.985112999	0.96836077	0.557031829	0.992292838
t3628498	214164_x_at	ILMN_1720998	CA12	CA12	771	NM_001218	ENSG00000074410	byProbeSeq	0.776123243	0.154209127	0.632821264	0.500032163	0.617128543	0.606868643	0.442549231	0.249121632	0.180190035	0.354216477	0.975668615	0.911254354	0.880452502	0.913920629	0.824507562	0.976620141	0.985112999	0.572406672	0.523537941	0.69774893
t3628498	215867_x_at	ILMN_1720998	CA12	CA12	771	NM_001218	ENSG00000074410	byProbeSeq	0.776123243	0.154209127	0.632821264	0.500032163	0.617128543	0.606868643	0.442549231	0.249121632	0.180190035	0.354216477	0.975668615	0.911254354	0.880452502	0.913920629	0.824507562	0.976620141	0.985112999	0.572406672	0.523537941	0.69774893
t3631925	229616_s_at	ILMN_1661443	GRAMD2	GRAMD2	196996	NM_001012642	ENSG00000175318	byProbeSeq	0.820148624	0.375924171	0.648471795	0.698811103	0.267985102	0.35843624	0.410389991	0.177938728	0.53569757	0.014779831	0.98672306	0.992775555	0.886430902	0.949766359	0.671148529	0.890280349	0.985112999	0.494988137	0.770207006	0.21634008
t3632580	230475_at	ILMN_2141118	C15orf59	C15orf59	388135	NM_001039614	ENSG00000205363	byProbeSeq	0.815495655	0.387811163	0.101089998	0.627106595	0.386087812	0.095694488	0.450722529	0.228651293	0.999773827	0.511487346	0.98672306	0.992775555	0.462866597	0.933240139	0.739360818	0.700105621	0.985112999	0.55783031	0.999773827	0.79315572
t3632940	225063_at	ILMN_1733991	UBL7	UBL7	84993	NM_201265	ENSG00000138629	byProbeSeq	0.149504014	0.054137485	0.175042067	0.705962398	0.004687669	0.235990759	0.545221671	0.022050365	0.047990652	0.243752482	0.716564281	0.725059109	0.553233285	0.949766359	0.423182976	0.840749446	0.985112999	0.217683258	0.422218278	0.63036832
t3633109	225067_at	ILMN_1679495	ULK3	ULK3	25989	NM_001099436	ENSG00000140474	byProbeSeq	0.033119878	0.339593582	0.175142778	0.562638311	0.961790263	0.043439786	0.713985684	0.133084235	0.774785523	0.599662284	0.436136633	0.99257596	0.553233285	0.921623094	0.984054499	0.602096854	0.985112999	0.443092219	0.900800774	0.837357366
t3633236	219143_s_at	ILMN_1695271	RPP25	RPP25	54913	NM_017793	ENSG00000178718	byProbeSeq	0.260476994	0.461323235	0.079642798	0.970436127	0.384342781	0.925453744	0.78367636	0.029333632	0.851696786	0.40728469	0.803334546	0.992775555	0.424425073	0.988310347	0.739360818	0.994932096	0.985112999	0.235849495	0.932699543	0.745372434
t3634529	206465_at	ILMN_2227011	ACSBG1	ACSBG1	23205	NM_015162	ENSG00000103740	byProbeSeq	0.597810605	0.287420801	0.872569282	0.293238567	0.774599622	0.639898976	0.696361897	0.094679419	0.25788821	0.318659338	0.914488656	0.976122899	0.948715496	0.913920629	0.908963482	0.985071801	0.985112999	0.378121926	0.571663421	0.684674346
t3636985	205204_at	ILMN_2347592	NMB	NMB	4828	NM_021077	ENSG00000197696	bySymbolSymbol	0.618086095	0.519876937	0.264226727	0.096382806	0.017671575	0.318047468	0.612221176	0.039943462	0.511238521	0.352848875	0.923922752	0.992775555	0.62925243	0.909431107	0.455517038	0.885458924	0.985112999	0.262883713	0.751587021	0.697192978
t3638566	205161_s_at	ILMN_1690695	PEX11A	PEX11A	8800	NM_003847	ENSG00000166821	bySymbolSymbol	0.030787864	0.885450595	0.596832566	0.299845958	0.626252259	0.208691087	0.751059903	0.022202005	0.095311321	0.300558953	0.425840136	0.992775555	0.860436402	0.913920629	0.83206286	0.827938005	0.985112999	0.217913321	0.455676463	0.684674346
t3638699	228666_at	ILMN_2189406	C15orf38		348110	NM_182616	ENSG00000214445	bySymbolSymbol	0.357939049	0.24854831	0.105967973	0.426168355	0.375616915	0.649365988	0.611804102	0.682373012	0.158166913	0.883043525	0.842715932	0.973951082	0.46980057	0.913920629	0.737957307	0.985626714	0.985112999	0.868567747	0.506025188	0.969626159
t3639070	218415_at	ILMN_1789243	VPS33B	VPS33B	26276	NM_018668	ENSG00000184056	byProbeSeq	0.555622877	0.852259803	0.426713231	0.068845948	0.242543458	0.348598565	0.70243914	0.096377399	0.07644973	0.349251522	0.900236302	0.992775555	0.761891762	0.908340097	0.647545271	0.890280349	0.985112999	0.37975587	0.441536196	0.693570905
t3639601	223468_s_at	ILMN_1717636	RGMA	RGMA	56963	NM_020211	ENSG00000182175	byProbeSeq	0.829384141	0.081563923	0.040936353	0.751007268	0.034657723	0.903058356	0.586088216	0.021051045	0.247133058	0.275291584	0.98672306	0.788884602	0.342047215	0.956882781	0.514616237	0.990627476	0.985112999	0.217683258	0.563663416	0.661433565
t3642137	223209_s_at	ILMN_1787680	SELS		55829	NM_018445	ENSG00000131871	byProbeSeq	0.755789205	0.78997038	0.684954569	0.894413242	0.550384931	0.807424476	0.213335766	0.618033467	0.947135481	0.172003188	0.962730748	0.992775555	0.889440763	0.978031712	0.796647613	0.985626714	0.985112999	0.83241232	0.976617931	0.568212865
t3642572	218493_at	ILMN_1801118	C16orf33	SNRNP25	79622	NM_024571	ENSG00000161981	byProbeSeq	0.955361306	0.258717346	0.111102275	0.433867827	0.065477665	0.27737074	0.659817402	0.054545718	0.586944291	0.96282366	0.999007514	0.973951082	0.481314621	0.913920629	0.516232421	0.867821649	0.985112999	0.295176544	0.800507153	0.992292838
t3643347	219709_x_at	ILMN_1773780	FAM173A	FAM173A	65990	NM_023933	ENSG00000103254	byProbeSeq	0.465572692	0.055570165	0.813729732	0.941919092	0.017568539	0.740323173	0.760798632	0.872357244	0.599539814	0.843988746	0.86859632	0.725059109	0.928590612	0.981028722	0.455517038	0.985626714	0.985112999	0.943850262	0.811817069	0.957949794
t3644057	213178_s_at	ILMN_1811574	MAPK8IP3	MAPK8IP3	23162	NM_001040439	ENSG00000138834	byProbeSeq	0.015128841	0.135213012	0.103812975	0.467813072	0.322555457	0.198485664	0.668664518	0.825242827	0.71344952	0.018278209	0.322208359	0.891030106	0.463880084	0.913920629	0.710521112	0.827938005	0.985112999	0.93231026	0.869512016	0.221688567
t3644510	50965_at	ILMN_1790317	RAB26	RAB26	25837	NM_014353	ENSG00000167964	bySymbolSymbol	0.009512705	0.025712037	0.818210903	0.21638303	0.97951035	0.084038521	0.221890638	0.008796252	0.0498065	0.424089706	0.30540197	0.632978774	0.930844844	0.913920629	0.994147385	0.679594503	0.985112999	0.155847958	0.427621021	0.75231849
t3644664	207192_at	ILMN_1801366	DNASE1L2	DNASE1L2	1775	NM_001374	ENSG00000167968	bySymbolSymbol	0.624899176	0.631401748	0.204252777	0.913767966	0.38914782	0.397760571	0.343325039	0.640411701	0.624252874	0.4667438	0.923922752	0.992775555	0.582831936	0.978839488	0.739360818	0.915376138	0.985112999	0.850210374	0.829380883	0.767159493
t3644764	204826_at	ILMN_1773119	CCNF	CCNF	899	NM_001761	ENSG00000162063	byProbeSeq	0.13842131	0.86851396	0.566454454	0.314526176	0.789193457	0.37932371	0.427751272	0.434319732	0.133039032	0.792149554	0.701146771	0.992775555	0.84483205	0.913920629	0.913605125	0.911211825	0.985112999	0.731621929	0.483726501	0.934604846
t3644887	NA	ILMN_1773849	ATP6V0C	ATP6V0C	527	XM_001130742	ENSG00000185883	bySymbolSymbol	0.013754959	0.809508449	0.677708477	0.734681741	0.989317883	0.983059583	0.624471896	0.047296337	0.083753661	0.469422093	0.322208359	0.992775555	0.887151164	0.955204456	0.995829908	0.994932096	0.985112999	0.279400713	0.444567376	0.767159493
t3644887	36994_at	ILMN_1789005	ATP6V0C	ATP6V0C	527	XM_001130742	ENSG00000185883	bySymbolSymbol	0.013754959	0.809508449	0.677708477	0.734681741	0.989317883	0.983059583	0.624471896	0.047296337	0.083753661	0.469422093	0.322208359	0.992775555	0.887151164	0.955204456	0.995829908	0.994932096	0.985112999	0.279400713	0.444567376	0.767159493
t3645626	203828_s_at	ILMN_1778010	IL32	IL32	9235	NM_001012636	ENSG00000008517	byProbeSeq	0.589327723	0.273002934	0.139663243	0.553346465	0.105882241	0.459724222	0.320398036	0.296193685	0.018789401	0.695364966	0.909707703	0.973951082	0.505883267	0.915221548	0.564345955	0.934531425	0.985112999	0.613788764	0.370311087	0.883779725
t3646156	225867_at	ILMN_1667295	VASN	VASN	114990	NM_138440	ENSG00000168140	byProbeSeq	0.489021261	0.156727209	0.241090661	0.978248298	0.226741842	0.205384499	0.544502602	0.138384433	0.32709593	0.397613187	0.878404019	0.911865199	0.618015095	0.993569191	0.6338314	0.827938005	0.985112999	0.448428946	0.634028412	0.735454457
t3648247	226456_at	ILMN_1790537	C16orf75	C16orf75	116028	NM_152308	ENSG00000175643	byProbeSeq	0.871359875	0.517179987	0.015801326	0.75960017	0.403802956	0.155786211	0.226893147	0.658063396	0.446671779	0.632331942	0.990257244	0.992775555	0.268306509	0.95874434	0.739360818	0.827938005	0.985112999	0.861791723	0.707182107	0.854757828
t3650861	205613_at	ILMN_1657760	SYT17	SYT7	51760	NM_016524	ENSG00000103528	bySymbolSymbol	0.617918839	0.003650339	0.250262867	0.854624288	0.168873705	0.751120329	0.766750136	0.000570986	0.825357789	0.860867015	0.923922752	0.309913802	0.625666596	0.970290373	0.591865826	0.985626714	0.985112999	0.069252495	0.922958334	0.965490219
t3651478	205942_s_at	ILMN_1662738	ACSM3	ACSM3	6296	NM_202000	ENSG00000005187	byProbeSeq	0.187542278	0.769341843	0.530875585	0.515226957	0.157515395	0.575360018	0.42672537	0.546291394	0.750099435	0.129424462	0.752829287	0.992775555	0.822864102	0.913920629	0.590126856	0.971134503	0.985112999	0.798968809	0.884492251	0.505201692
t3651478	205942_s_at	ILMN_1771084	ACSM3	ACSM3	6296	NM_005622	ENSG00000005187	byProbeSeq	0.187542278	0.769341843	0.530875585	0.515226957	0.157515395	0.575360018	0.42672537	0.546291394	0.750099435	0.129424462	0.752829287	0.992775555	0.822864102	0.913920629	0.590126856	0.971134503	0.985112999	0.798968809	0.884492251	0.505201692
t3652424	225546_at	ILMN_1789171	EEF2K	EEF2K	29904	NM_013302	ENSG00000103319	byProbeSeq	0.191318659	0.005353524	0.023696156	0.78476238	0.185628426	0.897143772	0.123085995	0.018212532	0.562433124	0.000502399	0.752994406	0.36103537	0.289468152	0.966543033	0.59923397	0.990389664	0.985112999	0.207549523	0.784979299	0.056871557
t3652749	219697_at	ILMN_1712475	HS3ST2	HS3ST2	9956	NM_006043	ENSG00000122254	byProbeSeq	0.524661147	0.844247367	0.963663468	0.550076905	0.428148402	0.933177559	0.946426654	0.213689718	0.074104475	0.928721298	0.895010337	0.992775555	0.987507887	0.915221548	0.741736892	0.994932096	0.988990421	0.543524891	0.441536196	0.989936449
t3652867	241436_at	ILMN_2153837	SCNN1G	SCNN1G	6340	NM_001039	ENSG00000166828	bySymbolSymbol	0.855496883	0.247167199	0.34046899	0.152600229	0.082283198	0.751679247	0.912940497	0.19436357	0.815764059	0.155139645	0.990257244	0.973951082	0.690484426	0.909431107	0.543645408	0.985626714	0.988990421	0.517287371	0.921091315	0.539856377
t3655587	204044_at	ILMN_1700268	QPRT	QPRT	23475	NM_014298	ENSG00000103485	byProbeSeq	0.017958231	0.030894342	0.116470174	0.13941893	0.124454523	0.505167387	0.09704237	0.007977218	0.21454537	0.059693441	0.334089927	0.632978774	0.483237307	0.909431107	0.566189537	0.958406953	0.985112999	0.153924043	0.555319033	0.368639379
t3655806	224981_at	ILMN_1737644	TMEM219	TMEM219	124446	NM_001083613	ENSG00000149932	bySymbolSymbol	0.088367795	0.663344231	0.190455279	0.665228947	0.143227375	0.587981176	0.731164231	0.355686377	0.271800193	0.752183246	0.597062473	0.992775555	0.577487612	0.942386218	0.581286816	0.974496365	0.985112999	0.6725562	0.582997065	0.91424993
t3656318	218714_at	ILMN_1745329	PRR14	PRR14	78994	NM_024031	ENSG00000156858	byProbeSeq	0.283795721	0.206572329	0.253828784	0.640266925	0.694382809	0.027306856	0.673508187	0.70415074	0.436668754	0.899954235	0.822520439	0.973951082	0.6269587	0.938195537	0.865138656	0.545570735	0.985112999	0.88249186	0.702809047	0.978311326
t3656737	222817_at	ILMN_1653042	HSD3B7	HSD3B7	80270	NM_025193	ENSG00000099377	byProbeSeq	0.213357631	0.400559336	0.39484889	0.686423307	0.199323127	0.359757612	0.33472147	0.718397736	0.148857855	0.876735602	0.766072598	0.992775555	0.731936043	0.949142326	0.606851939	0.891317502	0.985112999	0.888393671	0.496103439	0.969077411
t3656760	203530_s_at	ILMN_1680313	STX4	STX4	6810	NM_004604	ENSG00000103496	byProbeSeq	0.874518435	0.910451166	0.775280149	0.671822699	0.807721404	0.82248039	0.210710831	0.908016362	0.897548401	0.978452482	0.991246593	0.992775555	0.921487343	0.944333562	0.921930146	0.986419146	0.985112999	0.961229291	0.95311894	0.992550315
t3656829	202030_at	ILMN_1693394	BCKDK	BCKDK	10295	NM_005881	ENSG00000103507	bySymbolSymbol	0.048697795	0.420198636	0.420505385	0.643841482	0.816049025	0.177782765	0.724210641	0.264900185	0.236365175	0.677190304	0.480749165	0.992775555	0.754409809	0.938195537	0.923767496	0.827938005	0.985112999	0.587298597	0.558203152	0.878433259
t3656990	205786_s_at	ILMN_1685009	ITGAM	ITGAM	3684	NM_000632	ENSG00000169896	byProbeSeq	0.3779328	0.001485383	0.090961566	0.171119522	0.418670385	0.902204148	0.259054303	0.002355487	0.192312239	0.136974093	0.847804039	0.270769193	0.442557989	0.909431107	0.741736892	0.990627476	0.985112999	0.090610637	0.528648639	0.514268893
t3657253	219672_at	ILMN_1696512	AHSP	ERAF	51327	NM_016633	ENSG00000169877	bySymbolSymbol	0.929830627	0.536477051	0.30449811	0.433002082	0.294845258	0.766594838	0.071433748	0.30612067	0.962070045	0.92135636	0.999007514	0.992775555	0.655661804	0.913920629	0.69218861	0.985626714	0.985112999	0.622106955	0.9811381	0.986699739
t3661152	209702_at	ILMN_2288070	FTO	FTO	79068	NM_001080432	ENSG00000140718	bySymbolSymbol	0.011715794	0.8242361	0.521428371	0.484871664	0.500563248	0.703020142	0.926938279	0.08130015	0.251282014	0.685469829	0.313933136	0.992775555	0.816827884	0.913920629	0.780334183	0.985626714	0.988990421	0.350374759	0.565134914	0.881095965
t3661645	NA	ILMN_1758705	IRX6	IRX6	79190	NM_024335	ENSG00000159387	bySymbolSymbol	0.045047563	0.211755451	0.295169773	0.337743441	0.357482628	0.741813591	0.774831703	0.048834873	0.683383766	0.308893032	0.473655877	0.973951082	0.651572211	0.913920629	0.73127157	0.985626714	0.985112999	0.282343351	0.855007262	0.684674346
t3664719	NA	ILMN_1733066	BEAN		146227	XM_375359	NA	bySymbolSymbol	0.197271357	0.000681524	0.115110532	0.10341303	0.193573497	0.923115107	0.968500944	0.044540671	0.237894696	0.503627389	0.754429647	0.192871373	0.483183725	0.909431107	0.606851939	0.994932096	0.992465059	0.276209472	0.559447805	0.789620782
t3664764	NA	ILMN_1733066	BEAN		146227	XM_375359	NA	bySymbolSymbol	0.012617603	0.631253266	0.924415622	0.649031851	0.617521744	0.153479107	0.439293514	0.051723406	0.008389376	0.860067756	0.322208359	0.992775555	0.968311908	0.938195537	0.824507562	0.827938005	0.985112999	0.289875073	0.290717566	0.965490219
t3664843	224733_at	ILMN_1705442	CMTM3	CMTM3	123920	NM_144601	ENSG00000140931	byProbeSeq	0.942436595	0.307202554	0.002476881	0.067770458	0.241567251	0.228095033	0.356056679	0.123035606	0.096411124	0.011140126	0.999007514	0.988925709	0.149537986	0.908340097	0.646916128	0.83489207	0.985112999	0.426356039	0.455676463	0.208700959
t3665049	228903_at	ILMN_1699852	CES8		283848	NM_173815	ENSG00000172824	byProbeSeq	0.337725579	0.268545093	0.237703608	0.408034608	0.360463649	0.227855467	0.652743873	0.267035747	0.582230758	0.02961479	0.838802146	0.973951082	0.616660421	0.913920629	0.73127157	0.83489207	0.985112999	0.588865843	0.79803238	0.268905948
t3665215	NA	ILMN_2399827	HSF4	HSF4	3299	NM_001538	ENSG00000102878	bySymbolSymbol	0.691514019	0.177488142	0.789226794	0.155158826	0.798537713	0.334326462	0.784303462	0.209177104	0.480646212	0.966140974	0.94243078	0.93886251	0.926020679	0.909431107	0.917881253	0.886505801	0.985112999	0.540612973	0.726747345	0.992292838
t3665262	221567_at	ILMN_2059797	NOL3	NOL3	8996	NM_003946	ENSG00000140939	bySymbolSymbol	0.068369525	0.698099795	0.80821625	0.418091248	0.119051396	0.825421178	0.527201705	0.094337185	0.14806976	0.009049673	0.546427388	0.992775555	0.928590612	0.913920629	0.566189537	0.986419146	0.985112999	0.378121926	0.495902273	0.184996092
t3666779	224984_at	ILMN_1797594	NFAT5	NFAT5	10725	NM_173215	ENSG00000102908	byProbeSeq	0.544367996	0.610431614	0.417494788	0.182343158	0.047097798	0.712993059	0.099343915	0.02630453	0.039003745	0.121991014	0.898286548	0.992775555	0.750165238	0.913920629	0.514616237	0.985626714	0.985112999	0.228962883	0.407490206	0.499134317
t3667241	226072_at	ILMN_1704195	FUK	FUK	197258	NM_145059	ENSG00000157353	byProbeSeq	0.753780487	0.218258945	0.84567247	0.45120807	0.520092149	0.637838718	0.487731273	0.53931421	0.57277723	0.660283286	0.961622289	0.973951082	0.936711361	0.913920629	0.786871859	0.985071801	0.985112999	0.796265506	0.791355359	0.864426384
t3671076	204818_at	ILMN_1808713	HSD17B2	HSD17B2	3294	NM_002153	ENSG00000086696	bySymbolSymbol	0.027885093	0.843934776	0.043878586	0.335044987	0.844011812	0.892277319	0.27975209	0.72421788	0.024640225	0.211760451	0.419016711	0.992775555	0.346917482	0.913920629	0.93704967	0.990102012	0.985112999	0.890036881	0.370311087	0.606934074
t3671607	203938_s_at	ILMN_1671839	TAF1C	TAF1C	9013	NM_139353	ENSG00000103168	bySymbolSymbol	0.184617137	0.111888293	0.007340492	0.843475744	0.228762821	0.41603895	0.923564891	0.811223444	0.00285707	0.00794489	0.752384928	0.861006302	0.19395773	0.970290373	0.6346546	0.916087813	0.988990421	0.927963254	0.214082231	0.183120975
t3672059	204546_at	ILMN_1693233	KIAA0513	KIAA0513	9764	NM_014732	ENSG00000135709	byProbeSeq	0.192254581	0.935914382	0.887660153	0.591530941	0.860037749	0.235630013	0.681691099	0.081991168	0.114068503	0.337926489	0.752994406	0.996171147	0.948715496	0.928622201	0.942765719	0.840749446	0.985112999	0.35156819	0.46777379	0.687184645
[truncated: 485 more rows]
