# Supplementary material for: Gene expression changes with age in skin, adipose tissue, blood and brain
Source: Genome Biol. 2013 Jul 26;14(7):R75. doi: 10.1186/gb-2013-14-7-r75 (PMC4054017; doi:10.1186/gb-2013-14-7-r75)
Supplement: Additional file 11 — Table S8: Pvalues for genotype-by-age interactions in skin tissue. [file gb-2013-14-7-r75-S11.CSV]

CHR	PROBE	Gene	TSS	TSE	SNP	INFO	SNP_Coor	A1	Freq1	Skin_Mean_predictor_allele	Fm1_AIC	Fm2_AIC	Fm1_BIC	Fm2_BIC	Fm1_logLik	Fm2_logLik	ChiSQ	P_value	Lk1-Lk2	beta_snp	se_beta_snp	beta_age	se_beta_age	beta_snpxage	se_beta_agexsnp
1	ILMN_1733298	C1orf158	12728749	12743688	rs7523324	0.945	12721326	G	0.205	0.211	-251.8870306	-233.7805357	-211.3619202	-197.7582153	134.9435153	124.8902678	20.10649491	7.32E-06	10.05324746	0.449358551	0.080983505	-0.00385774	0.001025366	-0.006256308	0.001342126
5	ILMN_1720984	SPINK7	147672182	147675674	rs3749690	0.997	147674019	G	0.732	0.743	108.8471693	121.7097953	149.3722797	157.7321157	-45.42358466	-52.85489766	14.86262599	0.000115631	7.431312995	-0.669422021	0.106670115	-0.014741668	0.002893111	0.006966794	0.001794522
2	ILMN_1732782	SCN2A	165804157	165957066	rs6730413	0.961	165590112	T	0.937	0.943	-349.6519502	-336.8672984	-309.1268398	-300.8449781	183.8259751	176.4336492	14.78465174	0.000120512	7.392325872	0.47306567	0.177696407	0.019708101	0.005505358	-0.009563412	0.002849924
7	ILMN_1715463	SOSTDC1	16467630	16471999	rs17169263	0.983	16100238	T	0.202	0.215	913.1912491	925.4853294	953.7163595	961.5076498	-447.5956245	-454.7426647	14.29408031	0.000156356	7.147040156	-0.734587953	0.234727708	-0.008228934	0.002698748	0.014873001	0.003912383
15	ILMN_1734229	SPPL2A	48787028	48845202	rs11631783	0.839	49162367	T	0.213	0.21	-187.3995834	-175.7556305	-146.874473	-139.7333101	102.6997917	95.87781525	13.6439529	0.000220952	6.821976448	-0.500254589	0.109160591	-0.002805603	0.001169287	0.006931695	0.00183406
6	ILMN_2113470	GSTA1	52764137	52776623	rs4715353	0.981	52811725	T	0.432	0.425	-282.0153705	-270.434352	-241.4902601	-234.4120316	150.0076853	143.217176	13.58101858	0.000228484	6.79050929	0.155549668	0.073954447	0.009036319	0.001377531	-0.004566038	0.001240219
2	ILMN_1735192	COLEC11	3620511	3669922	rs2071639	0.99	3606258	C	0.887	0.877	-649.707329	-638.2873821	-609.1822186	-602.2650617	333.8536645	327.1436911	13.41994691	0.000248963	6.709973453	0.25641539	0.088335837	0.010201833	0.002754014	-0.005477132	0.001487612
8	ILMN_1784532	COL22A1	139669659	139995418	rs1320276	0.987	140011486	G	0.927	0.921	-1001.041464	-990.28176	-960.5163537	-954.2594396	509.520732	503.14088	12.75970412	0.000354167	6.379852059	0.155093945	0.081743247	0.008848428	0.002577156	-0.004861228	0.001352084
14	ILMN_1765198	HEATR4	73014944	73095404	rs2041073	0.997	73042288	T	0.548	0.547	-472.6313115	-462.6776441	-432.106201	-426.6553237	245.3156557	239.338822	11.95366736	0.000545399	5.97683368	0.251298334	0.057712039	-0.0014453	0.001243054	-0.003330489	0.00095779
1	ILMN_1802338	HHLA3	70593080	70606293	rs12037405	0.984	70653735	G	0.072	0.072	-851.1862039	-841.3619218	-810.6610935	-805.3396014	434.593102	428.6809609	11.82428213	0.000584633	5.912141067	0.454515825	0.113804137	0.000868318	0.000624227	-0.00651484	0.00188425
19	ILMN_1675131	PIH1D1	54641361	54646927	rs3760669	0.95	54648102	T	0.813	0.828	-386.9989092	-377.8035707	-346.4737987	-341.7812504	202.4994546	196.9017854	11.19533842	0.000820031	5.597669209	-0.37042615	0.086078091	-0.007150642	0.002534063	0.00486171	0.00144537
16	ILMN_1657550	MVD	87245848	87256996	rs455527	1	88171502	T	0.944	0.948	980.5008046	989.6134914	1021.025915	1025.635812	-481.2504023	-486.8067457	11.11268679	0.000857392	5.556343394	-1.834765159	0.45546539	-0.067493654	0.014055206	0.024570284	0.007325653
12	ILMN_1739297	GALNT4	88437320	88442666	rs7306772	0.961	88438273	T	0.279	0.27	-161.0803206	-152.2330859	-120.5552102	-116.2107655	89.54016031	84.11654295	10.84723472	0.000989434	5.423617358	-0.542977661	0.089308341	-0.003503465	0.00131472	0.004999785	0.00151156
5	ILMN_2410713	FGFR4	176446526	176457732	rs376618	0.999	176450403	T	0.756	0.768	-508.2326529	-499.4163251	-467.7075425	-463.3940048	263.1163264	257.7081626	10.81632775	0.001006088	5.408163874	0.153091516	0.068321541	0.007409312	0.001955244	-0.003823382	0.001150519
7	ILMN_1769383	GIMAP5	150065383	150071669	rs6980405	0.997	150073558	G	0.693	0.711	259.4751272	267.7540439	300.0002376	303.7763642	-120.7375636	-125.8770219	10.27891667	0.001345589	5.139458334	-0.628897529	0.119467311	-0.013747402	0.003172942	0.006412311	0.001987936
4	ILMN_1673370	FBXL5	15215251	15266111	rs7685083	0.999	15219869	G	0.649	0.688	-401.9112024	-394.0127473	-361.386092	-357.990427	209.9556012	205.0063737	9.898455078	0.001654176	4.949227539	-0.288409485	0.068503665	-0.002787439	0.001736259	0.003648945	0.001154654
6	ILMN_1701195	PLA2G7	46780011	46811110	rs9381480	0.86	46832090	G	0.171	0.169	577.9038048	585.5759137	618.4289152	621.5982341	-279.9519024	-284.7879569	9.672108902	0.001870864	4.836054451	0.816870955	0.209065142	-0.012558395	0.001945234	-0.01092846	0.003484417
2	ILMN_1653463	SULT1C3	108230082	108248239	rs103855	0.938	108899149	G	0.101	0.111	-1142.288648	-1134.698967	-1101.763537	-1098.676647	580.1443238	575.3494837	9.589680207	0.00195674	4.794840103	-0.141477483	0.060206148	1.86E-05	0.000482085	0.00303638	0.000976992
11	ILMN_1674399	ZNF143	9439087	9506646	rs4910469	0.978	9478431	G	0.082	0.087	103.769387	111.2360942	144.2944974	147.2584145	-42.88469351	-47.61804708	9.466707149	0.002092346	4.733353574	-0.357739772	0.174791268	-0.000468261	0.001239058	0.009149869	0.002907846
9	ILMN_1764959	FAM154A	18917891	19023256	rs10963932	0.959	19041733	T	0.43	0.436	-854.538873	-847.3105812	-814.0137626	-811.2882609	436.2694365	431.6552906	9.228291755	0.002383039	4.614145877	-0.104371329	0.050101828	-0.001005785	0.000908498	0.002581374	0.000839382
17	ILMN_1743836	MXRA7	72183403	72218651	rs2286585	0.897	72223905	G	0.462	0.469	116.7992286	123.9613031	157.3243391	159.9836235	-49.39961432	-53.98065157	9.162074511	0.002470823	4.581037255	-0.444406699	0.108064666	-0.006322886	0.002123507	0.005510387	0.001809802
2	ILMN_1766366	ICA1L	203346117	203444616	rs6705330	0.99	203370442	G	0.118	0.133	-421.4637683	-414.3114916	-380.9386579	-378.2891713	219.7318841	215.1557458	9.152276644	0.002484088	4.576138322	-0.205069441	0.102545291	0.000124445	0.000942557	0.005178005	0.001705831
3	ILMN_1768425	TF	134947666	134980539	rs1130459	0.965	134947973	G	0.534	0.513	1466.908409	1474.022311	1507.433519	1510.044631	-724.4542045	-729.0111556	9.113902154	0.002536742	4.556951077	-1.264582726	0.2846598	-0.031142379	0.006029746	0.014401938	0.004739601
1	ILMN_1730039	IGSF21	18306826	18577566	rs930851	0.818	18302162	G	0.753	0.76	-715.4355394	-708.4500244	-674.910429	-672.427704	366.7177697	362.2250122	8.985515022	0.002721281	4.492757511	0.264980615	0.069331788	0.004336467	0.001914496	-0.003463611	0.001147009
2	ILMN_1782983	KLF11	10100427	10112414	rs7632	0.997	10111938	T	0.46	0.477	-730.9815472	-724.0623257	-690.4564368	-688.0400054	374.4907736	370.0311629	8.91922145	0.002821848	4.459610725	-0.093839784	0.053535865	-0.001119236	0.001074681	0.002678068	0.000893727
22	ILMN_1809147	FAM118A	44084448	44116500	rs104664	0.993	44090518	G	0.129	0.139	-295.7692492	-288.8687757	-255.2441388	-252.8464553	156.8846246	152.4343878	8.900473499	0.002850967	4.450236749	0.466253994	0.105435535	0.000943825	0.00100883	0.005272555	0.001749762
1	ILMN_1716552	ENAH	223741156	223907468	rs10915830	0.987	223710598	T	0.296	0.294	-129.0765046	-122.2417288	-88.55139423	-86.21940839	73.53825232	69.12086438	8.834775883	0.002955439	4.417387941	0.363838206	0.085611138	0.003405661	0.001288404	-0.004263444	0.001429628
16	ILMN_1804445	ATF7IP2	10430225	10484996	rs4029453	0.975	10444706	T	0.572	0.583	-347.7517777	-341.1316715	-307.2266673	-305.1093511	182.8758889	178.5658357	8.620106293	0.003324724	4.310053146	-0.129287003	0.074271859	-0.002782104	0.001675117	0.003632136	0.001226287
9	ILMN_1808661	TOMM5	37578411	37582636	rs7021977	0.996	37582452	G	0.854	0.859	308.7824008	315.0897407	349.3075112	351.1120611	-145.3912004	-149.5448704	8.307339946	0.003948518	4.153669973	-0.989707349	0.160755693	-0.014201743	0.004675119	0.007724984	0.002667104
9	ILMN_1779517	RASEF	84787136	84867863	rs4355855	0.889	84791638	G	0.544	0.582	-204.4996809	-198.2239337	-163.9745705	-162.2016133	111.2498405	107.1119669	8.275747216	0.004017812	4.137873608	-0.445718668	0.082568934	-0.008546465	0.001846712	0.003983833	0.001380537
22	ILMN_1652313	RNF215	29104802	29113302	rs1009337	0.997	29163372	T	0.349	0.324	-683.5875181	-677.3174721	-643.0624077	-641.2951517	350.793759	346.658736	8.270046034	0.004030448	4.135023017	-0.197633405	0.0556034	-0.001825638	0.000861269	0.002635952	0.000913391
1	ILMN_2273572	OSCP1	36666487	36688673	rs10493072	0.991	36654788	G	0.092	0.076	-350.3843968	-344.1502265	-309.8592864	-308.1279061	184.1921984	180.0751133	8.234170286	0.004110896	4.117085143	0.683518581	0.125008413	-0.000333407	0.00088056	-0.006144478	0.00206144
17	ILMN_1746929	DNAH17	73931371	74085071	rs7221209	0.896	74047543	T	0.234	0.25	176.9573946	182.9143545	217.4825051	218.9366749	-79.47869732	-83.45717725	7.956959857	0.004790281	3.978479929	-0.550104567	0.125131316	-0.008488372	0.001587793	0.005937617	0.002095269
21	ILMN_1663893	C21orf128	42395313	42401627	rs8128787	0.816	43245902	T	0.889	0.881	-510.2984515	-504.3664856	-469.7733411	-468.3441652	264.1492257	260.1832428	7.931965892	0.0048569	3.965982946	0.226710194	0.105631003	0.008516548	0.003247429	-0.004999066	0.001769182
3	ILMN_1712352	DOCK3	50687675	51396669	rs4261877	0.983	50667398	G	0.459	0.473	-721.9462561	-716.12905	-681.4211457	-680.1067297	369.9731281	366.064525	7.817206072	0.005175114	3.908603036	-0.09568536	0.052446803	0.001238605	0.001026733	0.002451774	0.000871035
1	ILMN_1722609	FLJ32569	204063777	204085883	rs11240569	0.976	204045854	G	0.717	0.745	-6.175418616	-0.373069754	34.3496918	35.64925061	12.08770931	8.186534877	7.802348862	0.005217836	3.901174431	-0.373981175	0.104267824	-0.01800677	0.002812558	0.004868744	0.001736593
12	ILMN_1749636	DNAJC22	48027307	48031952	rs7294973	0.957	48158710	G	0.108	0.102	-921.6455164	-915.8657232	-881.120406	-879.8434028	469.8227582	465.9328616	7.779793193	0.005283385	3.889896596	-0.095153397	0.068877749	-0.000322844	0.00059019	0.003237914	0.001153265
6	ILMN_1676197	LRP11	150181586	150227173	rs6557165	0.986	150269712	G	0.744	0.731	300.1065197	305.8793936	340.6316301	341.9017139	-141.0532598	-144.9396968	7.772873858	0.00530366	3.886436929	0.285803674	0.135512947	0.009902278	0.003677484	-0.006253902	0.002235611
12	ILMN_1734312	GCN1L1	119049396	119116896	rs2422	0.871	119049571	G	0.4	0.4	684.7745852	690.5328922	725.2996956	726.5552125	-333.3872926	-337.2664461	7.75830702	0.005346605	3.87915351	0.241131064	0.163470882	0.010011343	0.002966698	-0.007567885	0.002700994
1	ILMN_1806059	SPRR2B	151309340	151310708	rs9050	0.985	150345938	C	0.929	0.949	-679.0756136	-673.4414652	-638.5505031	-637.4191448	348.5378068	344.7207326	7.634148389	0.005727342	3.817074195	-0.415149501	0.114473553	-0.011372299	0.00368258	0.005284834	0.001900152
7	ILMN_2241953	PILRA	99809003	99835658	rs10085549	0.988	99821071	T	0.184	0.199	-786.293847	-780.7100557	-745.7687366	-744.6877353	402.1469235	398.3550279	7.583791304	0.005889544	3.791895652	-0.093115623	0.068424936	-0.000105583	0.000699187	0.003149378	0.001138711
10	ILMN_1692665	UNC5B	72642303	72730755	rs4400714	0.855	72737285	C	0.898	0.914	-592.0530238	-586.7592159	-551.5279133	-550.7368955	305.0265119	301.3796079	7.293807902	0.006919267	3.646903951	-0.38895692	0.105969198	-0.011121392	0.003292517	0.004744369	0.001751915
11	ILMN_1812552	PHCA	76249564	76412498	rs10736812	0.989	76385734	G	0.239	0.237	147.6668209	152.8936892	188.1919313	188.9160095	-64.83341046	-68.44684459	7.226868243	0.007182039	3.613434121	0.683612358	0.11472101	7.55E-05	0.001550519	-0.005141326	0.001902769
9	ILMN_2383591	PALM2-AKAP2	111582397	111974610	rs3935785	0.962	111264564	G	0.854	0.857	-1242.316224	-1237.235128	-1201.791113	-1201.212808	630.1581119	626.6175641	7.081095648	0.007790136	3.540547824	0.096451885	0.04988561	0.004234758	0.001464276	-0.0022218	0.000832724
7	ILMN_1791438	MBLAC1	99562255	99564057	rs4928	0.98	99528626	G	0.951	0.94	-882.3940374	-877.3463886	-841.868927	-841.3240682	450.1970187	446.6731943	7.04764881	0.007936936	3.523824405	0.107357675	0.092617173	0.00741478	0.002942176	-0.004130474	0.001550482
6	ILMN_1700428	HLA-DOB	32888517	32892803	rs4148876	0.89	32904771	G	0.931	0.919	-276.827944	-271.8228607	-236.3028335	-235.8005404	147.413972	143.9114304	7.005083229	0.008127859	3.502541615	-0.059373601	0.132292456	0.011027128	0.004175982	-0.005959308	0.002242371
3	ILMN_2240866	MASP1	188446835	188492504	rs3105782	0.999	188453990	G	0.251	0.271	-1113.343661	-1108.340576	-1072.818551	-1072.318255	565.6718305	562.1702878	7.003085276	0.008136936	3.501542638	0.144620716	0.042848333	-0.000688686	0.000578681	-0.001921354	0.000724139
19	ILMN_2350357	ZNF254	24061816	24104483	rs17206080	0.993	24033464	T	0.181	0.203	-570.8728154	-565.8701823	-530.347705	-529.8478619	294.4364077	290.9350911	7.002633138	0.008138991	3.501316569	-0.143572868	0.073270833	-0.001657186	0.000843977	0.003183374	0.001197252
17	ILMN_1693597	ZNF287	16394355	16413245	rs8065062	0.892	16438184	T	0.06	0.052	-789.6812734	-784.6799625	-749.156163	-748.6576422	403.8406367	400.3399813	7.001310924	0.008145005	3.500655462	-0.218143103	0.114571024	0.000511181	0.000590484	0.004981243	0.001877619
4	ILMN_1808636	LARP1B	129201952	129351739	rs10857129	0.998	129264767	G	0.357	0.362	-513.4290217	-508.5197662	-472.9039112	-472.4974458	265.7145108	262.2598831	6.90925547	0.008575069	3.454627735	0.118378599	0.064458368	0.002381079	0.001098037	-0.002810178	0.001064741
19	ILMN_1806828	MRI1	13736336	13746096	rs371671	0.997	13731153	C	0.563	0.576	229.3317815	234.1846085	269.8568919	270.2069289	-105.6658907	-109.0923043	6.852827036	0.008850112	3.426413518	0.407508902	0.109952442	0.007453101	0.002390215	-0.004789209	0.001837368
11	ILMN_1761519	EIF4G2	10775168	10787158	rs4910202	0.879	10919625	T	0.945	0.943	879.4941936	884.3435379	920.019304	920.3658583	-430.7470968	-434.1717689	6.849344323	0.008867381	3.424672162	1.315181903	0.403534271	0.035547357	0.012496338	-0.017168299	0.006540048
14	ILMN_1773228	DLST	74418346	74440203	rs732765	1	74435482	G	0.235	0.197	-86.57921269	-81.78754679	-46.05410227	-45.76522642	52.28960634	48.89377339	6.791665897	0.00915844	3.395832948	-0.18998218	0.105671782	0.00091229	0.00130699	0.004565342	0.001745924
11	ILMN_2193591	UNC93B1	67515150	67528169	rs7122260	0.974	67505393	G	0.831	0.843	-100.5983135	-95.82810254	-60.07320311	-59.80578217	59.29915676	55.91405127	6.77021099	0.009269188	3.385105495	-0.38484453	0.110257186	-0.010537786	0.003150369	0.004723234	0.001809785
11	ILMN_1683146	FTH1	61488332	61491708	rs12575518	0.849	61504642	G	0.929	0.924	369.8666566	374.6202155	410.391767	410.6425359	-175.9333283	-179.3101078	6.75355891	0.009356088	3.376779455	0.773520127	0.229821192	0.018466072	0.00723727	-0.010030218	0.003849113
22	ILMN_1655922	SAPS2	49128599	49230380	rs7410305	0.995	49197407	G	0.762	0.765	617.8481515	622.5714289	658.3732619	658.5937493	-299.9240758	-303.2857145	6.72327738	0.00951626	3.36163869	0.311355544	0.179162882	0.012038879	0.005117712	-0.007783917	0.002981045
1	ILMN_2050023	CCDC23	43045309	43055646	rs17386017	0.986	43069669	T	0.717	0.691	-104.6311149	-99.93279717	-64.10600451	-63.9104768	61.31555746	57.96639858	6.698317757	0.009650392	3.349158878	-0.552198614	0.092221777	-0.007847977	0.002405926	0.004005413	0.001543175
17	ILMN_1794560	TMEM93	3518838	3519711	rs9896777	0.866	2840415	G	0.348	0.366	-910.5955566	-905.9010111	-870.0704462	-869.8786907	464.2977783	460.9505056	6.69454553	0.009670832	3.347272765	-0.095287792	0.04968156	-0.002509047	0.000792222	0.002152379	0.00082646
1	ILMN_1674985	TMEM51	15352815	15419560	rs6687242	0.984	15366497	G	0.23	0.228	-156.2929769	-151.5984456	-115.7678665	-115.5761252	87.14648844	83.79922278	6.694531315	0.009670909	3.347265657	-0.082767726	0.097629571	-0.002031157	0.001290034	0.004258543	0.001641496
2	ILMN_1812062	SGPP2	222997015	223133911	rs11883877	0.982	223124162	T	0.361	0.376	-383.5340358	-378.9085079	-343.0089254	-342.8861875	200.7670179	197.4542539	6.625527917	0.010052734	3.312763958	-0.234673182	0.066565054	-0.008720053	0.00118203	0.002882631	0.001116106
17	ILMN_1669114	WNK4	38186174	38202605	rs873084	1	38183621	G	0.078	0.073	-390.2228348	-385.5990548	-349.6977244	-349.5767345	204.1114174	200.7995274	6.623779989	0.010062605	3.311889994	0.347752067	0.134112348	-0.00158717	0.000862865	-0.004418937	0.002240934
12	ILMN_2299450	P2RX2	131705475	131709045	rs7963426	0.961	131702552	G	0.584	0.588	-534.3126515	-529.7564225	-493.7875411	-493.7341021	276.1563258	272.8782113	6.556228995	0.010451763	3.278114497	0.080948965	0.066837958	0.006251423	0.0015202	-0.002882861	0.001106477
9	ILMN_1729123	PPP2R4	130913048	130951045	rs7866897	0.998	130902900	T	0.266	0.265	-11.45411444	-6.952591413	29.07099597	29.06972895	14.72705722	11.47629571	6.501523029	0.010778213	3.250761514	-0.359694526	0.10216067	-0.00693886	0.001400427	0.004345871	0.0016995
12	ILMN_2400407	CNTN1	39372624	39750361	rs11178067	0.982	39403105	G	0.369	0.366	-260.7311077	-256.2358216	-220.2059973	-220.2135013	139.3655538	136.1179108	6.49528605	0.010816089	3.247643025	-0.369241319	0.07821038	-0.004505322	0.00139095	0.003334534	0.001304181
12	ILMN_2252160	UBC	123962144	123965530	rs12369465	0.988	123307597	G	0.904	0.908	-1241.340451	-1236.857883	-1200.81534	-1200.835562	629.6702254	626.4289413	6.482568204	0.010893747	3.241284102	-0.11130533	0.059174032	-0.004941803	0.001874755	0.002549827	0.000997479
4	ILMN_1769601	MGC16169	107186681	107456872	rs12642059	0.996	107393242	C	0.828	0.809	-45.78341431	-41.35018486	-5.258303895	-5.32786449	31.89170715	28.67509243	6.43322945	0.011200475	3.216614725	-0.338084086	0.10539607	-0.008342659	0.003102371	0.004604388	0.001806818
17	ILMN_1721727	USP6	4972410	5019048	rs2585266	0.993	5154115	T	0.099	0.098	-435.1954816	-430.8413779	-394.6703712	-394.8190575	226.5977408	223.420689	6.354103704	0.011711009	3.177051852	-0.094887559	0.114376117	0.000829098	0.000881087	0.004831878	0.001908869
2	ILMN_1697652	PLEKHB2	131578889	131623895	rs10928539	0.96	131605649	T	0.127	0.123	12.79090495	17.12066044	53.31601536	53.14298081	2.604547525	-0.560330222	6.329755494	0.011872869	3.164877747	0.161398768	0.130294505	-0.001006284	0.001229196	-0.000335152	0.002139213
7	ILMN_1691436	BLVRA	43764796	43813466	rs1181574	0.998	43771220	T	0.68	0.708	280.8900345	285.2113622	321.4151449	321.2336826	-131.4450173	-134.6056811	6.321327711	0.011929427	3.160663856	0.227928861	0.127870356	0.008848376	0.003362818	-0.005310183	0.002106508
1	ILMN_1716465	RBP7	9979841	9998664	rs1220398	0.999	9916926	G	0.874	0.881	501.5995837	505.9161762	542.1246941	541.9384966	-241.7997918	-244.9580881	6.316592552	0.011961326	3.158296276	-0.336658509	0.210134635	-0.011327388	0.00649994	0.00891639	0.003528247
1	ILMN_2366388	PRDX1	45749293	45760196	rs3790585	0.926	45795943	T	0.161	0.17	-297.027919	-292.7831172	-256.5028085	-256.7607968	157.5139595	154.3915586	6.244801769	0.012455832	3.122400884	0.166130421	0.09685747	0.001268685	0.001097109	-0.004056022	0.001618097
1	ILMN_1656186	SLC41A1	204024843	204048784	rs1361754	0.999	204068495	G	0.529	0.57	-170.613064	-166.4378424	-130.0879536	-130.415522	94.30653202	91.21892119	6.175221675	0.012955168	3.087610837	0.258673524	0.080866327	-0.000882086	0.001860304	-0.003383676	0.001357732
12	ILMN_1676283	RIMBP2	129446633	129568363	rs2632661	0.861	129767611	T	0.373	0.359	-912.6115138	-908.4534241	-872.0864034	-872.4311037	465.3057569	462.2267121	6.158089716	0.013081241	3.079044858	-0.077077234	0.045052976	0.000749409	0.000719794	0.001891194	0.000760343
16	ILMN_2413278	RPL13	88154631	88157349	rs11645860	0.991	88096716	G	0.793	0.814	426.2957479	430.4473521	466.8208583	466.4696724	-204.1478739	-207.223676	6.151604203	0.013129296	3.075802102	0.156017002	0.153780729	0.009342888	0.004290097	-0.006352264	0.002549011
7	ILMN_1798256	UPP1	48095270	48114855	rs11768083	0.986	48101244	C	0.575	0.543	316.1490465	320.2503272	356.6741569	356.2726476	-149.0745233	-152.1251636	6.101280686	0.013508395	3.050640343	0.341029109	0.109355475	0.003450531	0.00240009	-0.004488999	0.001813175
11	ILMN_2242463	CTSC	87666407	87710589	rs11019835	0.936	87791549	G	0.051	0.068	645.9557415	650.0017394	686.4808519	686.0240598	-313.9778708	-317.0008697	6.045997875	0.013937853	3.022998937	-0.930069784	0.289326261	-0.003990009	0.001923788	0.011909204	0.004829387
5	ILMN_1654632	RGS7BP	63838207	63943877	rs272623	0.998	63854488	T	0.278	0.289	-941.5526771	-937.5732851	-901.0275667	-901.5509647	479.7763385	476.7866425	5.979392018	0.014473991	2.989696009	0.182257102	0.046556008	0.001923881	0.000660313	-0.001910305	0.000779471
12	ILMN_1803745	SUOX	54677309	54685576	rs2271194	0.923	54763961	T	0.585	0.566	281.7694477	285.7261695	322.2945581	321.7484899	-131.8847239	-134.8630847	5.956721763	0.014661277	2.978360881	-0.190801164	0.117319915	-0.009867913	0.002606182	0.004806284	0.001964114
1	ILMN_1666175	IL22RA1	24318847	24342198	rs7355101	0.939	24323672	T	0.209	0.2	439.3509971	443.2616727	479.8761075	479.2839931	-210.6754986	-213.6308364	5.910675619	0.015049399	2.95533781	0.273516397	0.164973781	0.002643677	0.00195228	-0.006712802	0.002753005
14	ILMN_2282282	MLH3	74550219	74587988	rs10131894	0.917	74516632	G	0.561	0.535	-986.3120537	-982.4098627	-945.7869433	-946.3875423	502.1560268	499.2049313	5.902191023	0.015122062	2.951095511	0.152539973	0.045046637	0.001957548	0.000934819	-0.001820346	0.000747598
4	ILMN_1795704	KIAA0232	6835359	6936800	rs7670538	0.875	6941428	T	0.08	0.091	-637.8779738	-634.03876	-597.3528633	-598.0164396	327.9389869	325.01938	5.839213797	0.015672828	2.919606899	-0.309889602	0.098635293	-0.000628877	0.000681958	0.004075435	0.001682851
3	ILMN_1694339	TMEM89	48633278	48634193	rs3895736	0.998	48633471	C	0.824	0.831	-844.201532	-840.3949462	-803.6764216	-804.3726258	431.100766	428.1974731	5.806585842	0.015966262	2.903292921	0.105481302	0.066682695	0.005443956	0.001992737	-0.002718102	0.001125023
18	ILMN_2207328	C18orf10	32630031	32663156	rs11662148	0.972	32662421	C	0.161	0.154	325.2425201	329.0302564	365.7676305	365.0525768	-153.6212601	-156.5151282	5.787736298	0.016138357	2.893868149	-0.080955082	0.160182243	0.001573411	0.001636857	-0.006450504	0.00267427
20	ILMN_1798014	EIF2S2	32139775	32163746	rs2223553	0.99	32173105	G	0.43	0.424	-623.9944349	-620.2518653	-583.4693245	-584.2295449	320.9972175	318.1259326	5.742569696	0.01655855	2.871284848	-0.078808361	0.056238572	-0.00147316	0.001038113	0.000679664	0.000942115
6	ILMN_2408179	BAT2	31696428	31713533	rs1077394	0.971	31718363	T	0.671	0.684	127.962453	131.6847676	168.4875634	167.707088	-54.98122651	-57.84238379	5.722314566	0.016750635	2.861157283	0.309153357	0.101835645	0.005620361	0.002503326	-0.004020001	0.001676121
20	ILMN_1774432	DTD1	18516555	18692560	rs4813336	0.997	18586371	G	0.615	0.622	-176.0371727	-172.3276542	-135.5120622	-136.3053339	97.01858633	94.16382712	5.709518419	0.016873168	2.854759209	0.251024405	0.082006673	0.002796889	0.002036505	-0.003249964	0.001357101
16	ILMN_1655876	TMEM159	21077412	21099438	rs7193496	0.947	21091880	G	0.605	0.59	425.8974555	429.58851	466.4225659	465.6108303	-203.9487277	-206.794255	5.6910545	0.017051605	2.84552725	-0.404092516	0.129768136	-0.005716439	0.002970476	0.005257853	0.002181803
1	ILMN_1721741	ATPBD1B	27078459	27089456	rs17362501	0.875	28032786	T	0.33	0.309	420.3658679	424.0440386	460.8909784	460.066359	-201.182934	-204.0220193	5.678170673	0.017177268	2.839085337	-0.430623488	0.141396013	0.003107133	0.002058067	0.005640189	0.002356451
14	ILMN_1799903	GALNTL1	68796433	68890943	rs8016334	0.974	68911161	T	0.683	0.637	-545.0912727	-541.4444139	-504.5661622	-505.4220936	281.5456363	278.722207	5.646858726	0.01748667	2.823429363	-0.263764335	0.062113177	-0.004932775	0.001496096	0.00246072	0.001029272
9	ILMN_1733221	C9orf164	91165526	91168722	rs17054934	0.978	91303208	T	0.189	0.169	-412.8936699	-409.2512006	-372.3685595	-373.2288802	215.446835	212.6256003	5.642469372	0.017530499	2.821234686	0.146589333	0.091197541	0.003438602	0.00095937	-0.003559279	0.00149286
1	ILMN_1745501	DNALI1	37795106	37805045	rs11583122	0.988	37826045	T	0.073	0.073	-493.917088	-490.3537543	-453.3919776	-454.3314339	255.958544	253.1768771	5.563333751	0.018340457	2.781666875	-0.355288139	0.119447489	-0.001422199	0.000772575	0.004743703	0.002004167
11	ILMN_1680132	CADM1	114549554	114880451	rs1048932	0.954	114550060	C	0.593	0.592	233.7814031	237.327425	274.3065135	273.3497454	-107.8907016	-110.6637125	5.546021871	0.018522739	2.773010936	0.075556245	0.108400243	-0.003790765	0.002592386	0.004304179	0.001816698
5	ILMN_1687351	ANKRA2	72883918	72897254	rs3822452	0.996	72898070	C	0.409	0.402	282.6316604	286.1637842	323.1567708	322.1861045	-132.3158302	-135.0818921	5.532123764	0.01867043	2.766061882	-0.552847664	0.124132425	0.001314231	0.002128272	0.005076975	0.002062597
6	ILMN_1762861	HLA-F	29799095	29803052	rs3757325	0.984	29797181	T	0.12	0.108	391.8279529	395.3560814	432.3530633	431.3784018	-186.9139765	-189.6780407	5.528128462	0.018713111	2.764064231	0.680994247	0.186737062	0.006170519	0.001684292	-0.007308635	0.003091668
2	ILMN_1676893	ADCY3	24895541	24995559	rs13416069	0.98	24861770	T	0.213	0.217	-107.9745915	-104.4470128	-67.44948106	-68.42469242	62.98729574	60.22350639	5.527578691	0.018718992	2.763789345	0.313365257	0.101295215	0.003570953	0.001294681	-0.004027027	0.001699102
8	ILMN_1767894	POLB	42315186	42348470	rs3136717	0.973	42315598	T	0.888	0.889	-605.7432972	-602.2279159	-565.2181868	-566.2055956	311.8716486	309.113958	5.51538128	0.018849964	2.75769064	-0.406161787	0.083162166	-0.004087018	0.002490878	0.003221504	0.001367357
7	ILMN_2115154	NUPL2	23187970	23207154	rs10225286	0.981	22794180	G	0.596	0.574	167.8589427	171.2996808	208.3840531	207.3220012	-74.92947133	-77.64984042	5.440738167	0.019672354	2.720369084	0.160625009	0.09834937	0.008029828	0.002190249	-0.003835599	0.001628949
22	ILMN_2408102	TFIP11	25217894	25238437	rs2097470	0.986	25234965	T	0.117	0.141	-466.3408262	-462.9528783	-425.8157158	-426.9305579	242.1704131	239.4764392	5.387947868	0.020276303	2.693973934	-0.28249484	0.094749584	0.00022178	0.000884858	0.003645378	0.001565094
12	ILMN_1774281	NT5DC3	102690210	102759105	rs2374351	1	102811658	G	0.454	0.46	-1323.900714	-1320.528184	-1283.375604	-1284.505864	670.9503571	668.264092	5.372530348	0.020456282	2.686265174	0.095564521	0.032455575	0.000863633	0.000636194	-0.001236496	0.000532388
1	ILMN_2090802	TMEM79	154520693	154528858	rs10908500	0.999	154547295	T	0.279	0.242	623.5866886	626.957658	664.111799	662.9799784	-302.7933443	-305.478829	5.370969376	0.020474596	2.685484688	0.546341512	0.183203117	0.003250965	0.00230777	-0.007066337	0.003038028
7	ILMN_1737663	C7orf13	156123822	156126109	rs6459698	0.955	156123075	T	0.373	0.359	-889.5756239	-886.3499479	-849.0505134	-850.3276275	453.7878119	451.174974	5.225675955	0.022255795	2.612837978	-0.152262543	0.044856381	-0.002209871	0.000764364	0.001707994	0.000745433
20	ILMN_1737685	CRLS1	5934738	5968697	rs6139898	0.998	5962954	G	0.371	0.38	58.36172396	61.58681363	98.88683437	97.609134	-20.18086198	-22.79340682	5.225089669	0.022263299	2.612544834	0.314624972	0.094065969	0.003007195	0.001576078	-0.003627472	0.001583125
4	ILMN_1720941	EVC	5763825	5881673	rs2291151	0.843	5863679	G	0.431	0.414	-395.0275313	-391.8828004	-354.5024209	-355.86048	206.5137656	203.9414002	5.144730945	0.023317023	2.572365472	0.223933275	0.072746492	0.003876251	0.001285017	-0.002776415	0.001219086
14	ILMN_1773741	GOLGA5	92330402	92376057	rs5021350	0.988	92379640	C	0.726	0.697	-64.9126312	-61.77350543	-24.38752078	-25.75118507	41.4563156	38.88675272	5.139125763	0.023392425	2.569562881	-0.279895337	0.09390333	-0.003943399	0.002463766	0.003565896	0.001561338
14	ILMN_2287276	FAM177A1	34585360	34622340	rs809584	0.958	34454240	G	0.158	0.14	-480.7147936	-477.5915914	-440.1896832	-441.5692711	249.3573968	246.7957957	5.123202186	0.023608014	2.561601093	-0.145293677	0.093716525	-0.000929167	0.000804932	0.003522657	0.001553335
17	ILMN_1749722	RNF213	75849261	75984680	rs6565681	0.999	75963089	G	0.838	0.841	-771.5008874	-768.3796704	-730.9757769	-732.35735	394.7504437	392.1898352	5.121216993	0.023635036	2.560608496	-0.069271581	0.065831235	-0.004113193	0.001908623	0.002495311	0.001100439
5	ILMN_1655341	PLAC8L1	145444068	145464139	rs12186358	0.943	145475480	T	0.653	0.624	-779.2318109	-776.1209015	-738.7067005	-740.0985811	398.6159055	396.0604507	5.110909485	0.023775853	2.555454743	-0.050858396	0.053586182	-5.08E-05	0.00122495	0.001440104	0.000888074
22	ILMN_1762207	SGSM1	23532135	23652813	rs139622	1	23535100	T	0.111	0.103	177.5291402	180.6277947	218.0542506	216.6501151	-79.7645701	-82.31389737	5.098654539	0.02394441	2.549327269	-0.212298927	0.147828204	0.002676686	0.001479944	0.005560116	0.002454742
7	ILMN_1767651	TECPR1	97683982	97719404	rs2270604	0.955	97695611	T	0.591	0.62	104.4633824	107.5506752	144.9884928	143.5729955	-43.2316912	-45.77533758	5.087292776	0.024101788	2.543646388	-0.358697171	0.098974797	-0.004175461	0.002291101	0.00369859	0.001636682
11	ILMN_1726189	MS4A14	59920062	59941804	rs4938941	0.979	59929936	G	0.629	0.617	-1022.808993	-1019.731571	-982.2838822	-983.709251	520.4044963	517.8657857	5.077421222	0.024239396	2.538710611	0.126971582	0.041949923	0.002047735	0.001029573	-0.001574011	0.000697203
7	ILMN_2284941	ABCF2	150535855	150555250	rs7786151	0.983	150543719	T	0.9	0.89	20.14337662	23.19905327	60.66848704	59.22137363	-1.071688311	-3.599526634	5.055676646	0.024545396	2.527838323	-0.111813789	0.138310444	-0.005118767	0.004263101	0.004093681	0.00233629
19	ILMN_1658173	ZNF418	63125063	63138552	rs9630883	0.867	63075263	G	0.921	0.93	-277.8746908	-274.8428776	-237.3495804	-238.8205573	147.9373454	145.4214388	5.031813187	0.024885832	2.515906593	0.085792562	0.159408961	0.014126246	0.005035645	-0.005998648	0.002664098
5	ILMN_1722025	CPEB4	173247936	173319919	rs7705502	0.998	173253421	G	0.688	0.714	-522.416267	-519.418479	-481.8911566	-483.3961586	270.2081335	267.7092395	4.997788003	0.025379735	2.498894002	-0.264353263	0.069245225	-0.00443445	0.001762628	0.002562693	0.001144019
4	ILMN_1691942	CCNI	78188198	78216149	rs7666000	0.971	77643030	G	0.878	0.857	187.5524513	190.5202898	228.0775618	226.5426101	-84.77622567	-87.26014488	4.967838418	0.0258229	2.483919209	0.222613614	0.14572112	0.007890328	0.004333092	-0.005529683	0.002452338
15	ILMN_1768958	RASGRP1	36567593	36644299	rs7171171	0.975	36694333	G	0.202	0.21	-687.7052749	-684.7455548	-647.1801645	-648.7232344	352.8526375	350.3727774	4.959720153	0.025944406	2.479860077	-0.070570777	0.063164305	-0.001155863	0.000794683	0.002332458	0.001040794
7	ILMN_2399919	MLXIPL	72645459	72676806	rs13232120	0.959	72621246	T	0.129	0.106	345.1777743	348.1253523	385.7028847	384.1476727	-163.5888872	-166.0626761	4.947577978	0.026127247	2.473788989	0.810125071	0.202257761	0.000772411	0.001554921	-0.007491419	0.003357319
5	ILMN_1712211	FLJ10246	43163874	43163923	rs3797309	0.998	43163990	G	0.121	0.11	-107.1491953	-104.2082176	-66.62408491	-68.18589721	62.57459766	60.10410879	4.940977744	0.026227197	2.470488872	0.361939	0.120947344	0.000773468	0.001100617	-0.004286793	0.002047619
14	ILMN_1756328	SETD3	98945893	99016979	rs2295697	0.822	98932818	T	0.568	0.597	-1170.867202	-1167.9272	-1130.342092	-1131.90488	594.433601	591.9636	4.940002175	0.026242004	2.470001088	-0.106476385	0.036623005	-0.002329631	0.00081222	0.001360113	0.000610811
15	ILMN_1697629	PLA2G4B	39907574	39927638	rs1008710	0.919	39929684	G	0.19	0.193	670.6347318	673.5704885	711.1598422	709.5928089	-326.3173659	-328.7852442	4.93575674	0.026306542	2.46787837	-0.594069162	0.189353608	0.004003137	0.0023497	0.007257378	0.003254232
19	ILMN_1713369	RPL13A	54682676	54687376	rs1879266	0.988	54681872	G	0.15	0.151	576.0677183	578.9973624	616.5928287	615.0196828	-279.0338591	-281.4986812	4.92964414	0.026399754	2.46482207	0.576917702	0.192387486	0.000336033	0.002102797	-0.006932551	0.003109474
11	ILMN_1771593	RRM1	4072499	4116682	rs1662162	0.872	4071840	T	0.071	0.074	219.6458186	222.5580599	260.170929	258.5803803	-100.8229093	-103.27903	4.912241305	0.026667017	2.456120652	0.333557631	0.218177702	0.003339616	0.001444802	-0.008006053	0.003601089
12	ILMN_1698554	AACS	124115877	124193824	rs1571885	0.971	124240443	G	0.768	0.767	296.0258865	298.9326044	336.550997	334.9549248	-139.0129433	-141.4663022	4.906717856	0.026752429	2.453358928	-0.210049806	0.140862332	-0.014931012	0.004041105	0.005317938	0.00238436
19	ILMN_2296843	GCDH	12862973	12871783	rs17706531	0.99	12876530	G	0.366	0.344	-299.0682858	-296.1628344	-258.5431754	-260.140514	158.5341429	156.0814172	4.905451418	0.026772053	2.452725709	0.234455476	0.079590048	-0.000792851	0.001265558	-0.002943398	0.00132581
2	ILMN_1714228	SPTBN1	54639034	54742949	rs2271322	0.987	54724781	T	0.295	0.311	-550.1842343	-547.3588169	-509.6591238	-511.3364965	284.0921171	281.6794085	4.825417346	0.028043075	2.412708673	-0.202571967	0.068176581	-0.001229898	0.001043991	0.002532951	0.001147879
4	ILMN_1715351	SCYE1	107456301	107489828	rs427983	0.995	108047450	T	0.693	0.687	-1415.077743	-1412.255061	-1374.552633	-1376.23274	716.5388716	714.1275304	4.822682457	0.028087601	2.411341229	-0.049649855	0.032974147	-0.001592557	0.000836491	0.001182718	0.000537525
9	ILMN_1813746	CORO2A	99923079	99974995	rs1746239	0.999	99925600	T	0.65	0.644	60.72516769	63.50078978	101.2502781	99.52311015	-21.36258385	-23.75039489	4.775622084	0.028865416	2.387811042	0.331578872	0.098577305	0.006999925	0.002423242	-0.003532431	0.001612509
17	ILMN_1678422	DHX58	37506949	37518277	rs2074164	0.951	37523764	G	0.822	0.806	-70.76789426	-68.03395876	-30.24278385	-32.01163839	44.38394713	42.01697938	4.733935505	0.029573144	2.366967752	-0.105748951	0.113481451	-0.004488393	0.003244264	0.004128337	0.001893596
3	ILMN_1706531	ABCC5	185120417	185218421	rs2139559	0.973	185136631	T	0.318	0.293	528.6139242	531.3314137	569.1390346	567.3537341	-255.3069621	-257.6657068	4.717489453	0.029857305	2.358744726	-0.209063248	0.151665503	0.001317318	0.002473211	0.005457665	0.002504723
6	ILMN_2256894	BTN2A2	26491332	26503079	rs17537465	0.98	26498984	C	0.877	0.887	-1141.149028	-1138.461934	-1100.623918	-1102.439613	579.574514	577.2309668	4.68709424	0.030389998	2.34354712	0.053579517	0.064843175	0.005411676	0.002035733	-0.002370578	0.001093047
3	ILMN_1795344	GOLPH4	169210347	169296111	rs4073179	0.974	169227007	G	0.066	0.073	-32.05202222	-29.38591398	8.473088195	6.636406388	25.02601111	22.69295699	4.666108239	0.030763563	2.333054119	-0.55413572	0.161486705	-0.000377246	0.001238301	0.005844902	0.00267984
6	ILMN_1702177	GLO1	38751679	38778930	rs2206860	0.996	38831139	T	0.447	0.436	702.0007416	704.6638809	742.525852	740.6862013	-342.0003708	-344.3319405	4.663139356	0.030816797	2.331569678	-0.475338437	0.164861739	-0.008206129	0.002894846	0.005914426	0.002728085
16	ILMN_2126408	UNKL	1388307	1404706	rs7194275	0.999	1421021	T	0.798	0.773	-941.3334864	-938.7073163	-900.808376	-902.684996	479.6667432	477.3536582	4.62617008	0.031487778	2.31308504	-0.158157166	0.051406548	-0.002975343	0.00137287	0.001811119	0.000840624
19	ILMN_1794490	FLJ10781	51661587	51666660	rs3826853	0.97	51666164	G	0.261	0.239	-626.3586176	-623.7438446	-585.8335072	-587.7215243	322.1793088	319.8719223	4.614772956	0.031697691	2.307386478	0.22925177	0.060705668	-0.000980308	0.000872541	-0.000567224	0.001036532
3	ILMN_2186216	GOLPH4	169210347	169296111	rs11914431	0.974	169220507	T	0.11	0.117	293.7994677	296.4083362	334.3245781	332.4306566	-137.8997338	-140.2041681	4.608868552	0.031807013	2.304434276	0.000316936	0.173203294	-0.000268771	0.001525911	0.006143753	0.002856335
13	ILMN_2280189	AKAP11	41744289	41795402	rs9566963	0.985	41800137	C	0.583	0.588	152.0385186	154.6352742	192.563629	190.6575946	-67.01925931	-69.31763712	4.596755607	0.03203252	2.298377804	-0.295350006	0.10062173	-0.003712229	0.002379855	0.003625852	0.001686198
1	ILMN_1769849	HORMAD1	148937165	148959976	rs1336900	0.995	148945657	G	0.623	0.593	-762.3444595	-759.7580472	-721.8193491	-723.7357268	390.1722298	387.8790236	4.586412374	0.032226402	2.293206187	-0.023734765	0.046352637	0.003387827	0.001041936	-0.001666991	0.00077241
6	ILMN_1697175	TBN	42126228	42156622	rs6904481	0.961	42158975	T	0.53	0.562	-750.0628885	-747.4770636	-709.5377781	-711.4547432	384.0314443	381.7385318	4.585824888	0.032237451	2.292912444	-0.133996229	0.047805442	-0.0014368	0.001048888	0.001722435	0.00080265
9	ILMN_1674135	RALGPS1	128716873	129025264	rs10987529	0.998	128777091	T	0.316	0.329	-42.4960211	-39.91601068	-1.970910685	-3.893690317	30.24801055	27.95800534	4.580010414	0.032347018	2.290005207	0.261995066	0.090717339	0.003425594	0.001451485	-0.003286364	0.001530544
4	ILMN_1660114	MMRN1	91035074	91094803	rs6828095	0.983	91026535	G	0.931	0.945	819.6448057	822.2245156	860.1699161	858.246836	-400.8224028	-403.1122578	4.579709906	0.032352692	2.289854953	0.674717778	0.445063936	0.021542256	0.014526929	-0.016117356	0.007486992
2	ILMN_1767135	SOS1	39062193	39201108	rs6544186	0.973	39079775	C	0.927	0.925	-327.8239204	-325.2457599	-287.29881	-289.2234395	172.9119602	170.62288	4.578160468	0.03238196	2.289080234	0.167177097	0.153076988	0.011546305	0.004975064	-0.005592104	0.002598905
19	ILMN_1801934	SERTAD3	45638587	45640345	rs3745205	0.999	45640042	C	0.824	0.798	-70.02778195	-67.4523246	-29.50267153	-31.43000423	44.01389097	41.7261623	4.575457351	0.032433087	2.287728676	0.393428923	0.099247435	0.005352943	0.00285875	-0.003580078	0.001670652
6	ILMN_1802708	BTN3A1	26510443	26523421	rs4320356	0.999	26531539	T	0.434	0.432	102.3687082	104.9319831	142.8938186	140.9543035	-42.18435408	-44.46599154	4.563274933	0.032664555	2.281637467	0.312797287	0.094417729	0.006170762	0.001759959	-0.003362091	0.001570803
19	ILMN_1745784	ZNF324	63670274	63676577	rs7254178	0.831	63671770	T	0.947	0.942	484.7870946	487.3120712	525.312205	523.3343916	-233.3935473	-235.6560356	4.524976633	0.033403532	2.262488316	0.854200069	0.230733968	0.015651365	0.007237034	-0.008281181	0.003884475
14	ILMN_2347541	NIN	50256231	50367597	rs1032466	0.991	50144211	C	0.36	0.375	-555.9328142	-553.4276384	-515.4077038	-517.405318	286.9664071	284.7138192	4.505175765	0.033792423	2.252587882	-0.082189321	0.062227655	-0.001719877	0.001062489	0.002208354	0.001035092
5	ILMN_2377900	MAP1B	71438874	71536822	rs3828616	0.997	71532175	G	0.319	0.343	184.2628959	186.7656991	224.7880063	222.7880195	-83.13144796	-85.38284955	4.502803188	0.033839337	2.251401594	0.268784672	0.11156279	0.001940951	0.001699467	-0.003321643	0.001850491
3	ILMN_1738239	RBM6	49952480	50089688	rs2280406	0.973	49916440	G	0.529	0.513	560.4267603	562.9258291	600.9518707	598.9481494	-271.2133801	-273.4629145	4.499068775	0.033913317	2.249534387	-0.121153919	0.137035843	0.002741103	0.002886287	0.00483893	0.002267441
1	ILMN_2167416	MR1	179269761	179291256	rs4652553	0.979	179293327	T	0.572	0.576	-164.2903045	-161.8049966	-123.7651941	-125.7826762	91.14515224	88.90249829	4.485307897	0.034187388	2.242653948	0.067358363	0.080475116	0.001571509	0.00183631	-0.002835397	0.001333834
11	ILMN_1697491	FLJ14213	36354110	36443329	rs7122638	0.899	36437930	T	0.364	0.366	-601.8909216	-599.4069958	-561.3658112	-563.3846754	309.9454608	307.7034979	4.483925831	0.034215042	2.241962916	0.181925122	0.066375004	0.002946369	0.001100254	-0.002362197	0.001106317
16	ILMN_1718766	MT1F	55249355	55250716	rs4482278	0.924	55284375	T	0.416	0.411	-127.1983908	-124.7167071	-86.67328042	-88.69438672	72.59919541	70.35835354	4.48168374	0.034259953	2.24084187	-0.295953533	0.092648126	2.01E-05	0.001593758	0.00325324	0.001533888
16	ILMN_1799100	C16orf38	1475940	1478469	rs7200137	0.983	1841212	T	0.645	0.638	-1154.629354	-1152.161774	-1114.104244	-1116.139453	586.314677	584.0808869	4.467580313	0.034543878	2.233790156	-0.106932092	0.038760585	-0.000950171	0.000879219	0.001346381	0.000635923
1	ILMN_1807529	PADI4	17507276	17563082	rs4920591	0.898	17509447	T	0.408	0.408	-34.29622041	-31.8970414	6.228889999	4.125278963	26.14811021	23.9485207	4.39917901	0.035956236	2.199589505	-0.251539522	0.091588597	-0.011305102	0.001589029	0.003223945	0.001533781
7	ILMN_1658885	DAGLB	6415272	6454168	rs12537894	0.981	6433976	T	0.239	0.222	260.7809712	263.1789641	301.3060816	299.2012844	-121.3904856	-123.589482	4.397992826	0.035981255	2.198996413	-0.137282091	0.140583472	0.000110356	0.001726281	0.004902021	0.002333492
17	ILMN_1746265	SARM1	23723113	23752192	rs2239908	0.999	23749392	G	0.448	0.467	-9.331212721	-6.937007843	31.19389769	29.08531252	13.66560636	11.46850392	4.394204879	0.036061271	2.197102439	-0.24807375	0.087616619	-0.000713051	0.001762443	0.003064082	0.001457908
14	ILMN_1787251	DAAM1	58725151	58906224	rs10083442	0.985	58900633	C	0.834	0.836	749.1920128	751.524924	789.7171232	787.5472444	-365.5960064	-367.762462	4.332911168	0.037382258	2.166455584	0.048192992	0.218473098	0.018987041	0.006342915	-0.007892005	0.003637524
16	ILMN_1662738	ACSM3	20682812	20705139	rs2341643	0.969	20622723	G	0.606	0.606	-656.1059732	-653.7756621	-615.5808628	-617.7533418	337.0529866	334.8878311	4.330311059	0.037439403	2.16515553	0.164612648	0.059329926	-0.001809669	0.001356889	-0.002057324	0.000986991
1	ILMN_2349138	CDC42SE1	149290070	149298749	rs4970941	0.979	149335170	G	0.721	0.72	58.14672072	60.46894934	98.67183113	96.49126971	-20.07336036	-22.23447467	4.32222863	0.037617624	2.161114315	-0.399271774	0.121906868	-0.005187503	0.00318423	0.004221988	0.002026896
19	ILMN_1688205	KLK10	56207811	56215094	rs3745539	0.995	56219853	T	0.073	0.064	-169.5781917	-167.2774042	-129.0530812	-131.2550838	93.78909583	91.63870209	4.30078748	0.03809473	2.15039374	0.428831853	0.133672729	-0.001422625	0.001062862	-0.004729461	0.002276824
4	ILMN_1729563	UGDH	39176770	39205613	rs6858752	0.946	39169536	G	0.492	0.499	408.3374417	410.6278791	448.8625521	446.6501995	-195.1687209	-197.3139396	4.290437384	0.038327304	2.145218692	0.357774856	0.123607589	0.003282421	0.002514451	-0.004295424	0.002059702
19	ILMN_2192281	CARD8	53403155	53444916	rs1971783	0.997	53404770	G	0.326	0.358	-91.45654825	-89.1664792	-50.93143784	-53.14415883	54.72827413	52.5832396	4.290069059	0.038335608	2.14503453	-0.415636945	0.090023025	-0.000558254	0.001548419	0.003146953	0.001515447
7	ILMN_1723984	PILRB	99793561	99803388	rs6955367	0.997	99799130	G	0.185	0.201	-805.2652201	-802.9909515	-764.7401097	-766.9686311	411.6326101	409.4954757	4.274268637	0.038693612	2.137134319	0.111571201	0.064667591	0.000295627	0.000669998	0.002155989	0.001077431
9	ILMN_1813766	RCL1	4782833	4851064	rs7867346	0.961	4853670	T	0.313	0.281	27.87329804	30.13062214	68.39840845	66.15294251	-4.936649018	-7.065311069	4.257324102	0.039081437	2.128662051	-0.291669858	0.107590484	-0.0048324	0.0015153	0.003668316	0.001774659
19	ILMN_1748883	CDKN2D	10538137	10540655	rs875569	0.961	10529953	G	0.497	0.518	-366.7406717	-364.4950748	-326.2155613	-328.4727544	192.3703359	190.2475374	4.245596941	0.039352233	2.12279847	-0.152048021	0.068906307	-0.001396058	0.001504361	0.001587731	0.001146814
6	ILMN_2380453	USP45	99986905	100069973	rs9402791	0.973	99990415	T	0.811	0.814	-501.2745976	-499.0381383	-460.7494872	-463.015818	259.6372988	257.5190692	4.236459264	0.039564598	2.118229632	0.073644835	0.082170107	0.004349469	0.002324021	-0.00219124	0.001358492
8	ILMN_1809931	NDRG1	134318595	134378729	rs2929989	0.963	134346995	T	0.804	0.811	306.4070032	308.6415878	346.9321136	344.6639082	-144.2035016	-146.3207939	4.234584568	0.039608316	2.117292284	-0.219633769	0.163741687	-0.004204177	0.004769601	0.005571764	0.002702581
14	ILMN_2193315	C14orf143	89333221	89490842	rs4445834	0.999	89451340	G	0.127	0.13	-671.7579067	-669.5324495	-631.2327963	-633.5101291	344.8789534	342.7662248	4.225457228	0.039821889	2.112728614	0.203166386	0.068417111	0.00086139	0.000721746	-0.002371976	0.001152087
14	ILMN_1729596	INF2	104226987	104242181	rs4983382	0.992	104260549	G	0.223	0.233	-577.7384963	-575.5207314	-537.2133858	-539.4984111	297.8692481	295.7603657	4.217764816	0.040002824	2.108882408	0.092034179	0.068692507	0.001148074	0.000864483	-0.00233839	0.001135412
9	ILMN_1763137	INVS	101901331	102103247	rs6479014	0.998	102171623	G	0.513	0.474	-1282.555989	-1280.343822	-1242.030878	-1244.321502	650.2779944	648.1719109	4.212166933	0.040135035	2.106083466	-0.090749002	0.031568212	-0.001359514	0.000610387	0.00108964	0.000530084
7	ILMN_1672966	RCP9	65217239	65256988	rs801211	0.983	65653124	T	0.527	0.537	-933.9583713	-931.7568962	-893.4332609	-895.7345759	475.9791856	473.8784481	4.201475034	0.040388834	2.100737517	0.063627748	0.045957635	0.001789773	0.001036781	-0.001586431	0.000772507
7	ILMN_1718336	C7orf50	1003148	1144419	rs2363286	0.992	1058151	G	0.155	0.155	237.8178645	240.000966	278.3429749	276.0232863	-109.9089322	-112.000483	4.183101521	0.040828918	2.091550761	0.180807524	0.141473743	0.000140992	0.001540839	-0.0049548	0.002361893
17	ILMN_1700597	FAM18B2	15346302	15407670	rs16950723	0.958	14805509	T	0.858	0.846	-1158.300373	-1156.144666	-1117.775262	-1120.122346	588.1501864	586.072333	4.15570671	0.041494455	2.077853355	-0.073982644	0.053848588	-0.003067303	0.00161974	0.001820782	0.000889812
6	ILMN_1753745	HDDC2	125638194	125664981	rs10782228	0.999	125687690	T	0.411	0.406	92.58596466	94.73458619	133.1110751	130.7569066	-37.29298233	-39.3672931	4.148621529	0.041668432	2.074310765	-0.280471833	0.103116479	-0.001643286	0.001914282	0.003495122	0.001711135
21	ILMN_1700448	SIM2	36993860	37044380	rs2248813	0.917	36985098	T	0.565	0.573	-974.8617527	-972.7400975	-934.3366423	-936.7177772	496.4308764	494.3700488	4.121655173	0.042337637	2.060827586	-0.164098966	0.044185537	-0.000647051	0.000997309	0.001490395	0.000732984
1	ILMN_1786470	C1orf74	208022284	208024513	rs623360	0.97	208019488	G	0.404	0.422	-287.3153809	-285.2077565	-246.7902705	-249.1854361	152.6576905	150.6038782	4.107624459	0.042690286	2.05381223	-0.185153017	0.064408516	-0.000763768	0.001224544	0.002173962	0.001070995
22	ILMN_1718633	LRP5L	24077385	24088524	rs13057190	1	24135224	T	0.823	0.822	150.999852	153.0919475	191.5249624	189.1142679	-66.49992601	-68.54597376	4.092095496	0.043084196	2.046047748	-0.384250886	0.134347211	-0.002447359	0.003780841	0.004406842	0.00216587
1	ILMN_1722845	RAB3B	52146215	52229024	rs10888740	1	52172685	G	0.58	0.603	-313.7534587	-311.7010332	-273.2283483	-275.6787128	165.8767294	163.8505166	4.052425527	0.044107927	2.026212763	-0.312533708	0.080514269	-0.00546607	0.001801211	0.002697869	0.001336711
1	ILMN_2400613	SNX7	98899823	98998642	rs11166108	0.998	98993529	G	0.476	0.459	-307.6099909	-305.6014047	-267.0848805	-269.5790843	162.8049954	160.8007024	4.008586164	0.045269097	2.004293082	0.193517242	0.071310209	0.001164672	0.001432462	-0.002391756	0.001192371
19	ILMN_1791580	FXYD3	40298571	40307067	rs1688015	0.999	40303753	G	0.624	0.62	-348.4651276	-346.4727024	-307.9400171	-310.450382	183.2325638	181.2363512	3.992425201	0.045705234	1.9962126	-0.085066638	0.071161821	-0.001273265	0.001683776	0.002362079	0.001173927
21	ILMN_1757391	TMEM50B	33743317	33774151	rs1059293	1	33731563	T	0.471	0.491	414.2369223	416.2211135	454.7620327	452.2434339	-198.1184611	-200.1105568	3.984191242	0.045929145	1.992095621	0.011182382	0.125832488	0.009850614	0.002433727	-0.004174384	0.002080876
4	ILMN_1800697	LDB2	16112261	16509522	rs13143674	0.901	16806821	G	0.723	0.731	447.8766101	449.8584721	488.4017205	485.8807924	-214.938305	-216.929236	3.981862001	0.045992695	1.990931	-0.144543446	0.137860802	-0.010665201	0.003612444	0.004605216	0.002293436
1	ILMN_2219512	NPHP4	5845456	5975118	rs806103	0.998	5964807	G	0.193	0.198	12.7808084	14.75965847	53.30591881	50.78197883	2.609595799	0.620170767	3.978850063	0.046075008	1.989425032	0.03689424	0.111449983	-0.000342024	0.001334705	0.003636698	0.001817133
2	ILMN_1774604	PNKD	218896145	218919759	rs4552182	0.98	218893116	T	0.608	0.626	-242.0230887	-240.0442392	-201.4979782	-204.0219188	130.0115443	128.0221196	3.978849473	0.046075024	1.989424737	0.339898267	0.081379955	0.00250717	0.001938791	-0.002712625	0.001357279
16	ILMN_1742788	PKD1L2	79691984	79811476	rs9934926	0.976	79759936	G	0.323	0.319	589.4219133	591.3989412	629.9470237	627.4212616	-285.7109566	-287.6994706	3.977027904	0.046124882	1.988513952	-0.109830883	0.146272598	-0.000855323	0.002314044	0.004927759	0.002445796
6	ILMN_1758915	PDCD2	170732759	170735673	rs7775031	0.966	170749659	G	0.563	0.57	-85.25617959	-83.28848803	-44.73106917	-47.26616766	51.62808979	49.64424402	3.967691557	0.046381316	1.983845778	-0.115633202	0.091512267	-0.005724283	0.002039962	0.003025065	0.001516235
7	ILMN_1694671	ZFAND2A	1159069	1166381	rs12702440	0.999	1172009	G	0.39	0.392	-111.3304105	-109.3649467	-70.80530004	-73.34262633	64.66520523	62.68247335	3.96546376	0.046442727	1.98273188	0.03848515	0.083004453	-0.002679189	0.001487184	0.002750173	0.00137253
20	ILMN_2345142	SULF2	45719556	45848215	rs3092602	0.953	45951872	T	0.425	0.402	-308.3823811	-306.4278632	-267.8572707	-270.4055429	163.1911905	161.2139316	3.954517867	0.046745707	1.977258933	-0.211871804	0.071400571	-0.007207193	0.001357451	0.002390451	0.001194203
4	ILMN_1786125	CCNA2	122957048	122964538	rs959268	0.988	122293913	C	0.137	0.145	-423.9757913	-422.0470296	-383.4506809	-386.0247092	220.9878957	219.0235148	3.928761723	0.047466883	1.964380861	0.120670767	0.093139497	0.002642094	0.000934704	-0.003132443	0.001576842
22	ILMN_1750203	THAP7	19684063	19686404	rs2239961	0.998	19693960	G	0.799	0.798	-1100.443954	-1098.525106	-1059.918844	-1062.502786	559.221977	557.262553	3.918847983	0.047747589	1.959423991	-0.062049564	0.047895072	-0.001501519	0.001362461	0.001600453	0.000807228
4	ILMN_1670383	PCDH7	30331134	30757521	rs16884384	0.988	30737328	T	0.283	0.305	-47.2064451	-45.29603088	-6.681334683	-9.273710517	32.60322255	30.64801544	3.910414212	0.047987768	1.955207106	-0.103771423	0.091951778	0.002892124	0.001406527	0.003051733	0.001538383
6	ILMN_1781761	ENPP4	46205659	46222395	rs7748442	0.993	46238865	G	0.514	0.556	-108.1726259	-106.2628102	-67.64751547	-70.24048986	63.08631294	61.13140511	3.909815662	0.048004863	1.954907831	0.241716819	0.085381458	0.00241494	0.001945176	-0.002828618	0.001426794
6	ILMN_1739156	DOPEY1	83834103	83934846	rs6902437	0.907	83965457	G	0.248	0.241	-39.92891407	-38.04695626	0.596196345	-2.024635895	28.96445703	27.02347813	3.881957806	0.048807611	1.940978903	0.126448975	0.108863981	0.005500006	0.00137447	-0.003560702	0.001797835
12	ILMN_2374249	DYRK2	66328778	66342711	rs2700126	0.971	66280675	G	0.525	0.506	-496.9956637	-495.1398496	-456.4705532	-459.1175292	257.4978318	255.5699248	3.855814049	0.049573865	1.927907024	0.076733869	0.061724149	0.001123977	0.001277714	-0.002017375	0.001025503
1	ILMN_1744003	SLC44A5	75444662	75849387	rs6672579	0.996	75669387	G	0.508	0.526	-1173.941574	-1172.089781	-1133.416463	-1136.067461	595.9707869	594.0448905	3.851792727	0.049692849	1.925896364	-0.097794555	0.035227027	-0.002162485	0.000747581	0.001156498	0.000588418
17	ILMN_2139351	ZNF232	4949754	4967121	rs2585266	0.993	5154115	T	0.099	0.098	47.34919805	49.19958849	87.87430847	85.22190885	-14.67459903	-16.59979424	3.850390433	0.049734412	1.925195217	-0.151750333	0.163537429	0.001656826	0.001250598	0.005362017	0.002728113
1	ILMN_1708790	CA6	8928508	8957735	rs3765964	0.859	8957008	G	0.601	0.603	746.5319481	748.3817699	787.0570586	784.4040903	-364.2659741	-366.190885	3.849821805	0.049751276	1.924910902	-0.427333972	0.163741812	-0.010219327	0.003862017	0.005381578	0.002736096
10	ILMN_2383611	PTPRE	129735802	129774152	rs7474666	0.962	129772088	G	0.32	0.324	291.2890247	293.1299653	331.8141351	329.1522857	-136.6445124	-138.5649827	3.840940616	0.050015455	1.920470308	0.170037373	0.129604039	-0.00185391	0.001941623	-0.004173349	0.002122423
1	ILMN_1716583	NME7	167368392	167603810	rs1208377	0.997	167458484	C	0.386	0.42	-142.9888777	-141.1616892	-102.4637673	-105.1393688	80.49443884	78.58084458	3.827188521	0.050427452	1.913594261	0.073167228	0.082199767	0.002442456	0.00155116	-0.002672945	0.001364063
17	ILMN_1812091	FAM20A	64042852	64108690	rs11654879	0.953	64087356	G	0.812	0.79	-979.4685809	-977.6416897	-938.9434705	-941.6193694	498.7342905	496.8208449	3.826891177	0.0504364	1.913445589	0.067531805	0.052890144	0.003673429	0.00148078	-0.001720433	0.000875832
16	ILMN_2274586	PKD1L2	79761395	79811476	rs9934926	0.976	79759936	G	0.323	0.319	-326.9214965	-325.0946366	-286.3963861	-289.0723162	172.4607482	170.5473183	3.826859895	0.050437341	1.913429947	-0.049203653	0.07350128	-0.000564622	0.001162251	0.00241381	0.001228925
11	ILMN_1673773	GALNTL4	11248996	11600137	rs4910023	0.997	11601496	C	0.648	0.638	-145.2282077	-143.4015053	-104.7030972	-107.3791849	81.61410383	79.70075264	3.826702376	0.050442082	1.913351188	-0.067379661	0.085677184	-0.002104508	0.00213362	0.002824035	0.001441256
12	ILMN_2208495	LASS5	48809847	48847364	rs7532	0.996	48810231	T	0.377	0.367	-111.2538629	-109.4465696	-70.72875247	-73.42424918	64.62693144	62.72328478	3.807293327	0.05102985	1.903646663	0.141329159	0.08987843	-0.001371909	0.0014298	0.002950026	0.001506034
1	ILMN_2386008	MPZL1	165957810	166027779	rs12745388	0.919	166025622	G	0.068	0.059	-213.8919485	-212.1029568	-173.366838	-176.0806364	115.9459742	114.0514784	3.788991651	0.051590719	1.894495826	0.129125213	0.152478568	-0.002275328	0.001023654	-0.004914281	0.002518138
3	ILMN_1709817	SLC35A5	113763584	113785693	rs2172196	0.953	113799981	G	0.076	0.073	12.4641729	14.24833138	52.98928332	50.27065175	2.767913549	0.875834308	3.784158482	0.051739921	1.892079241	-0.594291006	0.188959969	0.001011607	0.0011673	0.006269897	0.003217554
11	ILMN_1801443	TSKU	76171932	76186846	rs1149611	0.942	76173527	T	0.566	0.555	57.36963809	59.15054231	97.8947485	95.17286267	-19.68481904	-21.57527115	3.780904223	0.051840639	1.890452111	0.288491728	0.095822869	-0.003716841	0.00209717	-0.003106239	0.001589911
2	ILMN_2287257	G6PC2	169465995	169474756	rs16857020	0.84	170098435	C	0.911	0.911	-1238.912471	-1237.137878	-1198.387361	-1201.115557	628.4562357	626.5689388	3.77459382	0.052036534	1.88729691	-0.158394645	0.061602937	-0.003786935	0.001987363	0.002046904	0.001052077
3	ILMN_1739558	CRELD1	9950524	9962095	rs8883	0.973	9932898	G	0.451	0.441	235.8671271	237.6184879	276.3922376	273.6408083	-108.9335636	-110.809244	3.751360771	0.052764539	1.875680385	-0.117147721	0.118004621	-0.004491498	0.002268609	0.003810302	0.001962416
7	ILMN_1722073	MLXIPL	72645459	72676806	rs1051921	0.956	72645879	G	0.809	0.839	120.2221809	121.9467634	160.7472913	157.9690838	-51.11109044	-52.9733817	3.724582532	0.053617029	1.862291266	-0.488555329	0.134160498	-0.006817045	0.00393893	0.004308262	0.002229214
12	ILMN_1787199	C12orf28	68616003	68638770	rs3970821	0.966	68651202	T	0.914	0.912	-468.5121758	-466.7891039	-427.9870654	-430.7667835	243.2560879	241.3945519	3.723071941	0.053665552	1.861535971	-0.302662208	0.115736763	-0.008518857	0.00364025	0.003749323	0.001933762
12	ILMN_1743049	PWP1	106603719	106630387	rs9302	0.99	106631045	T	0.396	0.376	-542.0992751	-540.3788348	-501.5741647	-504.3565145	280.0496376	278.1894174	3.720440297	0.053750196	1.860220148	-0.071204204	0.062717482	-0.000503006	0.001072347	0.000448524	0.001054244
16	ILMN_1724406	INO80E	29915031	29924613	rs9924686	0.981	29910577	G	0.555	0.537	-23.88810607	-22.1722344	16.63700435	13.85008597	20.94405303	19.0861172	3.715871668	0.053897476	1.857935834	-0.099224613	0.089536001	0.00025985	0.001927877	0.002917273	0.001496878
3	ILMN_1762103	WDR48	39068510	39112885	rs1053530	0.982	39113086	T	0.275	0.254	-494.5114843	-492.8114166	-453.9863739	-456.7890963	256.2557421	254.4057083	3.700067655	0.054410262	1.850033828	0.090318287	0.071475245	0.000772378	0.00101336	0.002270203	0.001177026
12	ILMN_1757384	RAN	129922569	129926777	rs418615	0.998	129332903	G	0.768	0.771	68.36495976	70.04599135	108.8900702	106.0683117	-25.18247988	-27.02299568	3.681031598	0.05503479	1.840515799	0.302333312	0.119057329	0.006732826	0.003295814	-0.003768788	0.001955883
14	ILMN_2096985	ALDH6A1	73596624	73620949	rs2072294	0.969	73607477	G	0.177	0.172	-840.7193787	-839.0401951	-800.1942683	-803.0178748	429.3596894	427.5200976	3.679183559	0.055095823	1.839591779	0.083743754	0.066891887	0.000306297	0.000644285	-0.002156316	0.001122632
6	ILMN_1683279	PEX6	43039588	43054959	rs2296804	0.996	43039239	G	0.581	0.584	-267.6308154	-265.9645732	-227.105705	-229.9422529	142.8154077	140.9822866	3.666242185	0.055525239	1.833121093	0.414716073	0.071507069	0.001720655	0.001654017	-0.002267194	0.001180747
11	ILMN_1783231	PLEKHB1	73034870	73051512	rs623653	0.992	73036745	G	0.134	0.122	199.4596007	201.1030617	239.9847111	237.1253821	-90.72980033	-92.55153085	3.643461049	0.056289803	1.821730525	0.476708333	0.160967689	0.001398551	0.00144777	-0.005152878	0.002689888
10	ILMN_1670570	MXI1	111975751	112037113	rs2855469	0.976	112031569	T	0.473	0.491	-970.9105328	-969.2691409	-930.3854224	-933.2468206	494.4552664	492.6345705	3.641391917	0.056359797	1.820695958	-0.033914027	0.04535396	-0.0007636	0.000923722	0.001453695	0.000760419
10	ILMN_1685803	AKR1CL1	5186654	5217150	rs11252447	0.967	4321726	G	0.254	0.292	-1346.812136	-1345.175959	-1306.287026	-1309.153638	682.406068	680.5879794	3.636177069	0.056536613	1.818088535	-0.044485708	0.036206889	-0.000322659	0.000505289	0.001142259	0.000598205
22	ILMN_1678690	UPB1	23221250	23252553	rs6004171	0.972	23242232	T	0.416	0.419	1109.23477	1110.86278	1149.75988	1146.8851	-545.617385	-547.4313899	3.628009752	0.05681472	1.814004876	-0.536243104	0.205968445	-0.026073461	0.003905795	0.006605372	0.003462104
7	ILMN_1708267	CLDN15	100662093	100668821	rs6979122	0.985	100681470	C	0.054	0.054	-617.6862279	-616.0619526	-577.1611175	-580.0396323	317.8431139	316.0309763	3.624275267	0.056942368	1.812137633	0.321862046	0.120894261	-0.000237674	0.000674279	-0.003857492	0.002004145
8	ILMN_1721732	GSDMC	130829623	130868316	rs4345520	0.985	130820449	T	0.547	0.537	641.3358652	642.9600739	681.8609756	678.9823943	-311.6679326	-313.480037	3.624208708	0.056944646	1.812104354	-0.524301584	0.141401807	0.00520743	0.003049058	0.004462756	0.002336112
10	ILMN_2408938	LRRC20	71728734	71812388	rs10762370	0.949	71792958	T	0.376	0.391	-723.6346227	-722.0135678	-683.1095123	-685.9912475	370.8173114	369.0067839	3.621054896	0.057052687	1.810527448	0.036020442	0.055366095	0.000945962	0.000930988	-0.001310606	0.000922992
4	ILMN_1660341	LRPAP1	3484087	3504022	rs13109504	0.955	3492481	T	0.206	0.218	-290.8479102	-289.2274587	-250.3227998	-253.2051383	154.4239551	152.6137293	3.620451524	0.057073381	1.810225762	-0.225727959	0.08609857	-0.004271047	0.001079935	0.002782027	0.001449103
4	ILMN_1736077	LIAS	39137059	39155666	rs6531719	0.936	39163696	G	0.344	0.356	-36.3138591	-34.70567385	4.211251309	1.316646513	27.15692955	25.35283693	3.60818525	0.057495828	1.804092625	-0.261195547	0.096593133	0.000164999	0.001500572	0.003097914	0.001627835
16	ILMN_1757736	IRX5	53522611	53525896	rs4784436	0.984	53527025	T	0.162	0.164	256.9369536	258.5426584	297.462064	294.5649788	-119.4684768	-121.2713292	3.605704776	0.057581657	1.802852388	-0.049449555	0.151711144	-0.001135317	0.001770079	0.004837477	0.002533954
6	ILMN_1763875	ABCF1	30647148	30667288	rs3868078	0.902	31307143	T	0.083	0.073	-94.42028216	-92.82566725	-53.89517175	-56.80334689	56.21014108	54.41283363	3.594614907	0.057967057	1.797307453	0.414826553	0.154903382	0.000213349	0.001060392	-0.004923778	0.002587726
10	ILMN_1658094	ZNF365	63803921	63832223	rs10128203	0.831	63865879	G	0.249	0.258	-176.1812692	-174.5929644	-135.6561588	-138.570644	97.0906346	95.29648218	3.588304843	0.05818757	1.794152422	0.434983867	0.09484423	0.002390816	0.001318181	-0.002986663	0.001570581
16	ILMN_1691843	RNPS1	2243122	2258115	rs10721	0.94	2243497	G	0.793	0.801	-327.9483008	-326.3692311	-287.4231904	-290.3469108	172.9741504	171.1846156	3.579069635	0.058511913	1.789534817	-0.215258412	0.09586511	-0.003631205	0.002696933	0.00217781	0.001575344
1	ILMN_1743361	PTGER3	71190702	71286079	rs2744914	0.986	71242171	G	0.768	0.766	-606.3628934	-604.7841272	-565.837783	-568.7618068	312.1814467	310.3920636	3.578766222	0.058522601	1.789383111	-0.176508698	0.068262501	-0.004546812	0.001783204	0.002125992	0.001120662
7	ILMN_1748473	GIMAP4	149895390	149901974	rs7785909	0.944	149853163	T	0.398	0.417	406.6761886	408.2547537	447.201299	444.277074	-194.3380943	-196.1273768	3.578565049	0.058529689	1.789282524	-0.124029966	0.127735822	-0.007007366	0.002319225	0.004010972	0.002112482
3	ILMN_1705921	FLJ42393	189379024	189381290	rs2222103	0.884	189385626	G	0.899	0.898	-566.897619	-565.3300113	-526.3725086	-529.3076909	292.4488095	290.6650056	3.567607738	0.058917132	1.783803869	-0.452398799	0.112917647	-0.006366691	0.003515096	0.002763768	0.001878738
13	ILMN_1688938	KCNRG	49487390	49493059	rs17591178	0.956	50476113	G	0.915	0.918	-160.3785464	-158.8235569	-119.853436	-122.8012365	89.18927321	87.41177843	3.554989553	0.059366682	1.777494777	0.178510997	0.154707452	0.008615759	0.004784018	-0.0048195	0.002552285
1	ILMN_1682232	MIER1	67163165	67226890	rs12061545	0.991	67298617	G	0.129	0.14	-229.2945273	-227.7562841	-188.7694169	-191.7339638	123.6472637	121.8781421	3.538243193	0.059968947	1.769121597	0.2759487	0.109890867	-5.81E-05	0.001033423	-0.00344321	0.001828056
1	ILMN_1808417	NPHP4	5845456	5975118	rs812051	0.992	5967609	G	0.808	0.802	-96.14308096	-94.63898938	-55.61797055	-58.61666902	57.07154048	55.31949469	3.504091577	0.06121741	1.752045789	-0.041342099	0.103508242	0.007221429	0.002892621	-0.003166317	0.001688113
3	ILMN_1691355	HHATL	42709159	42719323	rs339661	0.993	42728908	G	0.259	0.259	-181.260783	-179.7582175	-140.7356726	-143.7358971	99.63039151	97.87910875	3.502565533	0.061273839	1.751282767	-0.077364536	0.088190973	0.000232651	0.001196041	0.002781896	0.00148448
12	ILMN_1801387	YEATS4	68039798	68070843	rs12812860	0.991	68032938	T	0.502	0.492	-5.257354753	-3.76279497	35.26775566	32.2595254	11.62867738	9.881397485	3.494559782	0.061570776	1.747279891	-0.097172279	0.086179394	-0.000223044	0.001766768	0.00269117	0.001437597
1	ILMN_1750790	GSTM5	110056386	110062411	rs1292099	0.802	110048687	T	0.384	0.417	423.3957587	424.8829633	463.9208691	460.9052836	-202.6978793	-204.4414816	3.487204601	0.061844934	1.743602301	0.362876015	0.134182406	-0.002372905	0.002383099	-0.00418584	0.002237726
9	ILMN_1709750	SUSD1	113842881	113977377	rs700110	0.999	113966203	T	0.664	0.65	-417.689734	-416.2161066	-377.1646236	-380.1937863	217.844867	216.1080533	3.473627402	0.062354433	1.736813701	0.124527758	0.068058827	-0.00066288	0.001628182	-0.001213584	0.001135301
19	ILMN_2103480	ZNF320	58071236	58086411	rs3810115	1	58092572	C	0.53	0.534	-220.1023022	-218.6396427	-179.5771918	-182.6173223	119.0511511	117.3198213	3.462659514	0.06276928	1.731329757	0.219444151	0.078315007	0.00332315	0.001659326	-0.002417771	0.001297034
7	ILMN_2081335	C7orf44	43645383	43735608	rs1181574	0.998	43771220	T	0.68	0.708	50.14454776	51.60628958	90.66965817	87.62860995	-16.07227388	-17.80314479	3.461741822	0.062804123	1.730870911	-0.301606499	0.106210767	-0.005905723	0.002812918	0.0032696	0.001750043
20	ILMN_2162989	TMEM189	48173680	48203742	rs6020323	0.994	48219330	G	0.32	0.304	104.0908043	105.5499453	144.6159147	141.5722657	-43.04540213	-44.77497266	3.45914106	0.062902983	1.72957053	0.299202464	0.105349356	-0.003290129	0.001513501	-0.003222489	0.001728562
22	ILMN_1732197	MN1	26474264	26527486	rs134806	1	26003211	T	0.169	0.158	-497.2365232	-495.786627	-456.7114128	-459.7643067	257.6182616	255.8933135	3.449896205	0.063255742	1.724948103	0.215204224	0.087864085	-0.000256605	0.000850671	-0.002755179	0.001481119
2	ILMN_1725193	IGFBP2	217206371	217237403	rs4674093	0.983	217136300	G	0.636	0.642	253.6019793	255.0444973	294.1270897	291.0668177	-117.8009897	-119.5222486	3.442517968	0.063538789	1.721258984	-0.135599664	0.114917361	-0.003903129	0.002738558	0.003518873	0.001887665
15	ILMN_1715068	AQP9	56217699	56265402	rs2249219	0.814	55379163	G	0.693	0.711	1371.581645	1373.023148	1412.106756	1409.045469	-676.7908226	-678.5115742	3.441503175	0.063577824	1.720751587	-0.384636992	0.333202256	-0.019118343	0.008678468	0.010252657	0.005481488
13	ILMN_2350122	TRIM13	49469143	49490604	rs17073682	0.995	49505022	T	0.147	0.163	209.8024181	211.2303528	250.3275286	247.2526732	-95.90120907	-97.61517642	3.427934684	0.064102218	1.713967342	-0.35904082	0.135499178	-0.002323645	0.001459286	0.004163597	0.0022449
14	ILMN_1804396	C14orf4	76560638	76564787	rs10483880	0.999	76571871	G	0.917	0.915	711.4547742	712.8800617	751.9798846	748.902382	-346.7273871	-348.4400308	3.425287449	0.064205065	1.712643724	1.109391918	0.292735941	0.021978679	0.009078733	-0.009060957	0.004888772
1	ILMN_1729533	APOA1BP	154828181	154830715	rs12024215	0.986	154832458	G	0.78	0.801	-112.1892814	-110.7670063	-71.66417103	-74.74468594	65.09464072	63.38350316	3.422275133	0.06432231	1.711137567	0.275959978	0.110729809	0.000483732	0.003119363	-0.003433389	0.001851826
6	ILMN_1706969	BEND6	56927731	57000101	rs6901192	0.99	56970269	G	0.222	0.227	-772.4985775	-771.111514	-731.9734671	-735.0891937	395.2492888	393.555757	3.387063512	0.065709878	1.693531756	-0.18951764	0.05750493	-0.002244257	0.00076309	0.001784321	0.000964789
22	ILMN_1772821	KIAA1671	23753158	23923415	rs5760892	0.959	23902922	T	0.06	0.064	394.4699312	395.8545193	434.9950416	431.8768397	-188.2349656	-189.9272597	3.384588099	0.06580862	1.692294049	-0.640668914	0.249331537	0.003137347	0.001582467	0.007531823	0.00408218
22	ILMN_1751851	CECR1	16040191	16060545	rs17807317	0.864	16060519	C	0.473	0.458	592.6696581	594.0470015	633.1947686	630.0693219	-287.3348291	-289.0235008	3.377343385	0.066098518	1.688671693	-0.05361679	0.15397259	-0.014353068	0.002904473	0.004694074	0.002549213
11	ILMN_1766157	MRVI1	10551213	10630424	rs11042883	0.99	10554247	T	0.577	0.559	-649.7771443	-648.4120813	-609.2520338	-612.3897609	333.8885721	332.2060406	3.365062973	0.066593038	1.682531486	0.166046398	0.055164563	0.001707045	0.001245077	-0.000918058	0.000922799
11	ILMN_1778561	WEE1	9551803	9567887	rs921678	0.935	9546600	G	0.484	0.457	293.1580732	294.5230692	333.6831836	330.5453896	-137.5790366	-139.2615346	3.364996022	0.066595745	1.682498011	-0.305792256	0.118226951	-0.006188522	0.002255664	0.003610559	0.001965119
6	ILMN_1660436	HSPA1B	31903490	31906010	rs707926	0.975	31856799	G	0.848	0.852	914.4228534	915.7865678	954.9479639	951.8088882	-448.2114267	-449.8932839	3.363714341	0.066647587	1.68185717	0.70480975	0.24685061	0.0142287	0.007153971	-0.00742387	0.004035817
20	ILMN_1814247	TCFL5	60942911	60963560	rs2294996	0.999	60959230	T	0.739	0.717	1.492235396	2.850300886	42.01734581	38.87262125	8.253882302	6.574849557	3.35806549	0.066876586	1.679032745	-0.377220303	0.106905842	-0.001775908	0.002855698	0.003270716	0.001773338
14	ILMN_1671791	PCK2	23633322	23643179	rs1951637	0.999	23599477	T	0.749	0.746	78.86599316	80.22206327	119.3911036	116.2443836	-30.43299658	-32.11103163	3.356070111	0.066957678	1.678035055	0.300311039	0.115917441	-0.003168194	0.003117297	-0.003562242	0.001940594
9	ILMN_1681994	NPR2	35782151	35799729	rs10758328	0.958	35846434	G	0.543	0.562	-346.0661201	-344.718841	-305.5410097	-308.6965207	182.0330601	180.3594205	3.347279091	0.067316197	1.673639546	0.088647717	0.076581304	0.00586619	0.001643685	-0.002331704	0.001272229
12	ILMN_1753404	LRRC23	6884157	6893666	rs3087835	0.83	6923346	G	0.278	0.305	-538.9791122	-537.6457025	-498.4540018	-501.6233821	278.4895561	276.8228513	3.333409734	0.067886002	1.666704867	-0.077406647	0.066611289	0.000144562	0.000937635	0.002022211	0.001105714
19	ILMN_1723287	SLC6A16	54484703	54520286	rs1864143	0.84	54550072	G	0.397	0.404	28.75738792	30.07089891	69.28249833	66.09321928	-5.378693959	-7.035449455	3.313510993	0.068712541	1.656755496	-0.246723942	0.09510478	0.000767667	0.001669124	0.002895349	0.001588588
1	ILMN_1792660	CAMSAP1L1	198975308	199096454	rs6667172	0.993	198910461	T	0.519	0.541	419.5323141	420.8293367	460.0574245	456.851657	-200.766157	-202.4146683	3.297022577	0.069405581	1.648511289	0.327083981	0.127509627	0.007552214	0.002841535	-0.003854766	0.002118587
12	ILMN_1752075	MYBPC1	100512877	100603789	rs825074	0.999	100544941	G	0.839	0.832	486.7236398	488.0012956	527.2487502	524.023616	-234.3618199	-236.0006478	3.277655819	0.070229172	1.638827909	-0.449825168	0.178022819	-0.006611452	0.005357603	0.005445366	0.003004036
11	ILMN_1745043	LDHC	18390428	18429368	rs11605386	0.893	18390296	G	0.118	0.119	-1202.454007	-1201.188752	-1161.928896	-1165.166431	610.2270033	608.5943758	3.265254883	0.070762025	1.632627441	-0.012526842	0.060525983	-0.000185517	0.000486509	0.001803333	0.000996168
15	ILMN_1791847	DAPK2	61986287	62125574	rs2414831	0.977	62115041	G	0.4	0.393	59.28220386	60.54444136	99.80731427	96.56676173	-20.64110193	-22.27222068	3.262237506	0.070892333	1.631118753	0.263335152	0.099019337	0.002738656	0.001729687	-0.002982307	0.00164895
14	ILMN_1756928	RTN1	59132446	59407310	rs1952034	0.908	59227489	T	0.408	0.414	269.3774169	270.6190809	309.9025273	306.6414012	-125.6887084	-127.3095404	3.241664007	0.071787693	1.620832003	-0.07825383	0.109000349	-0.004161782	0.002132753	0.003274065	0.001814659
17	ILMN_1668649	MYCBPAP	45940743	45963860	rs2306001	0.958	45970328	G	0.868	0.86	-1101.410668	-1100.189591	-1060.885557	-1064.167271	559.7053339	558.0947956	3.221076503	0.072695808	1.610538251	0.054828065	0.05287651	0.001770976	0.001584746	-0.00158722	0.000883308
1	ILMN_2096322	ADIPOR1	201176583	201194108	rs1539355	0.928	201190703	G	0.319	0.299	-6.248021027	-5.037773548	34.27708939	30.98454682	12.12401051	10.51888677	3.21024748	0.073178414	1.60512374	-0.240902245	0.098796958	-0.001283968	0.001470938	0.002983164	0.001650835
2	ILMN_1775042	WDR69	228444570	228497270	rs11891196	0.953	228438434	C	0.482	0.487	-1226.369136	-1225.16726	-1185.844026	-1189.14494	622.1845681	620.58363	3.201876259	0.073553842	1.60093813	-0.036724335	0.038825035	-0.000324259	0.000785963	0.001157969	0.000645788
6	ILMN_1711157	NOTCH4	32270597	32299822	rs2071277	0.999	32279661	T	0.555	0.555	289.9360331	291.1289622	330.4611435	327.1512825	-135.9680166	-137.5644811	3.192929038	0.073957388	1.596464519	-0.080517258	0.11022428	-0.003274512	0.002595996	0.003308819	0.001846959
19	ILMN_2229261	SIGLEC16	55164723	55170888	rs1469694	0.9	55211043	T	0.788	0.801	-979.0364049	-977.8576031	-938.5112944	-941.8352827	498.5182024	496.9288016	3.178801746	0.074599417	1.589400873	-0.168020405	0.049954713	-0.003394426	0.001388638	0.00147185	0.000823533
8	ILMN_2055523	CSGALNACT1	19305951	19584374	rs7821446	0.964	19313102	T	0.438	0.42	-713.2709504	-712.0937062	-672.74584	-676.0713858	365.6354752	364.0468531	3.177244244	0.074670565	1.588622122	-0.054043816	0.05442118	-0.001049742	0.001015541	0.001637404	0.000915464
19	ILMN_1786426	TMEM149	40921990	40925191	rs2871921	0.977	40924260	T	0.145	0.165	249.6928559	250.8574072	290.2179663	286.8797275	-115.8464279	-117.4287036	3.164551266	0.075253114	1.582275633	-0.185010314	0.14982212	-0.000274613	0.001682734	-0.004480891	0.00250779
17	ILMN_1807719	CTNS	3486510	3513146	rs161370	0.821	3477002	T	0.727	0.753	-152.5549325	-151.3925739	-112.029822	-115.3702536	85.27746623	83.69628696	3.162358535	0.075354244	1.581179267	-0.10296828	0.103467285	-0.005806441	0.002826439	0.003062758	0.001719955
1	ILMN_1810116	INPP5B	38098955	38185316	rs12118489	0.928	38020260	C	0.329	0.32	-145.1257071	-143.972286	-104.6005967	-107.9499656	81.56285356	79.986143	3.153421124	0.075767954	1.576710562	-0.035929782	0.087471932	0.00039952	0.00135528	0.002607688	0.001465845
18	ILMN_1655165	RNF138	27925815	27965521	rs1054667	0.977	27965259	C	0.513	0.466	-323.8063443	-322.6609334	-283.2812339	-286.6386131	170.9031722	169.3304667	3.145410887	0.076140821	1.572705443	0.037512545	0.073366281	0.000106391	0.001435902	0.000551022	0.001234043
13	ILMN_2343273	FAM70B	113599043	113651873	rs3088277	0.868	113598838	G	0.681	0.666	-575.0990553	-573.9556599	-534.5739449	-537.9333395	296.5495277	294.97783	3.143395437	0.076234948	1.571697719	0.168102831	0.064240843	0.000972541	0.001557713	-0.001912364	0.001077356
17	ILMN_1726409	KRT23	36332478	36347362	rs2023873	0.969	36330142	T	0.555	0.587	-1160.275864	-1159.170139	-1119.750753	-1123.147818	589.137932	587.5850694	3.105725162	0.07801748	1.552862581	-0.036553352	0.037332789	-0.000327493	0.000836344	0.00102712	0.000617245
19	ILMN_2302757	FCGBP	45045802	45132373	rs759120	0.988	45049523	T	0.773	0.767	968.0253795	969.13046	1008.55049	1005.15278	-475.0126898	-476.56523	3.105080482	0.078048374	1.552540241	-0.228465296	0.247459249	-0.007927022	0.006821063	0.007263633	0.004112216
5	ILMN_1748968	ATG10	81303599	81586967	rs3857369	0.995	81502520	G	0.586	0.618	562.447441	563.5499948	602.9725514	599.5723152	-272.2237205	-273.7749974	3.10255383	0.078169579	1.551276915	0.130022481	0.141155637	0.006213254	0.003409698	-0.004181121	0.002364173
16	ILMN_2374352	DBNDD1	88598779	88613438	rs1805007	0.815	88513618	T	0.105	0.11	-137.4237044	-136.3530425	-96.89859397	-100.3307221	77.71185219	76.17652124	3.070661914	0.079717008	1.535330957	0.328228695	0.129008229	-0.000800534	0.001106653	-0.003835566	0.002185878
5	ILMN_1664563	FLJ33360	6363553	6390405	rs4701724	1	6418689	T	0.516	0.528	-1030.048363	-1028.97968	-989.5232522	-992.9573597	524.0241813	522.48984	3.068682545	0.07981413	1.534341273	-0.015716184	0.041405605	-0.000561296	0.00086799	0.001263962	0.000689677
17	ILMN_2342638	ASGR2	6945364	6958353	rs314224	0.999	6927884	T	0.667	0.673	-55.83314099	-54.77883426	-15.30803057	-18.75651389	36.91657049	35.38941713	3.054306731	0.080523353	1.527153365	-0.226967645	0.094819204	-0.001813852	0.00241753	0.002799791	0.001594914
5	ILMN_1777881	TSPAN17	176006993	176018664	rs4868676	0.965	176014898	C	0.375	0.367	187.6756197	188.7279832	228.2007301	224.7503035	-84.83780986	-86.36399159	3.052363464	0.080619743	1.526181732	-0.076898578	0.105995829	-0.0067859	0.001958754	0.003105279	0.001772724
11	ILMN_2398159	DKK3	11941118	11987493	rs4910387	0.994	11555411	G	0.85	0.855	832.6466798	833.6916967	873.1717902	869.7140171	-407.3233399	-408.8458484	3.045016906	0.080985273	1.522508453	0.625010213	0.256863984	0.01760906	0.007463683	-0.007424354	0.004246563
12	ILMN_1754576	KRT6C	51148566	51153836	rs370354	0.995	51148308	T	0.405	0.411	1190.350103	1191.389773	1230.875213	1227.412094	-586.1750514	-587.6948867	3.039670675	0.081252399	1.519835337	1.314910904	0.226072764	-0.009168425	0.004082925	-0.005809868	0.003776043
17	ILMN_1672004	TOB1	46294585	46296412	rs11079937	0.999	46285964	G	0.337	0.337	497.0725586	498.1102269	537.5976691	534.1325473	-239.5362793	-241.0551135	3.037668265	0.081352695	1.518834132	0.348287305	0.137911285	0.0050943	0.002354371	-0.004071017	0.002332871
15	ILMN_1813517	DISP2	38437725	38450548	rs2289328	1	38492709	G	0.836	0.827	-1073.997824	-1072.965462	-1033.472713	-1036.943142	545.9989118	544.482731	3.032361676	0.081619136	1.516180838	-0.18806505	0.054087092	-0.003380804	0.001596097	0.001607716	0.000917191
17	ILMN_1702503	ALDH3A1	19581891	19592338	rs2228100	0.994	19583544	G	0.767	0.797	803.3783527	804.4014108	843.9034631	840.4237312	-392.6891763	-394.2007054	3.023058154	0.082088535	1.511529077	0.610040022	0.227996664	0.013753165	0.006591109	-0.006608878	0.003784486
17	ILMN_1709549	PLEKHM1	40869050	40923893	rs7222389	0.991	40857225	T	0.795	0.815	-544.5799964	-543.5614761	-504.054886	-507.5391557	281.2899982	279.780738	3.018520312	0.082318543	1.509260156	0.073556947	0.078638246	0.005399622	0.002288107	-0.002290781	0.001317012
1	ILMN_1657683	C1orf198	229039487	229070925	rs1535529	0.973	230021232	G	0.763	0.783	35.17482437	36.18764116	75.69993478	72.20996153	-8.587412185	-10.09382058	3.012816792	0.082608623	1.506408396	-0.293333526	0.119857846	-0.007838821	0.003313317	0.003480842	0.001996579
8	ILMN_1681754	GGH	64090196	64114164	rs921833	0.999	64042924	T	0.786	0.786	645.2140179	646.2200564	685.7391283	682.2423767	-313.607009	-315.1100282	3.006038456	0.082954803	1.503019228	-0.440282282	0.179078791	-0.010458694	0.005021214	0.005279114	0.002993103
8	ILMN_2239774	FAM83A	124263932	124290388	rs6997717	0.902	124278460	T	0.201	0.228	-660.5568349	-659.5714706	-620.0317244	-623.5491502	339.2784174	337.7857353	2.985364265	0.084020381	1.492682132	0.156631318	0.06660049	-0.001253491	0.000790473	-0.001934045	0.001118103
1	ILMN_1658759	PEX19	158513222	158521565	rs12081497	0.824	158581555	C	0.066	0.051	-337.1169999	-336.1358344	-296.5918895	-300.1135141	177.5584999	176.0679172	2.981165474	0.084238594	1.490582737	-0.502353867	0.184101589	-0.00193696	0.000893784	0.005413317	0.003122832
15	ILMN_1784364	STARD5	79392061	79403579	rs4617815	0.878	79397957	T	0.825	0.812	351.2053525	352.1854371	391.7304629	388.2077575	-166.6026763	-168.0927185	2.980084561	0.084294868	1.49004228	0.371834437	0.150947935	0.008105651	0.004279622	-0.004308016	0.002492242
1	ILMN_1658498	SLC44A3	95058687	95133390	rs17406291	0.935	95011246	C	0.184	0.195	-106.0313286	-105.0518307	-65.50621822	-69.02951032	62.01566432	60.52591534	2.979497949	0.084325426	1.489748975	-0.266740091	0.110151121	-0.004589746	0.001276198	0.003193515	0.001839993
19	ILMN_2059996	MEGF8	47521600	47574761	rs4803507	0.936	46955390	G	0.73	0.703	-952.2874029	-951.3123424	-911.7622925	-915.2900221	485.1437014	483.6561712	2.975060444	0.084556968	1.487530222	-0.057723983	0.053394812	-0.001645126	0.001333084	0.001535984	0.000889517
5	ILMN_1743145	ERAP2	96237399	96281162	rs2910686	0.982	96278345	T	0.561	0.555	357.6286893	358.598393	398.1537997	394.6207134	-169.8143447	-171.2991965	2.969703725	0.084837391	1.484851862	-0.68460223	0.12118468	0.009227518	0.002735367	-0.003501003	0.002027976
17	ILMN_1666546	DUSP14	32924063	32947701	rs4794755	0.999	32941098	T	0.874	0.887	378.1182831	379.0791731	418.6433935	415.1014935	-180.0591416	-181.5395865	2.960889955	0.085300979	1.480444978	0.676236112	0.189486849	0.009431762	0.005773374	-0.005428297	0.003143248
1	ILMN_1744316	TATDN3	211031792	211056790	rs3949369	0.995	211065527	T	0.306	0.318	-282.8173548	-281.8655551	-242.2922444	-245.8432347	150.4086774	148.9327775	2.951799704	0.085781981	1.475899852	0.008824921	0.087950097	-0.001527322	0.001173863	0.000755103	0.001477605
16	ILMN_1739805	NDE1	15651583	15727707	rs2280764	0.967	15761097	G	0.386	0.384	608.5406403	609.4923874	649.0657507	645.5147078	-295.2703201	-296.7461937	2.951747178	0.085784769	1.475873589	0.365110679	0.148786685	0.006517421	0.002584878	-0.004273154	0.002482337
8	ILMN_1656300	GFRA2	21593809	21702292	rs7829813	0.96	21589451	G	0.415	0.433	194.3870172	195.3300372	234.9121276	231.3523575	-88.1935086	-89.66501858	2.943019954	0.08624934	1.471509977	0.281287675	0.111907854	0.000132027	0.002119757	-0.003200003	0.00186217
6	ILMN_1798233	PSMB9	32929915	32935606	rs2071480	0.958	32929837	C	0.569	0.553	-705.0434494	-704.1077058	-664.518339	-668.0853855	361.5217247	360.0538529	2.935743566	0.086638761	1.467871783	0.04463068	0.053401835	0.002442673	0.001135295	-0.001529237	0.000890956
18	ILMN_1713505	NPC1	19365462	19420579	rs891386	0.987	19357969	T	0.551	0.528	59.82229186	60.74153201	100.3474023	96.76385238	-20.91114593	-22.37076601	2.919240154	0.087529072	1.459620077	-0.282069382	0.094380266	-0.003536337	0.001956364	0.002681671	0.001565123
7	ILMN_2379393	ASL	65178268	65195764	rs160637	0.989	65221753	T	0.096	0.095	-742.5435556	-741.6254796	-702.0184452	-705.6031592	380.2717778	378.8127398	2.918076002	0.087592248	1.459038001	0.261538796	0.088878946	-0.000407419	0.00064028	-0.002513126	0.001469572
7	ILMN_1682226	CLDN15	100662093	100667947	rs10241107	0.969	100670693	T	0.056	0.057	81.0702566	81.97095092	121.595367	117.9932713	-31.5351283	-32.98547546	2.900694314	0.088541407	1.450347157	0.508141193	0.217450021	0.003003689	0.001296363	-0.006168296	0.003616724
19	ILMN_1655684	SARS2	44097743	44113376	rs10416055	0.92	44127325	G	0.385	0.375	156.6565263	157.5508784	197.1816367	193.5731988	-69.32826315	-70.77543921	2.894352118	0.088890506	1.447176059	-0.087603917	0.104824593	-0.002770164	0.001810598	0.002974705	0.001744147
8	ILMN_1686573	DEFB1	6715508	6722939	rs2980932	0.94	6713422	G	0.209	0.205	725.2304406	726.1200619	765.755551	762.1423822	-353.6152203	-355.0600309	2.889621242	0.089151882	1.444810621	0.524262787	0.20561341	-0.001761702	0.002549921	-0.005768126	0.003375832
16	ILMN_1765833	SLC9A3R2	2016888	2029028	rs11876	0.999	2028313	T	0.205	0.203	-778.1757271	-777.2915611	-737.6506167	-741.2692407	398.0878636	396.6457805	2.884166066	0.089454311	1.442083033	-0.179841053	0.060051536	-0.000921903	0.000739892	0.00170333	0.001001693
12	ILMN_1745034	SLC11A2	49666043	49706466	rs10783412	0.959	49752272	G	0.074	0.068	112.5183289	113.3947496	153.0434393	149.41707	-47.25916444	-48.69737482	2.876420757	0.089885614	1.438210379	0.432758105	0.177698312	-0.003498501	0.001298651	-0.005165903	0.003030823
11	ILMN_1691048	SLC22A18AS	2865903	2881751	rs413781	0.973	2882197	T	0.598	0.576	-373.1670598	-372.2914937	-332.6419494	-336.2691733	195.5835299	194.1457468	2.875566121	0.089933344	1.437783061	-0.219382467	0.068540211	-0.004937839	0.001548484	0.00193722	0.001137431
1	ILMN_1683160	MECR	29391971	29430041	rs17363069	0.983	29392611	G	0.865	0.863	-205.0483492	-204.1751262	-164.5232388	-168.1528059	111.5241746	110.0875631	2.873223	0.090064342	1.4366115	0.285481375	0.109497735	0.001201174	0.003280994	-0.003095815	0.001818325
2	ILMN_1709434	VIT	36777336	36895439	rs11124542	0.889	36847943	C	0.385	0.376	-92.36225077	-91.50269882	-51.83714036	-55.48037845	55.18112539	53.75134941	2.859551953	0.090832796	1.429775977	-0.082887615	0.086451176	-0.001624633	0.001534437	0.00245723	0.001450264
2	ILMN_1813256	CRIPT	46697828	46706384	rs12104572	0.933	46715970	G	0.433	0.436	113.7076395	114.5571244	154.23275	150.5794448	-47.85381977	-49.2785622	2.849484848	0.091403221	1.424742424	0.37141726	0.100782994	-0.000418297	0.001860483	-0.00284798	0.001683582
7	ILMN_1756439	SCRN1	29926244	29995950	rs10951258	0.995	30052104	G	0.858	0.861	117.7556129	118.6009393	158.2807233	154.6232597	-49.87780643	-51.30046966	2.845326452	0.091639979	1.422663226	-0.08399684	0.147634324	-0.006569364	0.004469475	0.004135564	0.002446802
6	ILMN_1805448	EPB41L2	131202182	131426155	rs4897496	0.979	131446834	T	0.735	0.757	-226.6964324	-225.8531091	-186.1713219	-189.8307888	122.3482162	120.9265546	2.843323229	0.09175427	1.421661615	-0.08100064	0.094975918	-0.004054646	0.002590464	0.002675205	0.001584829
1	ILMN_1698243	C1orf85	154529107	154532073	rs10908501	0.988	154552137	T	0.276	0.241	-110.4698708	-109.643879	-69.94476038	-73.62155867	64.2349354	62.82193952	2.825991761	0.092749584	1.41299588	0.073713245	0.106778395	-0.001224438	0.001334605	-0.002985848	0.001770277
16	ILMN_1657760	SYT17	19087138	19186055	rs7197580	0.994	19186126	G	0.506	0.524	595.3733624	596.18708	635.8984729	632.2094004	-288.6866812	-290.09354	2.813717586	0.093461562	1.406858793	-0.345229632	0.137279727	0.001153509	0.002992184	0.003837045	0.002284573
2	ILMN_2158713	IL1F9	113452076	113459698	rs4364030	0.983	113380880	G	0.451	0.408	579.087932	579.8966368	619.6130424	615.9189571	-280.543966	-281.9483184	2.808704787	0.093754042	1.404352393	-0.103666177	0.139568784	-0.002991314	0.00260209	0.003917887	0.00233525
21	ILMN_2393544	PRMT2	46879954	46909291	rs11910707	0.933	46866941	T	0.307	0.309	-171.474481	-170.676335	-130.9493705	-134.6540147	94.73724048	93.33816752	2.798145914	0.094373381	1.399072957	0.199855236	0.086237161	0.004847513	0.001332085	-0.002392653	0.001425463
6	ILMN_1655077	PRDM1	106640887	106664507	rs9386463	0.999	106200750	G	0.519	0.531	636.6863111	637.4833488	677.2114215	673.5056692	-309.3431555	-310.7416744	2.797037765	0.094438638	1.398518883	-0.143997888	0.144883959	-0.006432573	0.003225604	0.004057013	0.002419187
14	ILMN_1802699	PCK2	23633322	23639610	rs2277481	0.999	23657385	G	0.331	0.316	-1168.314487	-1167.518154	-1127.789376	-1131.495833	593.1572434	591.7590769	2.796332943	0.094480169	1.398166472	-0.036225184	0.039465865	-0.000740503	0.000587074	0.001100928	0.000657224
7	ILMN_1810844	RARRES2	149666340	149669696	rs10259796	0.956	149681360	T	0.747	0.763	738.7049636	739.4893982	779.230074	775.5117186	-360.3524818	-361.7446991	2.784434594	0.095184282	1.392217297	-0.606408862	0.186049673	-0.011016779	0.005103011	0.005237618	0.003134503
19	ILMN_1677305	PVR	49838937	49861266	rs846866	0.897	49825950	C	0.857	0.839	-126.0111156	-125.2278124	-85.48600516	-89.20549205	72.00555779	70.61390621	2.783303154	0.095251534	1.391651577	-0.292499521	0.112907573	-0.005678992	0.003319462	0.003532622	0.001878762
2	ILMN_1766079	SULT1C2	108271526	108292803	rs13410305	0.999	108279105	C	0.846	0.863	-1289.475184	-1288.693182	-1248.950074	-1252.670861	653.737592	652.3465908	2.782002469	0.09532891	1.391001234	0.043196975	0.049132716	0.002210344	0.001426717	-0.00135412	0.000809672
17	ILMN_1765801	GAA	75689949	75708274	rs12450199	0.953	75691187	C	0.387	0.372	-86.46894639	-85.68979982	-45.94383597	-49.66747945	52.23447319	50.84489991	2.779146571	0.095499044	1.389573285	0.067204609	0.089920911	0.001648986	0.001518388	-0.002531494	0.00151542
17	ILMN_1810274	HOXB2	43975017	43977392	rs1042815	0.996	43975287	G	0.385	0.388	275.946186	276.72467	316.4712964	312.7469904	-128.973093	-130.362335	2.778484008	0.095538562	1.389242004	0.026054153	0.118850534	0.00339557	0.002265922	-0.003303974	0.001975874
8	ILMN_2228180	MSRA	9949239	10323809	rs4602940	0.938	10331707	G	0.247	0.258	-304.2438321	-303.4657455	-263.7187217	-267.4434251	161.121916	159.7328727	2.778086632	0.095562272	1.389043316	0.059468059	0.089886226	-0.002564919	0.001168681	-0.00250388	0.001500545
21	ILMN_1764964	IFNGR2	33697071	33731698	rs2850030	0.961	33776581	G	0.37	0.389	-238.0888465	-237.3110227	-197.563736	-201.2887024	128.0444232	126.6555114	2.777823714	0.095577963	1.388911857	0.218324601	0.0831391	0.002029275	0.00138187	-0.002300488	0.001378343
4	ILMN_1693843	HELT	186177076	186178920	rs4862478	0.873	186144991	G	0.33	0.369	-1351.925154	-1351.151217	-1311.400044	-1315.128897	684.9625771	683.5756087	2.773936924	0.09581025	1.386968462	-0.079729318	0.032567107	-0.000461573	0.000555508	0.000900531	0.000540131
3	ILMN_1664922	FLNB	57969166	58133022	rs2362241	0.977	58071564	T	0.923	0.915	-89.09982799	-88.32689298	-48.57471758	-52.30457262	53.54991399	52.16344649	2.772935007	0.095870228	1.386467504	-0.138492465	0.147559989	-0.005342618	0.004740249	0.00422396	0.002533185
3	ILMN_1723268	FAIM	139810231	139834903	rs1672928	0.966	139817617	C	0.45	0.469	-1130.365104	-1129.596192	-1089.839994	-1093.573872	574.1825521	572.798096	2.768912292	0.096111451	1.384456146	-0.020727427	0.037070559	-0.00218224	0.000706089	0.001021025	0.000612958
13	ILMN_1792014	FAM70B	113599048	113651873	rs7400029	0.997	113611527	G	0.605	0.593	-966.7882245	-966.0268125	-926.263114	-930.0044921	492.3941122	491.0134063	2.761411957	0.096562978	1.380705978	0.11495395	0.041935334	0.000193905	0.000958237	-0.001164939	0.000700306
22	ILMN_1730054	GSTT1	22706138	22714284	rs5760147	0.874	22664948	C	0.366	0.383	1318.332514	1319.083478	1358.857624	1355.105798	-650.166257	-651.5417388	2.75096374	0.097195827	1.37548187	-1.993987928	0.291850249	-0.009325518	0.004847812	0.008047807	0.004846468
10	ILMN_1754538	C10orf58	82158221	82182733	rs2153455	0.948	82129712	T	0.295	0.311	671.730286	672.4595591	712.2553964	708.4818795	-326.865143	-328.2297796	2.729273147	0.098524115	1.364636574	-0.065628291	0.161769547	-0.008751295	0.002470801	0.004500589	0.002716549
9	ILMN_1764188	C9orf93	15543096	15961897	rs1341732	0.941	15891875	G	0.449	0.43	-394.5191181	-393.7907811	-353.9940077	-357.7684607	206.2595591	204.8953905	2.728337054	0.098581884	1.364168527	-0.038785819	0.066725989	-0.001043549	0.001274066	0.001834757	0.001109239
4	ILMN_1719158	CTBP1	1195227	1232908	rs1732107	0.976	1266758	G	0.484	0.494	332.4121415	333.1293833	372.9372519	369.1517037	-157.2060708	-158.5646917	2.717241807	0.099269419	1.358620903	0.30650767	0.12080874	0.005362992	0.002421811	-0.003336029	0.002014857
2	ILMN_1670099	NOSTRIN	169367352	169430095	rs524586	0.982	169446097	G	0.512	0.489	636.6461525	637.355144	677.1712629	673.3774644	-309.3230763	-310.677572	2.708991491	0.099784056	1.354495746	-0.04823266	0.146636652	-0.001376658	0.003066066	0.004037378	0.002448144
1	ILMN_1734830	MTHFR	11768373	11788747	rs3818762	0.981	11773590	G	0.715	0.719	19.84437234	20.54096244	60.36948275	56.56328281	-0.92218617	-2.270481221	2.696590101	0.100563118	1.34829505	-0.138184568	0.09799895	0.003716186	0.00258046	-0.002680831	0.001627209
9	ILMN_1663156	DDX31	134503070	134535609	rs2797849	0.963	135491762	G	0.629	0.615	-1388.628956	-1387.938286	-1348.103846	-1351.915965	703.314478	701.9691428	2.690670369	0.10093734	1.345335185	0.02767472	0.029826917	0.000434742	0.000704465	-0.000823544	0.000501555
2	ILMN_1672662	SLC20A1	113119997	113137871	rs4447608	0.999	113322428	T	0.452	0.421	71.01205105	71.69483588	111.5371615	107.7171562	-26.50602553	-27.84741794	2.682784827	0.101438199	1.341392414	-0.093798021	0.100152255	-0.002869235	0.001931627	0.002732176	0.001665541
17	ILMN_1770612	KRT15	36923523	36928796	rs2305556	1	36925250	T	0.768	0.798	942.1233928	942.7884205	982.6485032	978.8107409	-462.0616964	-463.3942103	2.66502777	0.102576035	1.332513885	0.09507555	0.249422453	0.003562926	0.006877826	0.006759346	0.004134618
11	ILMN_1709483	MRE11A	93790114	93866688	rs680695	0.998	93851802	G	0.297	0.27	-546.7566372	-546.0935016	-506.2315268	-510.0711812	282.3783186	281.0467508	2.663135596	0.102698102	1.331567798	0.029113401	0.066750794	0.0018462	0.00094089	0.001822355	0.001107173
5	ILMN_1678729	SIL1	138310308	138561964	rs13171173	0.916	138070363	T	0.27	0.275	324.9732697	325.6337404	365.4983801	361.6560608	-153.4866349	-154.8168702	2.660470715	0.102870287	1.330235358	0.346674305	0.136014609	-0.005180387	0.001801206	-0.003711939	0.002255449
9	ILMN_1656383	SOHLH1	137725075	137731195	rs1165016	0.967	137745745	T	0.767	0.757	-984.9341099	-984.2858074	-944.4089995	-948.263487	501.467055	500.1429037	2.648302514	0.103660535	1.324151257	-0.126458553	0.055800287	-0.002066968	0.001564983	0.001526265	0.000934505
12	ILMN_1664750	TMBIM4	64816983	64850074	rs8793	0.998	64832367	G	0.442	0.435	232.1271662	232.7732905	272.6522766	268.7956109	-107.0635831	-108.3866453	2.646124341	0.103802693	1.32306217	0.281355168	0.106060394	0.001822895	0.001996977	-0.002878841	0.001767941
6	ILMN_2398587	ZNRD1	30137014	30140665	rs12664794	0.946	30117643	G	0.056	0.052	-79.24125407	-78.59592001	-38.71614366	-42.57359964	48.62062704	47.29796	2.645334061	0.103854324	1.322667031	-0.144745196	0.200464797	-0.001784702	0.001136721	0.005234764	0.003214378
7	ILMN_1706441	UPK3B	75977680	75995135	rs887911	0.854	75981641	C	0.392	0.399	-450.9613369	-450.3250642	-410.4362264	-414.3027438	234.4806684	233.1625321	2.63627267	0.104448335	1.318136335	0.016095709	0.06869477	0.000323848	0.00120234	-0.001851792	0.001137202
19	ILMN_2171471	SLC1A6	14921990	14944730	rs11668879	0.966	14940104	G	0.802	0.79	-1065.687706	-1065.051699	-1025.162596	-1029.029379	541.8438531	540.5258497	2.636006713	0.104465826	1.318003357	-0.115800254	0.050019824	-0.00310159	0.001454817	0.0013745	0.000845332
3	ILMN_2370464	ATRIP	48463221	48482058	rs2228561	1	48603018	G	0.862	0.87	317.7828538	318.4128262	358.3079642	354.4351466	-149.8914269	-151.2064131	2.629972386	0.104863537	1.314986193	0.389841997	0.169975324	0.009073837	0.00530549	-0.004629318	0.002850717
7	ILMN_1687583	CAV1	115952074	115988474	rs1049337	0.99	115987823	T	0.299	0.307	325.2739995	325.9037011	365.7991099	361.9260215	-153.6369997	-154.9518506	2.629701648	0.10488142	1.314850824	0.612151881	0.126890004	0.000464513	0.002001142	-0.003435286	0.002113521
11	ILMN_1676215	DLG2	82843705	84312113	rs477046	0.951	83001838	G	0.624	0.612	396.2950761	396.9177029	436.8201865	432.9400233	-189.1475381	-190.4588514	2.622626773	0.105349914	1.311313387	-0.31408093	0.132378912	-0.003596395	0.003246771	0.003567916	0.002200047
11	ILMN_2353697	HINFP	118497497	118510975	rs668033	0.989	118528317	C	0.484	0.484	-348.2350523	-347.6232799	-307.7099419	-311.6009595	183.1175262	181.8116399	2.611772438	0.106073147	1.305886219	0.016475168	0.066474812	0.002880873	0.001369858	-0.001796988	0.001108639
3	ILMN_1741350	CEP70	139695876	139795819	rs10935284	0.945	139689161	T	0.266	0.255	-527.4861313	-526.8765824	-486.9610209	-490.8542621	272.7430656	271.4382912	2.609548824	0.106221979	1.304774412	-0.17233958	0.069348447	0.000184428	0.000881078	0.00189353	0.001171021
16	ILMN_1800976	NFATC3	66676875	66818338	rs9922476	0.959	66036425	G	0.055	0.052	-460.733304	-460.1366664	-420.2081936	-424.1143461	239.366652	238.0683332	2.596637556	0.107090702	1.298318778	0.35473139	0.159471855	0.000364229	0.000800543	-0.004331196	0.002672331
21	ILMN_1697872	C21orf121	42315181	42318129	rs8132937	0.993	42300561	G	0.376	0.342	-638.9894052	-638.3971786	-598.4642948	-602.3748583	328.4947026	327.1985893	2.592226563	0.107389276	1.296113282	-0.13525949	0.057024327	-0.003544573	0.000945273	0.001535205	0.000952493
21	ILMN_1801866	BRWD1	39484017	39607426	rs2836942	0.997	39513251	G	0.426	0.437	-102.1357771	-101.5444147	-61.61066665	-65.52209431	60.06788853	58.77220734	2.591362381	0.107447878	1.295681191	0.054404336	0.090112388	-0.001392183	0.001594852	0.002445173	0.001506702
1	ILMN_1792726	TDRKH	150010664	150029634	rs1996731	0.981	150017264	T	0.492	0.49	-1025.984693	-1025.39989	-985.459583	-989.3775693	521.9923467	520.6999449	2.584803673	0.107893785	1.292401837	-0.029482046	0.040636863	-0.001141262	0.00083202	0.001089878	0.000677241
4	ILMN_2148469	RASL11B	53423251	53427759	rs17698672	0.952	53406391	T	0.107	0.107	112.7404757	113.3224421	153.2655861	149.3447625	-47.37023783	-48.66122105	2.581966457	0.108087309	1.290983229	0.146388789	0.175397456	-8.79E-05	0.00134661	-0.004596764	0.002856863
14	ILMN_1737650	DIO2	79733621	79747596	rs8011716	0.984	79827402	T	0.902	0.901	410.1309224	410.712121	450.6560328	446.7344414	-196.0654612	-197.3560605	2.581198604	0.108139749	1.290599302	0.058671106	0.202399144	0.005528996	0.006239621	-0.005474031	0.003392391
1	ILMN_1731073	CAPN9	228949783	229004372	rs2282319	0.985	228965117	T	0.402	0.399	-330.2512925	-329.6723471	-289.7261821	-293.6500268	174.1256463	172.8361736	2.578945396	0.108293791	1.289472698	0.014307976	0.070200771	0.000854434	0.001179403	0.001876394	0.001163121
4	ILMN_2237428	SCD5	83769713	83939034	rs10005438	0.989	83794662	G	0.37	0.388	118.1860012	118.7642953	158.7111116	154.7866157	-50.0930006	-51.38214764	2.578294096	0.108338362	1.289147048	0.255419829	0.107170419	0.003054098	0.00180372	-0.002863264	0.001778242
15	ILMN_1724207	IVD	38484977	38500804	rs7165012	1	38441330	G	0.531	0.536	-116.6903413	-116.1203655	-76.1652309	-80.09804515	67.34517066	66.06018276	2.569975798	0.108909398	1.284987899	0.181508454	0.080329194	-0.001205787	0.001770356	-0.002160048	0.00134369
4	ILMN_1731453	KIAA1712	175441631	175490017	rs1553669	0.999	175473983	T	0.267	0.286	-1406.028479	-1405.45983	-1365.503368	-1369.437509	712.0142393	710.7299148	2.568648964	0.109000788	1.284324482	0.07733216	0.034002563	0.000455357	0.000470579	-0.000890467	0.000555069
17	ILMN_1686109	CCL23	31364209	31369118	rs12051658	0.963	31339746	G	0.087	0.081	378.7043388	379.2680464	419.2294492	415.2903668	-180.3521694	-181.6340232	2.56370757	0.109341885	1.281853785	0.894996597	0.236950773	-0.007250167	0.001710613	-0.006467342	0.004027146
2	ILMN_1753607	PNO1	68238508	68256595	rs7582466	0.996	68243740	G	0.271	0.257	-252.9894062	-252.4363443	-212.4642958	-216.414024	135.4947031	134.2181722	2.553061845	0.110080737	1.276530923	0.086963517	0.093720205	0.002713569	0.001165889	-0.002488585	0.001554386
2	ILMN_2074258	BARD1	215301519	215382673	rs1838802	0.99	215316141	G	0.483	0.49	607.3867397	607.9389472	647.9118501	643.9612676	-294.6933698	-295.9694736	2.552207499	0.110140269	1.27610375	0.034113152	0.149039181	0.00418793	0.00286817	-0.003979397	0.002482534
8	ILMN_1775182	GSR	30655976	30704985	rs3594	0.973	30655202	C	0.634	0.621	-277.2821943	-276.7403734	-236.7570839	-240.718053	147.6410972	146.3701867	2.541820922	0.110866862	1.270910461	-0.242401885	0.070446058	-0.00157515	0.001662557	0.001860399	0.001165356
19	ILMN_1780637	FLJ32214	58209155	58211645	rs4802970	0.904	57718135	T	0.451	0.456	-1321.419877	-1320.879852	-1280.894767	-1284.857532	669.7099387	668.4399261	2.540025126	0.11099302	1.270012563	-0.071315824	0.033109298	-0.000151746	0.000611028	0.000770472	0.000544742
12	ILMN_1767579	KRR1	74177685	74191685	rs7136963	0.879	74305878	T	0.096	0.095	-469.0361653	-468.5021038	-428.5110549	-432.4797834	243.5180826	242.2510519	2.534061526	0.111413111	1.267030763	0.248739327	0.110115086	0.001024508	0.000854688	-0.002982762	0.00187194
5	ILMN_2367172	AMACR	34022849	34043977	rs10941110	0.995	34034836	G	0.461	0.448	-598.3406932	-597.8088742	-557.8155828	-561.7865538	308.1703466	306.9044371	2.531819016	0.111571531	1.265909508	0.0841047	0.052324841	0.00168745	0.001007436	-0.002094532	0.000870355
17	ILMN_2390310	C17orf91	1561555	1566255	rs3809872	0.828	1584052	G	0.788	0.814	148.9340873	149.4634813	189.4591977	185.4858017	-65.46704363	-66.73174066	2.529394078	0.111743118	1.264697039	-0.374190507	0.142524394	-0.006459118	0.004055882	0.003795098	0.002378012
4	ILMN_1713927	AMTN	71418886	71433048	rs17149008	0.945	71428347	T	0.678	0.687	-907.752826	-907.2244866	-867.2277156	-871.2021662	462.876413	461.6122433	2.528339438	0.111817834	1.264169719	-0.12450712	0.047776952	-0.002305746	0.001168247	0.00124931	0.000784948
7	ILMN_1699275	FLJ14712	12337036	12376543	rs12699367	0.981	12389246	T	0.532	0.527	-1020.209517	-1019.685363	-979.684407	-983.6630426	519.1047587	517.8426815	2.524154446	0.112114864	1.262077223	-0.115764896	0.038916528	-0.000565478	0.000873672	0.001039379	0.000653589
5	ILMN_1669905	DCP2	112340331	112384566	rs4705762	0.967	112421319	T	0.501	0.467	139.8473238	140.3617692	180.3724342	176.3840895	-60.92366189	-62.18088459	2.514445389	0.112807315	1.257222695	-0.093823505	0.101461526	0.001626098	0.002039578	0.002698405	0.001694951
11	ILMN_1700183	APLNR	56757629	56761503	rs12797343	0.964	56596832	G	0.942	0.934	629.3823785	629.8876172	669.9074889	665.9099375	-305.6911892	-306.9438086	2.505238687	0.113468292	1.252619343	0.639968342	0.28063493	0.013078227	0.008905155	-0.007462505	0.00470877
14	ILMN_1696266	XRCC3	103233706	103251576	rs8007903	0.994	103207396	G	0.188	0.187	-148.4306937	-147.9273472	-107.9055833	-111.9050269	83.21534687	81.96367362	2.503346485	0.113604667	1.251673243	0.079102136	0.104539083	0.003930335	0.001156582	-0.002764908	0.001744529
16	ILMN_1701165	BCL7C	30753770	30812900	rs2032915	0.965	31024914	T	0.369	0.352	-374.3564704	-373.8585373	-333.83136	-337.836217	196.1782352	194.9292687	2.497933107	0.11399582	1.248966553	0.063675633	0.072220047	0.002222694	0.001256861	-0.001897827	0.001196211
11	ILMN_1762312	FOXRED1	125644264	125653237	rs625413	0.978	125669559	T	0.222	0.25	-12.1771404	-11.68035039	28.34797002	24.34196998	15.0885702	13.84017519	2.496790008	0.114078606	1.248395004	-0.342210088	0.112461238	0.00069617	0.001458017	0.002950132	0.00186445
2	ILMN_1663897	ALS2CR16	203560961	203561010	rs934287	0.988	203416552	G	0.83	0.824	-668.5433805	-668.0480448	-628.0182701	-632.0257245	343.2716903	342.0240224	2.495335685	0.114184028	1.247667843	0.067029779	0.073533303	0.005052659	0.002127278	-0.001943415	0.001228653
3	ILMN_1807244	STGC3	49273410	49273459	rs12629759	0.987	49212398	T	0.383	0.382	-814.5393821	-814.0486849	-774.0142716	-778.0263646	416.269691	415.0243425	2.490697135	0.114520988	1.245348568	-0.117024189	0.048705451	-0.001292434	0.000892545	0.0013593	0.000808385
1	ILMN_2145153	ANKRD35	144260565	144279883	rs17352281	0.845	144270181	C	0.421	0.419	70.81087598	71.28509592	111.3359864	107.3074163	-26.40543799	-27.64254796	2.47421994	0.115726846	1.23710997	0.069087376	0.098135315	0.005830285	0.001732345	-0.002583271	0.00163886
7	ILMN_1789410	ZSCAN21	99485352	99500600	rs7803317	0.99	99475780	T	0.27	0.296	-439.5035693	-439.0301665	-398.9784589	-403.0078461	228.7517847	227.5150832	2.473402886	0.115787004	1.236701443	0.016992231	0.067818208	0.001366178	0.001010928	-0.001786721	0.001134813
17	ILMN_1695386	RAD51C	54124961	54127694	rs3809724	0.998	54416020	G	0.787	0.795	-214.0715091	-213.6002454	-173.5463987	-177.577925	116.0357546	114.8001227	2.471263737	0.11594467	1.235631868	0.033922794	0.095792552	0.004763054	0.002719965	-0.002525825	0.001605114
10	ILMN_2297765	KCNMA1	78314641	79067583	rs866865	0.967	78917110	G	0.519	0.504	-36.20026855	-35.73161258	4.324841868	0.290707788	27.10013427	25.86580629	2.468655966	0.116137196	1.234327983	0.192937074	0.086329239	0.004046961	0.001710364	-0.001969489	0.001443419
17	ILMN_1803720	SLC16A5	70595650	70613841	rs4789141	0.898	70613864	G	0.266	0.251	-174.660192	-174.1942071	-134.1350816	-138.1718868	96.33009599	95.09710357	2.465984835	0.116334766	1.232992418	-0.243355189	0.092858568	-0.000210127	0.001237143	0.002426641	0.001540763
3	ILMN_1797764	RPL22L1	172065358	172070739	rs3821747	0.981	172068311	G	0.251	0.259	-908.1363263	-907.6710222	-867.6112159	-871.6487019	463.0681632	461.8355111	2.465304097	0.116385176	1.232652048	0.158747659	0.054960075	-0.000804742	0.00073882	0.001461601	0.000929582
2	ILMN_1733746	REEP1	86294630	86418288	rs11681689	0.998	86336673	G	0.479	0.455	119.9145108	120.3772881	160.4396213	156.3996085	-50.95725542	-52.18864404	2.46277725	0.116572505	1.231388625	0.041510029	0.10315607	0.005572103	0.001974425	-0.00271133	0.001714396
2	ILMN_1774265	C2orf82	233443237	233449351	rs2675967	0.99	233444377	G	0.428	0.457	1635.529655	1635.988256	1676.054766	1672.010576	-808.7648276	-809.9941279	2.458600633	0.116882871	1.229300317	-0.889423755	0.310269653	-0.01085156	0.006098626	0.008130107	0.005178345
17	ILMN_1729142	CENPV	16186572	16197537	rs3112518	0.942	16184233	G	0.527	0.535	316.4749688	316.9265289	357.0000792	352.9488493	-149.2374844	-150.4632645	2.451560141	0.117408122	1.22578007	-0.278044978	0.115210702	-0.005538029	0.002465943	0.00303108	0.001933645
12	ILMN_1707945	HELB	64982622	65018225	rs12371662	0.836	64947796	T	0.47	0.468	-995.7676147	-995.3305166	-955.2425043	-959.3081962	506.8838073	505.6652583	2.437098067	0.118495258	1.218549034	-0.037524715	0.042831147	-0.000225214	0.000837936	0.001107125	0.000708446
16	ILMN_2082865	PLLP	55847510	55876085	rs16967855	0.975	55816436	T	0.933	0.942	491.8950014	492.3299447	532.4201119	528.3522651	-236.9475007	-238.1649723	2.434943255	0.118658189	1.217471628	0.641148523	0.287829682	0.015750277	0.008973575	-0.007344106	0.004689088
1	ILMN_1775692	EIF4G3	21005560	21375927	rs519209	0.942	20916377	T	0.361	0.337	355.8184549	356.249023	396.3435653	392.2713433	-168.9092275	-170.1245115	2.430568034	0.118989774	1.215284017	-0.059570999	0.14200294	0.001329561	0.002277612	0.003739369	0.002395067
12	ILMN_1658247	OAS1	111829121	111840214	rs10774676	0.988	111846790	G	0.636	0.641	-226.6474405	-226.2203054	-186.1223301	-190.197985	122.3237202	121.1101527	2.427135071	0.119250666	1.213567535	0.266692923	0.079069977	-0.001021914	0.001928628	-0.002083001	0.001334691
5	ILMN_1651346	TICAM2	114942238	114966008	rs2288384	0.979	114943927	G	0.912	0.916	-447.3058937	-446.87963	-406.7807833	-410.8573096	232.6529469	231.439815	2.426263735	0.119316984	1.213131867	0.054482815	0.114869597	0.00370898	0.00354648	-0.002532777	0.001911897
8	ILMN_1777740	C8orf55	143805622	143815352	rs2717602	0.996	143802685	G	0.541	0.556	-17.79265753	-17.36738187	22.73245288	18.65493849	17.89632877	16.68369094	2.425275661	0.119392238	1.21263783	0.215640958	0.092751496	0.000847412	0.002116332	-0.002426811	0.001551296
8	ILMN_2129927	EXT1	118880782	119193239	rs28357253	0.872	118889623	T	0.238	0.255	12.59972492	13.02407713	53.12483533	49.0463975	2.70013754	1.487961433	2.424352214	0.119462616	1.212176107	-0.280767242	0.112209171	-8.18E-05	0.001411996	0.002984234	0.001914354
17	ILMN_1794726	RNF167	4784374	4789262	rs11078540	0.949	4772985	T	0.828	0.801	160.0285207	160.4498698	200.5536312	196.4721901	-71.01426037	-72.22493488	2.421349006	0.119691818	1.210674503	-0.48142752	0.133260538	-0.008574729	0.003777999	0.003437556	0.002204844
8	ILMN_1706275	C8orf33	146248627	146252220	rs11248223	0.957	146235432	T	0.26	0.255	-346.5527168	-346.1470583	-306.0276064	-310.124738	182.2763584	181.0735292	2.405658444	0.120897246	1.202829222	0.231403179	0.081080079	-0.001099977	0.001046817	-0.002115185	0.001359193
6	ILMN_1773553	FLJ46906	139054497	139060118	rs6901919	0.897	139060722	G	0.208	0.23	190.0190246	190.4221243	230.544135	226.4444447	-86.00951228	-87.21106216	2.403099772	0.121095088	1.201549886	0.068735836	0.127077459	-0.000341929	0.001585962	0.003234801	0.002098225
16	ILMN_1671263	CACNA1H	1143241	1211773	rs4984636	0.997	1192442	T	0.678	0.677	1182.322813	1182.725459	1222.847923	1218.74778	-582.1614064	-583.3627296	2.402646419	0.12113018	1.201323209	0.494857939	0.280474369	-0.003739918	0.007230121	0.007304144	0.004674544
17	ILMN_1656194	TSPAN10	77219753	77226184	rs6565616	0.985	77222566	T	0.335	0.323	-167.2565645	-166.8550283	-126.7314541	-130.8327079	92.62828226	91.42751413	2.401536276	0.121216158	1.200768138	0.235106636	0.086907459	-0.001729908	0.001364891	-0.00226932	0.001454504
9	ILMN_1727315	DENND1A	125203690	125732238	rs7850520	0.973	125549627	G	0.283	0.304	-625.4346198	-625.0411343	-584.9095094	-589.018814	321.7173099	320.5205672	2.393485439	0.121841703	1.196742719	0.146653127	0.064061997	-0.000394158	0.000927597	-0.001639671	0.001055544
11	ILMN_2154287	PHACS	44044387	44062145	rs2074038	0.909	44044565	T	0.116	0.118	283.6335785	284.0257948	324.1586889	320.0481151	-132.8167892	-134.0128974	2.392216306	0.12194064	1.196108153	-0.026617952	0.199271492	0.001837902	0.001622154	0.005133358	0.003315386
6	ILMN_1738704	TRIM26	30260210	30289132	rs261946	0.977	30379313	G	0.265	0.28	-421.6941499	-421.3021349	-381.1690395	-385.2798145	219.8470749	218.6510674	2.392014986	0.121956342	1.196007493	-0.166858472	0.075351261	-0.001767608	0.001051187	0.001950238	0.001253462
19	ILMN_1707727	ANGPTL4	8335010	8345257	rs2278236	1	8337581	G	0.472	0.457	760.8064514	761.1965218	801.3315618	797.2188421	-371.4032257	-372.5982609	2.390070381	0.122108131	1.19503519	0.073049775	0.177937384	-0.000805185	0.00325977	-0.004562482	0.00294501
20	ILMN_1726328	CSTL1	23368321	23373567	rs1112818	0.994	23271936	G	0.613	0.63	-1142.207236	-1141.8228	-1101.682126	-1105.800479	580.1036181	578.9113998	2.384436501	0.122549075	1.192218251	-0.09568477	0.039406296	-0.001476555	0.000964439	0.001018289	0.000657482
6	ILMN_1712918	NQO2	2945065	2964993	rs9405188	0.922	2942543	C	0.21	0.227	326.8025937	327.1846031	367.3277042	363.2069235	-154.4012969	-155.5923016	2.382009378	0.122739581	1.191004689	-0.498865909	0.148495802	-0.005660374	0.001773933	0.003863647	0.002499188
10	ILMN_1780444	ARL3	104423477	104464180	rs12415043	0.98	104457599	G	0.909	0.902	-648.7511644	-648.371855	-608.2260539	-612.3495347	333.3755822	332.1859275	2.379309311	0.122951897	1.189654655	-0.218593465	0.088476567	-0.003930951	0.002747188	0.002268565	0.001478215
17	ILMN_1701052	TUBG2	38064791	38072549	rs3760389	0.999	38013655	T	0.552	0.57	-8.364661031	-7.992748974	32.16044938	28.02957139	13.18233052	11.99637449	2.371912058	0.12353566	1.185956029	0.059819772	0.0910166	0.00585221	0.00200034	-0.002364068	0.001530406
1	ILMN_2144573	CTBS	84791393	84812751	rs17374753	0.958	84784172	T	0.921	0.929	17.86460015	18.23355778	58.38971057	54.25587815	0.067699924	-1.116778889	2.368957625	0.123769671	1.184478813	0.159552892	0.191511032	0.011480933	0.005876614	-0.0047842	0.00310186
19	ILMN_2109994	RAB4B	45976010	45994687	rs2305797	0.941	45960916	T	0.644	0.65	-266.6715185	-266.3090012	-226.1464081	-230.2866808	142.3357592	141.1545006	2.362517295	0.124281496	1.181258648	0.012363456	0.085400171	0.002229933	0.002162988	-0.00219547	0.001419905
3	ILMN_1705224	TMEM110	52848937	52906587	rs17477867	0.932	52771013	G	0.94	0.938	-1070.512492	-1070.155092	-1029.987381	-1034.132772	544.2562458	543.0775462	2.357399256	0.124689913	1.178699628	-0.193977194	0.083278325	-0.004522961	0.002736597	0.002184976	0.001421825
16	ILMN_1651438	ZFPM1	87047514	87129075	rs871716	0.999	87148701	G	0.807	0.815	256.7637042	257.120095	297.2888147	293.1424154	-119.3818521	-120.5600475	2.356390737	0.124770568	1.178195369	-0.114227191	0.145585169	-0.007676151	0.004174713	0.00370894	0.002412324
14	ILMN_1806825	C14orf145	80032573	80475637	rs10144113	0.95	79984712	T	0.956	0.951	-923.8888045	-923.5360945	-883.363694	-887.5137741	470.9444022	469.7680473	2.352709951	0.125065426	1.176354975	-0.083032998	0.106175664	-0.004201776	0.003504949	0.002794836	0.001811393
17	ILMN_1721218	KRT13	36910758	36915391	rs2305556	1	36925250	T	0.768	0.798	-1002.754215	-1002.402188	-962.2291041	-966.3798678	510.3771073	509.2010941	2.352026352	0.125120272	1.176013176	0.015488039	0.050809932	0.002864896	0.001390263	-0.001294667	0.00084344
12	ILMN_1663142	CLEC12A	10015274	10029461	rs7309256	0.965	10017516	T	0.26	0.278	-462.796267	-462.4454306	-422.2711566	-426.4231102	240.3981335	239.2227153	2.35083641	0.125215807	1.175418205	0.337820863	0.072410574	5.16E-05	0.000968504	-0.001693639	0.001195266
1	ILMN_1754757	SCNN1D	1207438	1217272	rs6685064	0.991	1201155	T	0.061	0.064	521.8431581	522.1938686	562.3682685	558.216189	-251.9215791	-253.0969343	2.350710482	0.125225922	1.175355241	0.555201226	0.253567276	0.004121004	0.001841148	-0.006296479	0.004102922
1	ILMN_2041327	MRPL37	54438427	54456644	rs10888840	0.922	54456001	T	0.164	0.146	175.6052587	175.946211	216.1303691	211.9685314	-78.80262936	-79.9731055	2.340952287	0.126012499	1.170476144	0.144530406	0.160513392	-0.003713464	0.001477476	-0.004081471	0.002664042
21	ILMN_1723874	MRPS6	34367692	34437204	rs2834344	0.986	34312918	T	0.194	0.226	-82.59783468	-82.25701909	-42.07272427	-46.23469872	50.29891734	49.12850955	2.34081559	0.126023557	1.170407795	-0.082109133	0.099805562	-0.000168939	0.001317092	0.002519501	0.001643325
9	ILMN_1793578	ZFP37	114843994	114858817	rs11791740	0.91	114859071	T	0.341	0.343	-203.1782361	-202.8443908	-162.6531256	-166.8220704	110.589118	109.4221954	2.333845243	0.126588833	1.166922622	0.074304923	0.087801174	0.003068416	0.001337273	-0.002219573	0.001449303
20	ILMN_1737036	GGT7	32896183	32924322	rs6120747	0.977	32913430	T	0.61	0.621	-697.428148	-697.1026641	-656.9030376	-661.0803437	357.714074	356.551332	2.325483914	0.127270636	1.162741957	0.019264197	0.053469189	0.000356532	0.001279439	0.001359747	0.000888952
3	ILMN_1657810	PPM1M	52255264	52259655	rs7643570	0.995	52348832	T	0.187	0.2	-94.98032709	-94.66269238	-54.45521668	-58.64037201	56.49016354	55.33134619	2.317634711	0.127914399	1.158817356	0.245157696	0.114728478	-0.001296073	0.001264364	-0.00290952	0.001907142
4	ILMN_1662768	NHEDC2	104166102	104217619	rs2085548	1	103616038	T	0.308	0.3	-1106.860071	-1106.543033	-1066.33496	-1070.520712	562.4300353	561.2715164	2.317037912	0.127963495	1.158518956	0.080130708	0.04572538	0.00057985	0.000646447	-0.000864358	0.000761056
8	ILMN_1709237	EPHX2	27404561	27458403	rs1126452	0.983	27457881	C	0.265	0.263	170.504278	170.8090579	211.0293884	206.8313783	-76.252139	-77.40452896	2.304779921	0.128976547	1.152389961	0.460254974	0.124384037	0.003206757	0.001684369	-0.003148799	0.002063874
11	ILMN_1825660	CCDC15	124329226	124416595	rs4936963	0.952	124328515	C	0.596	0.588	-638.8882918	-638.5913088	-598.3631813	-602.5689884	328.4441459	327.2956544	2.29698295	0.12962557	1.148491475	-0.034465219	0.055226232	-0.001311262	0.001240728	0.001392551	0.000918033
8	ILMN_1790797	VPS28	145619807	145624735	rs1011211	0.998	145634497	C	0.532	0.518	-25.3271521	-25.03085625	15.19795831	10.99146412	21.66357605	20.51542813	2.296295851	0.129682938	1.148147926	0.204205582	0.090879058	0.000431221	0.001862955	-0.002312154	0.001523552
5	ILMN_2128428	DAB2	39407536	39461092	rs700238	0.997	39404860	G	0.416	0.396	811.4123577	811.7055364	851.9374681	847.7278568	-396.7061789	-397.8527682	2.293178682	0.129943558	1.146589341	-0.476119774	0.176149867	-0.008245894	0.003121697	0.004390086	0.002893348
20	ILMN_1713561	C20orf103	9443270	9459171	rs4816145	0.999	9445388	T	0.161	0.16	-100.1993372	-99.91547824	-59.67422684	-63.89315787	59.09966862	57.95773912	2.283859008	0.130726247	1.141929504	0.376346188	0.116603287	-0.001331549	0.001218193	-0.002940877	0.001944201
19	ILMN_2193817	CLEC4G	7699843	7703057	rs8112310	0.906	7710320	T	0.841	0.839	-339.0714733	-338.8021542	-298.5463628	-302.7798338	178.5357366	177.4010771	2.269319046	0.131957871	1.134659523	-0.228451891	0.101578678	-0.005836078	0.002990207	0.002541525	0.001683601
11	ILMN_1730082	RPUSD4	125577199	125586797	rs572311	0.991	125574842	G	0.812	0.792	203.3655916	203.6346023	243.890702	239.6569226	-92.68279581	-93.81730114	2.269010666	0.131984133	1.134505333	-0.051598376	0.130877431	-0.001302312	0.003670147	0.003303646	0.00219091
19	ILMN_1700349	ADCK4	45889273	45914630	rs11666504	0.956	46001080	T	0.164	0.173	43.11139403	43.37947898	83.63650444	79.40179935	-12.55569701	-13.68973949	2.268084949	0.132063002	1.134042474	0.090281159	0.120178573	0.000378947	0.001308047	-0.003051572	0.00201988
21	ILMN_1762711	KRTAP10-4	44818033	44819415	rs2838628	0.972	44922069	C	0.064	0.06	-246.0513568	-245.7836975	-205.5262464	-209.7613771	132.0256784	130.8918488	2.267659273	0.132099286	1.133829637	0.317852653	0.145982375	-0.003279216	0.000923168	-0.003507897	0.002326241
11	ILMN_1789134	XRRA1	74229602	74337880	rs2298746	0.985	74231482	T	0.289	0.262	-1222.588031	-1222.32305	-1182.062921	-1186.30073	620.2940155	619.1615249	2.264981091	0.132327827	1.132490546	-0.021126112	0.039075872	-0.001032897	0.000534888	0.000991862	0.000658492
2	ILMN_1717337	Mar-07	160277255	160333330	rs17813964	0.891	160307963	G	0.08	0.084	843.5128436	843.7767595	884.037954	879.7990799	-412.7564218	-413.8883798	2.26391595	0.132418843	1.131957975	0.25498298	0.361033166	0.005638137	0.0021597	-0.009040811	0.006000859
9	ILMN_1683175	C9orf23	34600491	34602101	rs3763615	0.972	34574105	T	0.686	0.703	63.32334245	63.58594935	103.8484529	99.60826972	-22.66167123	-23.79297467	2.262606897	0.132530797	1.131303449	-0.255044257	0.103974044	-0.006965867	0.002694674	0.002614701	0.001732764
8	ILMN_1782021	ZNF707	144838609	144849543	rs7844855	0.937	144842077	G	0.161	0.132	-517.4785919	-517.2241998	-476.9534815	-481.2018795	267.739296	266.6120999	2.254392103	0.133235767	1.127196052	0.215721303	0.093150102	0.001722603	0.000855072	-0.002347825	0.001561974
5	ILMN_1660732	PPP2R2B	145949260	146415893	rs7736221	0.951	146025740	G	0.875	0.892	222.4627571	222.7134117	262.9878675	258.7357321	-102.2313786	-103.3567059	2.250654606	0.133557894	1.125327303	0.438172808	0.184880757	0.01351137	0.005683457	-0.004655258	0.003100216
11	ILMN_2370825	ATM	107598768	107745036	rs2884215	0.921	108688302	G	0.345	0.338	423.6514396	423.9009806	464.17655	459.9233009	-202.8257198	-203.9504903	2.249540979	0.133654043	1.12477049	-0.112560453	0.137701286	0.000362824	0.002099206	0.003406319	0.002269183
16	ILMN_1714622	TNRC6A	24648549	24745048	rs9925008	0.906	23804620	T	0.909	0.914	56.32491989	56.57162027	96.85003031	92.59394063	-19.16245995	-20.28581013	2.246700374	0.133899649	1.123350187	-0.366643076	0.170084106	-0.004039305	0.00521282	0.004194873	0.002795944
1	ILMN_1719649	TMEM63A	224099856	224137043	rs6965	0.868	224100099	G	0.373	0.354	278.4488579	278.6936794	318.9739683	314.7159997	-130.224429	-131.3468397	2.244821444	0.134062383	1.122410722	-0.070580201	0.127646531	-0.002639088	0.002054537	0.003190653	0.00212507
3	ILMN_1774800	KTELC1	120670474	120696242	rs7430798	0.999	120640669	T	0.734	0.719	223.650831	223.8819545	264.1759414	259.9042749	-102.8254155	-103.9409773	2.231123481	0.135255467	1.115561741	0.095698718	0.117427403	0.009451716	0.003076771	-0.002923993	0.001953512
22	ILMN_1744665	EP300	39818559	39906027	rs79545	0.987	39948318	G	0.659	0.654	242.0318016	242.2586657	282.556912	278.2809861	-112.0159008	-113.1293329	2.226864174	0.135628868	1.113432087	-0.076650228	0.111260517	-0.002472184	0.002676798	0.002750308	0.001840169
10	ILMN_1740920	ACADSB	124758418	124807796	rs4980172	0.989	124742118	T	0.847	0.866	-904.0215606	-903.797784	-863.4964502	-867.7754636	461.0107803	459.898892	2.22377664	0.135900264	1.11188832	-0.030944946	0.065675401	-0.002060717	0.002044755	0.001661082	0.001112547
12	ILMN_1808117	C1QL4	48012466	48017238	rs10875948	0.929	47994943	T	0.873	0.868	-940.5636945	-940.340556	-900.0385841	-904.3182356	479.2818473	478.170278	2.223138577	0.135956426	1.111569288	0.006864122	0.061872014	0.001837193	0.001804648	-0.001536797	0.001027569
15	ILMN_1709101	AKAP13	84021271	84093590	rs338515	0.99	84019771	G	0.077	0.078	-357.1906262	-356.9730472	-316.6655157	-320.9507268	187.5953131	186.4865236	2.217578953	0.136446881	1.108789476	0.308833608	0.123400379	-0.001664991	0.000923775	-0.003153622	0.002105143
7	ILMN_1809496	COPG2	129933317	130004138	rs10128	1	129938930	T	0.906	0.903	27.34711989	27.56417557	67.8722303	63.58649594	-4.673559945	-5.782087787	2.217055684	0.136493144	1.108527842	0.042471151	0.176534288	0.010776688	0.005593932	-0.004405588	0.002955926
7	ILMN_2374770	TAX1BP1	27746262	27835911	rs17685046	0.992	27749416	T	0.395	0.391	56.67207031	56.88480685	97.19718072	92.90712722	-19.33603516	-20.44240343	2.21273654	0.136875681	1.10636827	-0.174009456	0.092248669	-0.000467103	0.001660747	0.001646255	0.001523023
3	ILMN_1747935	GOLGB1	122864737	122951292	rs9849087	0.997	122947910	G	0.128	0.142	244.6403641	244.8507125	285.1654745	280.8730329	-113.320182	-114.4253562	2.210348391	0.137087709	1.105174195	-0.156159841	0.158428608	0.005043334	0.001424101	-0.003991368	0.002682372
1	ILMN_1701603	ALPL	21708444	21777491	rs1697421	0.937	21695879	T	0.493	0.5	403.6847407	403.8920841	444.2098512	439.9144045	-192.8423704	-193.9460421	2.207343392	0.137355026	1.103671696	0.054901024	0.128165077	0.00248803	0.002796495	-0.003189523	0.002144255
1	ILMN_1657754	RPAP2	92537109	92626320	rs7542358	0.98	92359821	G	0.603	0.6	-105.4951204	-105.2956093	-64.97000997	-69.27328889	61.74756019	60.64780463	2.199511123	0.138054515	1.099755561	0.055918068	0.085307778	0.005856636	0.002018777	-0.002115135	0.00142176
15	ILMN_1756755	LINGO1	75692423	75711764	rs884141	0.99	75669178	T	0.647	0.621	-55.45479139	-55.25777538	-14.92968097	-19.23545501	36.72739569	35.62888769	2.197016005	0.138278189	1.098508003	-0.01985536	0.091163319	-0.004554857	0.002212575	0.002252326	0.001513578
13	ILMN_1783244	TNFRSF19	23051638	23141412	rs9507129	0.965	23117423	G	0.285	0.274	-1184.698384	-1184.503838	-1144.173273	-1148.481517	601.3491919	600.2519188	2.194546279	0.138499986	1.097273139	0.036106323	0.044548633	0.000883385	0.000600018	-0.001097839	0.000740155
14	ILMN_1782257	METT11D1	20527804	20535034	rs2771334	0.969	20522443	G	0.6	0.586	313.5076897	313.7018344	354.0328001	349.7241548	-147.7538448	-148.8509172	2.194144758	0.138536083	1.097072379	0.24587085	0.115417797	0.010199728	0.002700195	-0.0028817	0.001940836
9	ILMN_1722309	ENDOG	130620599	130624776	rs1572912	0.998	130605375	T	0.721	0.703	-76.83666453	-76.6453817	-36.31155411	-40.62306133	47.41833226	46.32269085	2.191282823	0.138793678	1.095641412	0.009106924	0.095890096	-0.005762622	0.002497503	0.002382316	0.001604933
17	ILMN_1684446	SPAG7	4803243	4811856	rs16954304	0.97	4812242	T	0.938	0.932	113.4374026	113.6276119	153.962513	149.6499323	-47.71870131	-48.81380596	2.190209301	0.138890441	1.095104651	0.044110606	0.187494905	0.006431309	0.005779179	-0.004589732	0.003086418
17	ILMN_1760332	PIGL	16061233	16170298	rs11650283	0.931	16180557	C	0.493	0.508	-402.6717473	-402.4824725	-362.1466369	-366.4601521	210.3358737	209.2412362	2.189274839	0.138974732	1.094637419	0.026776662	0.066886952	0.004851818	0.001438051	-0.001674753	0.001130664
1	ILMN_1706764	GOLPH3L	148885324	148936296	rs7556661	0.995	149158633	T	0.339	0.368	-153.1166501	-152.9318424	-112.5915397	-116.909522	85.55832506	84.46592119	2.184807747	0.139378467	1.092403874	0.012072749	0.08032811	0.002807565	0.001438778	0.001537633	0.001341645
5	ILMN_1811330	FAM134B	16526146	16670118	rs6860945	0.981	16600195	T	0.324	0.332	-49.83732099	-49.65273719	-9.312210577	-13.63041682	33.9186605	32.82636859	2.184583804	0.139398741	1.092291902	-0.024906952	0.09090398	-0.000496063	0.001451171	0.00223634	0.001511239
17	ILMN_2410783	GAA	75689949	75708274	rs12450199	0.953	75691187	C	0.387	0.372	61.96692235	62.14799612	102.4920328	98.17031649	-21.98346118	-23.07399806	2.18107377	0.139716953	1.090536885	0.054066281	0.100451136	0.00149016	0.001695683	-0.002638914	0.00169288
4	ILMN_2154455	ZNF330	142361498	142375300	rs12649778	0.946	142382542	T	0.255	0.245	-613.28051	-613.1042996	-572.7553996	-577.0819792	315.640255	314.5521498	2.176210367	0.140159207	1.088105183	0.046058305	0.063156718	0.000926421	0.000821228	-0.001579403	0.001069764
22	ILMN_1680349	RIBC2	44188237	44206957	rs4823460	0.929	44098298	T	0.608	0.614	-1346.960096	-1346.786053	-1306.434986	-1310.763733	682.4800481	681.3930265	2.174043354	0.140356771	1.087021677	-0.025440422	0.034028254	-0.000866709	0.000813763	0.000843832	0.000569586
19	ILMN_2109416	NAPSB	55528868	55539817	rs8108875	0.969	55559304	G	0.324	0.331	583.3498584	583.5230538	623.8749688	619.5453742	-282.6749292	-283.7615269	2.173195384	0.140434164	1.086597692	-0.399154607	0.146359265	-0.010215601	0.002267027	0.003591921	0.002429787
6	ILMN_1759250	TAP2	32897587	32914525	rs241443	0.978	32905093	C	0.285	0.306	-662.3612698	-662.1885756	-621.8361594	-626.1662553	340.1806349	339.0942878	2.172694216	0.140479928	1.086347108	0.175262579	0.059852618	0.00204138	0.000884632	-0.00148819	0.001007032
13	ILMN_1738712	GPR180	94052104	94079947	rs6492721	0.922	94056945	T	0.354	0.345	-168.4508138	-168.2791389	-127.9257034	-132.2568186	93.22540691	92.13956946	2.17167489	0.140573058	1.085837445	0.283655837	0.08952277	0.003463713	0.001469289	-0.002225016	0.001505879
10	ILMN_1736670	PPP1R3C	93378178	93382838	rs1539246	0.95	93361734	T	0.373	0.361	541.3808039	541.5437917	581.9059143	577.566112	-261.690402	-262.7718958	2.162987769	0.141369573	1.081493884	0.034808331	0.160301236	4.77E-05	0.002480294	0.003948405	0.002679326
8	ILMN_2344907	FBXO43	101214834	101227252	rs2514680	0.993	101291675	G	0.349	0.331	-1405.024625	-1404.865275	-1364.499514	-1368.842955	711.5123124	710.4326374	2.159349936	0.141704629	1.079674968	-0.046484175	0.032311131	-0.000437552	0.000502157	0.001162361	0.000539643
22	ILMN_2366714	UCRC	28493357	28496402	rs3958025	0.963	28559399	G	0.736	0.704	-264.0186592	-263.8595333	-223.4935488	-227.837213	141.0093296	139.9297667	2.159125881	0.141725294	1.079562941	-0.092175885	0.082084038	-0.002081585	0.002159016	0.000582155	0.001366264
4	ILMN_1705258	CPZ	8645334	8672388	rs4696828	0.967	8506504	G	0.639	0.621	789.4317626	789.5900865	829.9568731	825.6124069	-385.7158813	-386.7950433	2.15832391	0.14179929	1.079161955	0.348708842	0.161314972	-0.0054388	0.004016365	-0.003967245	0.002688843
3	ILMN_1695246	KLHDC8B	49184021	49188922	rs4955417	0.996	49273209	T	0.273	0.272	181.1712197	181.3218485	221.6963302	217.3441689	-81.58560987	-82.66092424	2.150628752	0.142511518	1.075314376	0.289003584	0.109663546	-0.005104659	0.001654136	-0.002682462	0.001826975
17	ILMN_1727558	MRPL27	45800230	45805561	rs732661	0.948	45763835	T	0.469	0.503	-477.1701037	-477.0210154	-436.6449933	-440.998695	247.5850519	246.5105077	2.149088345	0.142654573	1.074544172	-0.150845144	0.060755495	0.001280165	0.001271548	0.001482902	0.001010153
5	ILMN_1669117	PARP8	49998570	50173926	rs12523135	0.823	50228501	G	0.056	0.061	-1277.401996	-1277.256553	-1236.876885	-1241.234232	647.7009979	646.6282764	2.14544291	0.142993764	1.072721455	0.051645905	0.069972433	-0.001102335	0.000423232	-0.001651917	0.001126887
1	ILMN_2173291	CYP4B1	47037256	47057608	rs3766198	0.994	47054367	C	0.719	0.719	96.07981843	96.22143508	136.6049288	132.2437555	-39.03990922	-40.11071754	2.141616651	0.143350756	1.070808326	0.289446263	0.115478858	-0.000299371	0.002939664	-0.002826052	0.00191966
9	ILMN_1807044	UBAC1	137964635	137993047	rs11103233	0.86	137969530	T	0.492	0.529	-309.954062	-309.8136612	-269.4289516	-273.7913408	163.977031	162.9068306	2.140400849	0.143464401	1.070200424	-0.189302535	0.081986517	8.86E-05	0.001716987	0.002018463	0.001378064
15	ILMN_1679256	AP3B2	81125087	81175689	rs4779034	0.991	81042604	G	0.796	0.786	-686.843047	-686.7053113	-646.3179366	-650.682991	352.4215235	351.3526557	2.137735706	0.143713875	1.068867853	-0.223354181	0.061452035	-0.003621995	0.001720948	0.001496384	0.001021663
3	ILMN_1653896	ATRIP	48463221	48482058	rs2228561	1	48603018	G	0.862	0.87	278.4524121	278.5869096	318.9775226	314.6092299	-130.2262061	-131.2934548	2.134497408	0.144017657	1.067248704	0.355753923	0.166253036	0.006805317	0.005197702	-0.004085589	0.002790542
9	ILMN_2374036	CTSL1	89530793	89536204	rs1927969	0.989	89545487	G	0.563	0.571	488.4859305	488.6194916	529.0110409	524.641812	-235.2429653	-236.3097458	2.133561086	0.144105628	1.066780543	-0.088556803	0.133839293	-0.006873313	0.002873228	0.003254023	0.002220584
2	ILMN_1741165	SLC11A1	218954995	218969861	rs2279014	1	218969420	T	0.377	0.385	-1056.925955	-1056.795134	-1016.400844	-1020.772814	537.4629773	536.397567	2.130820503	0.144363462	1.065410251	0.106785856	0.038203845	-0.000592719	0.000686272	-0.000935413	0.000640299
16	ILMN_1771084	ACSM3	20682812	20715980	rs2301771	0.974	20719182	T	0.744	0.757	681.4897695	681.6195649	722.01488	717.6418853	-331.7448848	-332.8097825	2.129795397	0.144460037	1.064897699	0.391692588	0.177470864	-0.007968994	0.004777192	-0.004439536	0.003038938
1	ILMN_2249282	TIPRL	166414794	166437975	rs2072776	0.944	166436076	G	0.691	0.685	-658.4535429	-658.3249867	-617.9284325	-622.3026663	338.2267715	337.1624934	2.128556209	0.144576879	1.064278105	-0.03332811	0.062816939	0.002617697	0.001612277	-0.001543769	0.001053773
14	ILMN_1755677	FAM158A	23678013	23680637	rs8010715	0.892	23678987	T	0.737	0.75	180.4131261	180.5413681	220.9382365	216.5636885	-81.20656303	-82.27068407	2.128242096	0.144606513	1.064121048	-0.08422191	0.125080066	-0.00564726	0.003404032	0.003041104	0.002080527
3	ILMN_1734205	RASSF1	50342220	50350668	rs2282751	0.993	50266789	G	0.875	0.873	-507.2678231	-507.1451795	-466.7427127	-471.1228591	262.6339116	261.5725897	2.122643633	0.145135836	1.061321817	0.054717866	0.09882839	0.006029608	0.003064122	-0.002398579	0.001653671
20	ILMN_1681135	SPATA2	47953337	47965487	rs636987	0.986	47957695	C	0.489	0.452	-500.8007673	-500.6852478	-460.2756569	-464.6629275	259.4003836	258.3426239	2.115519445	0.145812572	1.057759722	0.138997555	0.05846524	0.000310025	0.001170136	-0.00141791	0.000973706
12	ILMN_1811799	TAS2R10	10869211	10870135	rs10845219	0.982	10868921	T	0.414	0.396	-966.478633	-966.3658943	-925.9535226	-930.3435739	492.2393165	491.1829471	2.112738701	0.146077683	1.05636935	-0.017867414	0.043433686	0.000231221	0.000740585	0.001061076	0.000728094
11	ILMN_2336609	SYTL2	85082914	85107844	rs290186	0.994	85073300	G	0.288	0.295	409.2063698	409.3103312	449.7314802	445.3326515	-195.6031849	-196.6551656	2.103961414	0.146918067	1.051980707	-0.357152686	0.142697404	0.004480126	0.002091438	0.003514184	0.002419932
9	ILMN_1699856	RALGDS	134962927	134986382	rs482670	0.998	134997179	C	0.595	0.587	468.157363	468.2571941	508.6824734	504.2795145	-225.0786815	-226.1285971	2.09983111	0.14731541	1.049915555	-0.290716104	0.138132651	0.001159165	0.003275996	0.003302371	0.002277115
1	ILMN_1680341	PPIE	39977116	40002173	rs7520588	0.987	39987112	T	0.63	0.604	-232.5176464	-232.4214618	-191.992536	-196.3991414	125.2588232	124.2107309	2.096184599	0.147667219	1.048092299	-0.246373561	0.080942256	0.004124026	0.001941128	-0.001929272	0.001330371
19	ILMN_1767343	NTN5	53856475	53868076	rs2287921	0.956	53920084	T	0.466	0.47	-222.0634499	-221.974831	-181.5383395	-185.9525107	120.031725	118.9874155	2.088618874	0.148400178	1.044309437	-0.189453915	0.076499301	0.001348692	0.001464466	0.001839849	0.001271138
8	ILMN_1674402	TMEM71	133791375	133842096	rs11988034	0.984	133786831	T	0.445	0.446	-27.91423056	-27.82643856	12.61087985	8.19588181	22.95711528	21.91321928	2.087792003	0.148480533	1.043896002	0.232402739	0.095465065	-0.002315316	0.001649688	-0.00230511	0.001580873
9	ILMN_1712532	CARD9	138378229	138387954	rs10781507	0.952	138391879	G	0.418	0.441	64.02499078	64.10734083	104.5501012	100.1296612	-23.01249539	-24.05367042	2.082350054	0.149010608	1.041175027	0.215112212	0.097422977	0.00464747	0.001881865	-0.002345478	0.001622495
19	ILMN_1751692	ZNF17	62614340	62625119	rs862707	0.999	62558685	G	0.175	0.19	-272.0207993	-271.938951	-231.4956889	-235.9166306	145.0103997	143.9694755	2.08184836	0.149059583	1.04092418	0.191498708	0.088498686	0.002135376	0.001105887	-0.002135056	0.001478528
17	ILMN_1700583	ZNF750	78380598	78391220	rs7218129	0.989	78487281	G	0.398	0.425	974.7820301	974.8547045	1015.307141	1010.877025	-478.3910151	-479.4273522	2.072674314	0.149958366	1.036337157	-0.031438338	0.206424714	-0.002119465	0.003965031	0.005018389	0.003479131
22	ILMN_1813671	SLC25A1	17543094	17546301	rs712963	0.983	17536543	G	0.565	0.59	563.2375873	563.3007577	603.7626977	599.3230781	-272.6187936	-273.6503789	2.063170458	0.150895929	1.031585229	-0.313687012	0.146634304	-0.014617924	0.003224131	0.003503124	0.002435823
5	ILMN_2373119	TERT	1306286	1348162	rs10866530	0.931	2130580	T	0.376	0.389	-1163.080985	-1163.023131	-1122.555874	-1127.000811	590.5404923	589.5115656	2.057853433	0.151423349	1.028926716	0.076440658	0.036536661	0.000547719	0.000647242	-0.000878741	0.000612095
14	ILMN_1785284	ALDH6A1	73596624	73620949	rs765719	0.997	73611237	C	0.149	0.171	107.4382611	107.4892664	147.9633715	143.5115868	-44.71913054	-45.7446332	2.051005317	0.152105723	1.025502659	0.23836403	0.108336305	-0.004529992	0.001460942	-0.002612853	0.001821309
11	ILMN_1666536	VSIG2	124122579	124127319	rs1076095	0.997	124132689	G	0.153	0.17	136.5004072	136.5422952	177.0255176	172.5646156	-59.25020362	-60.27114762	2.041888007	0.15301962	1.020944003	-0.088360544	0.134521095	0.001002217	0.001472878	0.003214124	0.002246378
11	ILMN_1815673	DKK3	11941118	11987205	rs4910387	0.994	11555411	G	0.85	0.855	945.7305237	945.7711496	986.2556341	981.79347	-463.8652618	-464.8855748	2.040625934	0.153146617	1.020312967	0.581333767	0.275947307	0.015158503	0.008017909	-0.006523482	0.004561639
4	ILMN_2139761	LIMCH1	41057560	41396818	rs11734313	0.808	41205698	G	0.845	0.837	299.9656586	300.0017441	340.490769	336.0240644	-140.9828293	-142.000872	2.036085429	0.153604496	1.018042715	-0.104805102	0.177580708	-0.001890594	0.005152184	0.004245376	0.002970689
6	ILMN_1697971	TRIM38	26071049	26093331	rs2071303	0.954	26199315	T	0.661	0.661	49.42855356	49.45846573	89.95366397	85.4807861	-15.71427678	-16.72923286	2.029912171	0.15422952	1.014956086	-0.238030648	0.10353091	-0.000614029	0.002555384	0.002417635	0.001693866
2	ILMN_2083588	TTC32	19959994	19965225	rs10169398	0.994	20023690	G	0.919	0.917	249.8635132	249.8844891	290.3886236	285.9068095	-115.9317566	-116.9422445	2.020975878	0.15513941	1.010487939	0.022450924	0.183849843	0.012974139	0.005634367	-0.004353638	0.00305989
16	ILMN_1696183	HBQ1	170334	171178	rs8061637	0.997	168306	G	0.931	0.936	-425.17779	-425.1599082	-384.6526796	-389.1375879	221.588895	220.5799541	2.017881772	0.155455869	1.008940886	-0.280898674	0.128943651	-0.007165988	0.004189899	0.0031125	0.00218944
10	ILMN_2120022	ARL5B	18988318	19006946	rs10829070	0.985	18972312	G	0.642	0.647	-758.4662692	-758.4501687	-717.9411588	-722.4278483	388.2331346	387.2250843	2.016100572	0.155638379	1.008050286	0.130337465	0.058806991	0.00111085	0.001470608	-0.001413736	0.000994425
9	ILMN_1812995	CTSL1	89530793	89536202	rs1927969	0.989	89545487	G	0.563	0.571	492.6152331	492.6309199	533.1403435	528.6532402	-237.3076165	-238.3154599	2.015686798	0.155680811	1.007843399	-0.079634234	0.132991161	-0.006990307	0.002857124	0.003149767	0.002205424
8	ILMN_1654545	CPSF1	145589253	145605541	rs13258200	0.912	145602005	C	0.356	0.361	704.9165074	704.926695	745.4416178	740.9490153	-343.4582537	-344.4633475	2.010187553	0.156246001	1.005093776	-0.103690688	0.160006767	0.00762212	0.002939032	-0.003773652	0.002659296
19	ILMN_1694034	LGALS4	43984150	43995580	rs2113123	0.934	44004071	T	0.303	0.332	-776.3400824	-776.3328218	-735.8149719	-740.3105015	397.1700412	396.1664109	2.007260529	0.156547779	1.003630265	-0.028495252	0.055909338	0.00044222	0.000864756	0.001327361	0.000936094
8	ILMN_1672503	DPYSL2	26491337	26571610	rs1372881	0.989	26432454	G	0.324	0.344	538.1195764	538.1263527	578.6446868	574.148673	-260.0597882	-261.0631763	2.006776229	0.156597774	1.003388115	0.302436739	0.144850937	-0.001953673	0.002209101	-0.003418631	0.002408347
