# Supplementary material for: Gene expression changes with age in skin, adipose tissue, blood and brain
Source: Genome Biol. 2013 Jul 26;14(7):R75. doi: 10.1186/gb-2013-14-7-r75 (PMC4054017; doi:10.1186/gb-2013-14-7-r75)
Supplement: Additional file 12 — Table S9: Pvalues for genotype-by-age interactions in adipose tissue. [file gb-2013-14-7-r75-S12.CSV]

CHR	PROBE	Gene	TSS	TSE	SNP	INFO	SNP_Coor	A1	Freq1	Fm1_AIC	Fm2_AIC	Fm1_BIC	Fm2_BIC	Fm1_logLik	Fm2_logLik	ChiSQ	P_value	Lk1-Lk2	beta_snp	se_beta_snp	beta_age	se_beta_age	beta_snpxage	se_beta_agexsnp
16	ILMN_1668465	KIAA1609	83067468	83095789	rs2241632	1	83055189	T	0.06	-1025.448131	-1010.910079	-983.5607579	-973.6768585	521.7240653	513.4550393	16.53805196	4.77E-05	8.269025978	-0.153171474	0.093641083	-0.000152253	0.000563997	0.005081312	0.001581138
4	ILMN_2131177	GUCY1A3	156807311	156872951	rs11737895	0.996	156842177	T	0.256	-398.0948155	-385.4823229	-356.2074429	-348.2491028	208.0474078	200.7411615	14.61249262	0.000132036	7.306246311	-0.22017611	0.072482425	-0.000344779	0.001000251	0.004619917	0.001200652
4	ILMN_1685540	SHRM	77575276	77923427	rs17253722	0.95	77586311	G	0.561	-726.2811726	-715.2690678	-684.3938	-678.0358476	372.1405863	365.6345339	13.01210485	0.000309484	6.506052424	0.150339963	0.052786213	0.005990049	0.001202329	-0.003126856	0.000869219
6	ILMN_1726597	FAM65B	24947573	24985562	rs9379687	0.838	24829766	C	0.916	51.89980446	62.22257872	93.78717714	99.45579888	-16.94990223	-23.11128936	12.32277426	0.000447465	6.161387129	0.511585549	0.181541499	0.020332585	0.005643392	-0.010482939	0.002967243
10	ILMN_2400947	CUGBP2	11099898	11418678	rs1018573	0.916	10968274	T	0.462	39.65819403	49.85047572	81.54556671	87.08369588	-10.82909701	-16.92523786	12.19228169	0.000479877	6.096140844	-0.386876585	0.087799929	-0.00400347	0.001666682	0.005206001	0.001484674
1	ILMN_1672174	ECE1	21416326	21489569	rs6426634	0.954	20574818	G	0.915	-1161.713474	-1151.610786	-1119.826101	-1114.377566	589.8567368	583.8053932	12.10268729	0.000503492	6.051343644	0.296041028	0.071168748	0.007406308	0.002239682	-0.004144084	0.001186567
5	ILMN_1677200	CYFIP2	156628939	156755184	rs1040926	0.951	157416114	G	0.096	1028.201205	1037.251292	1070.088578	1074.484512	-505.1006025	-510.6256461	11.05008718	0.00088683	5.525043592	-0.867936063	0.323634869	-0.00013463	0.002134256	0.017979733	0.005367954
16	ILMN_1804445	ATF7IP2	10430225	10484996	rs12597514	0.975	10389813	G	0.16	-636.8588831	-628.0553353	-594.9715104	-590.8221152	327.4294415	322.0276677	10.80354772	0.001013058	5.401773859	0.22018377	0.091723801	-0.000410115	0.000786347	-0.004944709	0.001497521
1	ILMN_1811303	NR5A2	198263392	198413173	rs7514543	0.859	198379700	G	0.358	-840.6566701	-832.1035089	-798.7692974	-794.8702887	429.3283351	424.0517545	10.55316121	0.001159895	5.276580603	-0.212497485	0.054983311	-0.002490946	0.000898515	0.002952039	0.000912936
19	ILMN_1803773	MAG	40474877	40496547	rs11669734	0.999	40486615	T	0.267	-1388.98206	-1380.481864	-1347.094687	-1343.248644	703.49103	698.2409321	10.50019574	0.001193619	5.250097871	0.157420561	0.034981338	0.000843498	0.000505181	-0.001907282	0.000586605
3	ILMN_1677920	LTF	46452499	46481399	rs4683236	0.975	46483528	G	0.793	-1073.78793	-1065.419912	-1031.900557	-1028.186692	545.893965	540.7099559	10.36801814	0.001282171	5.184009068	-0.214494985	0.051539384	-0.005849497	0.001451905	0.002727426	0.000844215
6	ILMN_1756982	CLIC1	31806336	31812320	rs915654	0.927	31646476	T	0.64	143.9555586	152.3202109	185.8429312	189.553431	-62.97777928	-68.16010544	10.36465233	0.001284511	5.182326163	-0.392241575	0.099562304	-0.009132282	0.002385816	0.005365677	0.001656639
9	ILMN_2043816	ARPC5L	126671304	126679517	rs600310	0.999	126855968	T	0.639	-441.5294841	-433.1681434	-399.6421114	-395.9349232	229.764742	224.5840717	10.3613407	0.001286817	5.180670352	0.07178802	0.074384038	0.002266095	0.001782651	-0.002060806	0.001243312
1	ILMN_1739749	B3GALT6	1157491	1160283	rs11721	0.989	1142494	C	0.9	-15.22540558	-6.964809276	26.6619671	30.26841089	16.61270279	11.48240464	10.2605963	0.001359017	5.130298152	-0.308005899	0.146401082	-0.015181174	0.004618161	0.00798867	0.002479723
3	ILMN_1762103	WDR48	39068510	39112885	rs3736573	0.982	39104746	C	0.275	-536.4124382	-528.2797559	-494.5250655	-491.0465358	277.2062191	272.139878	10.13268224	0.001456633	5.06634112	0.460619643	0.067928297	-0.000275728	0.000985737	-0.003601405	0.001127531
11	ILMN_2198812	FDX1	109805803	109840815	rs2044174	0.992	109839390	T	0.841	-821.3039064	-814.074043	-779.4165338	-776.8408228	419.6519532	415.0370215	9.229863448	0.002380994	4.614931724	0.08589725	0.071343288	0.007214864	0.002100072	-0.003643341	0.001188745
19	ILMN_2386269	U2AF1L4	40925267	40928176	rs10402601	0.954	40928749	G	0.854	-777.1411628	-769.9196297	-735.2537901	-732.6864095	397.5705814	392.9598148	9.221533138	0.002391852	4.610766569	0.138936413	0.070089937	0.005808596	0.001992815	-0.003583402	0.001174302
9	ILMN_1737087	WDR5	135991030	136014915	rs11185717	0.998	136321920	G	0.281	-1444.736905	-1437.543675	-1402.849532	-1400.310455	731.3684523	726.7718377	9.193229243	0.00242912	4.596614621	0.130768815	0.035695545	0.000843918	0.000534319	-0.001788305	0.000588058
20	ILMN_1708095	PANK2	3817485	3852502	rs7262903	0.996	3791027	C	0.848	-640.8498202	-633.7539558	-598.9624476	-596.5207356	329.4249101	324.8769779	9.095864488	0.002561881	4.547932244	0.178980656	0.080048929	0.00612252	0.00227665	-0.00398639	0.001314998
17	ILMN_1741133	NME1	46585918	46594449	rs16949649	0.943	46585307	T	0.597	207.1978352	214.1795861	249.0852079	251.4128063	-94.59891762	-99.08979304	8.981750845	0.002726892	4.490875423	0.121829025	0.108447957	0.005289715	0.002577965	-0.005451751	0.001809338
12	ILMN_1753716	EIF2B1	122671522	122684276	rs3204541	0.962	122670639	G	0.723	42.98399845	49.66335208	84.87137114	86.89657224	-12.49199923	-16.83167604	8.679353629	0.003218351	4.339676814	-0.386332081	0.103784272	-0.007509954	0.002722831	0.005129897	0.001732188
19	ILMN_1657631	STAP2	4275039	4289847	rs3810368	0.921	4293730	G	0.681	-1564.362553	-1557.753052	-1522.47518	-1520.519832	791.1812766	786.8765261	8.609500989	0.003344139	4.304750495	-0.116887376	0.032763064	-0.002411788	0.000800963	0.001621741	0.000549502
12	ILMN_1701655	SLC24A6	112220953	112257308	rs7962389	0.868	112254145	G	0.871	-102.3299631	-95.83377452	-60.44259041	-58.60055436	60.16498154	55.91688726	8.496188566	0.003558912	4.248094283	0.225906888	0.110915257	0.008334169	0.003286275	-0.005462961	0.001853762
4	ILMN_1745469	SEC24B	110574419	110681064	rs10007142	0.917	110397011	G	0.057	-451.097164	-444.6127686	-409.2097913	-407.3795484	234.548582	230.3063843	8.484395438	0.003582056	4.242197719	0.453156071	0.127358195	-0.00069337	0.000777666	-0.005918332	0.002026286
10	ILMN_1765232	C10orf59	90023600	90333062	rs10749586	0.975	90192421	T	0.521	170.5263832	177.0052743	212.4137559	214.2384945	-76.2631916	-80.50263716	8.47889112	0.00359291	4.23944556	-0.341995601	0.095351144	-0.011080993	0.002078511	0.004676025	0.001599005
3	ILMN_1654819	ZNF589	48257599	48287483	rs9818937	0.912	48300285	G	0.687	-1132.865539	-1126.490808	-1090.978166	-1089.257588	575.4327695	571.2454041	8.374730721	0.003804739	4.187365361	-0.172893119	0.045202439	-0.003373856	0.001139127	0.002199454	0.000757977
7	ILMN_1698307	DBNL	44050763	44067840	rs2906509	0.912	43968298	G	0.05	-23.94197521	-17.61559437	17.94539747	19.61762579	20.97098761	16.80779718	8.326380843	0.003907343	4.163190422	-0.691489823	0.175642092	-0.00231676	0.00112719	0.008348322	0.002881351
12	ILMN_1670640	ZNF664	123023622	123065922	rs12829378	0.968	123082864	G	0.89	-460.4522904	-454.2119336	-418.5649177	-416.9787135	239.2261452	235.1059668	8.240356724	0.004096908	4.120178362	-0.365086209	0.104914452	-0.00855802	0.003154285	0.005000437	0.001729997
11	ILMN_1726981	VEGFB	63758841	63762835	rs3751120	0.989	63641029	T	0.058	-54.1549424	-47.94679377	-12.26756972	-10.71357361	36.0774712	31.97339689	8.20814863	0.004170268	4.104074315	0.297441177	0.194693309	0.002592286	0.001218397	-0.009406371	0.003271452
5	ILMN_2128428	DAB2	39407536	39461092	rs700238	0.997	39404860	G	0.416	887.9653093	894.0594051	929.852682	931.2926252	-434.9826546	-439.0297025	8.0940958	0.004440969	4.0470479	0.264693159	0.157764563	0.004842168	0.002781347	-0.007412361	0.002588654
1	ILMN_1716583	NME7	167368392	167603810	rs929133	0.996	167561600	T	0.453	-219.4898193	-213.4012171	-177.6024466	-176.1679969	118.7449096	114.7006085	8.088602198	0.00445445	4.044301099	-0.062024988	0.078236279	-0.002078792	0.001393811	0.002947705	0.001299336
9	ILMN_2379560	CDC14B	98302215	98421933	rs10991378	0.976	98300801	T	0.183	150.7606663	156.8128893	192.648039	194.0461094	-66.38033317	-70.40644463	8.052222917	0.004544786	4.026111458	0.243034019	0.120086233	0.005217924	0.001301438	-0.005573296	0.001950124
12	ILMN_1805098	PDE1B	53229443	53259290	rs3782404	1	53237784	T	0.273	239.937908	245.9804356	281.8252807	283.2136557	-110.968954	-114.9902178	8.042527512	0.004569174	4.021263756	-0.48855229	0.1161412	-0.007551262	0.001672058	0.005465219	0.001920856
7	ILMN_1701007	PON3	94827119	94863623	rs2158806	0.904	94889934	C	0.228	-219.6335333	-213.5931008	-177.7461606	-176.3598807	118.8167666	114.7965504	8.040432467	0.004574461	4.020216233	-0.3109162	0.087502254	-0.003583667	0.001122015	0.004144031	0.001446331
20	ILMN_2206474	TMEM90B	24397834	24595167	rs6049694	0.983	24374523	T	0.666	-232.8694251	-226.8444731	-190.9820524	-189.6112529	125.4347125	121.4222365	8.024951965	0.004613725	4.012475983	0.300152143	0.080776658	0.004298917	0.001989984	-0.003824385	0.001343563
1	ILMN_1813530	AGT	228904891	228916959	rs5050	0.96	228916509	T	0.832	-59.4530902	-53.43991347	-17.56571752	-16.20669331	38.7265451	34.71995673	8.013176734	0.00464382	4.006588367	0.186791139	0.117001606	0.007173186	0.003466894	-0.006299697	0.001938956
9	ILMN_1690839	PPAPDC3	133154901	133174470	rs1541122	0.998	133174294	T	0.253	-302.1164544	-296.2467798	-260.2290817	-259.0135596	160.0582272	156.1233899	7.869674637	0.00502707	3.934837319	-0.303762257	0.085757619	-0.002200995	0.001147277	0.004048508	0.001436489
22	ILMN_1667883	THOC5	28234155	28279644	rs2302141	0.986	28255284	T	0.781	133.4947922	139.3095919	175.3821649	176.5428121	-57.7473961	-61.65479597	7.814799731	0.005182009	3.907399865	-0.198382741	0.116298665	-0.011510254	0.003190716	0.005349615	0.001898311
11	ILMN_1664303	HTATIP2	20341806	20361905	rs10833312	0.992	20342877	C	0.56	-21.33012785	-15.59125667	20.55724483	21.64196349	19.66506392	15.79562834	7.738871177	0.005404458	3.869435589	0.490198167	0.096153017	0.007155432	0.002177879	-0.004487343	0.001605564
11	ILMN_1748907	UBQLNL	5492198	5494532	rs7939159	0.93	5598577	T	0.704	-445.3157876	-439.6921127	-403.4284149	-402.4588925	231.6578938	227.8460563	7.623674914	0.005760698	3.811837457	-0.245867144	0.069446421	-0.005118472	0.001816667	0.003185398	0.001159925
20	ILMN_1762407	CABLES2	60397080	60415734	rs6143035	0.929	60354095	T	0.759	-1107.8011	-1102.201342	-1065.913727	-1064.968122	562.90055	559.1006712	7.599757596	0.005837615	3.799878798	-0.166501567	0.048756094	-0.00368146	0.001318629	0.002115545	0.000821341
22	ILMN_2325338	APOL2	34952200	34965946	rs6000200	0.92	34942204	G	0.327	6.157773783	11.65251862	48.04514647	48.88573878	5.921113108	2.173740689	7.494744839	0.00618793	3.74737242	-0.177437941	0.09648198	-0.002332486	0.001429104	0.004380189	0.001593225
1	ILMN_2219512	NPHP4	5845456	5975118	rs1295094	0.866	6017786	G	0.833	-649.9127516	-644.4223719	-608.0253789	-607.1891517	333.9563758	330.2111859	7.490379701	0.006202948	3.745189851	-0.020883096	0.081751933	-0.001765622	0.002374467	0.001365992	0.001372238
9	ILMN_1769412	RAPGEF1	133441977	133575050	rs7030401	0.984	133441664	G	0.884	-348.4377813	-343.1696364	-306.5504087	-305.9364162	183.2188907	179.5848182	7.268144991	0.007018826	3.634072495	-0.189402018	0.107801193	-0.007916886	0.00331168	0.004881864	0.001806496
5	ILMN_1656940	ABLIM3	148501246	148620192	rs2918268	0.999	148586949	G	0.468	526.9138387	532.1697542	568.8012114	569.4029744	-254.4569193	-258.0848771	7.255915516	0.007066784	3.627957758	-0.139536036	0.131192432	-0.002390336	0.002592762	0.005860848	0.002166996
2	ILMN_2392472	CENPA	26862386	26870959	rs7596707	0.992	26954785	T	0.087	-1155.104941	-1149.895592	-1113.217568	-1112.662372	586.5524704	582.9477962	7.209348354	0.007252482	3.604674177	-0.048509936	0.070386667	0.000355137	0.000533916	0.001566662	0.001173735
18	ILMN_1785290	DOK6	65219263	65667300	rs4891403	0.958	66252619	G	0.832	-1359.922096	-1354.743365	-1318.034723	-1317.510145	688.961048	685.3716827	7.178730685	0.007377288	3.589365342	-0.161064536	0.048885638	-0.004287078	0.001435876	0.002176925	0.000810615
11	ILMN_1706783	TAGLN	116575249	116580718	rs474339	0.983	116564762	G	0.233	-1502.811741	-1497.635379	-1460.924368	-1460.402158	760.4058703	756.8176893	7.176362112	0.007387034	3.588181056	0.073957018	0.03898483	0.00021282	0.000467223	-0.001675978	0.00065098
20	ILMN_1735124	OXT	3000265	3001162	rs6084203	0.999	2858044	G	0.848	420.3144691	425.4336034	462.2018418	462.6668236	-201.1572345	-204.7168017	7.119134339	0.007626552	3.559567169	-0.606978521	0.184796139	-0.030262114	0.005483348	0.008124282	0.003031212
9	ILMN_1657475	GALT	34636634	34640573	rs2233873	0.915	34681535	T	0.926	-186.6481931	-181.5314778	-144.7608205	-144.2982576	102.3240966	98.7657389	7.116715334	0.00763685	3.558357667	-0.301382947	0.166156839	-0.015452329	0.005478576	0.007633305	0.002853274
6	ILMN_1737585	VARS2	30989960	31002212	rs2532934	1	31002738	G	0.477	453.7782818	458.8374685	495.6656545	496.0706887	-217.8891409	-221.4187343	7.059186717	0.007885979	3.529593358	0.123472242	0.12670728	0.004588026	0.002433406	-0.005692987	0.002128171
6	ILMN_1687768	NCOA7	126153693	126293959	rs9321057	0.999	126198636	G	0.586	-90.32514782	-85.26620345	-48.43777514	-48.03298329	54.16257391	50.63310172	7.05894437	0.007887046	3.529472185	0.131585049	0.084463398	0.007484475	0.001927878	-0.003771262	0.001413451
20	ILMN_1756424	SNX21	43895876	43905321	rs370237	0.917	43887062	T	0.343	-1288.486425	-1283.594533	-1246.599053	-1246.361313	653.2432127	649.7972665	6.891892388	0.008658756	3.445946194	0.076985794	0.039973307	2.06E-05	0.000582399	-0.001732757	0.000658572
3	ILMN_1705921	FLJ42393	189379024	189381290	rs2222103	0.884	189385626	G	0.899	-1139.895956	-1135.004908	-1098.008583	-1097.771688	578.9479779	575.5024541	6.891047537	0.008662849	3.445523769	-0.321141999	0.071348466	-0.005555095	0.002207166	0.003133013	0.001188467
4	ILMN_1787259	RNF212	1055268	1097582	rs10016588	0.959	1099855	G	0.843	-1090.73991	-1085.931677	-1048.852537	-1048.698456	554.3699548	550.9658383	6.808233105	0.009073851	3.404116553	0.118481171	0.056587433	0.001932416	0.001744676	-0.00118857	0.000976077
1	ILMN_1685661	RRP15	216525251	216577948	rs10863387	0.921	216538006	T	0.556	-309.4042079	-304.6731418	-267.5168352	-267.4399217	163.702104	160.3365709	6.73106607	0.009474796	3.365533035	0.082817269	0.07497019	0.004233854	0.001555875	-0.003272702	0.001252293
14	ILMN_1744649	PSMB5	22564900	22574194	rs11543947	0.986	22573861	G	0.922	-242.0392567	-237.3371869	-200.151884	-200.1039667	130.0196284	126.6685934	6.702069826	0.009630105	3.351034913	0.123063779	0.132494327	-0.001417187	0.004131891	-0.000345277	0.002186608
8	ILMN_1808245	RPESP	74139333	74168061	rs7005719	0.978	74159232	T	0.346	293.3645202	298.0381826	335.2518929	335.2714028	-137.6822601	-141.0190913	6.673662451	0.009784791	3.336831226	-0.219039628	0.11637339	-0.001465476	0.001746369	0.004999867	0.001924221
2	ILMN_1768110	ZAK	173648810	173800119	rs17710437	0.952	173746248	T	0.83	1141.15728	1145.807731	1183.044653	1183.040951	-561.5786399	-564.9038653	6.650450755	0.009913074	3.325225377	0.472434884	0.245435102	0.024514813	0.007391391	-0.010789159	0.0041481
4	ILMN_1757387	UCHL1	40953654	40965202	rs9637557	0.995	41035283	T	0.332	1292.927636	1297.44751	1334.815009	1334.68073	-637.4638179	-640.7237552	6.519874449	0.010667553	3.259937225	-0.440797391	0.228552908	-0.001878133	0.003521965	0.009788566	0.003817027
7	ILMN_1783728	TBRG4	45106223	45117842	rs10271311	0.992	45036109	C	0.062	-373.9925481	-369.4749322	-332.1051754	-332.241712	195.9962741	192.7374661	6.517615976	0.010681109	3.258807988	0.571788781	0.166865904	-0.001542025	0.000890625	-0.00705607	0.002754958
9	ILMN_1723709	C9orf116	137526846	137531582	rs2274650	0.958	137527304	G	0.594	-250.3958949	-245.8888629	-208.5085222	-208.6556428	134.1979475	130.9444315	6.507032003	0.01074487	3.253516002	-0.238043586	0.075187556	-0.004810565	0.00163871	0.003205762	0.001253618
16	ILMN_1750596	CLUAP1	3499894	3527670	rs12933120	0.852	3574747	C	0.885	-468.8055334	-464.3170761	-426.9181607	-427.0838559	243.4027667	240.158538	6.488457295	0.010857716	3.244228647	-0.517021584	0.101541014	-0.008204527	0.00306935	0.004343575	0.001698635
6	ILMN_1749848	SLC35F1	118335381	118745532	rs4945606	0.952	118439896	T	0.38	-576.3921986	-571.9629795	-534.5048259	-534.7297593	297.1960993	293.9814897	6.429219128	0.011225792	3.214609564	-0.108274853	0.059290603	-0.001549761	0.001081739	0.002496827	0.000980446
7	ILMN_1798256	UPP1	48095270	48114855	rs1581415	0.894	48073537	G	0.443	620.4575854	624.848768	662.3449581	662.0819882	-301.2287927	-304.424384	6.391182633	0.011468859	3.195591317	-0.464292875	0.129280853	-0.001111016	0.002539362	0.005432779	0.002136144
11	ILMN_1674399	ZNF143	9439087	9506646	rs4910469	0.978	9478431	G	0.082	2.357439487	6.726104882	44.24481217	43.95932504	7.821280257	4.636947559	6.368665396	0.011615292	3.184332698	-0.260378568	0.157764928	-0.002126051	0.001121227	0.006633393	0.00262183
8	ILMN_1807554	EYA1	72272221	72431533	rs12334481	0.941	72589675	T	0.93	-1074.291435	-1069.962548	-1032.404062	-1032.729328	546.1457175	542.9812738	6.328887361	0.011878682	3.16444368	-0.273826423	0.080771061	-0.005728524	0.002483361	0.003351682	0.001327298
16	ILMN_1676905	TIGD7	3288832	3291401	rs757108	0.997	3302018	T	0.758	-467.7133627	-463.4289588	-425.8259901	-426.1957386	242.8566814	239.7144794	6.284403953	0.012180504	3.142201977	0.11214846	0.070825459	0.00552763	0.001845442	-0.002959832	0.001170576
3	ILMN_2387090	CGGBP1	88183789	88190836	rs1006896	0.891	88187101	C	0.116	-410.4855099	-406.2129189	-368.5981373	-368.9796987	214.242755	211.1064595	6.272591038	0.012261971	3.136295519	0.386167184	0.11245323	-0.002113659	0.000914797	-0.00474981	0.001887426
12	ILMN_1718285	HOXC8	52689156	52692812	rs1109391	0.934	52673644	T	0.551	275.2956738	279.5666511	317.1830465	316.7998713	-128.6478369	-131.7833256	6.270977279	0.012273143	3.13548864	-0.207795931	0.110154108	-0.000934837	0.002415032	0.004628944	0.001842647
10	ILMN_1736670	PPP1R3C	93378178	93382838	rs7071844	0.936	93393829	G	0.386	285.8220315	290.0223128	327.7094042	327.255533	-133.9110158	-137.0111564	6.200281265	0.012773001	3.100140633	0.416820997	0.121272682	0.002710952	0.001867933	-0.005071987	0.002022271
22	ILMN_1853824	MGAT3	38183270	38218145	rs5757683	0.915	38180120	G	0.264	-88.85311548	-84.65919615	-46.9657428	-47.42597599	53.42655774	50.32959808	6.193919331	0.012818998	3.096959665	-0.308872171	0.089464335	0.001612719	0.001260675	0.003691035	0.001478604
11	ILMN_1675354	TncRNA	64968034	64968083	rs512715	0.969	64947784	G	0.736	-420.5908492	-416.4004153	-378.7034765	-379.1671951	219.2954246	216.2002076	6.190433914	0.012844269	3.095216957	0.232082981	0.073841501	0.004224594	0.002023381	-0.003084845	0.001235726
12	ILMN_2367638	CAMKK2	120165774	120220494	rs11065504	0.956	120164843	G	0.668	-1075.512914	-1071.322663	-1033.625541	-1034.089443	546.756457	543.6613313	6.190251427	0.012845593	3.095125714	0.037443178	0.04610568	0.002392003	0.001216106	-0.001930251	0.000771638
20	ILMN_1683891	TFAP2C	54637764	54647745	rs6064299	0.945	53943150	T	0.249	-1498.929529	-1494.805845	-1457.042156	-1457.572624	758.4647644	755.4029223	6.123684347	0.013338252	3.061842174	-0.113222189	0.03616189	-0.001207939	0.00047405	0.001462887	0.000589993
8	ILMN_1662463	COMMD5	146046354	146049256	rs1735169	1	146037858	G	0.616	-493.9958804	-489.9240256	-452.1085078	-452.6908054	255.9979402	252.9620128	6.071854847	0.013735265	3.035927424	0.216684192	0.058400219	0.002462664	0.001374269	-0.002389355	0.000967159
6	ILMN_1732967	KIAA1949	30752145	30763651	rs2517592	0.999	30201116	T	0.245	-287.5034904	-283.496757	-245.6161177	-246.2635368	152.7517452	149.7483785	6.006733349	0.014251387	3.003366674	-0.276606766	0.089058673	-0.004244084	0.001066679	0.003662464	0.001485122
4	ILMN_1761945	FGFBP2	15570961	15573957	rs4698432	0.887	15573861	T	0.354	1506.209441	1510.213984	1548.096814	1547.447204	-744.1047205	-747.1069919	6.004542626	0.014269092	3.002271313	0.435787117	0.277978289	0.008797498	0.004545418	-0.01142345	0.00464455
16	ILMN_1701457	FAHD1	1817225	1830202	rs1535343	0.95	1874429	T	0.858	-215.8112796	-211.8376948	-173.9239069	-174.6044746	116.9056398	113.9188474	5.973584812	0.01452173	2.986792406	0.132611273	0.105218495	0.006102278	0.003015063	-0.004253146	0.001727078
13	ILMN_2293758	AKAP11	41744288	41795402	rs17457881	0.985	41932284	G	0.228	672.8926467	676.8611208	714.7800194	714.094341	-327.4463234	-330.4305604	5.968474103	0.014563878	2.984237051	0.476885994	0.149156245	0.005848887	0.001998156	-0.006137493	0.002506789
7	ILMN_1712506	DPP6	153380709	154316928	rs12703289	0.952	152723088	T	0.229	-978.9167089	-974.9632811	-937.0293362	-937.7300609	498.4583544	495.4816406	5.953427791	0.014688697	2.976713895	0.269428005	0.053611957	-0.000216791	0.000697849	-0.002205864	0.000901796
17	ILMN_1705414	C17orf81	7096274	7103983	rs222857	0.966	7105287	T	0.577	-819.0776353	-815.1448392	-777.1902626	-777.9116191	418.5388176	415.5724196	5.932796074	0.014861643	2.966398037	0.178624748	0.049573598	0.001509577	0.00113809	-0.002026646	0.00082653
20	ILMN_2082209	C20orf100	41978195	42131668	rs11086895	0.972	41905107	T	0.607	645.288462	649.2210775	687.1758347	686.4542977	-313.644231	-316.6105387	5.932615511	0.014863166	2.966307756	-0.623123311	0.142142481	-0.008859532	0.003436365	0.005817422	0.002382476
9	ILMN_1747577	ALAD	115188416	115203434	rs818708	0.998	115189930	G	0.542	685.3777656	689.3083205	727.2651383	726.5415407	-333.6888828	-336.6541603	5.930554953	0.014880555	2.965277476	0.114011146	0.130242618	0.011209125	0.002759603	-0.005378389	0.002145653
14	ILMN_1666208	C14orf106	44742142	44792355	rs11846656	0.931	44516937	T	0.042	-259.8851092	-255.9923581	-217.9977365	-218.7591379	138.9425546	135.996179	5.892751103	0.015203331	2.946375551	-0.650682317	0.204200532	0.000253246	0.000927502	0.008207865	0.003367448
7	ILMN_1809496	COPG2	129933317	130004138	rs10128	1	129938930	T	0.906	424.4237365	428.3027743	466.3111091	465.5359944	-203.2118682	-206.1513871	5.879037827	0.015322193	2.939518913	0.302176513	0.222742822	0.018977281	0.007001129	-0.009055135	0.003726727
8	ILMN_1695491	WDYHV1	124498145	124523441	rs6999234	0.998	124509355	G	0.35	-626.9122835	-623.0352614	-585.0249108	-585.8020412	322.4561417	319.5176307	5.877022117	0.015339744	2.938511058	-0.20896394	0.05371214	-0.001091506	0.000945815	0.002163158	0.000890608
4	ILMN_1700306	OCIAD2	48582161	48603572	rs309890	0.999	47997653	T	0.556	-63.01323802	-59.1766613	-21.12586534	-21.94344114	40.50661901	37.58833065	5.836576719	0.015696337	2.91828836	0.260421155	0.085006292	0.006237124	0.001925609	-0.003450629	0.001425424
2	ILMN_1761808	MCFD2	46982512	46996511	rs12712979	0.878	47016243	T	0.905	-389.3432037	-385.5298281	-347.455831	-348.296608	203.6716018	200.7649141	5.813375563	0.015904737	2.906687781	0.403922021	0.126073783	0.011360665	0.003845818	-0.00500995	0.00207267
3	ILMN_2354515	NDUFAF3	49034077	49035930	rs9884022	0.867	48931866	G	0.545	-389.8722896	-386.0863335	-347.9849169	-348.8531134	203.9361448	201.0431668	5.785956075	0.016154709	2.892978037	-0.118784108	0.067815329	-0.002637035	0.001428293	0.002791244	0.001135852
16	ILMN_2126408	UNKL	1388307	1404706	rs4984827	0.902	1368506	G	0.114	-1186.562522	-1182.787006	-1144.67515	-1145.553786	602.2812611	599.3935031	5.775515992	0.016250948	2.887757996	0.16262622	0.052519924	0.000341465	0.000525475	-0.001998917	0.000849484
19	ILMN_1788099	LSM4	18278717	18295001	rs12976333	0.835	18294248	G	0.214	-405.7573534	-401.9984967	-363.8699808	-364.7652765	211.8786767	208.9992483	5.758856785	0.016405743	2.879428392	-0.124136514	0.086479787	-0.002534633	0.001006171	0.003423384	0.00141701
1	ILMN_1813685	RAB7L1	204003737	204011233	rs708726	0.945	204028762	T	0.251	607.4919675	611.2370988	649.3793402	648.4703189	-294.7459838	-297.6185494	5.745131221	0.01653442	2.872565611	-0.484754627	0.158840969	-0.001303785	0.001983725	0.006362159	0.002647349
9	ILMN_1882590	NA	138038204	138126952	rs10870077	0.973	138383712	G	0.429	118.5212959	122.2536499	160.4086686	159.4868701	-50.26064795	-53.12682497	5.732354039	0.016655142	2.86617702	-0.301073195	0.099636441	-0.002789671	0.001999171	0.003988684	0.001661188
12	ILMN_1811272	GPR81	121778105	121781082	rs7972971	0.991	121748285	T	0.598	311.2996118	315.0293079	353.1869844	352.262528	-146.6498059	-149.5146539	5.72969611	0.016680369	2.864848055	-0.049980798	0.112420439	-0.007769318	0.002749545	0.004461624	0.001853707
12	ILMN_1677432	SRGAP1	62524807	62827880	rs10878106	0.877	62807834	G	0.219	410.7537645	414.4787206	452.6411372	451.7119408	-196.3768823	-199.2393603	5.724956103	0.016725455	2.862478051	0.490543882	0.14319773	-0.001108341	0.001758598	-0.005657845	0.002360165
14	ILMN_1706268	PTGDR	51804180	51813192	rs803010	0.971	51803842	T	0.277	-1406.583085	-1402.885228	-1364.695712	-1365.652008	712.2915425	709.4426142	5.69785649	0.016985645	2.848928245	-0.080839525	0.037423727	-0.001088262	0.000547856	0.000849055	0.000622788
19	ILMN_1742923	ZNF584	63611874	63621504	rs12983165	0.966	63650247	T	0.192	-1210.458421	-1206.823566	-1168.571048	-1169.590346	614.2292106	611.4117831	5.634854902	0.017606803	2.817427451	0.083058003	0.049164262	0.000714734	0.000566651	-0.001959891	0.000821839
2	ILMN_2111255	VIT	36777336	36895439	rs11124542	0.889	36847943	C	0.385	-510.168614	-506.539301	-468.2812413	-469.3060809	264.084307	261.2696505	5.629312971	0.017662553	2.814656486	-0.105002781	0.061941588	-0.001303154	0.001094909	0.002465567	0.001036231
11	ILMN_1722855	VEGFB	63758841	63762835	rs3751120	0.989	63641029	T	0.058	231.8459687	235.4733087	273.7333414	272.7065289	-106.9229844	-109.7366543	5.627339948	0.017682445	2.813669974	0.317635925	0.223115434	0.00113882	0.001327523	-0.00890657	0.003741708
2	ILMN_1731503	MARCO	119416214	119468706	rs6751745	0.969	119457474	T	0.167	1243.579879	1247.200651	1285.467252	1284.433871	-612.7899395	-615.6003256	5.620772226	0.017748827	2.810386113	-1.091149123	0.26127465	-0.003745386	0.002907379	0.010324711	0.004337166
6	ILMN_1749131	ENPP3	132000134	132110243	rs9483334	0.977	132093088	T	0.928	-538.4145777	-534.8404277	-496.527205	-497.6072075	278.2072888	275.4202138	5.57415001	0.01822751	2.787075005	0.119536798	0.105393388	0.009663951	0.003294733	-0.004179455	0.001755814
4	ILMN_1790008	CYP2U1	109072165	109094062	rs10516545	0.997	108713154	G	0.15	-29.70958385	-26.22314405	12.17778883	11.01007611	23.85479193	21.11157202	5.486439807	0.01916453	2.743219903	-0.373850488	0.125663638	-0.000494493	0.001204183	0.004897089	0.002080024
1	ILMN_1653824	LAMC2	181421796	181480885	rs12024567	0.975	180723652	T	0.08	-1175.269267	-1171.784091	-1133.381895	-1134.550871	596.6346337	593.8920455	5.485176433	0.019178384	2.742588217	0.199800287	0.0700948	0.000409446	0.000484314	-0.002762209	0.001177317
2	ILMN_1813256	CRIPT	46697828	46706384	rs6544907	0.924	46721823	T	0.568	125.3712828	128.8499208	167.2586555	166.083141	-53.68564139	-56.42496042	5.478638059	0.019250252	2.73931903	-0.457582036	0.094858224	-0.004594491	0.00217442	0.003716562	0.001578775
12	ILMN_1734312	GCN1L1	119049396	119116896	rs2422	0.871	119049571	G	0.4	228.4799925	231.8856396	270.3673652	269.1188598	-105.2399963	-107.9428198	5.405647063	0.020071706	2.702823531	-0.380560382	0.103987254	-0.003270828	0.001851484	0.004016247	0.001722271
19	ILMN_1660193	ZNF529	41726357	41756037	rs1673087	1	41956030	G	0.677	-246.1167877	-242.7414727	-204.229415	-205.5082525	132.0583938	129.3707363	5.375315001	0.020423653	2.687657501	0.255781453	0.085939242	0.005410308	0.002242259	-0.003373213	0.001446106
12	ILMN_2224833	ADIPOR2	1670507	1768106	rs12578700	0.857	1793301	T	0.703	358.2783892	361.6319397	400.1657619	398.8651599	-170.1391946	-172.8159699	5.353550527	0.020680117	2.676775264	-0.363043735	0.118481432	-0.00568216	0.002935288	0.004603374	0.001982168
6	ILMN_1725485	RGS17	153373724	153494082	rs1281958	0.986	153499373	C	0.582	581.7601633	585.104233	623.647536	622.3374531	-281.8800816	-284.5521165	5.344069692	0.020792876	2.672034846	-0.431826317	0.12956661	-0.010012471	0.002919069	0.005008865	0.002159526
15	ILMN_2409318	RCCD1	89299109	89307359	rs2301825	0.965	89329074	G	0.129	-1045.044297	-1041.701482	-1003.156924	-1004.468262	531.5221485	528.8507412	5.342814576	0.020807851	2.671407288	0.250418852	0.065003421	-0.000522739	0.000606368	-0.002458222	0.00106091
16	ILMN_2160476	CCL22	55950195	55957603	rs12929142	0.884	56351022	G	0.914	692.4984979	695.8296826	734.3858705	733.0629027	-337.2492489	-339.9148413	5.331184724	0.020947142	2.665592362	0.439326203	0.264879152	0.021972678	0.008350493	-0.010121712	0.00443834
17	ILMN_1796801	ABCA8	64375025	64463128	rs4147950	0.942	64461418	G	0.419	853.6674162	856.9354666	895.5547889	894.1686867	-417.8337081	-420.4677333	5.268050401	0.021720326	2.6340252	-0.236707525	0.15394298	-5.91E-05	0.002868856	0.005901509	0.002565152
14	ILMN_1704056	RPPH1	19881069	19881410	rs10131909	0.96	19852005	T	0.87	-214.0887092	-210.8210969	-172.2013365	-173.5878767	116.0443546	113.4105484	5.267612307	0.021725793	2.633806153	-0.03774668	0.11539201	0.008135399	0.003471544	-0.004467695	0.001941057
14	ILMN_1750912	STXBP6	24351143	24588935	rs854396	0.974	24371201	T	0.674	-581.499846	-578.2466536	-539.6124733	-541.0134334	299.749923	297.1233268	5.25319242	0.021906544	2.62659621	0.164530487	0.061953854	0.001879103	0.001657259	-0.001944169	0.001033793
18	ILMN_1714167	CYB5A	70071506	70110201	rs4328535	0.999	70129056	T	0.33	1003.407591	1006.649188	1045.294964	1043.882408	-492.7037954	-495.3245939	5.241596962	0.022053021	2.620798481	0.278029527	0.188932839	0.001752904	0.002846635	-0.007227722	0.003146074
19	ILMN_1654060	MKNK2	1988469	2002243	rs1599860	0.995	1995175	C	0.549	227.4521139	230.6768999	269.3394866	267.91012	-104.7260569	-107.3384499	5.22478599	0.022267186	2.612392995	-0.325777586	0.107399133	-0.00749069	0.002405473	0.00406277	0.001773669
6	ILMN_1660261	TDRD6	46763570	46780013	rs2270450	0.996	46752834	T	0.281	-1202.60135	-1199.377509	-1160.713977	-1162.144289	610.3006748	607.6887545	5.223840586	0.022279294	2.611920293	-0.138173854	0.046978329	-0.000869987	0.000600823	0.001787608	0.000779129
15	ILMN_1769658	LYSMD4	98085134	98091149	rs12915935	0.981	98229603	G	0.31	-845.6170315	-842.3994256	-803.7296588	-805.1662054	431.8085157	429.1997128	5.217605917	0.022359313	2.608802959	0.08140623	0.051148108	5.74E-05	0.000771157	-0.001940175	0.000847959
17	ILMN_1697880	PLD2	4657377	4673694	rs2286670	0.999	4664993	T	0.148	-836.0909199	-832.9123631	-794.2035472	-795.6791429	427.0454599	424.4561815	5.1785568	0.02286731	2.5892784	0.222816686	0.073541225	-0.000508949	0.000699771	-0.00278301	0.001220038
10	ILMN_1768575	SFTPD	81687475	81698841	rs1885553	0.979	81701691	T	0.682	-104.3435854	-101.2200267	-62.45621271	-63.98680651	61.17179269	58.61001333	5.123558722	0.023603164	2.561779361	-0.32720492	0.092065951	0.005948349	0.002334533	-0.003492064	0.001529895
3	ILMN_1655167	ZNF502	44729138	44740325	rs10514710	0.995	44858975	G	0.793	-898.4155613	-895.305649	-856.5281886	-858.0724288	458.2077806	455.6528245	5.109912319	0.023789522	2.554956159	0.076055395	0.058691709	0.003179521	0.001621975	-0.002163103	0.000973288
8	ILMN_1712517	ZNF696	144444933	144453495	rs6651422	0.993	144448256	G	0.464	-441.0241973	-437.9169724	-399.1368246	-400.6837522	229.5120986	226.9584862	5.107224869	0.023826402	2.553612434	-0.049383449	0.065611312	-0.000934706	0.001275617	0.0018929	0.001087463
22	ILMN_1754864	SLC25A18	16423182	16453647	rs174351	0.998	16418786	G	0.677	351.2619799	354.3311641	393.1493526	391.5643843	-166.63099	-169.1655821	5.069184237	0.024354842	2.534592118	-0.127490083	0.115051048	-0.006085902	0.002788579	0.00432357	0.001915833
19	ILMN_1766125	LONP1	5642844	5671176	rs8102642	0.977	5620970	G	0.36	-264.9229311	-261.8765982	-223.0355584	-224.643378	141.4614655	138.9382991	5.046332894	0.024678114	2.523166447	-0.334650993	0.083205625	-0.00379775	0.00124474	0.003114726	0.001378555
16	ILMN_2413780	SEZ6L2	29789980	29818081	rs1129700	0.987	29825535	T	0.446	-1390.587088	-1387.55349	-1348.699716	-1350.32027	704.2935442	701.7767452	5.033597928	0.024860202	2.516798964	-0.098735197	0.034519299	-0.000567278	0.000642247	0.001284825	0.000571742
3	ILMN_2151048	STAG1	137538688	137953935	rs7634492	0.976	137306820	G	0.936	-646.82414	-643.8410566	-604.9367673	-606.6078364	332.41207	329.9205283	4.983083398	0.025596324	2.491541699	-0.076895292	0.137949584	0.000770337	0.004328876	-0.000154235	0.002249935
17	ILMN_1747857	SMARCE1	36037505	36057629	rs11659024	0.99	36029331	G	0.481	-565.393952	-562.4226339	-523.5065793	-525.1894138	291.696976	289.211317	4.971318082	0.025771001	2.485659041	0.026302169	0.056253586	-0.000613632	0.001166072	0.001357811	0.000928251
4	ILMN_1689176	C4orf31	122176231	122213123	rs4508915	0.995	122233358	G	0.81	-700.6752719	-697.711863	-658.7878992	-660.4786429	359.3376359	356.8559315	4.963408845	0.025889124	2.481704422	-0.047418971	0.078309026	-0.002621088	0.002240669	0.002895396	0.001294645
17	ILMN_1794726	RNF167	4784374	4789262	rs238245	0.984	4788188	T	0.18	-194.1328151	-191.2065337	-152.2454424	-153.9733135	106.0664076	103.6032668	4.926281439	0.026451178	2.463140719	0.516000962	0.103047806	-0.001344639	0.001137117	-0.003798385	0.001704113
21	ILMN_1715024	LSS	46433465	46473166	rs2298695	0.995	46479455	C	0.396	361.5554057	364.4761399	403.4427784	401.70936	-171.7777028	-174.2380699	4.92073416	0.026536238	2.46036708	0.323470301	0.113521953	0.001074392	0.002028187	-0.004239364	0.001903507
1	ILMN_1730639	SLC22A15	116320641	116414198	rs12726299	0.926	116327195	G	0.376	-821.7999886	-818.8915924	-779.9126159	-781.6583722	419.8999943	417.4457962	4.908396224	0.026726446	2.454198112	0.157169221	0.053026278	0.002045904	0.000906263	-0.001947735	0.000877413
10	ILMN_1688104	TRDMT1	17224988	17283687	rs7905488	0.98	17430159	T	0.406	-1279.425828	-1276.546302	-1237.538455	-1239.313082	648.7129138	646.2731511	4.8795253	0.027177092	2.43976265	-0.05378611	0.036267265	-0.000786046	0.000684612	0.001345221	0.000608024
11	ILMN_1731044	KCTD14	77404408	77411968	rs10793269	0.976	77412423	G	0.608	-882.8552147	-879.9775425	-840.967842	-842.7443223	450.4276073	447.9887712	4.877672224	0.027206285	2.438836112	-0.179718951	0.052539636	-0.003725103	0.001231383	0.001920618	0.000868152
15	ILMN_1679495	ULK3	72915511	72922605	rs2301249	0.997	72879437	T	0.266	-839.8617415	-836.9891147	-797.9743688	-799.7558946	428.9308707	426.4945574	4.872626736	0.027285937	2.436313368	0.18439815	0.054548122	0.000969654	0.000792156	-0.002014041	0.000908922
4	ILMN_1785795	METAP1	100135810	100202983	rs1984364	0.99	100289806	C	0.278	-113.203257	-110.3488656	-71.31588435	-73.11564541	65.60162852	63.17443278	4.854391465	0.02757584	2.427195733	-0.270291563	0.0928512	-0.003035362	0.001295428	0.00338311	0.001522702
6	ILMN_2380588	C6orf108	43301344	43305189	rs6917902	0.968	43296918	G	0.836	-240.6597711	-237.8315109	-198.7723984	-200.5982907	129.3298855	126.9157554	4.828260185	0.027996869	2.414130093	0.302539798	0.104395754	0.005134662	0.003029921	-0.003817079	0.001722843
3	ILMN_1799280	BDH1	198721050	198767255	rs2567340	0.906	198771108	T	0.371	-410.402664	-407.5893422	-368.5152914	-370.3561221	214.201332	211.7946711	4.813321815	0.028240557	2.406660907	-0.047531472	0.066771716	-0.00131664	0.001162466	0.0024667	0.001121357
2	ILMN_2182148	C2orf32	68373645	68400687	rs1373199	0.987	68449184	G	0.74	446.7209343	449.5337349	488.608307	486.7669551	-214.3604672	-216.7668675	4.812800629	0.028249099	2.406400314	-0.514173643	0.139858253	-0.006459649	0.003672127	0.00518086	0.002344905
1	ILMN_1731101	USH2A	214413916	214663361	rs1166331	0.993	215353110	G	0.183	-1154.149313	-1151.33906	-1112.26194	-1114.10584	586.0746566	583.66953	4.810253246	0.028290887	2.405126623	0.156170856	0.055527357	6.72E-06	0.000610892	-0.002038699	0.000928032
10	ILMN_1658384	CRTAC1	99614747	99780575	rs531676	0.995	99627568	G	0.52	355.4923124	358.2919486	397.3796851	395.5251687	-168.7461562	-171.1459743	4.799636182	0.028465747	2.399818091	0.120180454	0.109407	0.008603974	0.002218755	-0.004000681	0.001823
19	ILMN_1674376	ANGPTL4	8335010	8345257	rs12975322	1	8082640	T	0.226	-558.4758083	-555.6995127	-516.5884356	-518.4662925	288.2379042	285.8497563	4.776295628	0.028854127	2.388147814	-0.193202502	0.069479171	-0.00230379	0.00085424	0.002543879	0.001162204
5	ILMN_1764266	CKMT2	80564894	80597973	rs6890433	0.977	80499643	T	0.847	1010.95315	1013.726955	1052.840523	1050.960175	-496.4765752	-498.8634776	4.773804835	0.028895897	2.386902417	-0.868298939	0.22589471	-0.020957472	0.006547215	0.008316335	0.003790688
2	ILMN_1664024	APOB	21077805	21120450	rs11687710	0.976	21224573	T	0.655	1308.357716	1311.121608	1350.245089	1348.354828	-645.178858	-647.5608039	4.763891817	0.029062763	2.381945908	-0.686319198	0.220919498	-0.019393778	0.005647302	0.008012579	0.003665035
16	ILMN_2083567	PHLPP2	70236352	70306205	rs8044342	0.965	70427033	G	0.733	-566.9976882	-564.2612837	-525.1103155	-527.0280635	292.4988441	290.1306418	4.736404461	0.029530728	2.368202231	0.100234898	0.067381382	0.00331629	0.001766507	-0.002425802	0.001112914
10	ILMN_1783247	C10orf11	77212524	77987132	rs7078507	0.935	76810870	G	0.625	132.4932677	135.20964	174.3806404	172.4428602	-57.24663387	-59.60482001	4.716372263	0.029876711	2.358186132	-0.066668792	0.10349728	-0.002223654	0.00250987	0.003768461	0.001732163
2	ILMN_1792489	ARPC2	218790364	218827316	rs10171839	0.888	218759559	G	0.502	-146.3173558	-143.6043417	-104.4299831	-106.3711215	82.15867791	79.80217086	4.713014111	0.029935123	2.356507056	0.11441878	0.079957633	0.003197158	0.001601533	-0.002904408	0.001334899
5	ILMN_1761566	C5orf32	139534836	139603558	rs17118785	0.956	139633392	G	0.799	280.0930115	282.7815955	321.9803842	320.0148156	-131.0465058	-133.3907977	4.688583964	0.03036366	2.344291982	0.344813026	0.120723029	0.007444885	0.003277769	-0.004385436	0.002010344
6	ILMN_1679641	FAM120B	170457768	170556162	rs760501	0.999	170566099	G	0.739	-545.3780211	-542.6894425	-503.4906484	-505.4562223	281.6890105	279.3447212	4.688578642	0.030363754	2.344289321	-0.047448473	0.073355529	-0.004499793	0.001892192	0.002636795	0.001215695
17	ILMN_1719622	RABEP1	5126281	5229856	rs7426	0.986	5229707	T	0.576	-214.773064	-212.1419925	-172.8856913	-174.9087723	116.386532	114.0709962	4.631071536	0.031397948	2.315535768	-0.337413602	0.084712585	-5.94E-07	0.001972957	0.001112187	0.00140186
10	ILMN_2396272	PDCD4	112621585	112649754	rs7923004	1	112668081	C	0.046	538.8332824	541.4640796	580.7206551	578.6972998	-260.4166412	-262.7320398	4.630797148	0.03140297	2.315398574	0.521864545	0.270594017	0.000914972	0.00156143	-0.005529184	0.004473845
19	ILMN_1685631	KIAA0892	19292629	19330563	rs2301668	0.998	19313249	G	0.819	-673.2215439	-670.5918645	-631.3341712	-633.3586444	345.610772	343.2959323	4.629679385	0.031423435	2.314839692	0.041116305	0.070484811	-0.003553455	0.001961813	0.002531053	0.001174519
20	ILMN_1768640	CRNKL1	19963011	19984690	rs6081847	0.975	19976172	T	0.554	-989.600702	-986.9835808	-947.7133293	-949.7503606	503.800351	501.4917904	4.617121215	0.031654322	2.308560608	-0.156265179	0.043384334	-0.001502984	0.000968994	0.001566161	0.000727787
1	ILMN_1671281	RNASEL	180809394	180822731	rs3738579	0.976	180822659	G	0.358	-329.9499967	-327.3436471	-288.062624	-290.110427	173.9749984	171.6718236	4.606349586	0.031853772	2.303174793	-0.103966988	0.076859844	-0.000967551	0.001329101	0.002746114	0.00127554
5	ILMN_2065690	GRAMD3	125786767	125857750	rs4836267	0.982	125852773	T	0.307	-633.6467186	-631.0546369	-591.7593459	-593.8214167	325.8233593	323.5273185	4.592081717	0.03211998	2.296040858	0.116884653	0.068818559	0.004088669	0.000959806	-0.001118087	0.001150099
1	ILMN_2234229	PRMT6	107400789	107403430	rs1730859	0.979	107419230	G	0.349	-447.0320649	-444.446818	-405.1446922	-407.2135978	232.5160324	230.223409	4.585246894	0.032248325	2.292623447	0.073244168	0.072830834	0.002843063	0.001212349	-0.002636248	0.00122779
1	ILMN_2397750	IVNS1ABP	183532144	183553084	rs7536974	0.999	183764907	G	0.575	-146.6035476	-144.0286335	-104.7161749	-106.7954133	82.30177379	80.01431675	4.574914081	0.032443373	2.28745704	-0.221389322	0.078926846	-0.001738541	0.001758645	0.002810933	0.001312034
19	ILMN_2173891	C19orf40	38154987	38159800	rs751731	0.996	38154898	G	0.7	-647.2447914	-644.6842881	-605.3574187	-607.451068	332.6223957	330.3421441	4.560503287	0.032717458	2.280251644	0.071492389	0.058440775	0.001639	0.001478273	-0.002079826	0.000969284
18	ILMN_1653607	TXNDC2	9875722	9878156	rs4797392	0.93	9997167	G	0.202	-1264.646114	-1262.08841	-1222.758741	-1224.85519	641.3230568	639.0442052	4.557703277	0.032770992	2.278851638	-0.067668282	0.048812742	-0.000372499	0.000552843	0.00158157	0.000805358
1	ILMN_1769782	LAX1	202000906	202012101	rs2185079	0.998	202014395	G	0.684	-1012.278799	-1009.722598	-970.3914267	-972.4893781	515.1393997	512.8612991	4.556201148	0.03279975	2.278100574	-0.052762302	0.044193963	-0.003337862	0.001091457	0.001558014	0.00072884
6	ILMN_1762861	HLA-F	29799095	29803052	rs2235383	1	29801478	G	0.12	215.7998728	218.3273262	257.6872454	255.5605464	-98.89993638	-101.1636631	4.527453449	0.033355217	2.263726725	0.516994696	0.160708864	0.001632028	0.001423325	-0.005672426	0.002660022
9	ILMN_1810100	PBX3	127549437	127769474	rs12341121	0.998	127575679	C	0.403	0.240693082	2.76487551	42.12806576	39.99809567	8.879653459	6.617562245	4.524182428	0.03341904	2.262091214	0.258978856	0.089045581	0.0065888	0.001737494	-0.003150393	0.00147697
5	ILMN_1654632	RGS7BP	63838207	63943877	rs16892903	0.888	63910675	T	0.855	-723.888286	-721.3654406	-682.0009133	-684.1322204	370.944143	368.6827203	4.522845443	0.033445163	2.261422721	-0.328627646	0.072474312	-0.00398622	0.002142181	0.002595473	0.001221427
22	ILMN_1719986	PIK3IP1	30007579	30018520	rs878718	0.962	29882702	G	0.563	366.0444365	368.5339118	407.9318092	405.7671319	-174.0222182	-176.2669559	4.489475272	0.034104144	2.244737636	-0.113344192	0.115269986	-0.005749841	0.00259387	0.004035002	0.001892769
1	ILMN_1744713	PARK7	7944300	7967929	rs4908488	0.947	7947179	T	0.82	-481.0370268	-478.5527029	-439.1496541	-441.3194827	249.5185134	247.2763514	4.484323909	0.034207074	2.242161955	-0.130945811	0.08821195	-0.006747921	0.002504389	0.003089698	0.001447164
12	ILMN_1726289	C12orf35	32003619	32037298	rs4930999	0.985	32013480	G	0.208	-595.7977064	-593.3280292	-553.9103337	-556.094809	306.8988532	304.6640146	4.469677233	0.034501509	2.234838617	0.203707073	0.07229871	0.001074897	0.000900304	-0.002537163	0.001198167
21	ILMN_1652237	CBR3	36429132	36440730	rs2242810	0.848	36465635	T	0.295	382.1469896	384.6070412	424.0343622	421.8402614	-182.0734948	-184.3035206	4.460051642	0.034696449	2.230025821	-0.415265186	0.139739841	-0.004907088	0.002001611	0.004905912	0.002313443
11	ILMN_1774596	BSCL2	62214322	62230363	rs17157628	0.958	62432263	G	0.922	213.468896	215.9173907	255.3562686	253.1506109	-97.73444798	-99.95869536	4.44849476	0.034932024	2.22424738	0.215496796	0.194450978	0.011197378	0.006159642	-0.006895387	0.003258255
16	ILMN_1805796	FLYWCH2	2873196	2889383	rs7281	0.993	2889249	T	0.441	-290.7454444	-288.3095577	-248.8580717	-251.0763375	154.3727222	152.1547789	4.435886681	0.035190936	2.21794334	-0.032387589	0.074456506	-0.003119731	0.001412669	0.001823116	0.001244546
10	ILMN_2302716	ALDH18A1	97355675	97406557	rs12778814	0.993	97357107	T	0.549	-159.650355	-157.2643886	-117.7629823	-120.0311684	88.82517749	86.6321943	4.385966375	0.036235945	2.192983188	-0.092417527	0.075873135	-0.00529583	0.001750834	0.002659265	0.001266129
18	ILMN_1695276	MAPRE2	30875321	30976375	rs595086	0.995	30878665	G	0.684	-225.6999764	-223.3253115	-183.8126037	-186.0920913	121.8499882	119.6626558	4.374664878	0.036477003	2.187332439	0.238862447	0.082412478	0.003603532	0.00212125	-0.002858045	0.001362306
15	ILMN_2279873	WHAMM	81275026	81300667	rs12907913	0.989	81264149	G	0.534	-684.4294992	-682.0700784	-642.5421265	-644.8368582	351.2147496	349.0350392	4.359420772	0.036804817	2.179710386	0.145744781	0.053312123	0.001919899	0.001110173	-0.00184082	0.000880413
11	ILMN_1658356	PAMR1	35409951	35503752	rs12364761	0.838	35528917	T	0.152	909.0742986	911.4334174	950.9616713	948.6666376	-445.5371493	-447.7167087	4.359118802	0.036811342	2.179559401	0.658616673	0.221642132	-0.000451079	0.002299832	-0.007664612	0.003665771
10	ILMN_1718520	C10orf59	90033839	90333062	rs1935578	0.99	90202642	T	0.519	-124.9219987	-122.5909627	-83.03462601	-85.35774252	71.46099935	69.29548134	4.331036017	0.037423461	2.165518009	-0.273211557	0.079966679	-0.008874219	0.001742698	0.002799588	0.001340654
1	ILMN_1674817	C1orf115	218930250	218939122	rs774145	0.979	218920635	T	0.234	-92.46888769	-90.14719215	-50.58151501	-52.91397199	55.23444385	53.07359608	4.32169554	0.03762941	2.16084777	-0.016593295	0.100760839	0.000891222	0.001330255	0.003465828	0.00166469
6	ILMN_1655748	ZNF323	28400493	28429951	rs276369	0.973	28027222	T	0.366	-69.66609208	-67.37079386	-27.7787194	-30.1375737	43.83304604	41.68539693	4.295298216	0.038217893	2.147649108	0.304207762	0.091819908	0.003391551	0.001414158	-0.003170151	0.001526741
19	ILMN_1790109	THAP8	41217726	41237504	rs17639286	0.832	41212605	T	0.268	-1142.854021	-1140.575228	-1100.966648	-1103.342007	580.4270103	578.2876138	4.278793013	0.038590743	2.139396507	-0.142580341	0.051294946	-0.001088467	0.000675421	0.001758477	0.000847026
20	ILMN_2318685	ABHD12	25228849	25319477	rs6132819	0.979	25166618	G	0.557	-496.7493742	-494.4759497	-454.8620015	-457.2427295	257.3746871	255.2379748	4.273424569	0.038712835	2.136712285	0.020304734	0.064498887	0.00028397	0.00134708	-0.001699204	0.001075473
2	ILMN_1781691	TRAK2	201950174	202024564	rs12991600	0.986	202045481	G	0.673	-141.607233	-139.3458675	-99.71986028	-102.1126473	79.80361648	77.67293373	4.261365509	0.038988569	2.130682755	-0.232591315	0.084876203	-0.003927344	0.002104858	0.002948539	0.00142612
1	ILMN_1715647	VANGL2	158636987	158665091	rs12411229	0.994	158617906	T	0.577	-1045.818198	-1043.558879	-1003.930826	-1006.325658	531.9090992	529.7794393	4.259319951	0.039035545	2.129659976	-0.037339029	0.045004645	-0.000759399	0.00102925	0.001125791	0.000746864
8	ILMN_1656300	GFRA2	21593809	21702292	rs6586997	0.962	21593298	G	0.548	533.7280199	535.9784619	575.6153925	573.211682	-257.8640099	-259.9892309	4.250442017	0.039240116	2.125221008	-0.381678398	0.134211921	-0.004317312	0.002754453	0.004634893	0.002243097
8	ILMN_1686573	DEFB1	6715508	6722939	rs2977772	0.915	6720606	G	0.22	1414.369157	1416.606282	1456.256529	1453.839502	-698.1845783	-700.3031411	4.237125681	0.03954907	2.118562841	2.15572579	0.300717927	0.009434157	0.00366478	-0.010217115	0.004955923
2	ILMN_1724040	ANKRD57	109729199	109733853	rs726901	0.976	109744876	T	0.223	-264.5615523	-262.335465	-222.6741797	-225.1022448	141.2807762	139.1677325	4.226087374	0.039807105	2.113043687	-0.284147827	0.094096373	0.001806322	0.001174597	0.003227753	0.001561315
1	ILMN_1750790	GSTM5	110056386	110062411	rs3754446	0.921	110054764	C	0.321	618.4558686	620.6658466	660.3432413	657.8990667	-300.2279343	-302.3329233	4.209977971	0.040186859	2.104988986	-0.593721431	0.145886342	-0.006710071	0.00221892	0.005024193	0.002439973
5	ILMN_1739161	PPAP2A	54756439	54866630	rs3899797	0.958	55172189	T	0.32	1224.479038	1226.675163	1266.366411	1263.908384	-603.2395192	-605.3375817	4.19612511	0.040516459	2.098062555	-0.554642051	0.215081092	-0.003895815	0.003244227	0.006871401	0.003561334
17	ILMN_1766245	SUPT4H1	53777537	53784562	rs2877877	0.981	53786529	G	0.169	-709.6577527	-707.4651122	-667.77038	-670.231892	363.8288763	361.7325561	4.192640449	0.040599815	2.096320225	-0.178151802	0.073307416	0.000214346	0.000757849	0.00135182	0.001238237
11	ILMN_1778595	SLN	107083310	107087997	rs7126185	0.845	106528228	G	0.876	-844.3591836	-842.1785159	-802.471811	-804.9452957	431.1795918	429.0892579	4.180667779	0.040887587	2.090333889	-0.208309745	0.078061105	-0.004835275	0.002284461	0.002619599	0.001279343
6	ILMN_1657039	FILIP1	76074519	76260216	rs9343281	0.983	76078810	G	0.298	-873.2285945	-871.0503607	-831.3412218	-833.8171406	445.6142973	443.5251804	4.178233802	0.040946351	2.089116901	0.165077353	0.055121478	0.00335888	0.000788211	-0.001869814	0.000913043
1	ILMN_1738347	RNPEP	200218388	200241898	rs16849483	0.865	200226078	T	0.285	-59.07339223	-56.89847025	-17.18601955	-19.66525009	38.53669611	36.44923512	4.174921981	0.041026452	2.08746099	-0.266284027	0.097878129	-0.002693986	0.001398492	0.003318824	0.001620821
17	ILMN_2370573	XAF1	6599879	6619688	rs1533031	0.9	6613894	G	0.385	158.4464339	160.6110903	200.3338066	197.8443105	-70.22321694	-72.30554516	4.16465643	0.041275783	2.082328215	0.363796062	0.099534692	0.001486869	0.00167539	-0.003382043	0.001652546
3	ILMN_1787808	CEP63	135687736	135766560	rs9847788	0.975	135669186	C	0.672	-629.3492336	-627.1935364	-587.4618609	-589.9603163	323.6746168	321.5967682	4.155697176	0.041494688	2.077848588	-0.045126585	0.061147858	-0.002742913	0.001558709	0.002089485	0.001023602
3	ILMN_1707156	LRRFIP2	37069120	37192855	rs963078	0.993	37195513	T	0.454	-98.0660715	-95.91588794	-56.17869882	-58.68266778	58.03303575	55.95794397	4.150183565	0.041630011	2.075091783	0.230481906	0.083595851	0.005141949	0.001561803	-0.002872514	0.001400677
12	ILMN_1694913	LMO3	16592573	16652291	rs7133802	0.986	16411759	G	0.415	-1002.841454	-1000.710693	-960.9540818	-963.4774733	510.4207272	508.3553467	4.130761013	0.04211041	2.065380506	-0.020581094	0.047711143	0.001212185	0.000821621	0.001612704	0.00079238
16	ILMN_1651438	ZFPM1	87047514	87129075	rs9928508	0.935	87139514	G	0.77	80.92866877	83.04965864	122.8160415	120.2828788	-31.46433438	-33.52482932	4.120989876	0.042354289	2.060494938	-0.092268629	0.115189763	-0.010599163	0.00320901	0.003903746	0.001916651
6	ILMN_1711227	GMDS	1569039	2190845	rs6928775	0.998	1677740	T	0.244	-298.8601029	-296.7485877	-256.9727302	-259.5153675	158.4300514	156.3742938	4.111515215	0.042592187	2.055757607	-0.112340863	0.083892922	0.000303733	0.001157661	0.002832372	0.001392358
8	ILMN_1663648	MTUS1	17545583	17599526	rs7830863	0.999	17611182	T	0.44	496.387128	498.4706046	538.2745007	535.7038248	-239.193564	-241.2353023	4.083476571	0.043304472	2.041738285	0.357828995	0.120727401	0.000294939	0.002287628	-0.004115896	0.002030801
19	ILMN_1718365	C19orf12	34881632	34897803	rs8101689	0.897	34877537	G	0.228	-116.0642773	-113.9863391	-74.17690461	-76.75311899	67.03213865	64.99316957	4.077938144	0.043446644	2.038969072	0.130416355	0.101159316	0.000476905	0.001236422	-0.003405499	0.001684177
16	ILMN_2169801	TPSAB1	1230678	1232556	rs9937881	0.824	1237072	G	0.814	1367.152433	1369.205182	1409.039806	1406.438402	-674.5762166	-676.6025911	4.052749013	0.044099476	2.026374507	-1.049507831	0.30386103	-0.023126091	0.008624121	0.010077911	0.00498249
16	ILMN_1716832	ACSF3	87687754	87749670	rs2291159	0.998	87218902	G	0.752	-1341.884984	-1339.84224	-1299.997612	-1302.60902	679.9424922	677.9211201	4.042744255	0.044361628	2.021372128	0.054735711	0.040549882	0.001186351	0.001107484	-0.00134273	0.000666937
10	ILMN_1706301	RET	42892522	42945803	rs2505989	0.893	42883457	G	0.618	-967.6830508	-965.6439942	-925.7956781	-928.410774	492.8415254	490.8219971	4.039056628	0.044458668	2.019528314	0.068064926	0.050282939	-0.000377365	0.00121078	-0.001692769	0.000834163
15	ILMN_1803819	IQGAP1	88732476	88846479	rs11629883	0.972	88825900	C	0.855	570.4510794	572.4847141	612.3384521	609.7179343	-276.2255397	-278.2423571	4.033634693	0.044601751	2.016817347	0.212959493	0.177773684	0.010398831	0.005248866	-0.005340063	0.002963748
19	ILMN_1685357	RTN2	50680389	50692151	rs1727757	0.997	49756275	G	0.885	-286.7684194	-284.7388113	-244.8810467	-247.5055911	152.3842097	150.3694056	4.029608134	0.044708324	2.014804067	-0.348736555	0.115429715	-0.009222802	0.003493414	0.004534702	0.001919221
6	ILMN_1726642	KIAA1553	107493079	107543166	rs6568486	0.983	108145349	T	0.721	-1579.05212	-1577.037083	-1537.164748	-1539.803862	798.5260602	796.5185413	4.015037761	0.045096214	2.00751888	-0.036455495	0.035257341	-0.000552719	0.000892622	0.001011393	0.000589443
12	ILMN_1801387	YEATS4	68039798	68070843	rs6581889	0.997	68043696	T	0.546	-476.5745013	-474.5595673	-434.6871286	-437.3263472	247.2872506	245.2797837	4.01493395	0.04509899	2.007466975	-0.054666831	0.060356413	-0.00149277	0.001326918	0.002012692	0.001003121
16	ILMN_2374352	DBNDD1	88598779	88613438	rs8049897	0.957	88551703	G	0.838	71.8752811	73.85421485	113.7626538	111.087435	-26.93764055	-28.92710743	3.97893375	0.046072719	1.989466875	0.122350771	0.126433806	0.00702615	0.003710141	-0.004264056	0.002127709
5	ILMN_1689146	GABRP	170143300	170173626	rs6555917	0.888	170142213	T	0.48	-824.5752456	-822.6078834	-782.6878729	-785.3746632	421.2876228	419.3039417	3.967362193	0.04639039	1.983681097	0.138548228	0.050853846	0.001968757	0.001087286	-0.001677691	0.000832924
10	ILMN_1763524	LZTS2	102746954	102757577	rs1535349	0.973	102735650	G	0.851	-556.2430262	-554.281972	-514.3556535	-517.0487518	287.1215131	285.140986	3.961054189	0.046564534	1.980527094	0.097188426	0.077136743	0.005410912	0.002264615	-0.002586603	0.001292027
17	ILMN_1741970	JUP	37164384	37196490	rs7406752	0.932	37162544	T	0.746	-808.8978894	-806.9384795	-767.0105167	-769.7052593	413.4489447	411.4692398	3.959409872	0.046610041	1.979704936	0.151930123	0.058101235	0.002329005	0.001582548	-0.001926499	0.00096694
19	ILMN_2234970	SLC39A3	2683522	2691074	rs759071	0.864	2679577	G	0.258	-31.50514184	-29.54993331	10.38223084	7.683286855	24.75257092	22.77496665	3.955208538	0.046726528	1.977604269	-0.100200766	0.095287759	-0.001495389	0.001308076	0.003042405	0.001600662
15	ILMN_1810855	C15orf58	88578490	88586316	rs4932170	0.977	88589397	T	0.578	-958.8229654	-956.8754018	-916.9355927	-919.6421816	488.4114827	486.4377009	3.947563622	0.046939281	1.973781811	0.054964697	0.046365596	0.002089165	0.001066507	-0.001547878	0.000778071
3	ILMN_1728779	NGLY1	25735439	25799993	rs9839469	0.968	26565817	G	0.098	-203.203514	-201.2584745	-161.3161413	-164.0252543	110.601757	108.6292372	3.945039492	0.04700975	1.972519746	-0.336494716	0.130446922	-0.000566156	0.001015166	0.00432755	0.002172808
12	ILMN_2396020	DUSP6	88265967	88270427	rs17016131	0.895	87788670	G	0.053	136.833856	138.7710333	178.7212287	176.0042535	-59.41692801	-61.38551667	3.937177319	0.047229963	1.968588659	-0.228486406	0.179270574	-5.24E-05	0.0011682	0.006047462	0.003009749
9	ILMN_2290118	MEGF9	122402911	122516433	rs735110	0.972	122528761	T	0.302	-588.1010024	-586.1690014	-546.2136297	-548.9357812	303.0505012	301.0845007	3.932001054	0.04737554	1.966000527	0.01377168	0.061476939	-0.001645605	0.000943877	0.002026789	0.001017502
15	ILMN_1705663	DMXL2	49527212	49702259	rs17524694	0.894	49530478	T	0.212	-395.0416615	-393.1130197	-353.1542888	-355.8797995	206.5208307	204.5565098	3.928641771	0.047470269	1.964320886	-0.115203891	0.086867296	-0.001783653	0.001015208	0.002886134	0.001450115
2	ILMN_1712751	HADHA	26267007	26321098	rs12987980	0.998	26315597	T	0.202	477.939564	479.8677095	519.8269367	517.1009296	-229.969782	-231.9338547	3.928145474	0.047484282	1.964072737	0.202814323	0.159591212	0.0011439	0.00176195	-0.005332802	0.002670029
19	ILMN_1802524	ICAM5	10261654	10268454	rs2421198	0.958	11025968	T	0.222	-1421.686765	-1419.759416	-1379.799392	-1382.526196	719.8433823	717.879708	3.927348744	0.047506785	1.963674372	-0.052992678	0.040843991	-0.000127526	0.000471441	0.001338591	0.000674603
10	ILMN_1726388	ACBD7	15157481	15170781	rs6602811	0.909	15177912	T	0.143	-1338.24221	-1336.335885	-1296.354837	-1299.102665	678.1211049	676.1679425	3.906324872	0.048104684	1.953162436	-0.078543504	0.05474536	0.000444416	0.000484598	0.001806703	0.000909945
6	ILMN_1679520	AGPAT1	32243960	32251894	rs154978	0.956	33007274	T	0.534	-178.0557768	-176.1697502	-136.1684041	-138.93653	98.02788838	96.08487509	3.88602658	0.048689488	1.94301329	0.213483614	0.080096301	0.002168272	0.001734773	-0.002594467	0.001312618
7	ILMN_1787556	NPC1L1	44518659	44547439	rs17725246	0.811	44548511	T	0.815	259.0683862	260.9527949	300.9557589	298.1860151	-120.5341931	-122.4763975	3.884408711	0.048736421	1.942204355	-0.456453007	0.151599114	-0.012284917	0.004540464	0.005076126	0.002566517
3	ILMN_1779597	CIDEC	9883397	9895740	rs12053867	0.927	9914828	G	0.833	670.7134963	672.5977197	712.600869	709.8309398	-326.3567482	-328.2988598	3.884223363	0.048741801	1.942111682	0.353401653	0.201250483	0.00515053	0.005972441	-0.004121339	0.003350874
17	ILMN_2410783	GAA	75689949	75708274	rs4889830	0.982	75729123	G	0.453	190.2432562	192.1225703	232.1306289	229.3557905	-86.12162811	-88.06128515	3.879314078	0.048884525	1.939657039	0.356671624	0.108728114	0.004359402	0.002142186	-0.003605192	0.0018251
5	ILMN_1674551	SMAD5	135496434	135546321	rs7718273	0.976	135561515	T	0.69	389.8650073	391.7393613	431.7523799	428.9725814	-185.9325036	-187.8696806	3.874353992	0.049029175	1.937176996	-0.347135695	0.125706451	-0.002736559	0.003219228	0.00411202	0.002086487
6	ILMN_2406501	SOD2	160020138	160034343	rs2842985	0.916	160005424	T	0.794	285.5602798	287.4324772	327.4476524	324.6656973	-133.7801399	-135.7162386	3.87219742	0.049092207	1.93609871	-0.396654852	0.132856122	-0.009205733	0.00378226	0.004369488	0.002214744
1	ILMN_1727692	TRIT1	40079292	40121764	rs17569868	0.924	40065498	C	0.213	-86.14664522	-84.27593078	-44.25927253	-47.04271062	52.07332261	50.13796539	3.870714436	0.049135602	1.935357218	0.275487736	0.108219452	0.001925321	0.001237128	-0.003473721	0.001763317
3	ILMN_1699317	CNTN6	1109628	1420278	rs9878022	0.991	1118424	T	0.909	-1092.682781	-1090.831844	-1050.795408	-1053.598624	555.3413904	553.4159221	3.8509366	0.04971822	1.9254683	-0.223485231	0.075578578	-0.006020262	0.002366671	0.002498066	0.001261482
17	ILMN_1710962	TMEM97	23670247	23679838	rs241776	0.96	23668435	T	0.403	43.46578016	45.31653448	85.35315284	82.54975464	-12.73289008	-14.65826724	3.85075432	0.049723623	1.92537716	-0.294268744	0.089697797	-0.00274617	0.001695168	0.002912854	0.00148244
6	ILMN_1792076	TRERF1	42300646	42527761	rs605991	0.987	41470599	G	0.759	-459.0820742	-457.2554739	-417.1947015	-420.0222537	238.5410371	236.6277369	3.826600284	0.050445155	1.913300142	-0.182997761	0.070338079	-0.003570801	0.00188505	0.002289587	0.001161309
3	ILMN_2406299	SEMA3B	50280043	50289576	rs3806708	0.93	50281253	T	0.873	-137.5432498	-135.7201106	-95.65587707	-98.48689045	77.77162488	75.86005531	3.823139136	0.05054945	1.911569568	0.328541948	0.127290614	0.00789387	0.00386832	-0.00415315	0.002119383
12	ILMN_1664750	TMBIM4	64816983	64850074	rs2870782	0.982	64783136	T	0.555	366.9196527	368.7356533	408.8070253	405.9688734	-174.4598263	-176.3678266	3.816000596	0.050765275	1.908000298	-0.366786055	0.110748375	-0.002354482	0.002425104	0.003607079	0.001841307
3	ILMN_2052135	LOH3CR2A	8588467	8590580	rs4686268	0.949	8586344	G	0.618	168.5825371	170.3980687	210.4699098	207.6312888	-75.29126854	-77.19903433	3.815531576	0.05077949	1.907765788	-0.263528822	0.100943471	-0.003101795	0.002466138	0.003316166	0.001689981
6	ILMN_1669700	KPNA5	117109059	117169723	rs9374562	0.943	116111190	T	0.269	-676.2316446	-674.4183319	-634.3442719	-637.1851118	347.1158223	345.209166	3.81331269	0.050846794	1.906656345	-0.168137451	0.061336482	-0.001679852	0.000892276	0.002033142	0.001033904
11	ILMN_1780591	FAT3	91724910	92269284	rs1458321	0.899	92019133	G	0.293	-769.3304089	-767.5362256	-727.4430362	-730.3030054	393.6652045	391.7681128	3.794183349	0.051430956	1.897091674	-0.071538577	0.059238768	-0.000995814	0.000892486	0.001936493	0.00098905
11	ILMN_1794844	THRSP	77452554	77457045	rs624350	0.995	77501205	G	0.324	1002.806968	1004.597684	1044.694341	1041.830904	-492.4034839	-494.2988418	3.790715797	0.051537604	1.895357899	-0.569121459	0.191881927	-0.004376283	0.002865938	0.006189111	0.003174122
12	ILMN_1803995	TM7SF3	27015774	27058606	rs1166773	0.964	27003233	G	0.107	-363.8968928	-362.1199138	-322.0095201	-324.8866936	190.9484464	189.0599569	3.776978965	0.051962399	1.888489482	0.067273655	0.094354952	0.000455195	0.000910418	-0.0029904	0.001581927
15	ILMN_1806403	RASL12	63132727	63147441	rs2946653	0.999	63118820	T	0.866	-14.1464702	-12.38227103	27.74090248	24.85094913	16.0732351	14.19113552	3.764199166	0.052360926	1.882099583	-0.17512553	0.149293032	-0.007364158	0.004608409	0.004806594	0.002466448
9	ILMN_1807044	UBAC1	137964635	137993047	rs10776856	0.915	137976934	T	0.481	-794.4382443	-792.6832782	-752.5508717	-755.450058	406.2191222	404.3416391	3.754966146	0.052650862	1.877483073	0.175452571	0.056234152	0.003471393	0.001067099	-0.0018324	0.000942856
9	ILMN_1746819	C5	122754434	122852375	rs7040033	0.982	122798865	G	0.563	418.3731665	420.1250823	460.2605392	457.3583025	-200.1865832	-202.0625411	3.751915799	0.052747022	1.875957899	-0.396663025	0.114979576	-0.006483535	0.002606792	0.003753681	0.0019338
2	ILMN_1716384	ATL2	38375534	38457936	rs12991911	0.889	38654964	T	0.129	-261.8598933	-260.1112577	-219.9725206	-222.8780375	139.9299466	138.0556288	3.748635601	0.052850636	1.874317801	-0.141882307	0.127958586	-0.001208799	0.001028061	0.004034668	0.002079384
11	ILMN_1697817	PANX1	93501741	93554785	rs3020016	0.969	93554896	C	0.4	-997.9736055	-996.2633888	-956.0862328	-959.0301686	507.9868028	506.1316944	3.710216705	0.054080369	1.855108352	0.125853683	0.045882191	0.000882229	0.000777848	-0.001467227	0.000760814
4	ILMN_1810225	KIAA1530	1331103	1371837	rs1680032	0.871	1233573	G	0.886	283.0578266	284.7524285	324.9451992	321.9856487	-132.5289133	-134.3762143	3.694601972	0.054588805	1.847300986	-0.516918551	0.165606345	-0.011912188	0.005004543	0.005226701	0.002708908
14	ILMN_1783985	COQ6	73486708	73499566	rs17782222	0.97	73408302	T	0.576	-193.5788993	-191.8936781	-151.6915266	-154.660458	105.7894497	103.9468391	3.685221213	0.054896689	1.842610606	0.236696261	0.079524811	0.001880805	0.001720987	-0.002528555	0.00130554
1	ILMN_1734830	MTHFR	11768373	11788747	rs3818762	0.981	11773590	G	0.715	-324.110869	-322.4453825	-282.2234963	-285.2121623	171.0554345	169.2226912	3.665486525	0.055550423	1.832743263	-0.306474498	0.074372606	-0.004397879	0.001941857	0.002363785	0.00123239
9	ILMN_1769409	C9orf123	7786490	7789799	rs14059	0.996	7789606	C	0.604	-414.4997693	-412.8351346	-372.6123966	-375.6019144	216.2498846	214.4175673	3.664634695	0.055578826	1.832317347	0.190149073	0.068590154	0.003048744	0.001643301	-0.002221427	0.001158773
22	ILMN_2336109	L3MBTL2	39931258	39957221	rs139484	0.991	39957489	T	0.639	-449.6586933	-448.0268087	-407.7713206	-410.7935886	233.8293466	232.0134044	3.631884571	0.056682597	1.815942285	0.193396587	0.069428441	0.0041307	0.001716524	-0.002183624	0.001144439
9	ILMN_1788384	C9orf5	110817235	110922046	rs17628095	0.994	110928993	G	0.717	595.1586792	596.77875	637.0460519	634.0119702	-288.5793396	-290.389375	3.620070752	0.057086445	1.810035376	0.158248734	0.142001949	0.0090386	0.003447519	-0.004592324	0.002312906
9	ILMN_1808661	TOMM5	37578411	37582636	rs4621903	0.999	37577742	T	0.146	305.957075	307.5655707	347.8444476	344.7987908	-143.9785375	-145.7827853	3.608495709	0.057485095	1.804247854	0.93961883	0.156874869	0.001404407	0.00154238	-0.004949633	0.002600482
3	ILMN_1793894	ANAPC13	135679236	135687553	rs934093	0.979	135678575	G	0.675	205.9241723	207.5307796	247.8115449	244.7639998	-93.96208613	-95.76538981	3.606607356	0.05755041	1.803303678	0.041751468	0.105202558	-0.002040123	0.002681192	0.00340327	0.00175992
6	ILMN_2336781	SOD2	160020138	160034343	rs2842985	0.916	160005424	T	0.794	543.4293503	545.0305489	585.316723	582.2637691	-262.7146751	-264.5152745	3.601198613	0.057737928	1.800599306	-0.516844468	0.162255361	-0.010142205	0.004627152	0.005164704	0.002706331
22	ILMN_1677877	UBE2L3	20251956	20308323	rs5754100	0.965	20246166	T	0.82	84.992585	86.58963065	126.8799577	123.8228508	-33.4962925	-35.29481533	3.597045651	0.057882349	1.798522825	0.026616877	0.123372459	0.00492642	0.003548526	-0.003868823	0.002036604
2	ILMN_1778924	PDE1A	182740905	183095710	rs10930999	0.942	182837487	G	0.243	57.63858906	59.23200502	99.52596174	96.46522519	-19.81929453	-21.61600251	3.593415968	0.058008887	1.796707984	-0.310639423	0.109007344	-0.001183743	0.001576606	0.003423043	0.001798314
22	ILMN_2342851	ARHGAP8	43527101	43637328	rs4823329	0.998	43288781	T	0.519	-1514.036056	-1512.452575	-1472.148684	-1475.219355	766.0180281	764.2262877	3.583480875	0.05835675	1.791740438	-0.07783471	0.030534235	-0.000434107	0.000628619	0.000968592	0.000511078
5	ILMN_2225577	C5orf37	75005779	75044036	rs17671591	0.923	74650777	T	0.312	-881.0509465	-879.4703701	-839.1635739	-842.23715	449.5254733	447.7351851	3.580576417	0.058458863	1.790288209	-0.12794991	0.051449654	-0.000754679	0.000786736	0.001626931	0.000858241
17	ILMN_1743499	POLDIP2	23697785	23708730	rs9894260	0.928	23743752	T	0.072	-441.5158529	-439.9372463	-399.6284802	-402.7040262	229.7579264	227.9686232	3.578606561	0.058528227	1.789303281	-0.019681072	0.117171847	-0.001187024	0.000832043	0.003771732	0.001990483
22	ILMN_2325337	APOL2	34952200	34965946	rs6000200	0.92	34942204	G	0.327	-262.798317	-261.2270712	-220.9109443	-223.9938511	140.3991585	138.6135356	3.571245724	0.058788194	1.785622862	-0.094600615	0.080220902	-0.001522594	0.001190462	0.002509228	0.001324851
19	ILMN_1812898	ZNF132	63635992	63643401	rs1465789	1	63637868	G	0.54	-1426.669468	-1425.098275	-1384.782095	-1387.865054	722.3347341	720.5491373	3.571193483	0.058790043	1.785596742	0.091085936	0.033889575	0.000695458	0.000732599	-0.001072163	0.000566702
17	ILMN_1652333	FN3KRP	78267870	78279178	rs2257084	0.976	78280764	G	0.545	218.3789023	219.9439723	260.2662749	257.1771925	-100.1894511	-101.9719862	3.565070082	0.05900725	1.782535041	0.404460365	0.10406364	0.00398152	0.002308472	-0.00328479	0.001736047
5	ILMN_1676296	PPAP2A	54756439	54866630	rs6450320	0.96	54946322	T	0.326	661.4229234	662.9864645	703.3102961	700.2196847	-321.7114617	-323.4932323	3.563541157	0.059061616	1.781770579	-0.355040705	0.140072058	-0.003559669	0.002247999	0.004402459	0.002329441
10	ILMN_1780444	ARL3	104423477	104464180	rs4146429	1	104391622	T	0.914	-823.4037725	-821.8471677	-781.5163998	-784.6139476	420.7018862	418.9235839	3.556604727	0.059308935	1.778302363	-0.149748167	0.076078034	-0.003210807	0.002364834	0.001541717	0.001275893
7	ILMN_1792265	TRIM4	99325971	99355090	rs2527899	0.987	99367117	G	0.578	-1346.420381	-1344.867267	-1304.533009	-1307.634047	682.2101906	680.4336335	3.553114231	0.059433805	1.776557115	-0.120565995	0.03684334	-0.001146396	0.000844253	0.001146114	0.000607316
22	ILMN_1740572	TCN2	29333069	29353047	rs7290980	0.981	29422425	T	0.714	104.6510456	106.1971349	146.5384183	143.4303551	-43.32552282	-45.09856746	3.54608927	0.059685966	1.773044635	-0.265471845	0.104474177	-0.004584806	0.002686417	0.003310417	0.00175172
11	ILMN_1765332	TIMM10	57052511	57054808	rs2511983	0.982	57103450	G	0.77	449.469014	451.0099945	491.3563867	488.2432146	-215.734507	-217.5049972	3.540980475	0.059870061	1.770490238	1.07924068	0.145399824	0.010754745	0.004136067	-0.004635405	0.002442668
8	ILMN_1798045	ADAM32	39084206	39261593	rs9650347	0.998	39024974	G	0.596	-1406.493175	-1404.964371	-1364.605803	-1367.73115	712.2465877	710.4821853	3.528804903	0.060311245	1.764402452	0.027291776	0.034240663	0.001554666	0.000774642	-0.001075257	0.000569339
16	ILMN_1810474	UBE2I	1299361	1315391	rs17135316	0.936	1275622	G	0.141	-765.5382682	-764.0127505	-723.6508955	-726.7795303	391.7691341	390.0063752	3.525517733	0.060430949	1.762758867	-0.077789447	0.068254392	-0.000887331	0.000760341	0.002121882	0.001128294
6	ILMN_1733690	AKAP7	131613196	131646366	rs12215812	0.995	131583131	G	0.859	-143.5747912	-142.0522119	-101.6874185	-104.8189917	80.78739559	79.02610593	3.522579309	0.060538166	1.761289655	0.139649026	0.116641375	0.007695862	0.003570905	-0.003726487	0.001982473
6	ILMN_1758915	PDCD2	170732759	170735673	rs6927768	0.934	170708910	T	0.09	-133.5927869	-132.0847059	-91.70541421	-94.85148576	75.79639345	74.04235296	3.508080967	0.061070156	1.754040483	0.13524231	0.144024641	0.000555912	0.001062299	-0.004446662	0.002368043
5	ILMN_2227757	PCDHB2	140454420	140457148	rs28275	0.992	140448169	G	0.078	-369.5870386	-368.0815883	-327.699666	-330.8483682	193.7935193	192.0407942	3.505450316	0.061167215	1.752725158	-0.527446464	0.125521303	0.001835008	0.000892224	0.004003524	0.002135801
18	ILMN_2312194	CYB5A	70071506	70110201	rs4328535	0.999	70129056	T	0.33	1270.210494	1271.702928	1312.097867	1308.936148	-626.105247	-627.8514639	3.492433621	0.061649893	1.74621681	0.251160468	0.218328791	-0.000943199	0.003307888	-0.007063074	0.003633895
8	ILMN_2195914	GGH	64090196	64114164	rs17182014	0.984	63939640	G	0.104	-1224.659614	-1223.174451	-1182.772242	-1185.941231	621.3298072	619.5872255	3.485163444	0.061921246	1.742581722	-0.054508658	0.060828781	-0.000434063	0.000488133	0.001939378	0.001037679
19	ILMN_2192281	CARD8	53403155	53444916	rs1062808	0.998	53403288	T	0.674	-168.4507075	-166.9703407	-126.5633348	-129.7371205	93.22535374	91.48517035	3.480366768	0.062100974	1.740183384	0.441111118	0.087212993	0.007705363	0.002104703	-0.002736343	0.001462687
19	ILMN_1789733	CLIP3	41197402	41215615	rs7925	0.963	41178986	G	0.147	978.0560598	979.5289043	1019.943432	1016.762124	-480.0280299	-481.7644522	3.472844497	0.062383948	1.736422248	-0.241914177	0.232646005	-0.001367824	0.002441353	0.007211049	0.003861662
2	ILMN_1776038	UBXN2A	24016879	24077197	rs12478744	0.982	23801093	G	0.582	-54.1314631	-52.6619431	-12.24409042	-15.42872294	36.06573155	34.33097155	3.469520002	0.062509447	1.734760001	-0.232340021	0.08970953	-0.00441864	0.001952389	0.002800808	0.001500222
11	ILMN_1671046	HSPB2	111288669	111290027	rs10502150	0.998	111213007	T	0.684	-146.8461068	-145.3803355	-104.9587341	-108.1471153	82.4230534	80.69016776	3.465771295	0.062651282	1.732885647	0.081851565	0.086467957	0.002228853	0.00226116	-0.002682632	0.001437644
3	ILMN_1747935	GOLGB1	122864737	122951292	rs9968051	0.993	122866771	G	0.128	90.35575975	91.81891408	132.2431324	129.0521342	-36.17787987	-37.90945704	3.463154328	0.062750501	1.731577164	-0.07680888	0.13996679	0.000390083	0.001260482	-0.004449287	0.002383286
3	ILMN_1781996	NUDT16	132583298	132590363	rs2674614	0.947	132416158	T	0.089	-656.4369315	-654.9754078	-614.5495588	-617.7421877	337.2184658	335.4877039	3.461523683	0.062812409	1.730761842	-0.240695441	0.094490909	0.001015687	0.000778164	0.002965871	0.001586083
10	ILMN_1750008	SUPV3L1	70609998	70638855	rs2855024	0.872	70521112	G	0.808	64.7286902	66.18908601	106.6160629	103.4223062	-23.3643451	-25.094543	3.460395811	0.062855267	1.730197905	-0.297857885	0.116863799	-0.00808318	0.003286576	0.0035883	0.001923124
5	ILMN_1709634	CMBL	10330706	10361168	rs13180748	0.923	10339742	T	0.782	8.740024844	10.19568091	50.62739753	47.42890107	4.629987578	2.902159546	3.455656063	0.063035714	1.727828031	-0.191478235	0.105240908	-0.003533932	0.002963198	0.001565569	0.001754704
11	ILMN_1730454	FOLR3	71524418	71528582	rs590586	0.926	71544815	T	0.131	-698.4753057	-697.031702	-656.587933	-659.7984819	358.2376528	356.515851	3.44360362	0.063497056	1.72180181	0.055609688	0.098080938	0.000192812	0.000744475	0.001497936	0.001619468
10	ILMN_1792356	DPYSL4	133850403	133869270	rs2637648	0.987	133846215	G	0.895	-12.49863684	-11.06878083	29.38873584	26.16443933	15.24931842	13.53439041	3.429856017	0.064027683	1.714928009	-0.216263984	0.149510661	0.010256143	0.004688094	-0.004689949	0.002527374
12	ILMN_2189993	MRPS35	27754972	27800502	rs11049103	0.999	27753348	G	0.835	8.857106927	10.27821931	50.74447961	47.51143947	4.571446536	2.860890347	3.421112379	0.064367627	1.710556189	-0.138095334	0.116962948	-0.004472913	0.003456435	0.003610692	0.001935405
4	ILMN_1700257	C4orf32	113286001	113329686	rs7661969	0.946	113339255	G	0.386	281.9625611	283.3602941	323.8499338	320.5935142	-131.9812806	-133.680147	3.397732939	0.06528609	1.69886647	-0.293156045	0.114520277	0.001212902	0.001996165	0.003524833	0.001903801
20	ILMN_1786186	GGTL3	32896184	32924322	rs6087632	0.982	32871365	C	0.389	-1126.853616	-1125.456384	-1084.966243	-1088.223164	572.4268079	570.728192	3.397231816	0.065305929	1.698615908	-0.144698711	0.039398208	-0.001241996	0.000683409	0.001206252	0.000653733
21	ILMN_1725642	SUMO3	45049959	45062472	rs235360	0.999	45019671	G	0.718	-94.00257507	-92.60933418	-52.11520239	-55.37611402	56.00128753	54.30466709	3.39324089	0.065464157	1.696620445	-0.2614595	0.098415824	-0.001409795	0.00271569	0.003045198	0.001646901
12	ILMN_1678490	RILPL2	122465888	122487217	rs1662	0.988	122466089	G	0.584	-195.7325636	-194.3418331	-153.8451909	-157.108613	106.8662818	105.1709166	3.390730441	0.065563898	1.69536522	0.103174046	0.082758921	2.87E-05	0.001902082	-0.000955977	0.001375606
17	ILMN_1700690	VAT1	38420147	38427985	rs9911630	0.987	38441868	G	0.335	320.3167506	321.6999075	362.2041232	358.9331277	-151.1583753	-152.8499538	3.383156947	0.06586578	1.691578474	-0.316775699	0.116654618	-0.003886727	0.001930441	0.003613965	0.001958617
7	ILMN_1665291	NUB1	150669790	150706465	rs6957858	0.994	150699195	T	0.866	-10.78341608	-9.407083228	31.1039566	27.82613693	14.39170804	12.70354161	3.376332856	0.066139062	1.688166428	0.130561167	0.1232373	0.006210269	0.003749591	-0.003814155	0.002064374
1	ILMN_2307903	VCAM1	100957884	100977189	rs3917010	0.893	100963454	C	0.209	644.0695672	645.4392354	685.9569398	682.6724555	-313.0347836	-314.7196177	3.369668226	0.066407127	1.684834113	-0.463712396	0.173371796	0.004975318	0.002149975	0.005356095	0.00289352
17	ILMN_1684289	PNPO	43373887	43381672	rs11650043	0.958	43382851	G	0.936	-165.9341959	-164.5693765	-124.0468232	-127.3361564	91.96709793	90.28468826	3.364819331	0.066602889	1.682409665	-0.459223248	0.174854644	-0.009461509	0.005634754	0.005433077	0.002941595
19	ILMN_1658173	ZNF418	63125063	63138552	rs9630883	0.867	63075263	G	0.921	-1023.542092	-1022.186566	-981.6547189	-984.9533461	520.7710458	519.0932831	3.35552536	0.066979835	1.67776268	0.019577113	0.087442087	0.005250374	0.00276968	-0.002707877	0.00147344
17	ILMN_2413330	TMEM107	8017020	8020439	rs1061032	0.983	8004808	T	0.095	-1203.465019	-1202.120948	-1161.577646	-1164.887728	610.7325093	609.0604742	3.34407014	0.067447577	1.67203507	0.153786026	0.062818718	-0.000460919	0.000506937	0.001867794	0.001018527
4	ILMN_1745522	PF4V1	74937876	74939062	rs872914	0.993	74936965	G	0.282	-1108.052849	-1106.717472	-1066.165476	-1069.484251	563.0264243	561.3587358	3.335376956	0.067804868	1.667688478	-0.049192607	0.047617281	-0.000672665	0.000625026	0.001451132	0.000790853
14	ILMN_1785284	ALDH6A1	73596624	73620949	rs4903198	0.973	73701900	T	0.146	880.3948185	881.7275181	922.2821911	918.9607383	-431.1974092	-432.8637591	3.33269966	0.067915313	1.66634983	0.508824184	0.189384586	-0.001227767	0.002363535	-0.005786215	0.003150108
2	ILMN_1705984	HNMT	138438277	138490404	rs3113236	0.97	138500928	G	0.811	-17.88413181	-16.553908	24.00324087	20.67931216	17.94206591	16.276954	3.330223814	0.068017618	1.665111907	0.28042604	0.101074837	0.00459299	0.002779558	-0.003051552	0.001668868
17	ILMN_1731518	PLD6	17045035	17050371	rs14003	0.997	17045439	T	0.655	294.5147227	295.8409716	336.4020953	333.0741917	-138.2573613	-139.9204858	3.326248888	0.068182212	1.663124444	0.003218064	0.116542992	0.007814335	0.002821155	-0.003516562	0.001921364
1	ILMN_2167252	FAM151A	54847437	54861788	rs11206396	0.999	54858087	T	0.579	-1116.246407	-1114.931071	-1074.359034	-1077.697851	567.1232034	565.4655356	3.315335673	0.068636302	1.657667837	0.038058389	0.044453434	0.002825307	0.00101893	-0.001354789	0.000742869
2	ILMN_1741727	QPCT	37425256	37453969	rs10460527	0.999	37358609	T	0.902	125.5088495	126.8241598	167.3962222	164.0573799	-53.75442474	-55.41207988	3.31531029	0.068637362	1.657655145	0.160096498	0.157657426	0.004155155	0.004917904	-0.004845842	0.002641793
2	ILMN_1805148	C2orf63	55253187	55312953	rs4435493	0.999	55302822	T	0.784	-1053.122357	-1051.817218	-1011.234984	-1014.583997	535.5611784	533.9086088	3.305139181	0.069063495	1.65256959	0.010986932	0.049127351	0.001864265	0.001359556	-0.00148631	0.00081668
10	ILMN_2072178	ECHDC3	11824361	11846071	rs3814627	0.966	11823879	G	0.272	1189.282185	1190.586933	1231.169558	1227.820153	-585.6410924	-587.2934665	3.304748121	0.069079935	1.652374061	0.220345747	0.224599165	0.000663665	0.003127216	-0.006775959	0.003717069
6	ILMN_1763264	MRPL2	43129744	43135220	rs1537638	0.998	43204177	T	0.588	434.4088423	435.7100899	476.296215	472.94331	-208.2044212	-209.8550449	3.301247538	0.069227288	1.650623769	0.131831652	0.118423749	0.004078708	0.00271279	-0.003586999	0.001969734
1	ILMN_1807171	PLA2G5	20269287	20290981	rs12747681	0.997	20233437	G	0.052	-891.716147	-890.4391536	-849.8287743	-853.2059334	454.8580735	453.2195768	3.276993412	0.070257526	1.638496706	-0.277856924	0.106611011	-0.000187237	0.000623181	0.003264059	0.001795388
1	ILMN_1743361	PTGER3	71190702	71286079	rs3765892	0.995	71253182	T	0.595	381.1876833	382.4619274	423.075056	419.6951476	-181.5938416	-183.2309637	3.274244117	0.070375339	1.637122058	-0.112292259	0.124588851	-0.007732744	0.002827946	0.003749617	0.002068913
22	ILMN_2103591	MORC2	29652599	29694187	rs5997802	0.995	29620637	G	0.275	-507.311638	-506.0432281	-465.4242653	-468.810008	262.655819	261.0216141	3.2684099	0.070626049	1.63420495	0.191856305	0.068887451	-0.000330345	0.00096374	-0.001878775	0.001142672
19	ILMN_1764764	MUM1	1305975	1329430	rs1142530	0.937	1339538	G	0.372	129.3065509	130.5730966	171.1939235	167.8063167	-55.65327543	-57.28654828	3.266545693	0.070706359	1.633272847	0.254503241	0.097094087	0.002958645	0.001748619	-0.002896573	0.001598953
4	ILMN_1694311	NUDT6	124033248	124063573	rs307063	0.957	124246417	G	0.765	-1059.404728	-1058.146155	-1017.517356	-1020.912935	538.7023641	537.0730774	3.258573327	0.071050918	1.629286664	-0.053666987	0.051825209	-0.002420953	0.001377238	0.001566125	0.000865086
6	ILMN_1728057	C6orf57	71333345	71355327	rs10945231	0.989	71354484	G	0.156	-311.1595094	-309.923578	-269.2721367	-272.6903578	164.5797547	162.961789	3.235931405	0.072039329	1.617965702	0.347503377	0.112324223	-0.000479549	0.000989824	-0.003345209	0.00185401
16	ILMN_1771139	FBXO31	85920444	85974895	rs11649550	0.908	85924271	G	0.627	282.6508396	283.8812394	324.5382123	321.1144596	-132.3254198	-133.9406197	3.230399792	0.07228304	1.615199896	-0.067505577	0.116853554	0.000149622	0.002748455	0.00353862	0.001965979
22	ILMN_2387505	AP1B1	28053670	28114572	rs5997602	0.973	29015076	T	0.437	-702.0505282	-700.820547	-660.1631555	-663.5873269	360.0252641	358.4102735	3.229981163	0.07230152	1.614990581	0.138149314	0.054740932	0.001209995	0.001020972	-0.001759313	0.000914554
2	ILMN_1716041	GTF2A1L	48698451	48813790	rs2140551	1	48675885	G	0.454	-1168.758583	-1167.533154	-1126.871211	-1130.299934	593.3792917	591.7665772	3.225429085	0.072502793	1.612714542	-0.117087062	0.039535774	-0.00170216	0.000728311	0.001171828	0.000655309
22	ILMN_1763386	BID	16596905	16636779	rs9967	0.986	16591205	T	0.548	-616.9861573	-615.7655203	-575.0987846	-578.5323002	317.4930787	315.8827602	3.220636969	0.072715329	1.610318485	-0.146125387	0.057730683	-0.001730603	0.001319878	0.001772722	0.000973456
1	ILMN_1745501	DNALI1	37795106	37805045	rs11583122	0.988	37826045	T	0.073	-644.867348	-643.6593577	-602.9799754	-606.4261375	331.433674	329.8296789	3.207990328	0.073279439	1.603995164	-0.339538127	0.112452731	-0.000676383	0.000728997	0.003379899	0.001882421
1	ILMN_1763638	BCAR3	93799936	93919973	rs3950119	1	93821825	T	0.8	147.4793404	148.6852773	189.3667131	185.9184975	-64.73967019	-66.34263866	3.205936934	0.073371473	1.602968467	-0.315934516	0.111018226	-0.000611517	0.003143346	0.003358997	0.001851816
16	ILMN_1669206	CNOT1	57111355	57221251	rs9926577	0.925	57170932	G	0.237	-214.2745408	-213.0756511	-172.3871681	-175.8424309	116.1372704	114.5378255	3.198889707	0.07368828	1.599444854	0.234309871	0.093342744	0.002954832	0.001147499	-0.002800595	0.001563607
2	ILMN_2087692	CYBRD1	172087111	172122889	rs17221848	0.977	172080839	G	0.804	696.9096736	698.0975312	738.7970463	735.3307514	-339.4548368	-341.0487656	3.187857601	0.074187179	1.5939288	-0.176649702	0.173201448	-0.003409638	0.004883299	0.005113365	0.002860885
3	ILMN_1657810	PPM1M	52255264	52259655	rs17052054	0.99	52312794	T	0.123	-121.3700908	-120.1866366	-79.48271807	-82.95341648	69.68504538	68.09331832	3.18345411	0.074387327	1.591727055	-0.098229364	0.128227843	-0.001953079	0.001096165	0.00383022	0.002141927
5	ILMN_1759670	AMACR	34022849	34043977	rs10941110	0.995	34034836	G	0.461	-414.9506253	-413.7680312	-373.0632526	-376.534811	216.4753126	214.8840156	3.182594128	0.074426483	1.591297064	-0.228798974	0.061418448	-0.002640535	0.001155315	0.001811662	0.001014474
21	ILMN_2376667	POFUT2	45508270	45532239	rs2838859	0.998	45508945	T	0.361	-425.1689736	-423.9973372	-383.281601	-386.764117	221.5844868	219.9986686	3.171636455	0.074927337	1.585818228	-0.286078517	0.07222877	-0.001612529	0.001153685	0.002163722	0.001212481
6	ILMN_1654541	ATP6V1G2	31620218	31622606	rs2239705	0.998	31621381	G	0.834	-1130.271581	-1129.103248	-1088.384209	-1091.870028	574.1357907	572.5516242	3.168332955	0.075079043	1.584166478	-0.058676859	0.056422003	-0.000692119	0.0016247	-0.000213602	0.000923247
4	ILMN_1786353	CNGA1	47632750	47709718	rs321630	0.944	47712927	T	0.369	-435.3913109	-434.2230602	-393.5039382	-396.98984	226.6956555	225.1115301	3.168250731	0.075082823	1.584125366	0.096975147	0.074950099	0.002358435	0.001302923	0.002274678	0.001274432
2	ILMN_1787190	NRP2	206255468	206371102	rs3771021	0.987	206318233	G	0.554	-1290.834339	-1289.670822	-1248.946967	-1252.437602	654.4171696	652.835411	3.163517352	0.07530078	1.581758676	-0.090498751	0.037355038	-0.000718928	0.000814576	0.001112567	0.000624882
10	ILMN_1795976	SFXN2	104464287	104488936	rs2902549	0.984	104509459	G	0.209	-628.1831291	-627.0245016	-586.2957564	-589.7912815	323.0915645	321.5122508	3.158627433	0.07552666	1.579313716	0.177853486	0.070119383	-0.000859573	0.000839991	-0.002067962	0.001161807
17	ILMN_1701052	TUBG2	38064791	38072549	rs12603358	0.989	38050932	T	0.403	-314.5860711	-313.4330657	-272.6986984	-276.1998455	166.2930356	164.7165328	3.153005453	0.075787255	1.576502726	0.254858324	0.074384926	-0.000475553	0.001341353	-0.001803489	0.001242723
1	ILMN_1703441	ZNF593	26368974	26369951	rs12732022	0.982	26395105	G	0.663	344.571485	345.7199773	386.4588576	382.9531974	-163.2857425	-164.8599886	3.148492328	0.075997151	1.574246164	-0.027847732	0.113603726	-0.005950162	0.002683375	0.003402168	0.001906027
14	ILMN_1724367	NDUFB1	91652220	91657906	rs3814833	1	91653332	G	0.306	-698.6120809	-697.4891337	-656.7247082	-660.2559135	358.3060404	356.7445668	3.122947213	0.077197043	1.561473606	-0.213936951	0.057849321	-0.001395306	0.000912882	0.001713585	0.000961456
9	ILMN_1664466	KLHL9	21321017	21325429	rs3750479	0.859	21176931	G	0.14	362.8638811	363.9829103	404.7512538	401.2161305	-172.4319405	-173.9914552	3.119029259	0.07738287	1.559514629	-0.15531798	0.170183244	0.001367461	0.001606119	0.004934278	0.002787949
2	ILMN_1768007	C2orf57	232165818	232167236	rs2853422	0.82	233049977	G	0.461	-1444.121096	-1443.005989	-1402.233723	-1405.772769	731.060548	729.5029944	3.115107187	0.077569375	1.557553594	-0.078592274	0.032112308	-0.001139596	0.000607358	0.000948293	0.000536748
13	ILMN_1776154	COG3	44937071	45008761	rs17065868	0.98	43953091	T	0.87	-451.2611736	-450.1536387	-409.3738009	-412.9204185	234.6305868	233.0768193	3.107534893	0.077930827	1.553767446	-0.112687194	0.09425247	-0.004461649	0.002764928	0.002727917	0.001544502
19	ILMN_2045994	SEPW1	52973653	52979755	rs12608475	0.963	52961759	G	0.463	341.6036201	342.7098074	383.4909928	379.9430275	-161.8018101	-163.3549037	3.106187254	0.077995345	1.553093627	0.058825407	0.11792395	-0.000301268	0.002305585	-0.003457227	0.001953975
2	ILMN_1766079	SULT1C2	108271526	108292803	rs13410305	0.999	108279105	C	0.846	-1450.805374	-1449.717908	-1408.918002	-1412.484688	734.4026872	732.858954	3.087466422	0.078897565	1.543733211	-0.116894215	0.046680929	-0.002420499	0.001343548	0.001350744	0.000767962
20	ILMN_1701111	RP5-1022P6.2	5473079	5539672	rs805770	0.998	5616714	T	0.401	-540.408339	-539.3264491	-498.5209664	-502.0932289	279.2041695	277.6632245	3.081889966	0.07916848	1.540944983	-0.062845075	0.059181516	-0.00099475	0.001094625	0.001735664	0.000986919
1	ILMN_1763036	CLCN6	11788793	11825788	rs4846054	0.987	11791817	T	0.575	-201.9163855	-200.8422128	-160.0290128	-163.6089926	109.9581927	108.4211064	3.074172704	0.079545055	1.537086352	-0.183109925	0.073983232	-0.001915506	0.001680501	0.002157845	0.001225489
2	ILMN_1812777	MRPL35	86280066	86293988	rs1863054	0.98	86331292	T	0.089	-460.8974264	-459.8287348	-419.0100538	-422.5955146	239.4487132	237.9143674	3.068691663	0.079813682	1.534345831	0.305528925	0.114181919	0.000727403	0.000878369	-0.003269758	0.001862689
2	ILMN_1779448	EFHD1	233206450	233255734	rs871688	0.963	233197773	G	0.732	387.1813374	388.2462513	429.0687101	425.4794715	-184.5906687	-186.1231257	3.064913902	0.0799994	1.532456951	0.318929436	0.130816392	0.007072416	0.003469264	-0.003802171	0.002162681
18	ILMN_1755281	FBXO15	69891567	69965979	rs12456306	0.983	69905531	G	0.138	-1008.470473	-1007.413103	-966.5831	-970.1798825	513.2352364	511.7065513	3.057370069	0.080371657	1.528685034	-0.08579189	0.069216604	9.11E-05	0.000639652	0.002153338	0.001124456
7	ILMN_1749081	AUTS2	68701841	69895821	rs6959578	1	69821210	C	0.271	-50.46108622	-49.41427938	-8.573713535	-12.18105922	34.23054311	32.70713969	3.046806835	0.08089605	1.523403417	-0.073353377	0.093048053	-0.003124892	0.001310712	0.002741948	0.001567763
5	ILMN_1757317	LARS	145472781	145542487	rs2400209	0.968	145475040	T	0.277	-386.246091	-385.2026586	-344.3587183	-347.9694384	202.1230455	200.6013293	3.043432394	0.081064345	1.521716197	0.062080183	0.080765736	-0.000718124	0.001205642	-0.002391754	0.001367369
22	ILMN_1700147	VPREB3	22424932	22426630	rs9612422	0.957	22432408	T	0.079	-382.6643721	-381.6341912	-340.7769995	-344.4009711	200.3321861	198.8170956	3.030180932	0.081728902	1.515090466	-0.024033773	0.12625628	0.000101868	0.000916835	0.003611701	0.002069798
20	ILMN_1660413	SGK2	41621099	41647687	rs7347231	0.962	41765260	T	0.068	-1403.071498	-1402.041966	-1361.184126	-1364.808746	710.5357491	709.0209832	3.029531908	0.081761601	1.514765954	0.190283635	0.06081715	-0.000850936	0.00047493	-0.001732145	0.00099365
4	ILMN_1806667	FRAS1	79197747	79684447	rs6820468	0.872	79221347	G	0.823	-999.39666	-998.3716384	-957.5092874	-961.1384183	508.69833	507.1858192	3.025021616	0.081989228	1.512510808	0.139936104	0.061229824	0.003553651	0.001747589	-0.001710417	0.001012434
21	ILMN_1785179	UBE2G2	45013382	45046166	rs6518204	0.999	45011813	G	0.664	-393.8595636	-392.8401563	-351.972191	-355.6069361	205.9297818	204.4200781	3.019407342	0.082273528	1.509703671	0.216786648	0.071935741	0.00346271	0.001709923	-0.002080047	0.001195733
1	ILMN_2045911	FBXO28	222368413	222416372	rs10799505	0.998	222417646	T	0.422	-627.299029	-626.2819556	-585.4116563	-589.0487354	322.6495145	321.1409778	3.017073414	0.082392028	1.508536707	0.171004517	0.056347531	0.00121906	0.001021597	-0.001639009	0.00094104
17	ILMN_1666280	COX11	50393566	50401063	rs9904377	0.989	50340981	G	0.713	-1150.477441	-1149.472645	-1108.590068	-1112.239425	584.2387203	582.7363225	3.004795573	0.083018449	1.502397786	-0.033120338	0.043504534	-0.002131886	0.001103843	0.001238504	0.000713788
16	ILMN_1669456	NME3	1760321	1761711	rs11643434	0.883	1778376	G	0.786	-569.3571189	-568.3560637	-527.4697463	-531.1228435	293.6785595	292.1780318	3.001055265	0.083210302	1.500527632	0.180986087	0.071970226	0.004438537	0.001963645	-0.002164805	0.001179464
9	ILMN_1658798	MEGF9	122402911	122516433	rs10616	0.949	122403354	T	0.303	-1130.430553	-1129.430973	-1088.54318	-1092.197753	574.2152765	572.7154866	2.999579721	0.083286119	1.499789861	0.011979493	0.044403975	-0.001236496	0.000696159	0.001272951	0.000737261
21	ILMN_2384513	C2CD2	42178287	42219868	rs576808	0.87	42249522	G	0.509	593.406919	594.4049012	635.2942916	631.6381214	-287.7034595	-289.2024506	2.997982261	0.083368285	1.498991131	-0.358783043	0.147118853	-0.003754879	0.00286122	0.004265367	0.002448358
7	ILMN_2377174	SYPL1	105518187	105539994	rs17152960	0.809	105786125	T	0.637	374.0338407	375.0306194	415.9212134	412.2638395	-178.0169204	-179.5153097	2.996778639	0.083430251	1.49838932	0.146702723	0.122246253	0.007093192	0.002992205	-0.003531477	0.002022815
15	ILMN_1701558	MAP1A	41597097	41611110	rs3087657	0.987	41851151	G	0.259	418.3085924	419.301113	460.1959651	456.5343331	-200.1542962	-201.6505565	2.9925206	0.083649869	1.4962603	0.299127722	0.12260405	-0.001511469	0.001906353	-0.003540928	0.002033585
8	ILMN_1677723	ANGPT1	108330885	108579430	rs4308706	0.937	108349614	T	0.246	546.9458651	547.9286471	588.8332378	585.1618673	-264.4729325	-265.9643236	2.982782038	0.084154508	1.491391019	0.136854041	0.142528383	0.004832689	0.001941255	-0.004111781	0.002374181
9	ILMN_1664833	MRPL50	103192069	103200740	rs963584	0.877	103199680	T	0.456	275.031193	276.013637	316.9185657	313.2468572	-128.5155965	-130.0068185	2.982444006	0.084172083	1.491222003	-0.104888801	0.104600779	-0.003752514	0.002185836	0.003040427	0.001758416
6	ILMN_1737965	ELOVL4	80681247	80714034	rs1205579	0.982	80803297	T	0.575	-615.7224341	-614.7410036	-573.8350614	-577.5077835	316.8612171	315.3705018	2.981430487	0.084224803	1.490715243	0.032979152	0.055253858	0.002349057	0.001249989	-0.001266297	0.000924694
9	ILMN_1724333	TOR1B	131605252	131613381	rs7031941	0.957	131594943	G	0.751	-632.3493113	-631.3805156	-590.4619386	-594.1472955	325.1746557	323.6902578	2.968795657	0.084885027	1.484397829	-0.239851669	0.071914648	-0.003210567	0.002004276	0.002046375	0.001185832
1	ILMN_1810996	COL24A1	85967503	86394709	rs4912453	0.996	86229922	T	0.496	-596.3961103	-595.4303935	-554.5087376	-558.1971734	307.1980551	305.7151968	2.965716784	0.085046758	1.482858392	-0.056719948	0.056782988	-0.002256135	0.001164428	0.00157316	0.000940221
21	ILMN_1717868	CCT8	29350518	29367881	rs2070610	0.958	29367819	G	0.876	-55.34844649	-54.3938783	-13.4610738	-17.16065814	36.67422324	35.19693915	2.954568186	0.085635179	1.477284093	-0.435211398	0.14721344	-0.008478191	0.004564935	0.004234769	0.002460158
17	ILMN_1683700	TNFSF12	7393098	7401931	rs1642763	0.998	7498144	G	0.775	-527.0792803	-526.1333193	-485.1919077	-488.9000991	272.5396402	271.0666597	2.945961039	0.086092476	1.472980519	0.088727121	0.082176339	0.003234523	0.002312018	-0.002350632	0.001359778
12	ILMN_1764231	LMO3	16592573	16650698	rs7964084	0.915	16431661	G	0.293	-861.2635056	-860.3222886	-819.3761329	-823.0890684	439.6317528	438.1611443	2.941216993	0.086345655	1.470608497	-0.016873888	0.055543505	0.000572357	0.000769161	0.001589782	0.000926105
1	ILMN_1657803	CFH	194887630	194937318	rs7542235	0.953	195090236	G	0.191	779.2878357	780.227042	821.1752084	817.4602621	-380.6439179	-382.113521	2.939206284	0.086453205	1.469603142	-0.501599672	0.199010069	-0.002298489	0.002357101	0.005594847	0.003258741
17	ILMN_1716546	FLJ23754	77652635	77763978	rs6502051	0.894	77652621	C	0.57	-759.2098479	-758.2728504	-717.3224752	-721.0396302	388.6049239	387.1364252	2.936997497	0.086571517	1.468498749	0.047697456	0.052007914	0.000101316	0.001092136	-0.00146884	0.000856272
19	ILMN_2191720	ZNF471	61711023	61732081	rs2189698	0.935	61705883	T	0.533	-155.1082053	-154.1730023	-113.2208326	-116.9397822	86.55410264	85.08650116	2.935202967	0.086667769	1.467601484	0.212909066	0.084290913	0.003372719	0.001829994	-0.002395997	0.001395901
2	ILMN_1813207	MRPS9	105020914	105082850	rs17686139	0.985	105040113	G	0.231	-297.6276929	-296.6931728	-255.7403202	-259.4599526	157.8138464	156.3465864	2.934520117	0.086704425	1.467260059	-0.19901725	0.08449386	-0.001466274	0.00112876	0.002420832	0.001409637
15	ILMN_1703335	LACTB	61201084	61221313	rs7162825	0.974	61226239	T	0.498	353.0576775	353.9727704	394.9450502	391.2059905	-167.5288387	-168.9863852	2.915092862	0.087754361	1.457546431	-0.035511456	0.116230104	-0.001348834	0.002472166	0.003281505	0.001919248
9	ILMN_1810051	EPB41L4B	110974074	111122842	rs3793561	0.999	111047986	C	0.635	366.3479602	367.254695	408.2353329	404.4879152	-174.1739801	-175.6273475	2.90673482	0.088210297	1.45336741	-0.264326784	0.108661233	-0.004258621	0.002575981	0.003096181	0.001812684
16	ILMN_1655876	TMEM159	21077412	21099438	rs12386036	0.989	21080638	T	0.604	72.83224135	73.73826931	114.719614	110.9714895	-27.41612067	-28.86913466	2.906027968	0.088248974	1.453013984	0.067147141	0.088813341	0.00186578	0.002018896	-0.002545795	0.001491969
15	ILMN_1728019	PML	72074067	72127204	rs8027327	0.964	72107941	T	0.414	578.8512825	579.7525383	620.7386552	616.9857584	-280.4256413	-281.8762691	2.901255748	0.088510576	1.450627874	0.370675412	0.128429582	0.001861807	0.002393411	-0.003613435	0.002144828
14	ILMN_2253300	TM9SF1	23729083	23734722	rs1061838	0.877	23730246	G	0.441	-1146.409877	-1145.512564	-1104.522504	-1108.279344	582.2049385	580.7562822	2.897312628	0.088727363	1.448656314	-0.106711184	0.04453741	-0.000726195	0.000828359	0.001267747	0.000741995
6	ILMN_1720623	SYTL3	158991033	159105889	rs12196533	0.829	158925673	G	0.745	-230.4658573	-229.573948	-188.5784846	-192.3407278	124.2329286	122.786974	2.891909279	0.089025366	1.445954639	0.230937977	0.089007859	0.001735187	0.00238247	-0.002507776	0.001467165
5	ILMN_1736888	SAR1B	133964738	133996432	rs2859994	0.954	134578634	T	0.621	382.6198772	383.5101951	424.5072499	420.7434153	-182.3099386	-183.7550976	2.890317945	0.089113338	1.445158973	-0.279119132	0.120963204	-0.002763428	0.002712229	0.003432594	0.002016563
6	ILMN_1763609	SLC22A16	110852600	110904537	rs17071713	0.967	110899785	T	0.85	-1238.623026	-1237.734364	-1196.735654	-1200.501144	628.3115131	626.8671821	2.888662003	0.089204981	1.444331002	0.052909255	0.056780224	0.003398081	0.001694818	-0.001600821	0.000941001
12	ILMN_1677603	C1S	7038240	7048594	rs7963015	0.827	7046879	G	0.79	-96.59049163	-95.70186886	-54.70311895	-58.4686487	57.29524582	55.85093443	2.888622777	0.089207153	1.444311389	-0.243516219	0.103620543	-0.005251198	0.002954475	0.002572157	0.00172957
16	ILMN_1728698	GDE1	19420515	19440951	rs2285663	0.988	19474712	C	0.928	-50.64211263	-49.75846112	-8.754739945	-12.52524095	34.32105631	32.87923056	2.883651511	0.089482894	1.441825756	0.537420701	0.169006831	0.009022932	0.005370983	-0.004843028	0.00284092
9	ILMN_2317348	APTX	32962607	32991626	rs13285805	0.978	33081249	T	0.744	-273.2510838	-272.3678796	-231.3637111	-235.1346595	145.6255419	144.1839398	2.883204146	0.089507754	1.441602073	0.199074678	0.080645385	0.004550973	0.002184285	-0.00230216	0.001353634
4	ILMN_1695299	PDLIM3	186659844	186693706	rs4862548	0.948	186727995	T	0.635	47.83361678	48.71671842	89.72098946	85.94993858	-14.91680839	-16.35835921	2.883101638	0.089513451	1.441550819	0.061205639	0.09504338	0.003711849	0.002358648	-0.002700629	0.001588897
17	ILMN_2415292	AIPL1	6267782	6279243	rs218687	0.999	6529571	C	0.904	-1231.907811	-1231.027989	-1190.020438	-1193.794769	624.9539053	623.5139946	2.879821522	0.089695963	1.439910761	0.065057281	0.066270089	0.003374572	0.002148642	-0.001924606	0.001133068
15	ILMN_1672884	MTFMT	63080902	63109030	rs2946662	1	63100332	C	0.514	-327.2773233	-326.3981634	-285.3899506	-289.1649432	172.6386616	171.1990817	2.879159928	0.089732824	1.439579964	-0.077631841	0.075875535	-0.002092653	0.001481184	0.002139313	0.001256315
1	ILMN_1789507	COL11A1	103114610	103346640	rs11164673	0.974	103348579	C	0.47	1216.806302	1217.682062	1258.693675	1254.915283	-599.4031509	-600.8410312	2.875760508	0.089922485	1.437880254	-0.23485972	0.213743819	-0.005458454	0.004248346	0.006073042	0.003568531
2	ILMN_1676128	DNMT3A	25357824	25418963	rs7583409	0.998	25344560	G	0.311	-1189.922806	-1189.050039	-1148.035434	-1151.816818	603.9614032	602.5250193	2.87276787	0.090089811	1.436383935	0.043145097	0.043431934	0.000239139	0.000635203	-0.00123355	0.000727117
16	ILMN_1712461	CBLN1	47869331	47873243	rs1641901	0.893	47850654	T	0.229	-437.9996298	-437.1303412	-396.1122571	-399.897121	227.9998149	226.5651706	2.869288606	0.09028477	1.434644303	-0.190789432	0.078785059	-0.000615523	0.000969272	0.00223943	0.001318383
3	ILMN_1669484	WDR6	49019640	49028390	rs6446196	0.997	48979727	G	0.65	161.5237499	162.3930272	203.4111226	199.6262473	-71.76187495	-73.19651359	2.869277269	0.090285406	1.434638634	-0.235769186	0.101439628	0.003173591	0.002453386	-0.002881691	0.001698862
1	ILMN_1786016	CHD1L	145180914	145234067	rs7537703	0.965	145176786	T	0.65	-950.4256577	-949.5722931	-908.538285	-912.339073	484.2128288	482.7861466	2.85336454	0.091182929	1.42668227	-0.034146711	0.046731031	-0.002567789	0.001174349	0.001316373	0.000778576
19	ILMN_1732053	SNRNP70	54280276	54303682	rs11083959	0.972	54265018	T	0.255	-531.5636268	-530.7248291	-489.6762541	-493.491609	274.7818134	273.3624146	2.83879771	0.092013038	1.419398855	0.063371572	0.069363762	-0.000410452	0.000946471	-0.00194031	0.00114942
9	ILMN_1764959	FAM154A	18917891	19023256	rs10963922	0.875	19023058	C	0.576	-1370.098243	-1369.260903	-1328.210871	-1332.027683	694.0491216	692.6304517	2.837339858	0.092096566	1.418669929	-0.09640865	0.038617183	-0.001244397	0.000838483	0.001182275	0.000645016
21	ILMN_1795407	CRYZL1	33883517	33936030	rs4817639	0.874	34602171	T	0.237	-1232.516151	-1231.681238	-1190.628778	-1194.448018	625.2580754	623.840619	2.834912908	0.092235802	1.417456454	-0.045246064	0.044581033	0.000187275	0.000596223	0.001254916	0.000742836
9	ILMN_1680757	LRRC26	139183032	139184312	rs2248077	0.802	138769094	G	0.792	-225.3676861	-224.5328852	-183.4803134	-187.2996651	121.683843	120.2664426	2.834800819	0.092242238	1.41740041	-0.202271476	0.08840247	-0.004294568	0.002474176	0.002494548	0.001480113
11	ILMN_1678678	SLC37A4	118400270	118406826	rs7131534	0.974	118391866	G	0.773	-383.4478714	-382.6270895	-341.5604987	-345.3938693	200.7239357	199.3135447	2.820781944	0.093051062	1.410390972	-0.212113902	0.073061319	-0.004463319	0.001962513	0.002058616	0.001224524
8	ILMN_1780799	ENPP2	120638499	120720287	rs10096846	0.998	120842305	T	0.413	815.3858215	816.2031784	857.2731942	853.4363986	-398.6929107	-400.1015892	2.817356929	0.09324984	1.408678465	-0.378721902	0.153433208	-0.001528197	0.002855657	0.004308167	0.002563895
15	ILMN_1811264	C15orf57	38632589	38644544	rs6582	0.997	38632889	G	0.591	-456.0183023	-455.2026163	-414.1309296	-417.9693962	237.0091512	235.6013082	2.815685963	0.093346985	1.407842981	-0.029933224	0.06705011	0.001800586	0.001509165	-0.00187082	0.001113154
17	ILMN_1815154	MYH10	8318254	8474761	rs12449498	0.846	8371449	G	0.62	248.3694157	249.1763444	290.2567884	286.4095646	-115.1847079	-116.5881722	2.806928698	0.09385791	1.403464349	0.270635085	0.113033884	0.004852064	0.002757764	-0.003171979	0.001879163
12	ILMN_1793522	PRKAB1	118590143	118603812	rs11064881	0.886	118631308	G	0.934	-283.7011352	-282.8947494	-241.8137625	-245.6615293	150.8505676	149.4473747	2.806385781	0.093889686	1.403192891	0.096890231	0.122827716	0.00761527	0.003785674	-0.003432515	0.002046032
13	ILMN_1671742	UPF3A	114065179	114089385	rs7994151	0.972	114056981	G	0.161	220.5202082	221.3227838	262.4075808	258.5560039	-101.2601041	-102.6613919	2.802575622	0.094113013	1.401287811	-0.105792864	0.144573134	-0.000901712	0.001408497	0.004072748	0.002427041
12	ILMN_1665994	SILV	54634155	54646093	rs2069398	0.945	54647143	G	0.916	-890.5520602	-889.7500867	-848.6646875	-852.5168665	454.2760301	452.8750434	2.801973499	0.094148358	1.400986749	-0.012377991	0.093832887	0.005554813	0.003033452	-0.002685221	0.001594329
12	ILMN_2355168	MGST1	16391342	16408611	rs3915247	0.969	16291880	T	0.455	594.0758643	594.8774145	635.963237	632.1106346	-288.0379322	-289.4387072	2.801550123	0.09417322	1.400775062	0.293422612	0.122791933	0.005605064	0.002465995	-0.003421666	0.002042204
3	ILMN_1753472	SUMF1	4377828	4483966	rs10494172	0.952	4385619	G	0.525	-150.6120259	-149.8124229	-108.7246532	-112.5792028	84.30601295	82.90621146	2.799602992	0.094287651	1.399801496	0.240657154	0.080085729	0.001734384	0.001691908	-0.002241481	0.001337044
20	ILMN_1774432	DTD1	18516555	18692560	rs6081242	0.998	18537745	G	0.179	-762.2411971	-761.4522805	-720.3538244	-724.2190603	390.1205985	388.7261402	2.788916613	0.094918379	1.394458307	0.044568301	0.068233732	0.001677691	0.000746725	-0.00189191	0.00113107
19	ILMN_1807525	CNTD2	45419955	45424437	rs4802070	0.997	45418176	G	0.739	-581.7035608	-580.9194813	-539.8161881	-543.6862611	299.8517804	298.4597406	2.784079465	0.095205385	1.392039732	-0.204190306	0.069372789	-0.0065128	0.001844716	0.001905622	0.001138732
16	ILMN_1756910	PLA2G15	66836747	66852462	rs8056893	0.979	66861893	C	0.259	73.25082287	74.03442953	115.1381956	111.2676497	-27.62541144	-29.01721477	2.783606661	0.095233489	1.39180333	0.256329677	0.107732959	0.002181476	0.001469015	-0.003009056	0.001796225
6	ILMN_1789001	SLC35B2	44329815	44333261	rs9367190	0.838	44325632	C	0.917	-369.7715763	-368.9968061	-327.8842036	-331.7635859	193.8857882	192.498403	2.774770218	0.095760398	1.387385109	-0.31714533	0.138222721	-0.008584383	0.004235817	0.003816044	0.002285827
4	ILMN_2257833	BBS7	122965084	123011092	rs6838153	0.999	122940449	G	0.31	-346.2867453	-345.5171327	-304.3993726	-308.2839125	182.1433726	180.7585664	2.769612552	0.096069412	1.384806276	-0.167838883	0.072570506	-0.000189444	0.001189388	0.002000034	0.001198447
3	ILMN_1711005	CDC25A	48173671	48204805	rs6801801	0.982	48301437	T	0.676	-1389.37083	-1388.619377	-1347.483458	-1351.386157	703.6854152	702.3096884	2.751453557	0.097166058	1.375726778	0.01263003	0.036376977	0.001462832	0.000909841	-0.001010836	0.000608856
4	ILMN_2390544	DKFZP564J102	187302988	187330811	rs2036913	0.994	187336083	G	0.433	-377.5290763	-376.781726	-335.6417036	-339.5485058	197.7645381	196.390863	2.747350261	0.097415747	1.373675131	-0.078895734	0.073040749	0.002147595	0.001330345	-0.002036479	0.001223272
5	ILMN_1714599	CAMLG	134102104	134115742	rs2108665	0.979	134164232	T	0.106	-428.3361084	-427.5893979	-386.4487358	-390.3561777	223.1680542	221.794699	2.746710538	0.097454738	1.373355269	-0.020895266	0.114558215	0.000385367	0.000857646	0.00317048	0.001905808
9	ILMN_1808368	PRKACG	70817275	70818859	rs12006032	0.962	70587906	G	0.165	-818.9957849	-818.2519642	-777.1084122	-781.018744	418.4978924	417.1259821	2.743820683	0.097631084	1.371910341	-0.06332572	0.065334277	0.000265169	0.00069833	0.001824225	0.001100314
3	ILMN_1788149	NEK11	132228383	132551998	rs7641006	0.987	132216751	T	0.218	-929.698827	-928.9600662	-887.8114543	-891.7268461	473.8494135	472.4800331	2.738760715	0.097940696	1.369380357	-0.03820084	0.058292475	-0.001611424	0.000692	0.001595782	0.000963415
2	ILMN_1734290	MAPRE3	27047028	27103591	rs11681562	0.981	27104107	G	0.636	-241.9596252	-241.2220892	-200.0722525	-203.988869	129.9798126	128.6110446	2.737535985	0.098015796	1.368767992	-0.240373709	0.081644222	-0.002479029	0.001901221	0.002233318	0.001343581
16	ILMN_1718646	MMP15	56616782	56638305	rs4784887	0.998	56623125	G	0.289	-167.7188141	-166.9843655	-125.8314414	-129.7511454	92.85940704	91.49218276	2.734448572	0.098205394	1.367224286	-0.044187266	0.083257668	-0.002710571	0.001291141	0.002337789	0.001408025
1	ILMN_1714401	SNX27	149851285	149938183	rs6701819	0.913	149807786	T	0.919	90.25274972	90.97857144	132.1401224	128.2117916	-36.12637486	-37.48928572	2.725821719	0.098737294	1.362910859	-0.161585448	0.161196394	-0.005276382	0.00501105	0.004462718	0.002693119
17	ILMN_1656194	TSPAN10	77219753	77226184	rs3830068	1	77233304	T	0.729	-242.0996182	-241.3762977	-200.2122455	-204.1430776	130.0498091	128.6881489	2.723320465	0.098892099	1.361660233	0.054767313	0.085762427	0.005339602	0.00222147	-0.00236676	0.001429055
2	ILMN_1739942	FAM117B	203208145	203342724	rs1039968	0.979	203265396	T	0.717	-90.10399647	-89.38481633	-48.21662379	-52.15159617	54.05199823	52.69240816	2.719180142	0.09914893	1.359590071	-0.062903126	0.093797487	-0.0039033	0.002512399	0.002574111	0.001558514
1	ILMN_1666625	KIF17	20863093	20916904	rs6668854	0.934	20918095	C	0.869	-622.1243229	-621.4132704	-580.2369503	-584.1800503	320.0621615	318.7066352	2.711052526	0.099655221	1.355526263	-0.222354807	0.097746719	-0.004243563	0.002989072	0.002675861	0.001619635
3	ILMN_1751072	SRPRB	134985566	135023025	rs1534165	0.958	135019607	T	0.848	264.6142824	265.3219338	306.501655	302.555154	-123.3071412	-124.6609669	2.707651445	0.09986792	1.353825722	-0.102900508	0.148766243	-0.007261119	0.004440743	0.004123912	0.002502132
11	ILMN_1784328	SNORD25	62379612	62379679	rs2282538	0.857	62356308	T	0.049	-1289.526619	-1288.823495	-1247.639246	-1251.590275	653.7633094	652.4117475	2.703123641	0.100151853	1.35156182	0.177722111	0.075567966	0.000644518	0.000450655	-0.002108737	0.001281478
1	ILMN_1808999	ARHGEF19	16397185	16411691	rs221035	0.987	16399116	G	0.273	-548.0905851	-547.3874664	-506.2032125	-510.1542462	283.0452926	281.6937332	2.703118739	0.100152161	1.351559369	0.35470795	0.073129231	0.000501344	0.000961975	-0.002003837	0.001212405
17	ILMN_1703946	ADORA2B	15788955	15819935	rs2301652	0.857	15869309	T	0.462	-1222.883241	-1222.205033	-1180.995868	-1184.971813	620.4416204	619.1025165	2.678207663	0.101730168	1.339103831	-0.037383728	0.040693265	-0.00136525	0.000764046	0.001123089	0.000685673
11	ILMN_1773763	MTA2	62117250	62125879	rs11231144	0.93	62084614	T	0.643	-420.1058596	-419.4318399	-378.2184869	-382.1986197	219.0529298	217.7159199	2.674019683	0.101998116	1.337009841	0.168289312	0.072963254	0.003807325	0.001785286	-0.001979289	0.001206352
20	ILMN_2367818	CD40	44180312	44191791	rs11569345	0.872	44191928	G	0.947	-1464.625297	-1463.953182	-1422.737924	-1426.719962	741.3126485	739.9765911	2.672114718	0.102120252	1.336057359	0.060787513	0.073553231	0.0032002	0.002303792	-0.00197578	0.001207639
2	ILMN_1712634	TIA1	70290079	70329283	rs4852506	0.853	70407789	T	0.313	-81.65912402	-80.98848112	-39.77175134	-43.75526095	49.82956201	48.49424056	2.670642905	0.102214726	1.335321453	-0.226753919	0.099752694	-0.00286878	0.001330143	0.002722221	0.00165963
12	ILMN_1751898	C12orf4	4467161	4517898	rs10849081	1	4467742	C	0.189	-176.8455942	-176.1755253	-134.9582215	-138.9423051	97.42279708	96.08776264	2.670068869	0.102251599	1.335034435	0.064494862	0.09783696	0.002059234	0.001170423	-0.002672669	0.001628859
22	ILMN_1688178	RRP7A	41234286	41245773	rs4822136	1	41210905	G	0.125	685.100319	685.7606491	726.9876917	722.9938692	-333.5501595	-334.8803245	2.660330084	0.102879383	1.330165042	-0.811152751	0.213117842	-0.004159051	0.001950129	0.005788935	0.003539185
6	ILMN_2256894	BTN2A2	26491332	26503079	rs3799378	0.885	26512353	G	0.245	-1428.864816	-1428.206395	-1386.977443	-1390.973175	723.432408	722.1031977	2.658420466	0.103002975	1.329210233	0.09739654	0.041290704	0.000799824	0.000479458	-0.001117389	0.000684732
4	ILMN_1769633	CTSO	157064719	157094498	rs7661151	0.95	157284526	T	0.626	334.0640425	334.721223	375.9514152	371.9544432	-158.0320212	-159.3606115	2.657180559	0.10308331	1.32859028	0.263740312	0.115587768	0.006893388	0.002606628	-0.003111783	0.001905359
12	ILMN_1791409	ITGA7	54364622	54387953	rs10747759	0.884	54363685	T	0.528	-432.7247998	-432.0684259	-390.8374271	-394.8352057	225.3623999	224.0342129	2.656373866	0.103135613	1.328186933	0.057531021	0.06742261	-2.96E-05	0.00138824	-0.001829203	0.001107731
3	ILMN_1739558	CRELD1	9950524	9962095	rs8883	0.973	9932898	G	0.451	254.3099812	254.9631655	296.1973539	292.1963856	-118.1549906	-119.4815827	2.6531843	0.103342699	1.32659215	-0.103980342	0.112176605	-0.005765731	0.002128627	0.003048964	0.001866279
11	ILMN_1760049	SERGEF	17766171	17991213	rs10488683	0.893	18010121	T	0.524	-285.6992556	-285.0538416	-243.8118829	-247.8206215	151.8496278	150.5269208	2.645413986	0.103849101	1.322706993	-0.254755572	0.078472477	-0.002589581	0.001730808	0.002126627	0.001305553
1	ILMN_1809040	LDLRAP1	25742662	25767964	rs6701596	0.933	25762504	T	0.453	-716.490914	-715.8495988	-674.6035413	-678.6163787	367.245457	365.9247994	2.641315156	0.104117322	1.320657578	0.06781492	0.054789437	0.000751259	0.001086523	-0.000529877	0.000923045
10	ILMN_1808765	ZNF25	38278800	38305459	rs4934908	0.999	38055366	T	0.905	-391.3677154	-390.7276499	-349.4803428	-353.4944298	204.6838577	203.363825	2.640065496	0.104199248	1.320032748	-0.308692926	0.121528703	-0.006642286	0.003857648	0.003329875	0.00204144
22	ILMN_1652313	RNF215	29104802	29113302	rs4820834	0.991	29081627	G	0.87	-646.8046886	-646.1742276	-604.9173159	-608.9410074	332.4023443	331.0871138	2.63046101	0.104831271	1.315230505	-0.207079117	0.072259297	-0.004058178	0.002190449	0.001977633	0.001218321
12	ILMN_2324994	IKBIP	97531312	97562720	rs12371097	1	97553430	G	0.217	-1047.379035	-1046.74946	-1005.491662	-1009.51624	532.6895176	531.3747302	2.629574752	0.104889803	1.314787376	-0.033726072	0.049331443	-0.001304055	0.000600676	0.001328136	0.000818336
1	ILMN_2116714	SLC39A1	152198211	152206812	rs10797067	0.913	152504262	T	0.38	27.24134879	27.87031083	69.12872147	65.10353099	-4.620674396	-5.935155417	2.628962042	0.104930289	1.314481021	-0.075526877	0.091070229	-0.000681648	0.001589372	0.00243452	0.001499024
2	ILMN_1744147	CEBPZ	37282278	37312244	rs2287093	0.946	37279133	G	0.39	596.9024635	597.5259393	638.7898361	634.7591594	-289.4512317	-290.7629696	2.623475799	0.105293571	1.311737899	-0.278691002	0.122850632	-0.004499702	0.002213941	0.003314668	0.002043584
5	ILMN_1752802	CLPTM1L	1370999	1398002	rs402710	0.983	1373722	T	0.355	230.422992	231.0457752	272.3103647	268.2789954	-106.211496	-107.5228876	2.622783201	0.105339531	1.311391601	0.099559838	0.112275413	0.001619529	0.001805204	-0.003051398	0.001879796
4	ILMN_1723123	FGFR3	1764836	1780397	rs732754	0.915	1732085	G	0.804	292.4846191	293.1036529	334.3719918	330.3368731	-137.2423095	-138.5518265	2.61903382	0.105588715	1.30951691	-0.361710373	0.129981835	-0.008251289	0.003675604	0.003564121	0.002193797
19	ILMN_1717674	PEPD	38569694	38704639	rs17226118	0.985	38677577	T	0.812	275.0446859	275.6604133	316.9320585	312.8936334	-128.5223429	-129.8302066	2.6157274	0.105808996	1.3078637	-0.200958592	0.138588855	0.004979589	0.003969752	-0.00374286	0.00230189
7	ILMN_1793290	WDR60	158342029	158431644	rs10282118	0.999	158358748	T	0.235	-416.2645144	-415.6492248	-374.3771417	-378.4160046	217.1322572	215.8246124	2.615289621	0.1058382	1.307644811	0.002369743	0.072877443	0.002443674	0.00099701	-0.001965529	0.001213606
16	ILMN_1763663	FLJ20718	48657398	48697799	rs4785201	0.999	48646693	G	0.176	-7.363699685	-6.75402341	34.523673	30.47919675	12.68184984	11.37701171	2.609676275	0.106213442	1.304838138	0.102150863	0.112074773	0.004324397	0.001318785	-0.003031275	0.001864273
11	ILMN_1769575	JAM3	133444029	133526859	rs647837	0.984	133460535	G	0.069	-184.0297871	-183.422506	-142.1424145	-146.1892859	101.0148936	99.71125301	2.60728113	0.106373998	1.303640565	-0.123660649	0.145529953	-0.000644597	0.001028873	0.004013548	0.002482683
20	ILMN_1755909	C20orf11	61039885	61050272	rs1054866	0.995	61041653	C	0.304	-614.6470042	-614.0416359	-572.7596315	-576.8084157	316.3235021	315.0208179	2.605368305	0.106502412	1.302684153	0.037825396	0.065348781	0.00299475	0.000986073	-0.001748847	0.001082476
21	ILMN_1802251	PTTG1IP	45093940	45118169	rs235324	0.998	45103933	T	0.425	320.1170226	320.7215885	362.0043953	357.9548087	-151.0585113	-152.3607943	2.604565945	0.106556328	1.302282972	-0.251910831	0.108537838	-0.002074434	0.001992885	0.002918294	0.001804559
19	ILMN_1729546	C19orf54	45938600	45947668	rs2369302	0.968	45943020	T	0.33	-583.9491759	-583.3464955	-542.0618032	-546.1132753	300.9745879	299.6732477	2.602680385	0.106683149	1.301340192	0.163257746	0.065405665	0.000348585	0.001004647	-0.001766028	0.001087699
12	ILMN_1667476	LTBR	6363617	6370993	rs2364480	0.998	6365536	C	0.262	137.0108746	137.6081235	178.8982473	174.8413437	-59.50543729	-60.80406176	2.597248941	0.10704939	1.29862447	0.378315789	0.106044741	0.000702951	0.001649535	-0.002851609	0.001762049
17	ILMN_2056687	C17orf56	76816673	76827486	rs8073077	1	76809616	T	0.49	-986.6698337	-986.0732962	-944.782461	-948.840076	502.3349169	501.0366481	2.596537543	0.107097462	1.298268772	0.104265836	0.040772237	-4.13E-05	0.000840871	-0.001093523	0.000678059
17	ILMN_1736533	RND2	38430783	38437584	rs9912203	1	38800671	G	0.667	-450.5356622	-449.9485536	-408.6482895	-412.7153334	234.2678311	232.9742768	2.587108632	0.107736847	1.293554316	0.210339914	0.072051204	0.002163093	0.001767907	-0.001951889	0.001211809
17	ILMN_1727390	ATPAF2	17862058	17883205	rs2925142	0.878	17956743	G	0.929	-717.3305708	-716.7443727	-675.4431981	-679.5111525	367.6652854	366.3721863	2.586198122	0.107798811	1.293099061	0.243406865	0.102921486	0.003050107	0.003219425	-0.00275532	0.001711903
7	ILMN_2376289	DBNL	44050763	44067840	rs2906509	0.912	43968298	G	0.05	-468.1836282	-467.5979546	-426.2962555	-430.3647345	243.0918141	241.7989773	2.585673586	0.107834526	1.292836793	-0.40541048	0.133446087	-0.000868822	0.000857972	0.00352278	0.00218841
15	ILMN_2227011	ACSBG1	76250241	76313954	rs6495283	0.984	76304912	G	0.427	-1297.545003	-1296.960221	-1255.65763	-1259.727001	657.7725016	656.4801107	2.584781794	0.107895276	1.292390897	0.033925372	0.034552894	0.001230001	0.000630884	-0.000919585	0.000571506
13	ILMN_1779530	COG6	39127763	39224765	rs9603583	0.98	39114691	T	0.235	-318.1027793	-317.5181431	-276.2154067	-280.284923	168.0513897	166.7590716	2.584636225	0.107905196	1.292318113	0.036304102	0.083590035	0.001398973	0.00103262	-0.002233099	0.001386324
11	ILMN_2075603	MRGPRF	68528437	68537426	rs11603763	0.996	68546182	G	0.637	352.7959902	353.3770167	394.6833629	390.6102368	-167.3979951	-168.6885083	2.581026469	0.108151508	1.290513234	-0.438287323	0.118732106	-0.001972574	0.002815086	0.003201672	0.001990447
6	ILMN_2098743	THEM2	24775241	24813272	rs7765904	0.982	24806194	G	0.767	524.6963404	525.2771788	566.5837131	562.510399	-253.3481702	-254.6385894	2.580838364	0.10816436	1.290419182	-0.379926105	0.142710405	-0.003239083	0.003872573	0.003832262	0.002383215
11	ILMN_2395856	TMEM218	124471608	124478415	rs3802810	0.995	124486915	G	0.225	-189.5016507	-188.9257541	-147.614278	-151.692534	103.7508254	102.4628771	2.575896598	0.108502608	1.287948299	0.066118205	0.101084076	0.001965076	0.001142755	0.002667905	0.001659059
1	ILMN_1740265	ACOT7	6246918	6368470	rs7524775	0.962	6379059	G	0.087	408.5026007	409.0746468	450.3899734	446.307867	-195.2513003	-196.5373234	2.572046113	0.108766966	1.286023057	-0.053854505	0.20065345	7.34E-05	0.001495525	0.005406597	0.003358844
17	ILMN_1772796	DYNLL2	53515778	53522617	rs1136951	0.94	53531371	T	0.268	149.8607024	150.4209249	191.7480751	187.6541451	-65.9303512	-67.21046244	2.560222485	0.109583161	1.280111243	-0.24245203	0.110441079	-0.002074568	0.001482955	0.0029566	0.00184571
12	ILMN_1737611	VAMP1	6441664	6450104	rs12964	0.999	6442452	T	0.498	-585.2353616	-584.678018	-543.3479889	-547.4447978	301.6176808	300.339009	2.55734363	0.109782908	1.278671815	0.011066132	0.058581083	-0.003443145	0.001189545	0.001566059	0.000977736
2	ILMN_1708534	PAX8	113690044	113752968	rs7589901	0.973	113709815	C	0.364	-506.2153657	-505.6589015	-464.327993	-468.4256814	262.1076828	260.8294508	2.556464142	0.10984401	1.278232071	-0.295963494	0.069699804	-0.003762546	0.001106724	0.002034977	0.001155531
5	ILMN_1674386	PITX1	134391322	134397863	rs6596190	0.862	134429937	G	0.707	-366.7153995	-366.1599468	-324.8280268	-328.9267267	192.3576997	191.0799734	2.555452664	0.109914329	1.277726332	0.239533685	0.08212137	0.001069752	0.002051119	-0.002174311	0.001358445
10	ILMN_2197247	POLR3A	79404913	79459304	rs288443	0.905	80018754	G	0.897	-513.4929233	-512.9375634	-471.6055506	-475.7043433	265.7464616	264.4687817	2.555359834	0.109920785	1.277679917	-0.226742977	0.09610135	-0.003842921	0.002917092	0.002560582	0.001598274
1	ILMN_1696003	GNAI3	109892708	109939975	rs7537507	0.998	109932628	G	0.823	-401.1264279	-400.5728487	-359.2390552	-363.3396286	209.5632139	208.2864244	2.553579148	0.110044708	1.276789574	0.012688014	0.088295955	-0.002665639	0.002545918	0.002364816	0.001478129
11	ILMN_2304512	SAA1	18244383	18248097	rs11024603	0.881	18262975	G	0.803	1622.07575	1622.623423	1663.963123	1659.856644	-802.0378751	-803.3117117	2.547673232	0.110456817	1.273836616	-0.853623061	0.343413342	-0.005347968	0.009775663	0.008991247	0.005617312
6	ILMN_1712390	CUTA	33492296	33494043	rs2296330	0.892	33758599	G	0.736	-12.56120785	-12.02167254	29.32616483	25.21154762	15.28060392	14.01083627	2.539535303	0.111027459	1.269767651	0.238201793	0.105428078	0.003230069	0.002912439	-0.002841823	0.001775235
11	ILMN_1653856	STS-1	122031607	122190397	rs17337892	0.985	122008533	G	0.122	-77.24905189	-76.71178433	-35.36167921	-39.47856417	47.62452594	46.35589217	2.537267555	0.111187053	1.268633778	0.283992241	0.125001168	0.001440071	0.001071121	-0.003301795	0.002055522
13	ILMN_1746784	SLAIN1	77170470	77236378	rs1324780	0.964	77612741	T	0.467	-1614.267429	-1613.731062	-1572.380056	-1576.497841	816.1337143	814.8655308	2.53636714	0.111250491	1.26818357	-0.067651636	0.030484014	-0.000577513	0.000567538	0.000801177	0.000502652
9	ILMN_2411190	SMC2	105896651	105943521	rs10124553	0.989	106033719	G	0.456	-296.5404315	-296.0185018	-254.6530588	-258.7852817	157.2702157	156.0092509	2.521929634	0.112273123	1.260964817	0.189327173	0.073466471	0.003461294	0.001455353	-0.001945918	0.001221885
1	ILMN_2189371	NTNG1	107484267	107825998	rs12743478	0.999	107502629	T	0.16	-779.6419632	-779.1314001	-737.7545905	-741.8981799	398.8209816	397.5657001	2.510563099	0.113085518	1.25528155	-0.040966183	0.079954766	-0.000848287	0.000742815	0.002132694	0.001344724
20	ILMN_1751228	C20orf46	1109214	1113117	rs6078110	0.923	1125199	G	0.178	48.83655972	49.34628085	90.7239324	86.57950101	-15.41827986	-16.67314043	2.509721136	0.113145952	1.254860568	-0.305106143	0.124206109	-0.005615965	0.001346937	0.0032478	0.002043327
22	ILMN_1805916	NIPSNAP1	28280797	28307144	rs2857642	0.999	28387820	T	0.478	-670.0866297	-669.5881411	-628.199257	-632.354921	344.0433148	342.7940706	2.498488554	0.113955617	1.249244277	0.133378338	0.055853443	-0.000291595	0.001112329	-0.001402264	0.000935377
22	ILMN_1672571	TFIP11	25217894	25238437	rs2097470	0.986	25234965	T	0.117	-533.9509157	-533.4531524	-492.063543	-496.2199323	275.9754579	274.7265762	2.497763292	0.114008114	1.248881646	0.071500146	0.093606563	-0.000844012	0.000848481	-0.002447257	0.001547228
16	ILMN_1735534	PKD1L2	79691984	79811476	rs8061236	0.943	79771765	T	0.827	-641.2996482	-640.8023105	-599.4122755	-603.5690904	329.6498241	328.4011553	2.497337693	0.114038933	1.248668846	-0.173573982	0.078001021	-0.003382292	0.002261511	0.002074959	0.001305592
10	ILMN_1693807	PTCHD3	27727122	27743303	rs482468	0.977	27711650	G	0.324	-1257.700292	-1257.205373	-1215.812919	-1219.972153	637.8501459	636.6026865	2.494918786	0.114214268	1.247459393	-0.002892167	0.040888794	-0.000410021	0.000601456	0.000648166	0.000668179
11	ILMN_2129161	LRRC32	76046215	76058692	rs1320644	0.955	76047835	G	0.667	752.2450704	752.7392359	794.1324431	789.972456	-367.1225352	-368.3696179	2.494165469	0.114268933	1.247082735	-0.085483498	0.151138768	-0.001486024	0.00373807	0.00398826	0.002519054
5	ILMN_1783671	PCDHB12	140568474	140571882	rs2740583	1	140540098	T	0.657	-892.9129297	-892.4187859	-851.025557	-855.1855657	455.4564649	454.2093929	2.494143839	0.114270503	1.247071919	0.167923653	0.045325751	0.002688352	0.001079853	-0.001181048	0.000746645
13	ILMN_1675695	PDS5B	32058563	32250158	rs9591230	0.985	32136081	T	0.565	-782.1156708	-781.6225695	-740.2282982	-744.3893493	400.0578354	398.8112847	2.493101353	0.1143462	1.246550676	-0.046160247	0.053012844	-0.001666964	0.001158787	0.001532674	0.000886153
6	ILMN_1720595	MDGA1	37708261	37773744	rs3905219	0.904	37717283	T	0.396	-1299.764123	-1299.277007	-1257.87675	-1262.043787	658.8820615	657.6385035	2.487116017	0.114781882	1.243558008	-0.027155313	0.037805018	-0.001390389	0.000668065	0.000988327	0.000626188
16	ILMN_2112599	C16orf80	56704997	56720797	rs10445026	0.918	56700754	G	0.076	-225.6367402	-225.1532223	-183.7493676	-187.9200022	121.8183701	120.5766112	2.483517932	0.115044674	1.241758966	0.09147331	0.145745997	-0.000311439	0.00101493	-0.00386624	0.002444367
2	ILMN_1707689	FAM59B	26249464	26266017	rs4665830	0.999	26252718	G	0.304	-897.8533783	-897.3706869	-855.9660056	-860.1374667	457.9266892	456.6853435	2.482691424	0.115105133	1.241345712	-0.118775259	0.051488862	-0.001185206	0.000757026	0.001346727	0.000854014
11	ILMN_1680132	CADM1	114549554	114880451	rs1048932	0.954	114550060	C	0.593	448.9426049	449.4252049	490.8299775	486.658425	-215.4713024	-216.7126024	2.482600027	0.11511182	1.241300014	0.0376219	0.119959658	-0.00614126	0.002857269	0.003168116	0.002008057
6	ILMN_2377991	ZNF323	28400495	28412131	rs1005125	0.95	28475334	G	0.588	-1134.300163	-1133.823681	-1092.41279	-1096.590461	576.1500814	574.9118406	2.476481777	0.11556049	1.238240888	0.020008014	0.042043094	0.002386841	0.001009562	-0.001099182	0.00069792
3	ILMN_1701619	ITGB5	125964488	126088834	rs9848230	0.995	126754849	T	0.102	-1334.9901	-1334.514775	-1293.102728	-1297.281555	676.4950502	675.2573873	2.475325782	0.115645479	1.237662891	-0.045312611	0.051740798	-0.000593467	0.000470574	0.001351012	0.000858002
6	ILMN_1667229	HCG22	31157591	31162891	rs2517532	0.997	31126386	G	0.555	-1330.943855	-1330.468555	-1289.056482	-1293.235335	674.4719273	673.2342775	2.475299598	0.115647405	1.237649799	0.028663958	0.034348443	0.00033462	0.000778454	-0.00091945	0.000573405
10	ILMN_1786105	PCBD1	72313272	72318547	rs12763964	0.996	72272897	T	0.757	433.5590106	434.0293455	475.4463833	471.2625657	-207.7795053	-209.0146728	2.470334927	0.116013201	1.235167464	0.12622172	0.14106832	0.00492081	0.00376994	-0.003713666	0.002360748
6	ILMN_1779109	AGPAT1	32243960	32253866	rs592229	0.997	32038420	T	0.525	-1508.594297	-1508.125414	-1466.706924	-1470.892194	763.2971484	762.062707	2.468882747	0.116120439	1.234441374	-0.068675669	0.031461216	-0.00099516	0.000641244	0.000825904	0.000525211
8	ILMN_1720059	HMBOX1	28804143	28966159	rs10088428	0.992	28965442	T	0.26	-668.8686056	-668.4046778	-626.9812329	-631.1714577	343.4343028	342.2023389	2.463927715	0.116487173	1.231963857	-0.01458851	0.068436582	-7.54E-05	0.000821526	-0.001750593	0.001113886
7	ILMN_2323385	TRIM4	99325971	99355090	rs2572010	0.998	99326479	T	0.577	-134.0322387	-133.5715971	-92.14486601	-96.33837691	76.01611935	74.78579854	2.460641624	0.11673109	1.230320812	0.139879023	0.087129297	-8.76E-05	0.002004488	0.002262328	0.001440105
17	ILMN_1797155	C17orf75	27682501	27693302	rs2285428	0.97	27844289	T	0.378	-507.3774159	-506.9200439	-465.4900432	-469.6868237	262.688708	261.4600219	2.457372053	0.116974341	1.228686026	0.060487477	0.066165956	-0.001742331	0.001079725	0.001740277	0.001108236
8	ILMN_2182647	PINX1	10660293	10734709	rs1864585	0.875	10770315	G	0.745	-802.9136699	-802.4645126	-761.0262972	-765.2312925	410.4568349	409.2322563	2.449157228	0.117587986	1.224578614	-0.125621685	0.057395032	-0.002412549	0.00152747	0.001509908	0.000963096
17	ILMN_1676731	C17orf65	39608877	39619608	rs2240226	0.998	39621744	T	0.264	-749.3472038	-748.8980552	-707.4598312	-711.664835	383.6736019	382.4490276	2.449148655	0.117588629	1.224574327	-0.146521585	0.057121618	-0.002082996	0.000742552	0.001460677	0.000932618
11	ILMN_1668498	CWF19L2	106702281	106833782	rs9804545	0.965	106784027	G	0.786	-427.4445842	-426.9973454	-385.5572115	-389.7641252	222.7222921	221.4986727	2.44723877	0.117731807	1.223619385	-0.077417889	0.079254499	0.001237321	0.002203292	-5.06E-05	0.001326595
7	ILMN_1685608	NPTX2	98084532	98097117	rs4729464	0.998	98124232	T	0.27	-151.2223571	-150.7767516	-109.3349844	-113.5435314	84.61117853	83.38837579	2.445605495	0.117854401	1.222802747	0.067272204	0.081588151	0.003450044	0.001206531	-0.002112468	0.001349165
11	ILMN_2376859	PDGFD	103283123	103540237	rs603781	0.816	103470343	T	0.375	499.2345387	499.6792667	541.1219114	536.9124869	-240.6172693	-241.8396334	2.444728029	0.117920322	1.222364015	-0.123374257	0.138806295	-0.001217877	0.002444785	0.003603774	0.002301536
2	ILMN_1855797	NA	191077313	191107693	rs4853702	0.974	191002774	C	0.418	-1368.298923	-1367.854978	-1326.41155	-1330.621758	693.1494613	691.9274889	2.443944755	0.117979201	1.221972377	-0.022869521	0.037418596	-0.001006817	0.000596935	0.000967691	0.000617674
3	ILMN_1762003	SEC62	171167273	171198855	rs12632675	0.868	171172471	G	0.802	-162.2613182	-161.829882	-120.3739455	-124.5966618	90.13065911	88.914941	2.431436217	0.118923895	1.215718109	-0.064436485	0.100267644	-0.000115909	0.002762192	0.00258985	0.001657511
3	ILMN_1802691	WDR52	114564401	114643051	rs808950	0.988	114498243	C	0.761	-1653.315078	-1652.888384	-1611.427705	-1615.655163	835.6575388	834.4441918	2.426694004	0.119284231	1.213347002	0.07426973	0.033942592	0.001543896	0.00096385	-0.000889413	0.000570501
11	ILMN_1734317	DPF2	64857921	64877027	rs5858	0.909	64876967	G	0.731	-679.3611873	-678.935258	-637.4738146	-641.7020378	348.6805937	347.467629	2.425929327	0.119342447	1.212964664	0.153924199	0.071119683	0.001665099	0.001957908	-0.001850684	0.001186802
7	ILMN_1797082	SNX13	17796910	17946656	rs10216315	0.966	17937235	G	0.621	-801.9275159	-801.5024214	-760.0401432	-764.2692013	409.9637579	408.7512107	2.425094455	0.119406044	1.212547228	-0.118977318	0.050238294	-0.002026779	0.001166599	0.001291404	0.000830972
2	ILMN_1803348	EHBP1	62786504	63127123	rs720193	1	62642782	T	0.699	417.8054321	418.2293918	459.6928048	455.4626119	-199.902716	-201.1146959	2.42395969	0.119492546	1.211979845	0.286076263	0.125338817	0.004891662	0.003192545	-0.003275551	0.002101736
4	ILMN_1732489	SLC10A7	147394586	147662573	rs13149037	0.877	147393312	G	0.483	-638.3512768	-637.9287674	-596.4639041	-600.6955473	328.1756384	326.9643837	2.422509384	0.119603201	1.211254692	0.019636884	0.056731977	0.00081853	0.001144572	-0.001487978	0.000949452
16	ILMN_1748840	CALB2	69950116	69981840	rs6499502	0.974	69907550	T	0.422	152.0647125	152.4755502	193.9520852	189.7087704	-67.03235624	-68.23777511	2.410837735	0.120497867	1.205418868	0.244030465	0.093236934	0.001869196	0.001749522	-0.002440259	0.00156979
22	ILMN_1766309	ANKRD54	36556807	36570249	rs17752670	0.907	36612843	T	0.216	-398.5746566	-398.1666579	-356.6872839	-360.9334378	208.2873283	207.083329	2.407998611	0.120716613	1.203999306	0.221080561	0.086710273	0.001011448	0.001011776	-0.002287318	0.00147187
9	ILMN_1769290	TTC39B	15160842	15297358	rs10122202	0.953	15269848	T	0.048	-1318.689582	-1318.283175	-1276.802209	-1281.049955	668.3447911	667.1415877	2.406406753	0.120839453	1.203203376	-0.074289246	0.084807654	-0.000677463	0.000436072	0.002175752	0.001401484
10	ILMN_1801710	APBB1IP	26767271	26896738	rs1889692	0.974	26758729	C	0.607	536.7852945	537.1905005	578.6726672	574.4237207	-259.3926473	-260.5952503	2.405206016	0.120932203	1.202603008	0.012843666	0.125113754	0.006015191	0.002960936	-0.00327668	0.002110999
3	ILMN_1781560	ST3GAL6	99934261	99995926	rs6797163	0.939	99850215	G	0.636	314.6157945	315.0204345	356.5031672	352.2536546	-148.3078972	-149.5102172	2.404640007	0.120975951	1.202320003	0.111364249	0.123179626	0.002038245	0.003063589	-0.003141229	0.002023342
16	ILMN_1767415	CES4	54352011	54366325	rs174014	0.957	54318198	G	0.292	-935.8328902	-935.4297139	-893.9455175	-898.1964937	476.9164451	475.7148569	2.403176348	0.121089162	1.201588174	0.024527614	0.053152989	0.001454583	0.000786373	-0.001361229	0.000875814
10	ILMN_1733333	CALML3	5556923	5558225	rs12572136	0.964	6117197	G	0.077	-1131.931874	-1131.530527	-1090.044502	-1094.297307	574.9659372	573.7652636	2.401347108	0.121230815	1.200673554	0.176921345	0.082045852	0.000153336	0.000497665	-0.002155029	0.001389599
12	ILMN_1683120	UNG	108020389	108033181	rs2436630	0.976	108046843	G	0.766	81.44722367	81.84732741	123.3345964	119.0805476	-31.72361184	-32.9236637	2.400103737	0.121327205	1.200051869	-0.093559592	0.104693923	-0.005575965	0.002900876	0.002729073	0.001751706
11	ILMN_1766157	MRVI1	10551213	10630424	rs746164	0.994	10538199	G	0.406	-982.8867403	-982.4997945	-940.9993676	-945.2665744	500.4433702	499.2498973	2.386945808	0.122352463	1.193472904	-0.117612677	0.043214722	-0.001362253	0.000785448	0.001117083	0.000722487
6	ILMN_1815500	ITPR3	33697138	33772326	rs210163	0.967	33669142	T	0.708	305.1889334	305.5715549	347.0763061	342.804775	-143.5944667	-144.7857774	2.382621467	0.122691507	1.191310734	-0.271272483	0.120858556	-0.004112477	0.003176497	0.003114146	0.00201554
2	ILMN_1680430	TSGA10	98980155	99137619	rs720229	0.973	99070705	T	0.379	-1296.79691	-1296.415071	-1254.909537	-1259.181851	657.3984549	656.2075356	2.381838716	0.122752989	1.190919358	0.018083307	0.036057963	-0.000136581	0.000651576	-0.00092942	0.000599189
22	ILMN_1735788	TRIOBP	36422940	36502508	rs1074407	0.996	36486129	T	0.376	-264.8131382	-264.4320357	-222.9257655	-227.1988155	141.4065691	140.2160179	2.381102499	0.122810847	1.19055125	-0.279965335	0.079702113	-0.005651728	0.001387589	0.002039982	0.001316599
14	ILMN_1804396	C14orf4	76560638	76564787	rs4899633	1	76553963	C	0.127	854.7270019	855.0996865	896.6143746	892.3329067	-418.3635009	-419.5498433	2.372684664	0.123474545	1.186342332	-0.811924933	0.234081026	-0.002423206	0.002185493	0.006068616	0.003933616
5	ILMN_1669905	DCP2	112340331	112384566	rs7670	0.988	112384548	G	0.506	-219.2954162	-218.9253267	-177.4080436	-181.6921065	118.6477081	117.4626633	2.370089562	0.123679956	1.185044781	-0.186218338	0.076249252	-0.002422261	0.00158992	0.001964305	0.001273694
1	ILMN_1803005	MMACHC	45738442	45749326	rs11211124	0.991	45734996	T	0.774	-569.3922236	-569.0234215	-527.5048509	-531.7902013	293.6961118	292.5117107	2.368802086	0.123782004	1.184401043	0.00784395	0.065352992	0.002017293	0.001701007	-0.001673255	0.001086305
5	ILMN_1670899	FBN2	127621499	127901634	rs7724383	0.981	127924621	G	0.082	-715.5222288	-715.1571207	-673.6348561	-677.9239005	366.7611144	365.5785603	2.365108141	0.124075315	1.182554071	0.337846723	0.089680104	-0.000552551	0.000681315	-0.002289599	0.001487657
10	ILMN_2345749	FGF8	103519876	103525749	rs17697908	0.986	103552926	T	0.942	-1354.292858	-1353.930275	-1312.405485	-1316.697055	686.1464288	684.9651373	2.362582913	0.12427627	1.181291456	0.049562215	0.069487045	0.003173781	0.002188759	-0.001770889	0.001151243
9	ILMN_1686227	GNA14	79227815	79453052	rs11145450	0.814	79315551	T	0.799	-423.1267135	-422.7676347	-381.2393408	-385.5344146	220.5633567	219.3838174	2.359078779	0.124555724	1.17953939	0.192437716	0.089053353	0.003483412	0.002585396	-0.002098734	0.001496794
7	ILMN_1735918	FTSJ2	2240454	2248359	rs733611	0.955	2223305	G	0.617	-1270.477141	-1270.12082	-1228.589768	-1232.8876	644.2385703	643.0604099	2.356320876	0.124776157	1.178160438	-0.084638245	0.037789084	-0.000721167	0.00089751	0.000975033	0.000634624
6	ILMN_1761762	C6orf141	49626347	49637584	rs10948512	0.959	49644351	T	0.3	-37.58058192	-37.22593758	4.306790764	0.007282579	27.79029096	26.61296879	2.354644335	0.124910371	1.177322168	0.002950634	0.091202129	0.005475716	0.001348569	-0.002334756	0.001519739
3	ILMN_1795166	PTH1R	46894239	46920293	rs6442037	0.994	46904550	G	0.363	798.7819575	799.1342103	840.6693302	836.3674305	-390.3909787	-391.5671051	2.352252811	0.1251021	1.176126405	0.371905105	0.150076848	0.002080148	0.002549918	-0.003863588	0.002515839
17	ILMN_1736760	KRT16	37019556	37022605	rs4796588	0.999	37003449	T	0.574	1200.468875	1200.816888	1242.356248	1238.050108	-591.2344375	-592.4084439	2.348012807	0.125442826	1.174006404	-0.548959689	0.201348857	-0.004666546	0.004643544	0.005171091	0.003371353
12	ILMN_1872276	MMAB	108475903	108495741	rs7308864	0.951	108355562	G	0.535	-1322.622216	-1322.282484	-1280.734844	-1285.049264	670.3111082	669.1412421	2.339732098	0.126111241	1.169866049	0.034047147	0.034710945	0.001493757	0.000781774	-0.0010357	0.000581983
10	ILMN_1665508	C10orf12	98731030	98735575	rs701820	0.979	98976462	T	0.078	-1524.120315	-1523.783	-1482.232942	-1486.54978	771.0601574	769.8915001	2.337314675	0.12630712	1.168657338	0.132757098	0.059650414	7.68E-05	0.000388779	-0.001538191	0.00100487
17	ILMN_2105549	TMEM220	10557363	10574371	rs403817	0.957	10560308	T	0.555	-1218.993869	-1218.663184	-1177.106496	-1181.429963	618.4969346	617.3315918	2.330685543	0.126846004	1.165342771	0.038443124	0.037943844	0.001717001	0.000873502	-0.001225243	0.000640352
6	ILMN_1778677	MRS2	24511131	24533795	rs12523750	0.95	24507659	G	0.753	-456.5031494	-456.1741144	-414.6157768	-418.9408943	237.2515747	236.0870572	2.329035026	0.126980572	1.164517513	0.039630003	0.071646786	0.001663254	0.001889827	-0.001834832	0.001199326
7	ILMN_1810942	CYP3A5	99083752	99115542	rs1859690	0.997	99065108	G	0.062	-729.3642301	-729.0381793	-687.4768574	-691.8049591	373.682115	372.5190897	2.326050775	0.127224284	1.163025387	0.019626995	0.118816139	-2.40E-05	0.000642413	0.002925653	0.001916848
17	ILMN_1720604	ARSG	63766917	63928595	rs1047517	0.904	63775362	G	0.21	-867.7163075	-867.3947353	-825.8289348	-830.1615151	442.8581537	441.6973676	2.321572209	0.127591008	1.160786105	-0.131659027	0.062162348	-0.000356505	0.000725452	0.000917178	0.001041777
16	ILMN_1701165	BCL7C	30753770	30812900	rs9933843	0.999	30811180	T	0.613	-655.0658669	-654.7483756	-613.1784943	-617.5151554	336.5329335	335.3741878	2.317491355	0.12792619	1.158745678	-0.130911172	0.059606126	-0.00271046	0.001431798	0.001521741	0.000995143
12	ILMN_1690252	ALKBH2	108010375	108015676	rs10778656	0.999	107657717	T	0.195	-365.1681844	-364.8520838	-323.2808117	-327.6188637	191.5840922	190.4260419	2.316100584	0.128040646	1.158050292	0.185037481	0.087680062	0.00061535	0.001017833	-0.002228735	0.001463327
8	ILMN_1787186	NOV	120497732	120505859	rs10108322	0.839	120910712	T	0.933	154.2654413	154.5815177	196.152814	191.8147379	-68.13272064	-69.29075886	2.316076437	0.128042634	1.158038219	0.209666602	0.232261174	0.01125751	0.007348442	-0.005857698	0.003838329
1	ILMN_1724666	INADL	61980737	62402180	rs10889286	0.986	62358686	T	0.091	-450.6296702	-450.3167038	-408.7422975	-413.0834837	234.3148351	233.1583519	2.312966331	0.128299001	1.156483165	0.236688525	0.100584645	0.000616097	0.000897582	-0.002607903	0.001710873
6	ILMN_1797534	RIOK1	7335060	7363269	rs6597266	0.947	7335076	T	0.345	-717.607351	-717.2946995	-675.7199783	-680.0614794	367.8036755	366.6473498	2.312651437	0.12832499	1.156325718	0.041544342	0.055857972	0.002483946	0.00093958	-0.001440727	0.000932533
10	ILMN_1659156	ANKRD16	5943696	5971866	rs1323659	0.969	5956932	G	0.882	-545.5928613	-545.2821654	-503.7054886	-508.0489453	281.7964306	280.6410827	2.31069586	0.128486518	1.15534793	-0.228379795	0.099147641	-0.005911962	0.003040582	0.002536063	0.001664149
19	ILMN_1665219	LTBP4	45799116	45827565	rs1131620	0.998	45809709	G	0.401	265.5449922	265.8554665	307.4323648	303.0886866	-123.7724961	-124.9277332	2.310474329	0.128504831	1.155237164	-0.251372634	0.11497382	-0.005966622	0.001925647	0.002891677	0.001900632
4	ILMN_1660114	MMRN1	91035074	91094803	rs10516849	0.98	91008562	G	0.069	951.4075	951.7086837	993.2948727	988.9419039	-466.70375	-467.8543419	2.301183766	0.129275441	1.150591883	0.960443625	0.390788375	0.00609931	0.002065106	-0.010013529	0.006582755
2	ILMN_2074258	BARD1	215301519	215382673	rs6715570	0.99	215381685	T	0.305	-327.619574	-327.3245043	-285.7322013	-290.0912842	172.809787	171.6622522	2.295069713	0.129785384	1.147534857	-0.242834594	0.079408659	-0.000878958	0.001122819	0.001996671	0.001316197
9	ILMN_1653613	PIGO	35078687	35086579	rs7848532	0.911	34932510	C	0.512	-715.351972	-715.0593471	-673.4645993	-677.8261269	366.675986	365.5296735	2.292624886	0.129989921	1.146312443	-0.036326436	0.053481931	-0.001735655	0.001098392	0.001351885	0.000892117
12	ILMN_1753665	PRR4	10889714	11215480	rs10772397	0.997	11029950	T	0.592	-104.0186078	-103.7284675	-62.13123513	-66.49524734	61.00930391	59.86423375	2.290140316	0.130198152	1.145070158	-0.192673288	0.086257039	-0.001315752	0.002034109	0.0021665	0.001430564
3	ILMN_1797764	RPL22L1	172065358	172070739	rs13063927	0.981	172065582	T	0.251	-1434.247982	-1433.959311	-1392.36061	-1396.726091	726.1239912	724.9796554	2.288671585	0.130321421	1.144335792	-0.007639227	0.037829854	-0.000522586	0.000499883	0.000968518	0.000639728
1	ILMN_1704629	SLC1A7	53325442	53380877	rs1320594	0.996	53382960	C	0.566	-353.0641435	-352.7773073	-311.1767708	-315.5440871	185.5320717	184.3886536	2.286836216	0.130475644	1.143418108	-0.094653603	0.070879166	0.002932967	0.0016689	-0.001793327	0.001184309
1	ILMN_1815690	TIE1	43539250	43561366	rs1209384	0.856	43537676	G	0.599	-366.4183545	-366.1335789	-324.5309818	-328.9003588	192.2091773	191.0667895	2.284775599	0.130649037	1.142387799	0.183366185	0.078880504	0.001848549	0.001853935	-0.0020159	0.001329107
11	ILMN_2255142	TRIM34	5597749	5622201	rs444459	0.931	5478243	T	0.18	-1346.863373	-1346.587058	-1304.976001	-1309.353838	682.4316866	681.2935291	2.276315066	0.131363657	1.138157533	-0.043603253	0.049358304	-0.000443719	0.000495567	0.001232317	0.000816183
7	ILMN_1778557	CDC2L5	39956483	40103256	rs17171652	0.957	40066272	T	0.13	-495.0031859	-494.7345186	-453.1158132	-457.5012985	256.5015929	255.3672593	2.268667261	0.132013384	1.13433363	-0.067495727	0.089932391	-5.04E-05	0.00089478	0.002260108	0.001495971
7	ILMN_1663132	ADCK2	140019421	140041377	rs2930325	0.892	140062130	T	0.063	-439.6924549	-439.4252465	-397.8050823	-402.1920264	228.8462275	227.7126233	2.267208414	0.132137729	1.133604207	-0.347931447	0.146204194	-0.000136341	0.000846278	0.003742632	0.002481546
16	ILMN_1713867	PMFBP1	70710497	70763565	rs1424241	0.996	70636408	G	0.818	-1088.169095	-1087.904532	-1046.281722	-1050.671312	553.0845475	551.952266	2.264562935	0.13236355	1.132281467	-0.11908887	0.056003167	-0.002497387	0.001578745	0.001388438	0.00092093
7	ILMN_1749432	MRPL32	42938463	42943978	rs603834	0.974	42908651	T	0.857	282.4757365	282.7388866	324.3631092	319.9721067	-132.2378683	-133.3694433	2.263150047	0.132484332	1.131575024	-0.389314648	0.161118071	-0.008200269	0.004844544	0.004024066	0.002671475
14	ILMN_2299843	ATP5S	49848796	49859491	rs7154788	0.977	49867787	G	0.452	-314.1915954	-313.9286669	-272.3042227	-276.6954467	166.0957977	164.9643334	2.262928551	0.132503278	1.131464276	-0.195033673	0.074557969	-0.003548259	0.00133435	0.001875671	0.001244546
19	ILMN_2347068	MKNK2	1988469	2002243	rs1599860	0.995	1995175	C	0.549	475.9107529	476.1705069	517.7981255	513.4037271	-228.9553764	-230.0852535	2.259754062	0.132775146	1.129877031	-0.281741582	0.124546492	-0.006125506	0.002774983	0.003096104	0.0020574
4	ILMN_1722834	RGS12	3285671	3403702	rs4690098	0.841	3416954	T	0.232	-81.73254061	-81.47755506	-39.84516793	-44.2443349	49.8662703	48.73877753	2.254985551	0.133184699	1.127492776	0.057751908	0.092568892	-0.000241198	0.001285063	-0.002346932	0.001559919
3	ILMN_1685574	TSC22D2	151609477	151660305	rs1463229	0.958	151650602	G	0.77	526.5800199	526.8311842	568.4673926	564.0644043	-254.2900099	-255.4155921	2.251164278	0.133513915	1.125582139	0.019579209	0.146420568	0.006921223	0.003941144	-0.003672123	0.002433685
3	ILMN_1790352	PIGZ	198157610	198180101	rs4916594	0.947	198163488	G	0.299	-494.8947617	-494.6467588	-453.007389	-457.4135387	256.4473809	255.3233794	2.248002876	0.133786969	1.124001438	0.221059444	0.068228044	0.000947413	0.001018074	-0.001724785	0.001149081
12	ILMN_1813295	LMO3	16592573	16650698	rs10744119	0.979	16413903	T	0.316	522.056451	522.3024363	563.9438236	559.5356565	-252.0282255	-253.1512181	2.245985329	0.133961553	1.122992665	0.246053876	0.134261936	0.007664504	0.002051087	0.003357057	0.002238396
20	ILMN_1814247	TCFL5	60942911	60963560	rs6062375	0.925	60963981	G	0.742	67.68020201	67.92194068	109.5675747	105.1551608	-24.840101	-25.96097034	2.241738672	0.13432986	1.120869336	-0.36561313	0.114952919	-0.00096053	0.003045653	0.002869321	0.001913874
14	ILMN_1675577	TRMT61A	103065261	103073163	rs942866	0.92	103084688	T	0.669	5.06383459	5.304394547	46.95120727	42.53761471	6.468082705	5.347802726	2.240559957	0.13443229	1.120279978	-0.071149065	0.091050995	-0.004536742	0.002278873	0.002676713	0.001522204
7	ILMN_1674498	C7orf46	23686273	23708794	rs2191304	0.995	23684069	G	0.557	-1102.325672	-1102.089299	-1060.4383	-1064.856079	560.1628362	559.0446494	2.236373732	0.134796776	1.118186866	-0.008501624	0.044218206	0.001036731	0.000958775	-0.000478196	0.000735103
13	ILMN_1659649	SGCG	22653059	22797304	rs2225833	0.969	22647741	C	0.633	161.6896634	161.9251765	203.5770361	199.1583966	-71.84483172	-72.96258824	2.235513044	0.134871851	1.117756522	0.241635247	0.100215404	0.004822499	0.002373265	-0.002520712	0.001681009
15	ILMN_1720344	NIPA2	20556125	20585868	rs11263680	0.965	20578456	G	0.57	-405.2525868	-405.0225635	-363.3652142	-367.7893434	211.6262934	210.5112818	2.230023315	0.135351805	1.115011657	-0.168214392	0.069904677	-0.000229656	0.001616792	0.001748851	0.001166705
1	ILMN_1704537	PHGDH	120055941	120088371	rs1406917	0.952	120033804	C	0.285	1439.243787	1439.472826	1481.13116	1476.706046	-710.6218936	-711.7364128	2.229038488	0.135438108	1.114519244	-0.198101363	0.250048202	-0.002622794	0.003845176	0.006259448	0.004188501
8	ILMN_1793410	SNTB1	121617166	121893490	rs6469938	0.887	121679987	G	0.066	-316.1306759	-315.9027329	-274.2433033	-278.6695127	167.065338	165.9513664	2.227943067	0.135534176	1.113971534	-0.093745429	0.150521213	-0.002338936	0.000909998	0.003775726	0.002519559
1	ILMN_1664772	ATP2B4	201862550	201979832	rs955865	0.989	201975657	G	0.587	242.8990824	243.1200737	284.7864551	280.3532939	-112.4495412	-113.5600369	2.220991317	0.136145617	1.110495659	-0.280816636	0.109076664	-0.006215498	0.002460348	0.002727683	0.001827825
17	ILMN_1731181	TEX2	59578526	59694385	rs2014235	0.99	59581625	G	0.613	-149.676266	-149.4590349	-107.7888934	-112.2258148	83.83813302	82.72951746	2.217231124	0.136477631	1.108615562	0.068600289	0.084086376	0.004559765	0.002048637	-0.002101767	0.001408466
11	ILMN_2149547	RASSF10	12987271	12989223	rs12805860	0.812	12942568	G	0.785	-1451.881013	-1451.678279	-1409.99364	-1414.445059	734.9405065	733.8391396	2.202733615	0.137766237	1.101366808	0.088860629	0.039790779	0.000967539	0.001109594	-0.001000871	0.00067389
5	ILMN_1801491	SLC26A2	149320492	149347156	rs2003625	0.941	149307683	T	0.763	-1076.416319	-1076.216312	-1034.528947	-1038.983092	547.2081596	546.1081562	2.200006845	0.138010125	1.100003423	-0.043935422	0.04812485	-0.002060313	0.001308476	0.001224702	0.000800855
17	ILMN_1740609	CCL15	31334805	31353125	rs12051658	0.963	31339746	G	0.087	740.2034711	740.4008616	782.0908438	777.6340818	-361.1017355	-362.2004308	2.197390563	0.138244586	1.098695281	-0.001652332	0.291523131	0.004305028	0.001942121	-0.007323989	0.004911843
8	ILMN_1677385	C8orf40	42515874	42527296	rs2923427	0.982	42504905	C	0.576	-224.3103296	-224.1206781	-182.4229569	-186.887458	121.1551648	120.0603391	2.189651458	0.138940753	1.094825729	-0.039341467	0.08040857	0.003777421	0.001872313	-0.001989246	0.001342288
15	ILMN_1694219	ARIH1	70553720	70665950	rs1133316	0.937	70569351	G	0.078	-427.6107102	-427.4274873	-385.7233376	-390.1942672	222.8053551	221.7137437	2.183222909	0.139522021	1.091611454	0.110155409	0.126572742	9.72E-05	0.000839203	-0.00325561	0.002141606
3	ILMN_1796755	ITGB5	125964484	126088834	rs6778643	0.992	126060516	T	0.412	536.7729056	536.9541246	578.6602783	574.1873448	-259.3864528	-260.4770623	2.181219	0.139703771	1.0906095	0.081969472	0.136733468	0.003771028	0.002604381	-0.003391641	0.002294434
19	ILMN_1801934	SERTAD3	45638587	45640345	rs3745205	0.999	45640042	C	0.824	81.67352336	81.85329525	123.560896	119.0865154	-31.83676168	-32.92664763	2.179771892	0.139835186	1.089885946	0.278202774	0.108480306	0.004252558	0.00314029	-0.002693611	0.00182269
11	ILMN_1685413	ALG8	77489635	77528347	rs10899440	0.996	77502923	G	0.458	-634.438288	-634.2587782	-592.5509153	-597.0255581	326.219144	325.1293891	2.179509728	0.139859008	1.089754864	0.196542535	0.061563664	0.001711709	0.00112545	-0.001513746	0.001023338
10	ILMN_1674696	OLAH	15125900	15155857	rs7079214	0.969	14763432	G	0.484	-1428.064355	-1427.885544	-1386.176983	-1390.652324	723.0321776	721.9427719	2.178811351	0.139922491	1.089405675	0.032728709	0.035508169	0.000856356	0.000747376	-0.000866384	0.000586537
10	ILMN_1682165	NT5C2	104835929	104943046	rs12415468	0.972	104811181	T	0.875	-197.8215325	-197.6431473	-155.9341598	-160.4099271	107.9107663	106.8215736	2.178385232	0.139961242	1.089192616	-0.073078183	0.112612477	0.003585181	0.003314561	-0.001831711	0.001879542
7	ILMN_1773650	LRRN3	110518297	110552745	rs37651	0.943	110777869	T	0.513	884.8187638	884.9896248	926.7061365	922.222845	-433.4093819	-434.4948124	2.170861005	0.140647468	1.085430502	-0.126643351	0.155516116	-0.004478752	0.003320905	0.003782183	0.002563315
22	ILMN_1723706	GRAMD4	45401321	45454352	rs5768995	0.997	45363517	T	0.557	331.0752573	331.244314	372.9626299	368.4775342	-156.5376286	-157.622157	2.169056787	0.140812578	1.084528394	0.078724507	0.110199344	0.005986438	0.002519937	-0.002447027	0.001820125
1	ILMN_1755120	MAN1A2	117711607	117869843	rs10923316	0.995	117828301	T	0.768	-666.6709364	-666.5021136	-624.7835638	-629.2688935	342.3354682	341.2510568	2.168822809	0.140834006	1.084411404	-0.175631711	0.068469537	-0.001699633	0.001913289	0.001679612	0.001136574
5	ILMN_1677843	RAB24	176660804	176663350	rs4454070	0.856	177541901	G	0.779	15.69097802	15.85544035	57.57835071	53.08866051	1.154510988	0.072279825	2.164462326	0.141234016	1.082231163	-0.081237947	0.104507207	-0.004471438	0.00301824	0.002611375	0.001768269
4	ILMN_1800468	KLKB1	187385665	187416619	rs4253302	0.989	187410482	G	0.159	-868.5798426	-868.4193853	-826.6924699	-831.1861651	443.2899213	442.2096926	2.160457316	0.141602541	1.080228658	-0.01079112	0.059339365	-0.001150236	0.000663199	0.001435997	0.000976023
11	ILMN_1792681	CCDC86	60366004	60375137	rs484509	0.988	60359785	C	0.89	-385.2148619	-385.056734	-343.3274892	-347.8235138	201.607431	200.528367	2.158127953	0.141817377	1.079063976	0.223122752	0.101431392	0.004371948	0.003125565	-0.002518977	0.001703877
2	ILMN_1670099	NOSTRIN	169367352	169430095	rs2632372	0.984	169425787	T	0.479	223.7944604	223.9508775	265.6818331	261.1840976	-102.8972302	-103.9754387	2.156417019	0.141975409	1.07820851	-0.035889553	0.09871853	0.004291776	0.001995649	-0.002416017	0.001643464
18	ILMN_2384188	NFATC1	75256759	75390311	rs11081648	0.919	74540118	G	0.187	-689.881346	-689.7253763	-647.9939733	-652.4921561	353.940673	352.8626881	2.155969704	0.142016759	1.077984852	0.152316922	0.072607062	3.44E-05	0.000759851	-0.001764259	0.001200713
19	ILMN_1727589	SULT2B1	53770804	53794496	rs411482	0.909	53795259	T	0.411	-1277.232151	-1277.076917	-1235.344778	-1239.843696	647.6160754	646.5384583	2.155234273	0.14208477	1.077617136	0.088311051	0.040196473	0.000540238	0.000717108	-0.000973935	0.000662447
18	ILMN_2390318	CIDEA	12244627	12267594	rs7504200	0.996	12237872	C	0.401	1681.413242	1681.564248	1723.300615	1718.797469	-831.7066212	-832.7821242	2.151006085	0.1424765	1.075503043	0.174984063	0.278736028	-0.000369455	0.005204712	-0.006875738	0.004637309
2	ILMN_1732782	SCN2A	165804157	165957066	rs50916	0.991	165316899	G	0.194	38.16206591	38.31269744	80.04943859	75.5459176	-10.08103296	-11.15634872	2.150631531	0.14251126	1.075315765	-0.132486021	0.114728853	0.002017588	0.001319766	0.003474548	0.001889615
6	ILMN_1676197	LRP11	150181586	150227173	rs2342769	0.996	150258200	T	0.613	-21.87762729	-21.72819978	20.0097454	15.50502038	19.93881364	18.86409989	2.149427503	0.142623062	1.074713751	-0.064115248	0.090108004	-0.001453498	0.002025629	0.00219044	0.001491205
1	ILMN_1660292	MRPS21	148532892	148547443	rs11577600	0.958	148674067	G	0.627	-359.3522393	-359.2042175	-317.4648666	-321.9709973	188.6761196	187.6021087	2.148021789	0.142753718	1.074010895	-0.001068485	0.077873382	0.000626797	0.001755005	-0.001884836	0.001284796
13	ILMN_1798615	SOHLH2	35640346	35686752	rs912927	0.996	35746187	T	0.715	-1501.619321	-1501.472967	-1459.731948	-1464.239747	759.8096604	758.7364836	2.146353594	0.142908944	1.073176797	-0.007260279	0.035312603	0.001543587	0.000924981	-0.00086924	0.00059174
9	ILMN_1777318	C9orf64	85743046	85761483	rs7853377	0.963	85742025	G	0.225	-458.9595908	-458.823412	-417.0722181	-421.5901919	238.4797954	237.411706	2.136178812	0.143859836	1.068089406	-0.175865175	0.073681681	-0.000416276	0.000931693	0.001806855	0.001231918
1	ILMN_2228453	KIAA0562	3718504	3763657	rs2154067	0.975	3710864	T	0.437	-154.648223	-154.5141895	-112.7608504	-117.2809693	86.32411152	85.25709474	2.134033545	0.144061231	1.067016772	0.253689107	0.080035713	0.000745745	0.001422366	-0.00193986	0.001325131
9	ILMN_1790338	PRRX2	131467740	131524772	rs4836667	0.927	131505377	T	0.145	634.3350464	634.4680302	676.2224191	671.7012504	-308.1675232	-309.2340151	2.132983773	0.144159898	1.066491886	0.404918689	0.192411248	0.000489404	0.001924954	-0.004649582	0.003180181
1	ILMN_1723048	GJC2	226404175	226414150	rs12142165	0.99	226449825	T	0.656	330.8946049	331.0225861	372.7819776	368.2558062	-156.4473025	-157.511293	2.12798114	0.144631138	1.06399057	-0.234605681	0.110602982	-0.003195961	0.002663396	0.002660849	0.001822653
3	ILMN_2174127	DCBLD2	99997503	100103223	rs2439232	0.981	100049361	T	0.08	269.4091158	269.5364216	311.2964885	306.7696418	-125.7045579	-126.7682108	2.127305813	0.144694885	1.063652907	0.081534365	0.175167177	0.00343385	0.00142823	-0.004172566	0.002853518
4	ILMN_2405400	GRK4	2935140	3012272	rs2471351	0.993	2954701	T	0.687	-441.4237153	-441.2992889	-399.5363426	-404.0660688	229.7118577	228.6496445	2.124426375	0.144967045	1.062213188	0.300564102	0.074000815	0.004453109	0.001818662	-0.001794141	0.001228856
10	ILMN_1781416	FRAT1	99069011	99071662	rs12098374	0.98	98947420	G	0.238	-1136.753721	-1136.640326	-1094.866348	-1099.407106	577.3768604	576.3201631	2.113394738	0.146015089	1.056697369	-0.037086452	0.045939762	-0.001253737	0.000581402	0.001104018	0.00075891
19	ILMN_2110271	OLFM2	9825393	9908070	rs918542	0.844	9932634	T	0.378	388.5237784	388.6371387	430.4111511	425.8703588	-185.2618892	-186.3185693	2.113360272	0.146018377	1.056680136	-0.031922354	0.123936175	-0.00767185	0.002085529	0.003007289	0.002064702
6	ILMN_1746436	HCG27	31273516	31279723	rs9263871	0.999	31278507	G	0.325	-721.4942853	-721.3812836	-679.6069126	-684.1480635	369.7471426	368.6906418	2.113001636	0.146052592	1.056500818	0.094145534	0.055274828	-0.000725756	0.000946939	0.000167563	0.000920138
19	ILMN_1786426	TMEM149	40921990	40925191	rs2871921	0.977	40924260	T	0.145	221.674768	221.7816888	263.5621407	259.014909	-101.837384	-102.8908444	2.106920774	0.146634114	1.053460387	-0.553521528	0.127228039	-0.00129885	0.00138394	0.003093289	0.002129617
14	ILMN_1655849	GSC	94304312	94306252	rs7142257	0.952	94294689	G	0.397	-778.1201495	-778.0136113	-736.2327768	-740.7803911	398.0600748	397.0068057	2.10653821	0.146670787	1.053269105	0.037977323	0.053811144	0.001442311	0.000904794	-0.001303755	0.000897658
2	ILMN_1693317	TTC15	3362452	3462349	rs4854187	0.958	3363203	G	0.461	-279.1786351	-279.0726309	-237.2912624	-241.8394107	148.5893175	147.5363154	2.106004185	0.146721995	1.053002092	0.043723032	0.074823205	0.002255062	0.001524125	-0.001836963	0.001254111
3	ILMN_2139100	SHISA5	48484200	48516665	rs6776700	0.993	48471762	G	0.538	-419.3978611	-419.2922673	-377.5104885	-382.0590471	218.6989306	217.6461336	2.105593896	0.146761353	1.052796948	-0.041524961	0.061853077	-0.001422761	0.001334832	0.001493854	0.001028634
17	ILMN_1718808	AKAP10	19749341	19821721	rs1638527	0.994	19785985	G	0.747	-223.2326887	-223.1271384	-181.3453161	-185.8939183	120.6163444	119.5635692	2.105550329	0.146765532	1.052775165	-0.234686531	0.085760755	-0.004626393	0.00229765	0.002076299	0.001429
17	ILMN_1687247	SPATA20	45979560	45988212	rs8076632	0.978	45980927	G	0.368	245.8053712	245.9052169	287.6927439	283.138437	-113.9026856	-114.9526084	2.09984565	0.147314009	1.049922825	-0.55744352	0.107310583	-0.001035595	0.001948814	0.002600895	0.001793545
8	ILMN_1659801	ATP6V1C1	104102423	104154461	rs1398270	0.993	104136181	G	0.147	-74.81851832	-74.71932047	-32.93114564	-37.48610031	46.40925916	45.35966023	2.099197858	0.147376437	1.049598929	0.001436115	0.12091518	0.002909874	0.001228956	-0.002900357	0.001997483
7	ILMN_1751587	FLJ25037	64331945	64331994	rs6460248	0.992	64528981	G	0.558	-1401.858922	-1401.762426	-1359.971549	-1364.529206	709.9294608	708.8812132	2.096495205	0.147637216	1.048247603	0.005481963	0.033893481	-0.000527575	0.000713937	0.000655117	0.000567896
4	ILMN_1722898	SFRP2	154921191	154929678	rs9685313	0.977	155107298	T	0.746	1754.027087	1754.120958	1795.91446	1791.354179	-868.0135435	-869.0604792	2.093871426	0.147890882	1.046935713	0.748670858	0.353583624	0.007678172	0.00981982	-0.00851014	0.005873054
17	ILMN_1794729	KRT20	36285718	36295005	rs11079020	0.9	37271017	G	0.795	-1677.37398	-1677.281031	-1635.486608	-1640.047811	847.6869902	846.6405156	2.092949302	0.14798015	1.046474651	0.071027026	0.034643019	0.002001058	0.000986428	-0.000850644	0.000587591
17	ILMN_1681437	DCXR	77587045	77588862	rs4969481	1	77586501	T	0.135	720.5158088	720.6027402	762.4031815	757.8359604	-351.2579044	-352.3013701	2.086931412	0.148564217	1.043465706	0.452017715	0.220017814	-8.79E-05	0.001951671	-0.00537428	0.003706604
22	ILMN_1761044	GNB1L	18155933	18222462	rs2269725	0.985	18164731	G	0.879	-966.7987352	-966.7158543	-924.9113625	-929.4826341	492.3993676	491.3579271	2.082880936	0.148958803	1.041440468	-0.228064171	0.071565234	-0.002221835	0.002164303	0.00170011	0.001177183
8	ILMN_1745991	GNRH1	25332690	25338473	rs4872310	0.938	25303098	G	0.756	-677.5041773	-677.4219937	-635.6168046	-640.1887735	347.7520886	346.7109968	2.082183554	0.149026859	1.041091777	0.055273347	0.069887756	0.001617809	0.001800906	-0.001666298	0.001152651
9	ILMN_2261882	KIAA0368	113162793	113286846	rs4978991	0.872	113169396	T	0.944	-526.6879875	-526.6116401	-484.8006149	-489.37842	272.3439938	271.3058201	2.07634742	0.149597778	1.03817371	-0.06247653	0.155985577	0.008745437	0.005003417	-0.003726548	0.002582212
8	ILMN_1664931	GTF2E2	30555572	30635280	rs7831616	0.944	30569078	T	0.318	-303.2865294	-303.2105717	-261.3991567	-265.9773515	160.6432647	159.6052858	2.075957733	0.149635987	1.037978867	-0.17034305	0.080278243	-0.001975193	0.001241933	0.001931408	0.001338785
2	ILMN_1706502	EIF2AK2	37187202	37237694	rs1529554	0.877	37883615	T	0.148	725.3180276	725.3899331	767.2054003	762.6231533	-353.6590138	-354.6949666	2.071905496	0.150033965	1.035952748	-0.171069869	0.20003972	-0.001739214	0.001852183	0.004762361	0.003281359
6	ILMN_1697971	TRIM38	26071049	26093331	rs4712972	0.92	25880026	G	0.838	-74.42042	-74.349083	-32.53304731	-37.11586284	46.21021	45.1745415	2.071336996	0.150089894	1.035668498	0.07152443	0.10645579	0.005428629	0.003093125	-0.002533943	0.00175812
17	ILMN_1727558	MRPL27	45800230	45805561	rs732661	0.948	45763835	T	0.469	-859.2409006	-859.174365	-817.3535279	-821.9411448	438.6204503	437.5871825	2.066535597	0.150563199	1.033267798	-0.099632247	0.04654355	-0.001701989	0.000960263	0.001115139	0.000774188
9	ILMN_1731184	MELK	36562904	36667679	rs4878669	0.965	36922342	T	0.93	-825.2512677	-825.1856538	-783.363895	-787.9524337	421.6256338	420.5928269	2.065613851	0.150654254	1.032806926	0.060790634	0.087435469	0.004395045	0.00267692	-0.002051352	0.001424541
8	ILMN_1726210	GPIHBP1	144366442	144370418	rs11136269	0.951	144368012	G	0.467	697.6316731	697.6972401	739.5190458	734.9304603	-339.8158366	-340.8486201	2.065567008	0.150658883	1.032783504	0.358366604	0.146056684	0.005811855	0.003036737	-0.003503559	0.002425962
8	ILMN_1758811	IMPA1	82731705	82761144	rs7812578	0.988	82841612	T	0.918	-443.8799889	-443.8154429	-401.9926162	-406.5822227	230.9399945	229.9077214	2.064546018	0.150759819	1.032273009	-0.095938087	0.118657466	-0.004982603	0.003728293	0.0028971	0.001989483
19	ILMN_2337789	Mar-02	8384186	8409899	rs3764570	0.98	8434277	G	0.302	49.03097565	49.09377981	90.91834833	86.32699997	-15.51548782	-16.5468899	2.062804158	0.150932197	1.031402079	-0.022748034	0.10086873	-0.002491634	0.001581822	0.002397589	0.001662614
7	ILMN_1809101	STEAP2	89678935	89704928	rs2106274	0.997	89718484	T	0.533	79.90786889	79.97032949	121.7952416	117.2035497	-30.95393445	-31.98516474	2.062460595	0.150966223	1.031230297	0.001538188	0.090042713	-0.000996528	0.001946975	0.002093807	0.001490411
14	ILMN_1660639	TSHR	80491621	80645044	rs179250	0.997	80505236	G	0.907	-1208.385903	-1208.32351	-1166.49853	-1171.090289	613.1929515	612.1617548	2.062393425	0.150972876	1.031196712	-0.152550734	0.061973117	-0.002334249	0.001875284	0.001441725	0.001003248
17	ILMN_1780334	KCNJ2	65677270	65687778	rs2190609	0.994	65618583	T	0.93	-369.000554	-368.9392023	-327.1131813	-331.7059822	193.500277	192.4696012	2.061351638	0.151076112	1.030675819	0.251700424	0.118122022	0.007657592	0.003739322	-0.002863033	0.001986735
10	ILMN_1653161	SNCG	88708267	88712997	rs7074229	0.847	88713026	G	0.93	1335.471897	1335.530505	1377.35927	1372.763725	-658.7359486	-659.7652527	2.058608075	0.151348366	1.029304037	-1.128251143	0.46332261	-0.013620374	0.014475908	0.010875447	0.007557766
22	ILMN_1745421	ZMAT5	28456944	28492969	rs5994329	0.979	29379070	C	0.902	-269.5874695	-269.5307645	-227.7000968	-232.2975444	143.7937348	142.7653823	2.056704975	0.151537544	1.028352487	-0.264925291	0.128356411	-0.007752873	0.003976584	0.00304406	0.002120291
8	ILMN_1696615	CA8	61263976	61356508	rs2611348	0.908	61229724	T	0.189	-1132.078588	-1132.023695	-1090.191215	-1094.790474	575.0392938	574.0118473	2.054893003	0.151717912	1.027446501	-0.025284896	0.052108017	0.00176795	0.000584212	-0.000177534	0.000869831
19	ILMN_1680693	ZNF419	62690890	62697860	rs10406026	0.999	62675908	C	0.275	-300.2545526	-300.200881	-258.3671799	-262.9676608	159.1272763	158.1004405	2.053671619	0.151839629	1.026835809	0.047796773	0.084766369	-1.56E-05	0.001172348	-0.002023215	0.001405354
5	ILMN_2379718	RAB24	176660804	176663350	rs3088050	0.998	176659241	G	0.766	-513.943731	-513.891651	-472.0563583	-476.6584309	265.9718655	264.9458255	2.052079942	0.151998413	1.026039971	-0.032815956	0.073425036	-0.000522059	0.002056386	-0.000347163	0.001203005
20	ILMN_2307025	CPNE1	33677379	33716262	rs11699690	0.897	33735188	G	0.908	-124.7459089	-124.6995391	-82.85853624	-87.46631892	71.37295446	70.34976954	2.04636984	0.152569597	1.02318492	0.614075925	0.167598128	0.005863282	0.005456828	-0.004082736	0.002849009
21	ILMN_1810922	PCNT	46568463	46690110	rs13049522	0.98	46555923	G	0.851	-486.011289	-485.9712094	-444.1239163	-448.7379892	252.0056445	250.9856047	2.040079666	0.153201622	1.020039833	-0.054016732	0.09119043	-0.004593204	0.002610085	0.00211674	0.001477725
19	ILMN_1765493	SHKBP1	45774596	45789144	rs393569	0.999	45786678	G	0.484	-297.0205677	-296.9820234	-255.1331951	-259.7488032	157.5102839	156.4910117	2.038544376	0.153356336	1.019272188	-0.182021231	0.077923516	-0.002098968	0.001520815	0.001842656	0.001289527
8	ILMN_1795679	STMN2	80685934	80739781	rs7460832	0.897	80433055	G	0.134	1480.329281	1480.363711	1522.216654	1517.596931	-731.1646404	-732.1818555	2.034430016	0.15377182	1.017215008	1.015542186	0.405832274	-0.00347838	0.003555915	-0.009506948	0.006656424
11	ILMN_2183784	TTC12	112690460	112742324	rs11214587	0.988	112737632	T	0.512	-467.2397307	-467.2053979	-425.352358	-429.9721777	242.6198654	241.602699	2.034332821	0.15378165	1.01716641	0.028252127	0.064195834	-0.002005032	0.001380555	0.00152038	0.001065261
5	ILMN_1666057	REEP2	137802674	137810557	rs10045661	0.985	137707541	G	0.266	-800.5765915	-800.546391	-758.6892189	-763.3131708	409.2882958	408.2731955	2.030200527	0.154200261	1.015100263	-0.034151708	0.058294015	-0.000205803	0.000846141	0.001411718	0.000989983
19	ILMN_1802089	SYMPK	51010539	51058388	rs3810327	0.881	51068057	C	0.905	-503.898495	-503.8702214	-462.0111223	-466.6370012	260.9492475	259.9351107	2.028273633	0.154395901	1.014136816	-0.272409915	0.10515906	-0.005352876	0.003138092	0.002466244	0.001730446
15	ILMN_1789136	SERF2	41871768	41875579	rs12912744	0.999	41446227	T	0.189	-381.3098529	-381.2846061	-339.4224802	-344.051386	199.6549264	198.6423031	2.025246722	0.154703796	1.012623361	0.059476191	0.083571469	-0.002400389	0.001070254	-0.001948734	0.001368022
1	ILMN_2343624	METTL13	170017383	170033479	rs909959	0.994	170031394	G	0.533	-592.4434744	-592.4203449	-550.5561017	-555.1871247	305.2217372	304.2101724	2.023129544	0.154919568	1.011564772	-0.157201739	0.059840859	-0.001841504	0.001415102	0.001437517	0.00100979
19	ILMN_1657968	MAP2K2	4041319	4075126	rs1979013	0.893	4049947	G	0.798	603.0668485	603.0898129	644.9542212	640.323033	-292.5334242	-293.5449064	2.022964413	0.154936412	1.011482207	-0.371386745	0.167483552	-0.008412182	0.004704603	0.003981594	0.002796313
6	ILMN_1678065	HCRTR2	55147029	55255375	rs9475291	0.98	55414821	T	0.686	-1104.506538	-1104.498671	-1062.619165	-1067.26545	561.2532689	560.2493353	2.007867174	0.156485179	1.003933587	0.095979741	0.045668541	0.000464926	0.001127147	-0.001068576	0.000753628
19	ILMN_1741917	OSCAR	59289744	59295960	rs10500316	0.991	59245509	T	0.459	-417.6209104	-417.6147217	-375.7335377	-380.3815015	217.8104552	216.8073609	2.006188721	0.156658449	1.00309436	-0.03360238	0.062496839	-0.001634416	0.00126975	0.001478287	0.001040784
22	ILMN_1687306	LGALS2	36296198	36305970	rs2281098	0.849	36294245	G	0.569	-888.4813891	-888.4757012	-846.5940164	-851.2424811	453.2406946	452.2378506	2.005687898	0.156710192	1.002843949	0.031655109	0.048058769	0.000863624	0.001034361	-0.001121857	0.000791635
20	ILMN_1697510	ACSS2	32927988	32979430	rs6088655	0.987	32991499	G	0.611	26.17323393	26.17713796	68.06060661	63.41035812	-4.086616965	-5.088568978	2.003904026	0.156894652	1.001952013	0.189442879	0.091383749	-0.001633641	0.002178656	-0.002146659	0.001513952
7	ILMN_1789616	NUPL2	23187970	23207154	rs466225	0.98	23298928	C	0.583	-142.5238673	-142.522231	-100.6364946	-105.2890109	80.26193364	79.26111551	2.001636261	0.157129505	1.00081813	0.171288365	0.080928695	0.001394529	0.001759495	-0.001892025	0.001335576
